# Supplementary material for: Anti-CSF-1R therapy with combined immuno-chemotherapy coordinate an adaptive immune response to eliminate macrophage enriched triple negative breast cancers
Source: Nat Commun. 2026 Jan 3;17:1193. doi: 10.1038/s41467-025-67964-2 (PMC12858953; doi:10.1038/s41467-025-67964-2)
Supplement: Supplementary file 13 — Supplementary Dataset 11 [file 41467_2025_67964_MOESM13_ESM.xlsx]

## Sheet: Sheet 1
	ID	Description	GeneRatio	BgRatio	pvalue	p.adjust	qvalue	geneID	Count
GO:0032963	GO:0032963	collagen metabolic process	14/228	123/28891	1.09865e-12	3.65852e-09	2.56044e-09	Ctsl/Ctsb/Mmp12/Ctss/Mmp19/Rgcc/Mmp8/Arg1/Mmp13/Naglu/Inhba/Il18/Mmp27/Cyp2j6	14
GO:0019221	GO:0019221	cytokine-mediated signaling pathway	20/228	450/28891	5.96392e-10	7.32007e-07	5.123e-07	Ccl6/Mmp12/Ccl8/Pf4/Ccl9/Il7r/Cd300lf/Mmp8/Arg1/Il1a/Il11ra1/Egr1/Ccl24/Cd4/Il18/Cxcl3/Ptprn/Oas3/Pias3/Ackr3	20
GO:0030574	GO:0030574	collagen catabolic process	8/228	40/28891	8.23171e-10	7.32007e-07	5.123e-07	Ctsl/Ctsb/Mmp12/Ctss/Mmp19/Mmp8/Mmp13/Mmp27	8
GO:0070374	GO:0070374	positive regulation of ERK1 and ERK2 cascade	15/228	239/28891	8.79287e-10	7.32007e-07	5.123e-07	Ccl6/Gpnmb/Apoe/Igf1/Ccl8/Ccl9/Il1a/Pdgfc/Inhba/Ccl24/Npy/Htr2b/Cd4/Mturn/Ackr3	15
GO:0050727	GO:0050727	regulation of inflammatory response	18/228	411/28891	5.6e-09	3.7296e-06	2.61019e-06	Apoe/Ctss/H2-D1/Igf1/Acp5/Lpl/Fabp4/Mmp8/Mgll/H2-T23/Tnfaip6/Nr1h3/Tyro3/Pla2g2d/Ccl24/Npy/Il18/Slamf8	18
GO:0051235	GO:0051235	maintenance of location	17/228	373/28891	8.37863e-09	4.38351e-06	3.06784e-06	Ftl1/Hilpda/Fth1/Cyba/Apoe/Hexa/Lpl/Lipa/Hk2/Abcg1/Naglu/Ddit3/Nr1h3/Chchd10/Htr2b/Dmd/Cd4	17
GO:0050670	GO:0050670	regulation of lymphocyte proliferation	15/228	286/28891	1.01042e-08	4.38351e-06	3.06784e-06	Lgals3/Gpnmb/H2-D1/Igf1/Arg2/Ctnnb1/Cd22/Arg1/Il1a/H2-T23/Vcam1/Pla2g2d/Gal/Cd4/Il18	15
GO:0032944	GO:0032944	regulation of mononuclear cell proliferation	15/228	290/28891	1.21673e-08	4.38351e-06	3.06784e-06	Lgals3/Gpnmb/H2-D1/Igf1/Arg2/Ctnnb1/Cd22/Arg1/Il1a/H2-T23/Vcam1/Pla2g2d/Gal/Cd4/Il18	15
GO:0046651	GO:0046651	lymphocyte proliferation	17/228	383/28891	1.23765e-08	4.38351e-06	3.06784e-06	Lgals3/Gpnmb/H2-D1/Igf1/Arg2/Ctnnb1/Cd22/Il7r/Lipa/Arg1/Il1a/H2-T23/Vcam1/Pla2g2d/Gal/Cd4/Il18	17
GO:1990266	GO:1990266	neutrophil migration	11/228	138/28891	1.38809e-08	4.38351e-06	3.06784e-06	Ccl6/Lgals3/Spp1/Ccl8/Pf4/Ccl9/Il1a/Tnfaip6/Ccl24/Cxcl3/Slamf8	11
GO:0032943	GO:0032943	mononuclear cell proliferation	17/228	389/28891	1.55493e-08	4.38351e-06	3.06784e-06	Lgals3/Gpnmb/H2-D1/Igf1/Arg2/Ctnnb1/Cd22/Il7r/Lipa/Arg1/Il1a/H2-T23/Vcam1/Pla2g2d/Gal/Cd4/Il18	17
GO:0016042	GO:0016042	lipid catabolic process	16/228	345/28891	1.82789e-08	4.38351e-06	3.06784e-06	Psap/Apoe/Spp1/Hexa/Lpl/Lipa/Smpdl3a/Mgll/Naglu/Lpin1/Pla2g2d/Gdpd1/Ilvbl/Apoc1/Cyp26b1/Smpd1	16
GO:0048771	GO:0048771	tissue remodeling	13/228	215/28891	1.86862e-08	4.38351e-06	3.06784e-06	Gpnmb/Ctss/Igf1/Spp1/Acp5/Ctnnb1/Tpp1/Gpr137b/Lipa/Il1a/S1pr1/Il18/Ltbp3	13
GO:0032680	GO:0032680	regulation of tumor necrosis factor production	13/228	216/28891	1.97456e-08	4.38351e-06	3.06784e-06	Gpnmb/Cyba/H2-D1/Igf1/Arg2/Acp5/Lpl/Mmp8/Il1a/H2-T23/Il18/Cyp2j6/Oas3	13
GO:0032640	GO:0032640	tumor necrosis factor production	13/228	223/28891	2.88133e-08	5.29528e-06	3.70594e-06	Gpnmb/Cyba/H2-D1/Igf1/Arg2/Acp5/Lpl/Mmp8/Il1a/H2-T23/Il18/Cyp2j6/Oas3	13
GO:0006935	GO:0006935	chemotaxis	18/228	462/28891	3.36608e-08	5.29528e-06	3.70594e-06	Ccl6/Lgals3/F7/Spp1/Ccl8/Pf4/Ccl9/Ear2/Rnase2a/Vcam1/Tnfaip6/Hbegf/Sema4b/Ccl24/S1pr1/Cxcl3/Slamf8/Ackr3	18
GO:0071706	GO:0071706	tumor necrosis factor superfamily cytokine production	13/228	226/28891	3.37372e-08	5.29528e-06	3.70594e-06	Gpnmb/Cyba/H2-D1/Igf1/Arg2/Acp5/Lpl/Mmp8/Il1a/H2-T23/Il18/Cyp2j6/Oas3	13
GO:0042330	GO:0042330	taxis	18/228	464/28891	3.59332e-08	5.29528e-06	3.70594e-06	Ccl6/Lgals3/F7/Spp1/Ccl8/Pf4/Ccl9/Ear2/Rnase2a/Vcam1/Tnfaip6/Hbegf/Sema4b/Ccl24/S1pr1/Cxcl3/Slamf8/Ackr3	18
GO:0070371	GO:0070371	ERK1 and ERK2 cascade	16/228	367/28891	4.30989e-08	5.97998e-06	4.18513e-06	Ccl6/Gpnmb/Apoe/Igf1/Ccl8/Ccl9/Il1a/Pdgfc/Inhba/Ccl24/Npy/Htr2b/Dmd/Cd4/Mturn/Ackr3	16
GO:0060326	GO:0060326	cell chemotaxis	15/228	331/28891	6.96843e-08	8.92495e-06	6.2462e-06	Ccl6/Lgals3/F7/Spp1/Ccl8/Pf4/Ccl9/Vcam1/Tnfaip6/Hbegf/Ccl24/S1pr1/Cxcl3/Slamf8/Ackr3	15
GO:0006869	GO:0006869	lipid transport	17/228	445/28891	1.08486e-07	1.29021e-05	9.0296e-06	Fabp5/Psap/Apoe/Spp1/Fabp4/Lipa/Il1a/Abcg1/Nr1h3/Inhba/Fabp3/Pla2g2d/Gal/Slco2b1/Apoc1/Stra6l/Rbp1	17
GO:0044273	GO:0044273	sulfur compound catabolic process	6/228	33/28891	2.0962e-07	2.40702e-05	1.68457e-05	Hexa/Hpse/Cdo1/Naglu/Galns/Sgsh	6
GO:0046942	GO:0046942	carboxylic acid transport	15/228	362/28891	2.21322e-07	2.45668e-05	1.71932e-05	Fabp5/Psap/Apoe/Arg2/Fabp4/Slc6a8/Arg1/Il1a/Slc36a2/Fabp3/Pla2g2d/Slc36a4/Slco2b1/Slc16a1/Rbp1	15
GO:0015849	GO:0015849	organic acid transport	15/228	364/28891	2.37465e-07	2.47112e-05	1.72943e-05	Fabp5/Psap/Apoe/Arg2/Fabp4/Slc6a8/Arg1/Il1a/Slc36a2/Fabp3/Pla2g2d/Slc36a4/Slco2b1/Slc16a1/Rbp1	15
GO:0045453	GO:0045453	bone resorption	8/228	81/28891	2.60797e-07	2.63168e-05	1.8418e-05	Ctss/Spp1/Acp5/Ctnnb1/Tpp1/Gpr137b/S1pr1/Ltbp3	8
GO:0042742	GO:0042742	defense response to bacterium	16/228	430/28891	3.68667e-07	3.61077e-05	2.52702e-05	Wfdc17/Cyba/H2-D1/Arg2/Acp5/Il7r/Ear2/H2-T23/Rnase2a/Wfdc18/Npy/Cd4/Il18/Wfdc21/Oas3/Slamf8	16
GO:0042552	GO:0042552	myelination	11/228	191/28891	3.86162e-07	3.6642e-05	2.56442e-05	Psap/Igf1/Ctnnb1/Hexa/Cd9/Itgax/Egr2/Lpin1/Epb41l3/Adam22/Pou3f1	11
GO:0006029	GO:0006029	proteoglycan metabolic process	8/228	89/28891	5.42488e-07	4.30116e-05	3.0102e-05	Igf1/Ctnnb1/Hexa/Hpse/Naglu/Galns/Sgsh/Hs6st1	8
GO:1905954	GO:1905954	positive regulation of lipid localization	9/228	126/28891	7.50127e-07	5.55094e-05	3.88487e-05	Hilpda/Apoe/Spp1/Lpl/Il1a/Abcg1/Nr1h3/Fabp3/Gal	9
GO:1901652	GO:1901652	response to peptide	16/228	464/28891	1.00454e-06	6.96897e-05	4.87728e-05	Ctsd/Igf1/Sgk1/Ctnnb1/Lpl/Socs2/Cdo1/Sort1/Vcam1/Egr2/Egr1/Gdf15/Lpin1/Agtrap/Il18/Atp1a3	16
GO:0050863	GO:0050863	regulation of T cell activation	15/228	411/28891	1.09581e-06	7.44704e-05	5.21187e-05	Lgals3/Gpnmb/H2-D1/Igf1/Arg2/Ctnnb1/Il7r/Arg1/Il1a/H2-T23/Vcam1/Pla2g2d/Cd4/Il18/Cyp26b1	15
GO:0006644	GO:0006644	phospholipid metabolic process	14/228	360/28891	1.19948e-06	7.98854e-05	5.59084e-05	Fabp5/Plpp3/Gde1/Smpdl3a/Socs2/Nr1h3/Fabp3/Lpin1/Pla2g2d/Htr2b/Gdpd1/Apoc1/Tmem150a/Smpd1	14
GO:0046890	GO:0046890	regulation of lipid biosynthetic process	11/228	222/28891	1.70104e-06	0.000104898	7.34134e-05	Fabp5/Apoe/Igf1/Il1a/Abcg1/Nr1h3/Egr1/Fabp3/Lpin1/Htr2b/Apoc1	11
GO:0032102	GO:0032102	negative regulation of response to external stimulus	16/228	485/28891	1.78312e-06	0.000106972	7.48655e-05	Mmp12/Apoe/H2-D1/Igf1/Arg2/Acp5/Cd9/Arg1/H2-T23/Tnfaip6/Nr1h3/Tyro3/Sema4b/Npy/Oas3/Slamf8	16
GO:0030098	GO:0030098	lymphocyte differentiation	16/228	486/28891	1.83106e-06	0.000106972	7.48655e-05	Ctsl/Psap/Ctnnb1/Il7r/Ly9/Lipa/Il1a/Il11ra1/Egr1/Gadd45g/Tyro3/Pla2g2d/Cd4/Il18/Cyp26b1/Slamf8	16
GO:0050866	GO:0050866	negative regulation of cell activation	11/228	225/28891	1.93802e-06	0.000111269	7.78727e-05	Lgals3/Gpnmb/Apoe/Arg2/Cd9/Cd300lf/Arg1/Nr1h3/Tyro3/Pla2g2d/Gal	11
GO:1990868	GO:1990868	response to chemokine	7/228	80/28891	3.38658e-06	0.000170868	0.000119584	Ccl6/Ccl8/Pf4/Ccl9/Ccl24/Cxcl3/Ackr3	7
GO:0050777	GO:0050777	negative regulation of immune response	11/228	239/28891	3.47e-06	0.000172464	0.0001207	Lgals3/Mmp12/H2-D1/Arg2/Il7r/Arg1/H2-T23/Tyro3/Npy/Oas3/Slamf8	11
GO:0001659	GO:0001659	temperature homeostasis	10/228	195/28891	3.7365e-06	0.000180327	0.000126203	Fabp5/Fabp4/Il1a/Pdgfc/Ddit3/Nr1h3/Egr1/Gadd45g/Lpin1/Il18	10
GO:0009991	GO:0009991	response to extracellular stimulus	15/228	460/28891	4.34424e-06	0.000206662	0.000144634	Apoe/Cd68/F7/Spp1/Lpl/Lipa/Ddit3/Vcam1/Gabarapl1/Glul/Gdf15/Npy/Rragd/Slc16a1/Rbp1	15
GO:0006516	GO:0006516	glycoprotein catabolic process	5/228	32/28891	4.95815e-06	0.000232544	0.000162748	Ctsl/Mmp12/Hpse/Naglu/Sgsh	5
GO:0050999	GO:0050999	regulation of nitric-oxide synthase activity	5/228	33/28891	5.8061e-06	0.000268532	0.000187934	Apoe/Arg2/S100a1/Il1a/Htr2b	5
GO:1990845	GO:1990845	adaptive thermogenesis	9/228	173/28891	1.0242e-05	0.000454745	0.000318257	Fabp5/Fabp4/Lipa/Pdgfc/Ddit3/Nr1h3/Gadd45g/Lpin1/Il18	9
GO:0071402	GO:0071402	cellular response to lipoprotein particle stimulus	5/228	39/28891	1.35527e-05	0.000578594	0.000404934	Apoe/Cd68/Lpl/Cd9/Abcg1	5
GO:0021675	GO:0021675	nerve development	7/228	99/28891	1.39809e-05	0.000589323	0.000412442	Ctnnb1/Naglu/Vcam1/Plxna1/Egr2/Dmd/Ackr3	7
GO:0055088	GO:0055088	lipid homeostasis	9/228	184/28891	1.67668e-05	0.000689301	0.000482413	Apoe/Lpl/Fabp4/Lipa/Abcg1/Nr1h3/Fabp3/Il18/Rbp1	9
GO:0032370	GO:0032370	positive regulation of lipid transport	7/228	103/28891	1.8118e-05	0.00071557	0.000500797	Apoe/Spp1/Il1a/Abcg1/Nr1h3/Fabp3/Gal	7
GO:0008544	GO:0008544	epidermis development	13/228	397/28891	1.82677e-05	0.00071557	0.000500797	Ctsl/Psap/Ctnnb1/Hpse/Il1a/Naglu/Slc39a2/Inhba/Maff/Gal/Il18/Cyp26b1/Pou3f1	13
GO:0043588	GO:0043588	skin development	12/228	340/28891	1.84802e-05	0.00071557	0.000500797	Ctsl/Psap/Ctnnb1/Hpse/Il1a/Naglu/Slc39a2/Inhba/Gal/Il18/Cyp26b1/Pou3f1	12
GO:0050679	GO:0050679	positive regulation of epithelial cell proliferation	10/228	235/28891	1.91237e-05	0.00072366	0.000506459	Mmp12/Cyba/Igf1/Ctnnb1/Arg1/Glul/Ccl24/Htr2b/Il18/Ptprn	10
GO:1901653	GO:1901653	cellular response to peptide	12/228	346/28891	2.19491e-05	0.000814917	0.000570326	Ctsd/Igf1/Sgk1/Ctnnb1/Lpl/Socs2/Vcam1/Gdf15/Lpin1/Agtrap/Il18/Atp1a3	12
GO:0014902	GO:0014902	myotube differentiation	8/228	146/28891	2.20248e-05	0.000814917	0.000570326	Pld3/Igf1/Ccl8/Cd9/Sort1/Gdf15/Dmd/Cyp26b1	8
GO:1903037	GO:1903037	regulation of leukocyte cell-cell adhesion	13/228	407/28891	2.36742e-05	0.000849863	0.000594783	Lgals3/Gpnmb/H2-D1/Igf1/Arg2/Il7r/Arg1/Il1a/H2-T23/Vcam1/Pla2g2d/Cd4/Il18	13
GO:0016054	GO:0016054	organic acid catabolic process	10/228	241/28891	2.37349e-05	0.000849863	0.000594783	Arg2/Hexa/Hal/Arg1/Cdo1/Lpin1/Ilvbl/Qdpr/Cyp26b1/Slc16a1	10
GO:0046395	GO:0046395	carboxylic acid catabolic process	10/228	241/28891	2.37349e-05	0.000849863	0.000594783	Arg2/Hexa/Hal/Arg1/Cdo1/Lpin1/Ilvbl/Qdpr/Cyp26b1/Slc16a1	10
GO:0001667	GO:0001667	ameboidal-type cell migration	14/228	471/28891	2.54453e-05	0.000901415	0.000630862	Cd63/Mmp12/Apoe/Plpp3/Igf1/Rgcc/Gadd45a/Glul/Iqsec1/Hbegf/Sema4b/Tns1/Htr2b/Rhoj	14
GO:0006066	GO:0006066	alcohol metabolic process	12/228	354/28891	2.74489e-05	0.000940307	0.000658081	Apoe/Plpp3/Aplp2/Gde1/Lipa/Abcg1/Gdpd1/Apoc1/Qdpr/Alg2/Rbp1/Smpd1	12
GO:0008202	GO:0008202	steroid metabolic process	12/228	358/28891	3.06227e-05	0.00103004	0.00072088	Apoe/Igf1/Spp1/Aplp2/Lipa/Il1a/Abcg1/Egr1/Gal/Apoc1/Cyp26b1/Smpd1	12
GO:0010632	GO:0010632	regulation of epithelial cell migration	10/228	250/28891	3.24278e-05	0.00106915	0.000748255	Cd63/Apoe/Plpp3/Igf1/Rgcc/Gadd45a/Glul/Iqsec1/Hbegf/Rhoj	10
GO:0048659	GO:0048659	smooth muscle cell proliferation	9/228	202/28891	3.49926e-05	0.00112044	0.000784145	Cyba/Apoe/Igf1/Ctnnb1/Ddit3/Egr1/Hbegf/S1pr1/Il18	9
GO:0045765	GO:0045765	regulation of angiogenesis	11/228	307/28891	3.60061e-05	0.00114191	0.000799173	Lgals3/Ctnnb1/Rgcc/Hk2/S100a1/Itgax/Gadd45a/Il1a/Glul/Ccl24/Rhoj	11
GO:0034612	GO:0034612	response to tumor necrosis factor	9/228	206/28891	4.07734e-05	0.00123432	0.000863849	Ccl6/Ccl8/Ccl9/Fabp4/Mmp8/Ccl24/Wfdc21/Pias3/Smpd1	9
GO:0098773	GO:0098773	skin epidermis development	8/228	162/28891	4.63377e-05	0.00139013	0.000972894	Ctsl/Ctnnb1/Hpse/Naglu/Inhba/Gal/Il18/Cyp26b1	8
GO:0015850	GO:0015850	organic hydroxy compound transport	11/228	318/28891	4.94924e-05	0.00147152	0.00102985	Lgals3/Apoe/Spp1/Lipa/Abcg1/Nr1h3/Gal/Slco2b1/Apoc1/Stra6l/Slc16a1	11
GO:1901136	GO:1901136	carbohydrate derivative catabolic process	8/228	166/28891	5.50628e-05	0.00160867	0.00112584	Ctsl/Psap/Mmp12/Hexa/Hpse/Naglu/Galns/Sgsh	8
GO:0007159	GO:0007159	leukocyte cell-cell adhesion	13/228	447/28891	6.18309e-05	0.00170396	0.00119253	Lgals3/Gpnmb/H2-D1/Igf1/Arg2/Il7r/Arg1/Il1a/H2-T23/Vcam1/Pla2g2d/Cd4/Il18	13
GO:0045444	GO:0045444	fat cell differentiation	10/228	270/28891	6.19157e-05	0.00170396	0.00119253	Igf1/Lpl/Fabp4/Sort1/Rnasel/Ddit3/Egr2/Fabp3/Lpin1/Wfdc21	10
GO:0002698	GO:0002698	negative regulation of immune effector process	8/228	170/28891	6.51147e-05	0.00177731	0.00124387	Lgals3/H2-D1/Acp5/Cd22/Il7r/Arg1/H2-T23/Slamf8	8
GO:0034103	GO:0034103	regulation of tissue remodeling	6/228	87/28891	6.70312e-05	0.00180011	0.00125982	Gpnmb/Spp1/Gpr137b/S1pr1/Il18/Ltbp3	6
GO:0007626	GO:0007626	locomotory behavior	10/228	273/28891	6.78758e-05	0.00180821	0.00126549	Psap/Apoe/Hexa/Selenop/Aplp2/Naglu/Egr1/Dmd/Adam22/Atp1a3	10
GO:1903706	GO:1903706	regulation of hemopoiesis	13/228	452/28891	6.91635e-05	0.00182789	0.00127926	Ctnnb1/Ccl9/Gpr137b/Il7r/Tnfaip6/Inhba/Cd4/Il18/Mturn/Cyp26b1/Pias3/Slamf8/Rbp1	13
GO:0046631	GO:0046631	alpha-beta T cell activation	9/228	221/28891	7.01802e-05	0.00183894	0.00128699	Ctsl/Psap/H2-D1/Arg2/Ly9/H2-T23/Gadd45g/Pla2g2d/Il18	9
GO:0001935	GO:0001935	endothelial cell proliferation	8/228	175/28891	7.97809e-05	0.00202802	0.00141932	Cyba/Apoe/Igf1/Rgcc/Lipa/Arg1/Ccl24/Htr2b	8
GO:0045824	GO:0045824	negative regulation of innate immune response	7/228	130/28891	8.07096e-05	0.00203608	0.00142497	Mmp12/H2-D1/Arg1/H2-T23/Tyro3/Oas3/Slamf8	7
GO:0006959	GO:0006959	humoral immune response	11/228	337/28891	8.30863e-05	0.00208028	0.0014559	Wfdc17/Lgals3/H2-D1/Ccl8/Pf4/Rgcc/H2-T23/Wfdc18/Npy/Cxcl3/Wfdc21	11
GO:0060249	GO:0060249	anatomical structure homeostasis	10/228	283/28891	9.13948e-05	0.00223783	0.00156616	Ctss/Spp1/Acp5/Ctnnb1/Tpp1/Gpr137b/Lipa/Naglu/S1pr1/Ltbp3	10
GO:0003158	GO:0003158	endothelium development	7/228	137/28891	0.000112168	0.0026872	0.00188066	Ctnnb1/Slc40a1/Lipa/Hpse/Itgax/Naglu/Dmd	7
GO:0070555	GO:0070555	response to interleukin-1	6/228	96/28891	0.000116018	0.00275957	0.00193131	Ccl6/Ccl8/Ccl9/Egr1/Ccl24/Smpd1	6
GO:0044282	GO:0044282	small molecule catabolic process	11/228	353/28891	0.000124968	0.00293058	0.00205099	Apoe/Arg2/Hexa/Hal/Arg1/Cdo1/Lpin1/Ilvbl/Qdpr/Cyp26b1/Slc16a1	11
GO:0002832	GO:0002832	negative regulation of response to biotic stimulus	8/228	187/28891	0.000126444	0.00294447	0.00206071	Mmp12/H2-D1/Arg2/Arg1/H2-T23/Tyro3/Oas3/Slamf8	8
GO:0030101	GO:0030101	natural killer cell activation	7/228	140/28891	0.000128393	0.00294862	0.00206361	Lamp1/H2-D1/H2-T23/Il11ra1/Tyro3/Il18/Slamf7	7
GO:0031641	GO:0031641	regulation of myelination	5/228	63/28891	0.000141871	0.0031921	0.00223401	Igf1/Ctnnb1/Itgax/Egr2/Lpin1	5
GO:0030203	GO:0030203	glycosaminoglycan metabolic process	6/228	101/28891	0.000153504	0.00340778	0.00238496	Hexa/Hpse/Naglu/Tnfaip6/Galns/Sgsh	6
GO:0048660	GO:0048660	regulation of smooth muscle cell proliferation	8/228	193/28891	0.000157111	0.00346356	0.002424	Cyba/Apoe/Igf1/Ctnnb1/Egr1/Hbegf/S1pr1/Il18	8
GO:0042445	GO:0042445	hormone metabolic process	9/228	246/28891	0.000158096	0.00346356	0.002424	Ctsl/Ctsb/Igf1/Spp1/Naglu/Egr1/Gal/Cyp26b1/Rbp1	9
GO:0032964	GO:0032964	collagen biosynthetic process	5/228	65/28891	0.000164601	0.00353436	0.00247355	Rgcc/Arg1/Inhba/Il18/Cyp2j6	5
GO:0010563	GO:0010563	negative regulation of phosphorus metabolic process	12/228	430/28891	0.000173633	0.00365948	0.00256112	Apoe/Plpp3/Igf1/Fabp4/Gadd45a/Gadd45b/Gadd45g/Lpin1/Dmd/Il18/Apoc1/Smpd1	12
GO:0045936	GO:0045936	negative regulation of phosphate metabolic process	12/228	430/28891	0.000173633	0.00365948	0.00256112	Apoe/Plpp3/Igf1/Fabp4/Gadd45a/Gadd45b/Gadd45g/Lpin1/Dmd/Il18/Apoc1/Smpd1	12
GO:0042060	GO:0042060	wound healing	11/228	370/28891	0.000187982	0.00386408	0.00270431	Mmp12/Apoe/Plpp3/F7/Igf1/Cd9/Hpse/Il1a/Tyro3/Hbegf/Smpd1	11
GO:0051047	GO:0051047	positive regulation of secretion	12/228	437/28891	0.000201366	0.00408871	0.00286152	Lgals3/Cyba/Lamp1/Igf1/Spp1/Rgcc/Il1a/Abcg1/Mmp13/Glul/Gal/Sdc1	12
GO:0042698	GO:0042698	ovulation cycle	5/228	68/28891	0.000203785	0.00411275	0.00287834	Tnfaip6/Egr1/Inhba/Tyro3/Ptprn	5
GO:0007162	GO:0007162	negative regulation of cell adhesion	10/228	315/28891	0.000218092	0.00434007	0.00303743	Lgals3/Gpnmb/Mmp12/Arg2/Acp5/Cd9/Rgcc/Arg1/Plxna1/Pla2g2d	10
GO:0072593	GO:0072593	reactive oxygen species metabolic process	9/228	257/28891	0.000218958	0.00434007	0.00303743	Cyba/Arg2/Acp5/Lipa/Hk2/Gadd45a/Naglu/Hvcn1/Il18	9
GO:0061448	GO:0061448	connective tissue development	10/228	316/28891	0.000223692	0.0043561	0.00304865	Igf1/Ctnnb1/Lpl/Lipa/Mmp13/Egr1/Dmd/Tapt1/Wnt9a/Ltbp3	10
GO:0097006	GO:0097006	regulation of plasma lipoprotein particle levels	5/228	70/28891	0.000233603	0.00444513	0.00311096	Apoe/Lpl/Lipa/Abcg1/Apoc1	5
GO:0030198	GO:0030198	extracellular matrix organization	10/228	322/28891	0.000259882	0.00475499	0.00332781	Lgals3/Mmp12/Ctss/Mmp19/Rgcc/Aplp2/Mmp8/Mmp13/Mmp27/Cyp2j6	10
GO:0006879	GO:0006879	intracellular iron ion homeostasis	5/228	74/28891	0.000303081	0.0052992	0.00370868	Ftl1/Fth1/Slc40a1/Ncoa4/Naglu	5
GO:0090132	GO:0090132	epithelium migration	10/228	330/28891	0.000315658	0.00541825	0.00379201	Cd63/Apoe/Plpp3/Igf1/Rgcc/Gadd45a/Glul/Iqsec1/Hbegf/Rhoj	10
GO:0010959	GO:0010959	regulation of metal ion transport	12/228	461/28891	0.000326973	0.00553656	0.0038748	Lgals3/Cd63/Cyba/Igf1/Sgk1/Ctnnb1/S100a1/Slc31a2/Dmd/Gal/Cd4/Nkain2	12
GO:0002573	GO:0002573	myeloid leukocyte differentiation	9/228	272/28891	0.000332252	0.00553656	0.0038748	Ctnnb1/Ccl9/Gpr137b/Cd300lf/Naglu/Tnfaip6/Cd4/Pias3/Rbp1	9
GO:0006898	GO:0006898	receptor-mediated endocytosis	9/228	272/28891	0.000332252	0.00553656	0.0038748	Cd63/Apoe/Cd9/Hpse/Iqsec1/Htr2b/Sdc1/Apoc1/Ackr3	9
GO:0006631	GO:0006631	fatty acid metabolic process	12/228	463/28891	0.000339926	0.00560372	0.00392181	Fabp5/Lpl/Fabp4/Lipa/Cyb5a/Mgll/Nr1h3/Fabp3/Lpin1/Ilvbl/Apoc1/Cyp2j6	12
GO:0007034	GO:0007034	vacuolar transport	7/228	165/28891	0.000351711	0.00576944	0.00403779	Psap/Atp6v0d2/Lamp1/Lipa/Ncoa4/Sort1/Igf2r	7
GO:2000377	GO:2000377	regulation of reactive oxygen species metabolic process	7/228	168/28891	0.000392055	0.0063376	0.00443542	Cyba/Arg2/Acp5/Hk2/Gadd45a/Hvcn1/Il18	7
GO:0031400	GO:0031400	negative regulation of protein modification process	12/228	473/28891	0.000411405	0.00646216	0.00452259	Apoe/Plpp3/Igf1/Ctnnb1/Fabp4/Gadd45a/Gadd45b/Gadd45g/Dmd/Il18/Pias3/Smpd1	12
GO:0009743	GO:0009743	response to carbohydrate	8/228	223/28891	0.00041641	0.00650196	0.00455045	Igf1/Abcg1/Naglu/Vcam1/Glul/Egr1/Pim3/Ptprn	8
GO:0022404	GO:0022404	molting cycle process	6/228	122/28891	0.00042688	0.00653944	0.00457667	Ctsl/Ctnnb1/Hpse/Naglu/Inhba/Gal	6
GO:0022405	GO:0022405	hair cycle process	6/228	122/28891	0.00042688	0.00653944	0.00457667	Ctsl/Ctnnb1/Hpse/Naglu/Inhba/Gal	6
GO:0030100	GO:0030100	regulation of endocytosis	10/228	344/28891	0.000437291	0.00658905	0.00461139	Lgals3/Cd63/Cyba/Apoe/Cd22/Cd300lf/Iqsec1/Nr1h3/Apoc1/Smpd1	10
GO:2000241	GO:2000241	regulation of reproductive process	8/228	225/28891	0.000441796	0.00662694	0.00463791	Mmp12/Igf1/Ctnnb1/Lhfpl2/Il1a/Inhba/Il18/Insl6	8
GO:0043087	GO:0043087	regulation of GTPase activity	10/228	345/28891	0.000447294	0.0066495	0.0046537	Ccl6/Ccl8/Ccl9/Gpr137b/Rgs1/Ralgds/Plxna1/Ccl24/S1pr1/Rgp1	10
GO:0071347	GO:0071347	cellular response to interleukin-1	5/228	81/28891	0.000461015	0.00682302	0.00477515	Ccl6/Ccl8/Ccl9/Egr1/Ccl24	5
GO:0002833	GO:0002833	positive regulation of response to biotic stimulus	11/228	413/28891	0.000476972	0.00686739	0.0048062	Mmp12/Cyba/Lamp1/H2-D1/Cd300lf/Arg1/Naglu/H2-T23/Nr1h3/Tyro3/Oas3	11
GO:0050878	GO:0050878	regulation of body fluid levels	10/228	348/28891	0.000478449	0.00686739	0.0048062	Cyba/Apoe/F7/Cd9/Hpse/Socs2/Cdo1/Mmp13/Nr1h3/Tyro3	10
GO:0010001	GO:0010001	glial cell differentiation	9/228	292/28891	0.000554819	0.00766618	0.00536523	Plpp3/Igf1/Ctnnb1/Naglu/Egr2/Dmd/Gpr157/Adam22/Pou3f1	9
GO:0042593	GO:0042593	glucose homeostasis	9/228	298/28891	0.000641459	0.0087186	0.00610178	Fabp5/Igf1/Hk2/Abcg1/Vcam1/Pygl/Pim3/Ptprn/Slc16a1	9
GO:0019882	GO:0019882	antigen processing and presentation	6/228	134/28891	0.000701063	0.00926405	0.00648352	Ctsl/Psap/Ctss/Cd68/H2-D1/H2-T23	6
GO:0060348	GO:0060348	bone development	8/228	242/28891	0.00071247	0.00931007	0.00651572	Igf1/Acp5/Lipa/Mmp13/Pdgfc/Dmd/Cyp26b1/Ltbp3	8
GO:0009306	GO:0009306	protein secretion	11/228	434/28891	0.000717786	0.00931007	0.00651572	Psap/Apoe/Igf1/Il1a/Abcg1/Mmp13/Glul/Nr1h3/Pim3/Ptprn/Slc16a1	11
GO:0071356	GO:0071356	cellular response to tumor necrosis factor	7/228	186/28891	0.000718525	0.00931007	0.00651572	Ccl6/Ccl8/Ccl9/Fabp4/Mmp8/Ccl24/Pias3	7
GO:0035592	GO:0035592	establishment of protein localization to extracellular region	11/228	435/28891	0.000731398	0.00944014	0.00660676	Psap/Apoe/Igf1/Il1a/Abcg1/Mmp13/Glul/Nr1h3/Pim3/Ptprn/Slc16a1	11
GO:0031589	GO:0031589	cell-substrate adhesion	10/228	368/28891	0.000735575	0.00945739	0.00661883	Cd63/Mmp12/Spp1/Ctnnb1/Hpse/Itgax/Vcam1/Tyro3/Npy/Dmd	10
GO:0071692	GO:0071692	protein localization to extracellular region	11/228	441/28891	0.000817661	0.0103529	0.00724555	Psap/Apoe/Igf1/Il1a/Abcg1/Mmp13/Glul/Nr1h3/Pim3/Ptprn/Slc16a1	11
GO:0002526	GO:0002526	acute inflammatory response	6/228	139/28891	0.000848962	0.0107085	0.00749443	H2-D1/Lipa/Il1a/H2-T23/Pla2g2d/Npy	6
GO:0019058	GO:0019058	viral life cycle	8/228	250/28891	0.000879394	0.0109089	0.00763465	Ctsb/Apoe/Ccl8/Rnasel/Tyro3/Cd4/Oas3/Smpd1	8
GO:1901605	GO:1901605	alpha-amino acid metabolic process	7/228	194/28891	0.000919556	0.0112993	0.00790793	Arg2/Arg1/Cdo1/Glul/Ilvbl/Qdpr/Gpt2	7
GO:0001818	GO:0001818	negative regulation of cytokine production	9/228	314/28891	0.000927814	0.0113589	0.00794961	Gpnmb/Igf1/Arg2/Acp5/Rgcc/Arg1/Ddit3/Oas3/Rnf128	9
GO:0043547	GO:0043547	positive regulation of GTPase activity	8/228	253/28891	0.000949538	0.0114645	0.00802352	Ccl6/Ccl8/Ccl9/Rgs1/Ralgds/Ccl24/S1pr1/Rgp1	8
GO:0048511	GO:0048511	rhythmic process	9/228	317/28891	0.000991581	0.0116396	0.00814606	Igf1/Naglu/Tnfaip6/Egr1/Inhba/Tyro3/Gpr157/Spsb4/Ptprn	9
GO:1905039	GO:1905039	carboxylic acid transmembrane transport	6/228	144/28891	0.00101983	0.0117918	0.00825259	Arg2/Slc6a8/Arg1/Slc36a2/Slc36a4/Slc16a1	6
GO:0062012	GO:0062012	regulation of small molecule metabolic process	10/228	389/28891	0.00111861	0.0124581	0.0087189	Fabp5/Apoe/Igf1/Abcg1/Nr1h3/Egr1/Fabp3/Apoc1/Gpt2/Cyp2j6	10
GO:0007040	GO:0007040	lysosome organization	5/228	100/28891	0.00120042	0.0131062	0.0091725	Creg1/Hexa/Tpp1/Lipa/Naglu	5
GO:0080171	GO:0080171	lytic vacuole organization	5/228	100/28891	0.00120042	0.0131062	0.0091725	Creg1/Hexa/Tpp1/Lipa/Naglu	5
GO:0032890	GO:0032890	regulation of organic acid transport	5/228	101/28891	0.00125495	0.0134746	0.00943028	Arg2/Arg1/Il1a/Slc36a2/Fabp3	5
GO:0000041	GO:0000041	transition metal ion transport	5/228	103/28891	0.00136946	0.0142712	0.00998782	Fth1/Slc40a1/Slc48a1/Slc39a2/Slc31a2	5
GO:0032496	GO:0032496	response to lipopolysaccharide	10/228	401/28891	0.00140225	0.0144121	0.0100864	Mgst1/Cd68/Acp5/Pf4/Mmp8/Il1a/Naglu/Nr1h3/Cxcl3/Wfdc21	10
GO:0046330	GO:0046330	positive regulation of JNK cascade	5/228	104/28891	0.00142953	0.0145132	0.0101572	Gadd45a/Il1a/Gadd45b/Gadd45g/Mturn	5
GO:0002437	GO:0002437	inflammatory response to antigenic stimulus	5/228	107/28891	0.00162137	0.0160213	0.0112126	Cd68/H2-D1/H2-T23/Pla2g2d/Npy	5
GO:0060541	GO:0060541	respiratory system development	8/228	276/28891	0.00164911	0.0162471	0.0113707	Mmp12/Igf1/Ctsz/Ctnnb1/Lipa/Hs6st1/Speg/Ltbp3	8
GO:0034764	GO:0034764	positive regulation of transmembrane transport	8/228	282/28891	0.00188607	0.0178935	0.0125229	Ctss/Igf1/S100a1/Rnasel/Slc36a2/Dmd/Gal/Cd4	8
GO:0001906	GO:0001906	cell killing	8/228	286/28891	0.00205842	0.0190635	0.0133418	Lgals3/Lamp1/H2-D1/Ccl8/Il7r/Arg1/H2-T23/Il18	8
GO:0016052	GO:0016052	carbohydrate catabolic process	6/228	167/28891	0.00216884	0.0197315	0.0138093	Igf1/Hexa/Lipa/Hk2/Gabarapl1/Pygl	6
GO:0031644	GO:0031644	regulation of nervous system process	6/228	167/28891	0.00216884	0.0197315	0.0138093	Fabp5/Igf1/Itgax/Mgll/Egr2/Lpin1	6
GO:0007589	GO:0007589	body fluid secretion	5/228	117/28891	0.00239849	0.0210511	0.0147328	Cyba/Socs2/Cdo1/Mmp13/Nr1h3	5
GO:0002696	GO:0002696	positive regulation of leukocyte activation	10/228	432/28891	0.00241338	0.0210511	0.0147328	Lamp1/H2-D1/Igf1/Il7r/Mmp8/Il1a/H2-T23/Vcam1/Cd4/Il18	10
GO:1904659	GO:1904659	glucose transmembrane transport	5/228	119/28891	0.00258158	0.0222712	0.0155866	Fabp5/Igf1/Hk2/Sort1/Rnasel	5
GO:1904062	GO:1904062	regulation of monoatomic cation transmembrane transport	9/228	367/28891	0.00268895	0.0223855	0.0156667	Cd63/Cyba/Ctss/S100a1/Slc36a2/Slc31a2/Dmd/Gal/Cd4	9
GO:0060840	GO:0060840	artery development	5/228	121/28891	0.0027746	0.0229266	0.0160454	Apoe/Ctnnb1/Naglu/Ddit3/Egr2	5
GO:0051402	GO:0051402	neuron apoptotic process	9/228	369/28891	0.0027876	0.022977	0.0160806	Ctsb/Apoe/Ctnnb1/Mt1/Ddit3/Egr1/Tyro3/Il18/Egln3	9
GO:0001678	GO:0001678	intracellular glucose homeostasis	6/228	176/28891	0.00281671	0.0231494	0.0162013	Igf1/Hk2/Abcg1/Vcam1/Pim3/Ptprn	6
GO:0002709	GO:0002709	regulation of T cell mediated immunity	5/228	122/28891	0.00287493	0.0231805	0.016223	H2-D1/Il7r/Arg1/H2-T23/Il18	5
GO:0071346	GO:0071346	cellular response to type II interferon	5/228	122/28891	0.00287493	0.0231805	0.016223	Ccl6/Ccl8/Ccl9/Arg1/Ccl24	5
GO:0006694	GO:0006694	steroid biosynthetic process	6/228	179/28891	0.0030619	0.0244006	0.0170769	Apoe/Igf1/Lipa/Il1a/Abcg1/Egr1	6
GO:0030324	GO:0030324	lung development	7/228	243/28891	0.00329407	0.0253331	0.0177296	Mmp12/Igf1/Ctsz/Ctnnb1/Lipa/Hs6st1/Ltbp3	7
GO:0043523	GO:0043523	regulation of neuron apoptotic process	8/228	310/28891	0.00336903	0.0255555	0.0178852	Apoe/Ctnnb1/Mt1/Ddit3/Egr1/Tyro3/Il18/Egln3	8
GO:0061041	GO:0061041	regulation of wound healing	5/228	128/28891	0.00353278	0.0264959	0.0185433	Apoe/F7/Cd9/Hpse/Hbegf	5
GO:0001909	GO:0001909	leukocyte mediated cytotoxicity	6/228	185/28891	0.0035997	0.0267567	0.0187259	Lamp1/H2-D1/Il7r/Arg1/H2-T23/Il18	6
GO:0009308	GO:0009308	amine metabolic process	5/228	129/28891	0.00365209	0.0270857	0.0189561	Gde1/Vcam1/Npy/Gdpd1/Maoa	5
GO:0002685	GO:0002685	regulation of leukocyte migration	7/228	249/28891	0.00376441	0.0277949	0.0194525	Lgals3/F7/Cd9/Il1a/Tnfaip6/Ccl24/Slamf8	7
GO:0071248	GO:0071248	cellular response to metal ion	6/228	187/28891	0.00379367	0.0279417	0.0195552	Fabp4/Slc40a1/Fosb/Mt1/Hvcn1/Smpd1	6
GO:0010038	GO:0010038	response to metal ion	8/228	320/28891	0.00407578	0.0290007	0.0202964	Fabp4/Slc40a1/Fosb/Mt1/Il1a/Hvcn1/Alg2/Smpd1	8
GO:0046394	GO:0046394	carboxylic acid biosynthetic process	8/228	321/28891	0.00415229	0.029357	0.0205457	Fabp5/Lpl/Mgll/Glul/Nr1h3/Ilvbl/Apoc1/Rbp1	8
GO:0006816	GO:0006816	calcium ion transport	10/228	469/28891	0.00431105	0.0302865	0.0211962	Lgals3/Cyba/Igf1/Ccl8/Ctnnb1/S100a1/Ddit3/Htr2b/Dmd/Cd4	10
GO:0001910	GO:0001910	regulation of leukocyte mediated cytotoxicity	5/228	136/28891	0.00456954	0.031391	0.0219692	Lamp1/H2-D1/Il7r/Arg1/H2-T23	5
GO:0006874	GO:0006874	intracellular calcium ion homeostasis	8/228	327/28891	0.00463493	0.0317543	0.0222235	Cyba/Apoe/Spp1/Ccl8/Ddit3/Npy/Htr2b/Dmd	8
GO:0030282	GO:0030282	bone mineralization	5/228	137/28891	0.00471281	0.0320934	0.0224608	Igf1/Spp1/Mmp13/S1pr1/Ltbp3	5
GO:0042157	GO:0042157	lipoprotein metabolic process	5/228	137/28891	0.00471281	0.0320934	0.0224608	Ctsd/Apoe/Lipa/Glul/Apoc1	5
GO:0050868	GO:0050868	negative regulation of T cell activation	5/228	138/28891	0.00485925	0.0325579	0.0227859	Lgals3/Gpnmb/Arg2/Arg1/Pla2g2d	5
GO:0035051	GO:0035051	cardiocyte differentiation	6/228	198/28891	0.00500204	0.0333117	0.0233135	Igf1/Ctnnb1/Naglu/Vcam1/Inhba/Speg	6
GO:0007548	GO:0007548	sex differentiation	8/228	335/28891	0.00534416	0.0342669	0.0239819	Ctnnb1/Lhfpl2/Il1a/Tnfaip6/Inhba/Tyro3/Ptprn/Insl6	8
GO:0001503	GO:0001503	ossification	10/228	484/28891	0.00535406	0.0342669	0.0239819	Igf1/Spp1/Ctnnb1/Mmp13/Sort1/Tnfaip6/Egr2/S1pr1/Tapt1/Ltbp3	10
GO:0050730	GO:0050730	regulation of peptidyl-tyrosine phosphorylation	7/228	266/28891	0.00537588	0.0342669	0.0239819	Plpp3/Igf1/Aplp2/Pdgfc/Hbegf/Cd4/Il18	7
GO:0008360	GO:0008360	regulation of cell shape	5/228	142/28891	0.00547738	0.0346762	0.0242684	Plxna1/Epb41l3/Ccl24/Fblim1/Rhoj	5
GO:1902075	GO:1902075	cellular response to salt	6/228	202/28891	0.00550467	0.0347828	0.024343	Fabp4/Fosb/Mt1/Egr1/Ly6g6d/Smpd1	6
GO:0009410	GO:0009410	response to xenobiotic stimulus	8/228	346/28891	0.00645133	0.0388986	0.0272235	Mgst1/Lipa/Gstm1/Htr2b/Cyp2j6/Atp1a3/Cyp26b1/Slamf8	8
GO:0043270	GO:0043270	positive regulation of monoatomic ion transport	7/228	277/28891	0.00666428	0.0399138	0.027934	Lgals3/Ctss/Sgk1/S100a1/Dmd/Gal/Cd4	7
GO:0045598	GO:0045598	regulation of fat cell differentiation	5/228	149/28891	0.00668945	0.0399926	0.0279891	Igf1/Lpl/Sort1/Ddit3/Lpin1	5
GO:0031623	GO:0031623	receptor internalization	5/228	150/28891	0.00687673	0.0407003	0.0284844	Cd63/Cd9/Iqsec1/Htr2b/Ackr3	5
GO:0002274	GO:0002274	myeloid leukocyte activation	7/228	280/28891	0.00705245	0.0414191	0.0289875	Gpr137b/Cd300lf/Mmp8/Naglu/Nr1h3/Npy/Il18	7
GO:0055074	GO:0055074	calcium ion homeostasis	8/228	353/28891	0.00724139	0.042157	0.0295039	Cyba/Apoe/Spp1/Ccl8/Ddit3/Npy/Htr2b/Dmd	8
GO:0007519	GO:0007519	skeletal muscle tissue development	6/228	215/28891	0.00739428	0.042972	0.0300743	Ctnnb1/Egr2/Egr1/Maff/Dmd/Cyp26b1	6
GO:0097696	GO:0097696	receptor signaling pathway via STAT	6/228	216/28891	0.0075568	0.0436877	0.0305752	Igf1/Il7r/Gadd45a/Socs2/Naglu/Il18	6
GO:0002718	GO:0002718	regulation of cytokine production involved in immune response	5/228	155/28891	0.00786838	0.0446367	0.0312393	H2-D1/Acp5/Arg1/H2-T23/Il18	5
GO:0046660	GO:0046660	female sex differentiation	5/228	155/28891	0.00786838	0.0446367	0.0312393	Lhfpl2/Tnfaip6/Inhba/Tyro3/Ptprn	5
GO:0005996	GO:0005996	monosaccharide metabolic process	7/228	287/28891	0.00802317	0.0451339	0.0315873	Fabp5/Igf1/Hexa/Lipa/Hk2/Gpt2/Cyp2j6	7
GO:0060759	GO:0060759	regulation of response to cytokine stimulus	5/228	156/28891	0.00807801	0.0451339	0.0315873	Mmp12/Cd300lf/Mmp8/Arg1/Oas3	5
GO:1903900	GO:1903900	regulation of viral life cycle	5/228	156/28891	0.00807801	0.0451339	0.0315873	Rnasel/Tyro3/Cd4/Oas3/Smpd1	5
GO:0031341	GO:0031341	regulation of cell killing	5/228	157/28891	0.00829149	0.0460178	0.0322059	Lamp1/H2-D1/Il7r/Arg1/H2-T23	5
GO:0071887	GO:0071887	leukocyte apoptotic process	5/228	157/28891	0.00829149	0.0460178	0.0322059	Lgals3/Arg2/Il7r/Lipa/Il18	5
GO:0071333	GO:0071333	cellular response to glucose stimulus	5/228	158/28891	0.00850885	0.0463739	0.0324551	Igf1/Abcg1/Vcam1/Pim3/Ptprn	5
GO:0002757	GO:0002757	immune response-activating signaling pathway	9/228	440/28891	0.00858277	0.0467004	0.0326836	Lgals3/Cyba/Cd22/Lipa/Cd300lf/Naglu/Nr1h3/Tyro3/Oas3	9
GO:0008643	GO:0008643	carbohydrate transport	5/228	160/28891	0.00895534	0.0480214	0.0336082	Fabp5/Igf1/Hk2/Sort1/Rnasel	5
GO:0071331	GO:0071331	cellular response to hexose stimulus	5/228	160/28891	0.00895534	0.0480214	0.0336082	Igf1/Abcg1/Vcam1/Pim3/Ptprn	5
