# Supplementary material for: Anti-CSF-1R therapy with combined immuno-chemotherapy coordinate an adaptive immune response to eliminate macrophage enriched triple negative breast cancers
Source: Nat Commun. 2026 Jan 3;17:1193. doi: 10.1038/s41467-025-67964-2 (PMC12858953; doi:10.1038/s41467-025-67964-2)
Supplement: Supplementary file 14 — Supplementary Dataset 12 [file 41467_2025_67964_MOESM14_ESM.xlsx]

## Sheet: Sheet1
Plasma
	Eotaxin	G-CSF	GM-CSF	IFNγ	IL-1α	IL-1β	IL-2	IL-3	IL-4	IL-5	IL-6	IL-7	IL-9	IL-10	IL-12p40	IL-12p70	IL-13	IL-15	IL-17	IP-10	KC	LIF	LIX	M-CSF	MCP-1	MIG	MIP-1α	MIP-1β	MIP-2	RANTES	TNFα	VEGF
SNDX	1.27006	7.90296	#VALUE!	0.293839	1.32542	1.17192	0.1455	0.457143	1.37209	0.518779	0.728788	0.247293	0.138271	0.714548	0.409614	2.06486	1.43261	0.502701	2.9774	1.35457	0.296623	0.768396	1.03275	112.707	1.10555	0.799667	#VALUE!	1.17853	0.941292	1.40489	1.07036	3.5942
SNDX	0.972369	0.916896	#VALUE!	4.24138	1	0.853301	0.0986309	0.171429	#VALUE!	2.32051	0.954212	0.351416	0.45503	0.450839	0.964652	0.679193	1.03598	0.290689	1.70352	1.40035	1.31175	0.287033	0.274795	117.169	0.643104	2.69364	1.08491	0.665436	0.864868	1.5244	0.662711	1.94495
SNDX	0.951998	1.269	1.12836	4.12143	1.5272	0.141227	0.84262	0.771186	0.346154	1.19701	1.06662	1.07375	1.04918	1.45285	0.473544	0.710019	1.42647	1.12462	0.788991	1.99129	0.911296	1.19971	0.106328	117.615	1.0803	1.42223	#VALUE!	1.1516	1	1.21734	0.720424	1.13043
CTX	1.87914	0.325292	#VALUE!	1.51659	1.85558	1.67908	1.83684	5.2	8.39535	4.12441	0.157064	0.338462	1	4.63011	0.73057	14.1066	1.10321	0.932873	18.7119	0.994415	0.0713336	0.823884	1.42639	0.84466	0.828138	2.00998	#VALUE!	0.797301	0.886034	3.33161	0.897051	0.971014
CTX	1.65748	0.412842	0.382207	0.884236	1.04842	#VALUE!	0.312657	0.231746	#VALUE!	4.62821	0.805694	2.89627	0.523984	#VALUE!	1.1068	0.789445	0.819861	1.02085	12.2462	1.33348	1.76854	0.972312	0.818414	0.678412	0.476231	2.61403	0.683037	1.03901	0.864868	1.32707	0.594941	0.761468
CTX	1.6367	1.03913	#VALUE!	6.34286	0.787764	0.49786	1.97364	0.618644	1.46154	5.2806	1.03115	0.402717	0.549583	0.359067	0.596672	1.40178	1.15508	0.485818	11.0734	1.06626	0.579757	0.33864	0.945911	1.23933	0.536033	1.96979	#VALUE!	1.29088	0.976077	1.31661	1.15458	1.52174
Combo	1.27923	0.320314	#VALUE!	14.4455	0.663849	0.647564	3.05887	0.457143	0.883721	18.4178	0.150947	1.56467	0.726319	0.289582	0.596431	2.84254	1.26791	1.74984	1.60452	0.763414	0.115137	2.49578	0.966932	139.019	1.01351	1.48407	#VALUE!	0.769537	0.886034	2.09023	0.667874	1.84058
Combo	1.97138	0.655753	0.658648	13.4064	0.950613	0.853301	0.189159	0.231746	3.61111	34.1154	0.565013	0.5231	0.202532	0.154226	0.611174	0.896196	0.855841	0.438689	0.889447	1.03122	0.157182	0.548223	2.26354	123.047	0.501959	2.29344	0.945339	1.03901	0.941292	1.30403	0.465334	0.926606
Combo	1.39031	0.337475	0.695522	11.6357	0.620612	0.322397	0.84262	0.457627	2.92308	16.1731	0.229571	0.0912179	0.734211	0.232124	0.350749	0.200373	1.07754	0.546133	2.47706	0.916884	0.0328076	0.519537	1.51244	102.238	0.475102	2.04981	#VALUE!	0.57272	0.864824	2.23838	0.795201	0.84058
	Eotaxin	G-CSF	GM-CSF	IFNγ	IL-1α	IL-1β	IL-2	IL-3	IL-4	IL-5	IL-6	IL-7	IL-9	IL-10	IL-12p40	IL-12p70	IL-13	IL-15	IL-17	IP-10	KC	LIF	LIX	M-CSF	MCP-1	MIG	MIP-1α	MIP-1β	MIP-2	RANTES	TNFα	VEGF
SNDX	1.06481	3.36295	#VALUE!	2.88555	1.28421	0.722149	0.362251	0.466586	#VALUE!	1.34544	0.91654	0.557487	0.547494	0.872745	0.615937	1.15136	1.29835	0.639338	1.8233	1.58207	0.839891	0.751713	0.471291	115.83	0.942983	1.63851	#VALUE!	0.998522	0.935386	1.38221	0.817831	2.2232
	Eotaxin	G-CSF	GM-CSF	IFNγ	IL-1α	IL-1β	IL-2	IL-3	IL-4	IL-5	IL-6	IL-7	IL-9	IL-10	IL-12p40	IL-12p70	IL-13	IL-15	IL-17	IP-10	KC	LIF	LIX	M-CSF	MCP-1	MIG	MIP-1α	MIP-1β	MIP-2	RANTES	TNFα	VEGF
CTX	1.72444	0.592422	#VALUE!	2.91456	1.23059	#VALUE!	1.37438	2.0168	#VALUE!	4.67774	0.664637	1.21248	0.691189	#VALUE!	0.811349	5.43262	1.02605	0.813181	14.0105	1.13138	0.806544	0.711612	1.06357	0.920802	0.613467	2.19793	#VALUE!	1.0424	0.908993	1.99176	0.882189	1.08474
	Eotaxin	G-CSF	GM-CSF	IFNγ	IL-1α	IL-1β	IL-2	IL-3	IL-4	IL-5	IL-6	IL-7	IL-9	IL-10	IL-12p40	IL-12p70	IL-13	IL-15	IL-17	IP-10	KC	LIF	LIX	M-CSF	MCP-1	MIG	MIP-1α	MIP-1β	MIP-2	RANTES	TNFα	VEGF
Combo	1.54697	0.437847	#VALUE!	13.1625	0.745025	0.607754	1.36355	0.382172	2.47264	22.9021	0.315177	0.72633	0.554354	0.225311	0.519451	1.31304	1.0671	0.911555	1.65701	0.903838	0.101709	1.18785	1.58097	121.435	0.663525	1.94244	#VALUE!	0.793755	0.897383	1.87755	0.642803	1.20259
