# Supplementary material for: Anti-CSF-1R therapy with combined immuno-chemotherapy coordinate an adaptive immune response to eliminate macrophage enriched triple negative breast cancers
Source: Nat Commun. 2026 Jan 3;17:1193. doi: 10.1038/s41467-025-67964-2 (PMC12858953; doi:10.1038/s41467-025-67964-2)
Supplement: Supplementary file 15 — Supplementary Dataset 13 [file 41467_2025_67964_MOESM15_ESM.xlsx]

## Sheet: Sheet1
Tumor lysate
	Eotaxin	G-CSF	GM-CSF	IFNγ	IL-1α	IL-1β	IL-2	IL-3	IL-4	IL-5	IL-6	IL-7	IL-9	IL-10	IL-12p40	IL-12p70	IL-13	IL-15	IL-17	IP-10	KC	LIF	LIX	M-CSF	MCP-1	MIG	MIP-1α	MIP-1β	MIP-2	RANTES	TNFα	VEGF
SNDX	0.784042	0.945946	0	1.1072	0.683824	0.957672	0.836972	0.823204	0.866667	0	0.640325	1.04219	1.07061	0.785337	0.52332	1.01548	0.562907	0.552941	0.821885	0.487243	1.18816	0.287911	2.29022	0.858443	0.172119	0.776541	1.61087	1.3719	0.784687	0.885996	0.710084	5.00416
SNDX	8.29131	5.54545	0	1.14899	0.894861	1.52222	0.958168	1	1.775	1.86957	1.98422	1.90926	1.15561	1.62317	1.15971	1.19008	1.22319	1.37838	2.61911	0.506614	2.79065	1.29825	0.639626	2.30533	0.625259	6.53213	1.97873	2.92347	0.552685	1.73874	0.973597	0.221774
SNDX	0.786717	1.26228	1.53627	1.34228	0.831981	0.793333	0.794495	0.54902	0.875	2.6875	0.921311	0.681556	1.02526	0.80454	0.527464	0.757576	1.03474	0.747253	1.77919	1.27347	1.1071	1.38082	4.33252	1.39228	0.175972	0.491376	0.741066	0.716117	0.636849	1.10542	0.770013	0.658648
CTX	2.58749	1.60432	3.02515	0.835375	0.729961	0.957672	0.829694	1.54696	1.26667	0	0.968242	0.782812	1.29233	0.710264	0.650892	1.58824	0.897243	1.47059	3.08805	0.539528	2.74841	0.506395	2.89104	0.789391	1.91653	5.40324	1.74903	3.66138	0.704799	8.35458	1.31793	1.16921
CTX	2.0135	1.13636	1.40135	1.15825	1.01055	1.31111	0.873375	3.61818	1.125	0	2.32425	1.31191	1.03531	2.03699	1.63158	1.427	1.8529	1.82883	2.19406	1.15746	2.22617	1.88855	0.816618	1.03689	3.09148	12.4848	1.92339	3.34986	0.71998	8.25425	1.77063	0.39543
CTX	1.4158	0.708333	2.15285	1.06903	0.820183	1	0.785321	1.16471	1.02083	0	1.27623	0.351585	0.93145	1.55296	1.04816	1.13499	1.13862	1	0.97132	0.963553	0.980746	1.1836	0.167476	0.984459	0.971277	2.59081	1.30485	1.2704	0.737371	3.00917	0.790343	0.238905
Combo	3.47859	5.36216	1.52414	0.704441	0.739173	0.386243	0.80786	0.729282	2.02222	0	0.957903	1	1.1201	0.178886	0.694102	1	0.614536	1.21176	0.532517	0.259317	1.84989	0.442806	0	0.948839	0.399926	4.79741	1.67341	1.61291	0.769112	2.45422	0.780112	1.74619
Combo	4.52139	1.71354	1.73272	1.48653	1.27931	0.691111	1.44545	0.951515	1.925	2.13043	1.46198	1.31191	1.36828	1.04327	0.61222	1.32782	1.18587	1.43243	0.668246	1.24385	1.30841	1.0359	0.697886	1.68135	0.424675	8.50099	2.61914	2.5881	0.970192	1.9049	1.0264	0.472849
Combo	0.154999	9.37426	2.24352	1.36433	3.55767	1.20667	2.57737	0.486275	1.25	8.875	0.843443	1.34438	1.81479	1.80643	2.31603	1.44077	1.48364	4.41758	0.225635	0.358634	0.422383	1.78682	12.3932	0.809753	0.127661	1.31686	1.21062	0.571262	2.01478	1.14286	0.687421	0.29158
	Eotaxin	G-CSF	GM-CSF	IFNγ	IL-1α	IL-1β	IL-2	IL-3	IL-4	IL-5	IL-6	IL-7	IL-9	IL-10	IL-12p40	IL-12p70	IL-13	IL-15	IL-17	IP-10	KC	LIF	LIX	M-CSF	MCP-1	MIG	MIP-1α	MIP-1β	MIP-2	RANTES	TNFα	VEGF
SNDX	3.28736	2.58456	0.51209	1.19949	0.803555	1.09108	0.863212	0.790741	1.17222	2.27853	1.18195	1.211	1.08383	1.07102	0.736831	0.987713	0.940278	0.892857	1.74006	0.755777	1.6953	0.988994	2.42079	1.51868	0.32445	2.60002	1.44356	1.6705	0.658073	1.24339	0.817898	1.96153
	Eotaxin	G-CSF	GM-CSF	IFNγ	IL-1α	IL-1β	IL-2	IL-3	IL-4	IL-5	IL-6	IL-7	IL-9	IL-10	IL-12p40	IL-12p70	IL-13	IL-15	IL-17	IP-10	KC	LIF	LIX	M-CSF	MCP-1	MIG	MIP-1α	MIP-1β	MIP-2	RANTES	TNFα	VEGF
CTX	2.0056	1.14967	2.19312	1.02089	0.853565	1.08959	0.829463	2.10995	1.1375	0	1.52291	0.815436	1.08636	1.4334	1.11021	1.38341	1.29625	1.43314	2.08448	0.886846	1.98511	1.19285	1.29171	0.936912	1.9931	6.82627	1.65909	2.76055	0.720717	6.53933	1.29297	0.601182
	Eotaxin	G-CSF	GM-CSF	IFNγ	IL-1α	IL-1β	IL-2	IL-3	IL-4	IL-5	IL-6	IL-7	IL-9	IL-10	IL-12p40	IL-12p70	IL-13	IL-15	IL-17	IP-10	KC	LIF	LIX	M-CSF	MCP-1	MIG	MIP-1α	MIP-1β	MIP-2	RANTES	TNFα	VEGF
Combo	2.71833	5.48332	1.83346	1.1851	1.85872	0.76134	1.61023	0.722357	1.73241	5.50272	1.08778	1.21876	1.43439	1.00953	1.20745	1.2562	1.09468	2.35393	0.475466	0.620601	1.19356	1.08851	4.3637	1.14665	0.31742	4.87175	1.83439	1.59076	1.25136	1.83399	0.831312	0.836872
