# Supplementary material for: Anti-CSF-1R therapy with combined immuno-chemotherapy coordinate an adaptive immune response to eliminate macrophage enriched triple negative breast cancers
Source: Nat Commun. 2026 Jan 3;17:1193. doi: 10.1038/s41467-025-67964-2 (PMC12858953; doi:10.1038/s41467-025-67964-2)
Supplement: Supplementary file 16 — Supplementary Dataset 14 [file 41467_2025_67964_MOESM16_ESM.xlsx]

## Sheet: sig_genes_TNBC_met_vs_primary (
	logFC	AveExpr	t	P.Value	adj.P.Val	B
MUC19	-6.84986	11.2797	-2.90833	0.0283153	0.96498	-4.53783
IGLV2-8	6.38445	9.75324	3.21305	0.0193463	0.948854	-4.53171
IGLV3-1	6.32931	9.72825	2.87996	0.0293575	0.966682	-4.53844
IGHV4-31	5.90191	8.4629	3.07253	0.0230218	0.954117	-4.53442
IGLV1-44	5.59543	8.90291	2.67961	0.0380139	0.981107	-4.54303
IGHV3-48	5.54857	8.4312	3.51738	0.0134117	0.948854	-4.52644
IGLV1-51	5.4576	10.2896	2.88022	0.0293479	0.966682	-4.53844
IGLV2-11	5.31417	9.68078	2.79966	0.03254	0.968247	-4.54023
GLYATL2	5.27483	11.3076	4.61537	0.00402313	0.948854	-4.51273
IGKV1-9	5.21192	9.2929	2.84929	0.0305315	0.968247	-4.53912
IGKV1-27	5.16703	8.56715	2.99026	0.0255248	0.954117	-4.5361
IGKV2-24	5.12643	7.4741	3.52144	0.0133475	0.948854	-4.52637
IGHV1-18	5.12046	9.34742	3.08142	0.0227679	0.954117	-4.53424
IGHV4-34	5.08041	8.95119	2.78343	0.0332276	0.968247	-4.5406
POTEKP	-5.05876	10.6618	-2.60349	0.0419928	0.981107	-4.54488
IGKV1-17	5.04753	8.82777	2.76	0.034248	0.976323	-4.54114
IGHV1-69	4.98464	7.6548	3.65361	0.0114359	0.948854	-4.52432
IGLV6-57	4.9444	8.66187	2.81518	0.0318971	0.968247	-4.53988
ZIC2	-4.83796	9.19302	-2.54067	0.0456124	0.981107	-4.54646
IGKV2-30	4.83588	7.34402	3.20595	0.0195157	0.948854	-4.53184
IGLV2-14	4.79492	10.8313	3.01188	0.0248396	0.954117	-4.53565
IGHV3-49	4.79208	8.42775	3.96536	0.00802763	0.948854	-4.51996
IGHV3-11	4.74433	9.09344	3.92082	0.00843625	0.948854	-4.52055
IRX2	4.72082	12.2787	3.25582	0.0183597	0.948854	-4.53092
CXCL14	4.66195	13.4131	4.52126	0.00442946	0.948854	-4.51365
POTEF	-4.60343	11.3242	-2.78674	0.0330862	0.968247	-4.54052
IGHV5-51	4.59999	9.51409	2.77892	0.0334213	0.968247	-4.5407
LINC01087	-4.55715	11.2027	-3.3914	0.0155811	0.948854	-4.52853
IGHV3-74	4.51599	9.23604	3.56824	0.0126327	0.948854	-4.52563
IGKV1-16	4.44235	8.70464	2.95623	0.0266457	0.9632	-4.53681
IGHV2-5	4.42156	9.00752	2.79403	0.0327766	0.968247	-4.54036
IGLV1-47	4.39681	8.74521	3.10371	0.0221447	0.954117	-4.5338
IGKV2-28	4.39381	10.1686	3.44056	0.0146912	0.948854	-4.5277
SLC6A14	4.39378	10.7011	2.63911	0.0400781	0.981107	-4.544
CD79A	4.37234	8.39656	3.14893	0.0209369	0.954117	-4.53293
IGHV2-70	4.32605	8.26755	2.93067	0.0275226	0.9632	-4.53735
CXCL9	4.2381	13.0341	3.75151	0.0102166	0.948854	-4.52288
IGHV3-53	4.22893	7.61788	3.09454	0.0223987	0.954117	-4.53399
UBD	4.19745	12.0673	2.66935	0.0385261	0.981107	-4.54327
IGHV4-61	4.15637	9.10636	2.69014	0.0374964	0.981107	-4.54277
CXCL11	4.13734	10.5284	6.59392	0.000687682	0.948854	-4.50014
IGLV1-40	4.0994	9.68965	2.66264	0.0388644	0.981107	-4.54343
ADAMDEC1	4.02225	10.5864	2.88766	0.0290707	0.966682	-4.53827
FCRL5	4.00449	10.8641	3.0866	0.0226215	0.954117	-4.53414
CTLA4	3.97234	9.91143	4.65623	0.00385999	0.948854	-4.51234
ICOS	3.93965	9.73217	4.14479	0.00659264	0.948854	-4.51774
EREG	3.90153	9.4341	2.52395	0.0466309	0.981107	-4.54688
RNVU1-14	3.85448	8.28477	2.9755	0.0260047	0.954117	-4.5364
TNFRSF9	3.83339	10.045	3.27681	0.0178958	0.948854	-4.53054
IGKV1-8	3.83174	8.91026	2.51376	0.0472634	0.981107	-4.54714
CXCL10	3.74946	12.5445	4.95382	0.00287518	0.948854	-4.50975
IDO1	3.71428	10.5959	2.86144	0.0300605	0.966682	-4.53885
CCL13	3.71336	8.17795	2.68277	0.0378577	0.981107	-4.54295
IGFL2	3.70844	8.25884	2.80059	0.0325012	0.968247	-4.54021
HBG2	-3.63278	7.84081	-3.47446	0.0141106	0.948854	-4.52713
TRDC	3.63111	8.30716	5.32593	0.00202218	0.948854	-4.50695
KCNK2	3.60613	11.1676	7.34126	0.000392293	0.948854	-4.49745
MS4A1	3.59914	9.95274	2.73188	0.0355176	0.980571	-4.54179
DHRS2	-3.59135	10.9793	-2.64882	0.0395726	0.981107	-4.54377
XIRP1	3.48413	8.69302	2.91702	0.0280042	0.9632	-4.53764
PRRX2	3.47285	10.2899	4.36014	0.00523805	0.948854	-4.51531
HBA1	-3.43457	10.7869	-4.4286	0.00487564	0.948854	-4.51459
ABCB11	3.42684	7.6661	5.0077	0.00272933	0.948854	-4.50931
BIRC3	3.41185	14.8066	7.51634	0.000346318	0.948854	-4.49692
HLA-DOB	3.40181	9.32537	2.93356	0.027422	0.9632	-4.53729
HBB	-3.39513	13.0394	-5.25225	0.00216511	0.948854	-4.50747
POTEE	-3.39348	10.4891	-4.42692	0.00488417	0.948854	-4.5146
CPHL1P	3.39334	10.537	5.30316	0.00206516	0.948854	-4.50711
SNORA1	-3.39071	8.73969	-2.75836	0.0343208	0.976323	-4.54117
CLNK	3.37504	8.82373	6.31063	0.000862254	0.948854	-4.50138
GABRE	3.36811	14.0342	3.37498	0.0158913	0.948854	-4.52881
WFDC21P	3.35997	9.20858	4.09439	0.00696421	0.948854	-4.51834
TNFSF11	3.32795	8.53156	3.48798	0.0138862	0.948854	-4.52691
HBA2	-3.3093	11.5606	-3.77533	0.00994243	0.948854	-4.52254
BMPR1B	-3.30499	13.1008	-2.47213	0.0499438	0.983485	-4.54822
ZBP1	3.28936	10.6604	5.98837	0.00112635	0.948854	-4.50296
CECR2	-3.2584	11.6814	-4.63607	0.00393951	0.948854	-4.51253
SBSPON	-3.25136	12.5978	-3.57139	0.0125861	0.948854	-4.52558
HAS2	3.24439	11.7697	7.32297	0.00039749	0.948854	-4.49751
IRF4	3.24254	11.9638	2.92047	0.0278815	0.9632	-4.53757
TCEAL2	-3.24252	7.90894	-2.80433	0.0323449	0.968247	-4.54012
ZACN	-3.23598	11.741	-3.12024	0.0216945	0.954117	-4.53348
PAX5	3.22773	8.63266	4.97293	0.00282246	0.948854	-4.50959
GZMB	3.17231	8.79437	3.03922	0.0240016	0.954117	-4.53509
EFCC1	-3.13987	9.7297	-3.20442	0.0195524	0.948854	-4.53187
KYNU	3.13756	13.3515	6.10732	0.00101929	0.948854	-4.50235
KLRC1	3.13543	8.551	4.38499	0.00510306	0.948854	-4.51504
C5orf38	3.13409	10.1583	3.48684	0.0139049	0.948854	-4.52693
FCAR	3.12963	7.31427	6.43905	0.000777454	0.948854	-4.5008
SIRPG	3.11268	8.10977	4.35008	0.00529379	0.948854	-4.51542
TNFRSF17	3.10427	8.82466	7.07396	0.000476832	0.948854	-4.49833
AIM2	3.09893	9.46652	5.10384	0.00248955	0.948854	-4.50856
F2RL2	3.08424	12.6374	2.50782	0.0476365	0.983485	-4.5473
CD69	3.07989	11.5247	3.32297	0.0169206	0.948854	-4.52972
DMP1	3.0753	8.19689	3.06829	0.0231443	0.954117	-4.53451
OSM	3.07294	9.21796	3.38352	0.0157291	0.948854	-4.52866
PEG3	-3.02771	13.7393	-3.07372	0.0229877	0.954117	-4.5344
FUT7	3.01823	7.73419	3.50667	0.0135823	0.948854	-4.52661
SUCNR1	2.99672	11.1233	7.21449	0.000430016	0.948854	-4.49786
LTB	2.99464	9.4597	3.47275	0.0141392	0.948854	-4.52716
PTPRZ1	-2.99024	10.5012	-2.75578	0.0344354	0.976323	-4.54123
CD247	2.97574	10.4396	3.48642	0.0139118	0.948854	-4.52694
FOXI1	2.97299	8.9454	2.78116	0.0333249	0.968247	-4.54065
TLL1	2.96159	11.7827	4.12176	0.00675961	0.948854	-4.51801
TIGIT	2.95825	11.1612	2.70923	0.0365772	0.980571	-4.54232
GBP5	2.95561	13.4479	4.08882	0.00700669	0.948854	-4.51841
TRAC	2.9292	11.3757	2.79708	0.0326482	0.968247	-4.54029
SH2D1A	2.92522	10.0214	2.71386	0.0363575	0.980571	-4.54221
CCR7	2.90682	10.6424	3.21539	0.0192909	0.948854	-4.53167
IRX6	2.89911	8.50108	2.71943	0.0360958	0.980571	-4.54208
IL2RA	2.89178	10.8893	3.73297	0.0104359	0.948854	-4.52315
DOK2	2.88988	10.4626	3.32213	0.0169378	0.948854	-4.52973
SULF1	2.87188	16.5396	4.2165	0.0061019	0.948854	-4.5169
BATF	2.85725	10.2418	2.9524	0.0267751	0.9632	-4.53689
MYCN	-2.85501	9.21129	-4.62167	0.00399746	0.948854	-4.51267
SIGLEC12	2.81606	7.43078	3.60074	0.0121613	0.948854	-4.52512
ATP6V1B1	2.80988	11.3088	3.73494	0.0104124	0.948854	-4.52312
TRAT1	2.80187	9.01151	2.60367	0.0419831	0.981107	-4.54487
FAR2P4	-2.80116	8.4165	-4.6342	0.00394699	0.948854	-4.51255
TNFSF12-TNFSF13	2.79749	8.29678	2.67023	0.0384819	0.981107	-4.54325
GPR174	2.77703	9.63819	3.00473	0.025064	0.954117	-4.5358
FAR2P1	-2.77276	12.0671	-2.47558	0.0497158	0.983485	-4.54813
CNTN3	2.77217	10.5436	3.78758	0.00980458	0.948854	-4.52237
KIAA1257	-2.77029	10.4352	-3.94938	0.00817162	0.948854	-4.52017
IL2RG	2.75389	11.7198	4.56507	0.00423479	0.948854	-4.51321
HS3ST3B1	2.75357	12.0234	3.28515	0.017715	0.948854	-4.53039
TNF	2.75159	9.03479	5.29714	0.00207671	0.948854	-4.50715
SIK1	2.74469	10.8552	2.80716	0.0322276	0.968247	-4.54006
TRGC1	2.73008	9.31431	3.1054	0.0220983	0.954117	-4.53377
CHRM1	-2.71892	9.56219	-4.26887	0.00576954	0.948854	-4.51631
GALNT14	2.71592	9.96817	3.05833	0.0234341	0.954117	-4.53471
PIP5K1B	2.71494	11.0733	5.28654	0.00209721	0.948854	-4.50723
CD96	2.71142	11.5347	3.40963	0.0152444	0.948854	-4.52822
ELF5	-2.70326	11.688	-2.54161	0.0455555	0.981107	-4.54643
TFPI2	-2.69724	10.3313	-2.82083	0.0316664	0.968247	-4.53975
PTHLH	2.69647	10.8704	2.95149	0.0268059	0.9632	-4.53691
OR2I1P	2.67531	7.64547	3.14389	0.0210678	0.954117	-4.53302
TLR8	2.6742	11.4219	3.70939	0.0107224	0.948854	-4.52349
BANK1	2.66501	10.4015	2.86091	0.0300808	0.966682	-4.53886
CYTIP	2.65554	12.4234	2.61264	0.041492	0.981107	-4.54465
PRIMA1	2.64234	10.2779	2.92733	0.0276397	0.9632	-4.53742
DSPP	2.64225	9.06371	2.53974	0.0456682	0.981107	-4.54648
TMEM150C	-2.63354	13.2264	-2.8708	0.0297028	0.966682	-4.53864
CCL4	2.63201	11.0517	3.96861	0.00799873	0.948854	-4.51992
ZBED2	2.63031	9.26398	3.6895	0.010971	0.948854	-4.52378
NAT8L	-2.6302	11.6416	-5.14931	0.00238458	0.948854	-4.50822
P2RY10	2.61809	9.65809	2.92535	0.0277094	0.9632	-4.53746
ST8SIA6-AS1	-2.61463	10.8969	-2.60834	0.0417264	0.981107	-4.54476
UNC5C	-2.61003	13.4264	-4.55793	0.00426584	0.948854	-4.51328
IL1B	2.60977	11.1164	4.20673	0.00616625	0.948854	-4.51701
TNFSF15	2.60194	11.9431	6.63806	0.00066433	0.948854	-4.49996
TMEM156	2.60033	9.3975	4.87331	0.00311002	0.948854	-4.51042
CLEC4E	2.59303	9.51612	3.61264	0.0119937	0.948854	-4.52494
PLAU	2.58092	14.0535	2.58244	0.0431704	0.981107	-4.5454
ZYG11A	-2.57237	12.1089	-4.85258	0.00317396	0.948854	-4.51059
TLR10	2.56751	9.96874	2.81976	0.0317099	0.968247	-4.53978
EEF1A1P32	-2.56168	10.5493	-5.6455	0.00151523	0.948854	-4.50489
PTPN22	2.55331	11.7896	4.33476	0.00538005	0.948854	-4.51558
CLEC5A	2.54667	12.1368	3.66921	0.0112313	0.948854	-4.52408
NAMPTP1	2.54016	12.2004	5.79109	0.0013338	0.948854	-4.50403
MNDA	2.53392	11.8516	3.84249	0.00921259	0.948854	-4.5216
KL	2.52292	10.3159	6.47915	0.000752975	0.948854	-4.50063
MIR205HG	2.51392	13.2774	3.53863	0.0130799	0.948854	-4.5261
PTPRC	2.50686	15.2298	3.26535	0.0181473	0.948854	-4.53075
EPN3	-2.48416	12.3181	-3.83396	0.00930194	0.948854	-4.52172
IL2RB	2.48177	11.6137	3.1066	0.0220652	0.954117	-4.53375
CD3E	2.46398	10.9034	2.86026	0.0301058	0.966682	-4.53887
CCNO	-2.46143	9.33908	-2.73953	0.035167	0.977182	-4.54161
CTSS	2.46135	15.0149	3.95448	0.00812535	0.948854	-4.5201
MRC1	2.45751	14.016	4.13852	0.00663765	0.948854	-4.51781
SP140	2.45004	11.1367	4.51661	0.00445072	0.948854	-4.51369
TAGAP	2.43193	12.1604	3.58209	0.0124294	0.948854	-4.52541
IKZF1	2.42779	13.837	3.73143	0.0104544	0.948854	-4.52317
ALAS2	-2.42181	7.32206	-2.52918	0.0463099	0.981107	-4.54675
ITGAM	2.42029	13.1212	3.96102	0.0080665	0.948854	-4.52002
GPR84	2.41125	8.6991	4.05891	0.0072399	0.948854	-4.51878
GZMA	2.4075	9.71684	2.81945	0.0317224	0.968247	-4.53978
GBP2	2.40703	14.7995	2.5487	0.0451319	0.981107	-4.54625
FGF10	2.3993	10.4878	2.59463	0.0424839	0.981107	-4.5451
CD53	2.39704	13.7443	3.28667	0.0176823	0.948854	-4.53036
MEFV	2.3946	9.41422	4.33842	0.00535931	0.948854	-4.51554
SCUBE1	-2.38608	10.5828	-2.70371	0.0368404	0.981107	-4.54245
NKX6-1	2.3804	8.16557	4.86036	0.0031498	0.948854	-4.51053
ELOVL7	2.37902	12.2667	5.05499	0.00260824	0.948854	-4.50894
FPR2	2.3786	8.57194	5.75371	0.00137787	0.948854	-4.50425
CD27	2.3758	9.38327	2.55369	0.0448359	0.981107	-4.54612
SYNPO2L	-2.36704	8.57279	-3.42724	0.0149268	0.948854	-4.52792
PHLDB2	2.36691	15.1748	6.32562	0.000851826	0.948854	-4.50131
CLMP	2.36484	14.6252	2.81861	0.0317568	0.968247	-4.5398
INSRR	2.35983	8.18862	4.78396	0.0033966	0.948854	-4.51119
CCL5	2.35644	12.0607	2.84216	0.0308115	0.968247	-4.53928
QPRT	-2.35537	12.9831	-3.82445	0.00940255	0.948854	-4.52185
HCAR2	2.34793	9.92927	2.50978	0.0475128	0.982346	-4.54725
PLD5	-2.34367	8.324	-2.84702	0.0306204	0.968247	-4.53917
ALG1L13P	2.34276	7.30737	2.83371	0.0311472	0.968247	-4.53946
CD300E	2.34121	10.6308	4.93263	0.00293498	0.948854	-4.50992
CRTAM	2.3389	8.94266	2.62182	0.0409958	0.981107	-4.54443
C6orf223	2.33714	9.24739	4.08599	0.00702836	0.948854	-4.51845
D4S234E	-2.33407	11.072	-3.44282	0.0146518	0.948854	-4.52766
FCER1G	2.33185	12.6444	4.26188	0.00581268	0.948854	-4.51639
PLEK	2.33051	13.5096	3.21563	0.0192852	0.948854	-4.53166
NR4A3	2.3287	11.8926	3.47792	0.0140527	0.948854	-4.52708
BCL2A1	2.32864	9.83655	3.05405	0.0235599	0.954117	-4.53479
CD52	2.32792	10.9427	2.51121	0.0474232	0.982346	-4.54721
LIN7A	-2.32726	12.6055	-4.03607	0.00742386	0.948854	-4.51906
GRM8	-2.32489	8.66858	-2.57413	0.0436446	0.981107	-4.54561
QPCT	2.3243	11.4199	3.65389	0.0114323	0.948854	-4.52431
MACC1	2.32226	14.6611	3.92959	0.00835393	0.948854	-4.52043
CYBB	2.31986	15.481	3.35821	0.0162155	0.948854	-4.5291
PYHIN1	2.31889	10.0593	2.92236	0.0278147	0.9632	-4.53753
PSMB9	2.31679	12.2126	3.77694	0.00992416	0.948854	-4.52252
P2RX5	2.31539	9.60969	2.60909	0.0416856	0.981107	-4.54474
DERL3	2.31282	11.4808	2.69046	0.0374805	0.981107	-4.54277
SAMSN1	2.30796	12.1022	4.10766	0.00686414	0.948854	-4.51818
FASLG	2.30661	8.46296	3.56929	0.0126171	0.948854	-4.52561
CD68	2.30656	14.0127	3.21025	0.019413	0.948854	-4.53176
GNLY	2.306	9.91831	2.85195	0.0304274	0.968247	-4.53906
HK3	2.30127	10.6219	3.01795	0.0246508	0.954117	-4.53552
EMP1	2.30009	16.3961	3.645	0.0115508	0.948854	-4.52445
TRGC2	2.2979	9.06182	3.17607	0.0202467	0.954117	-4.53241
IL15RA	2.29395	11.2406	3.31486	0.0170874	0.948854	-4.52986
FAM204BP	-2.28757	8.20151	-2.90402	0.028471	0.96498	-4.53792
F13A1	2.28624	15.1495	3.14549	0.021026	0.954117	-4.53299
HRH2	2.27994	10.0387	3.81885	0.00946247	0.948854	-4.52193
CXorf21	2.27033	10.7602	3.678	0.0111176	0.948854	-4.52395
CDH15	-2.26712	7.96431	-3.08532	0.0226577	0.954117	-4.53417
NCF1C	2.26332	9.26945	4.49236	0.00456344	0.948854	-4.51393
CD86	2.26005	12.5655	3.25526	0.0183723	0.948854	-4.53093
IFNG-AS1	2.25925	9.05452	2.67003	0.0384916	0.981107	-4.54326
PIM2	2.25832	13.212	2.83059	0.031272	0.968247	-4.53953
LINC00964	-2.24775	8.18962	-2.63766	0.0401543	0.981107	-4.54404
MCOLN2	2.24537	10.9456	2.54459	0.0453772	0.981107	-4.54636
CSF2RB	2.24479	12.9251	2.50365	0.0478998	0.983485	-4.5474
ITGB2-AS1	2.23912	10.228	2.52769	0.0464006	0.981107	-4.54679
FPR1	2.23795	11.2592	2.94377	0.0270693	0.9632	-4.53707
RIPK3	2.23522	11.3563	3.09597	0.0223591	0.954117	-4.53396
BIN2	2.23507	12.1752	3.93827	0.0082734	0.948854	-4.52032
CASP10	2.23428	13.1483	5.75642	0.00137462	0.948854	-4.50423
IL32	2.23333	12.3212	2.9744	0.0260407	0.954117	-4.53643
TXK	2.23139	10.0858	3.55633	0.0128105	0.948854	-4.52582
SELL	2.22885	12.0039	2.74668	0.0348431	0.976373	-4.54144
ABCC11	-2.22604	11.5535	-2.53128	0.0461813	0.981107	-4.54669
CCL4L1	2.22493	9.77219	4.70072	0.00369089	0.948854	-4.51193
NCF1	2.22182	10.4951	3.95243	0.00814393	0.948854	-4.52013
LST1	2.21896	11.1249	2.65168	0.0394251	0.981107	-4.5437
DENND1B	-2.21828	15.3453	-4.78759	0.00338439	0.948854	-4.51115
PTAFR	2.2142	12.8905	3.51773	0.013406	0.948854	-4.52643
CTSW	2.20699	9.30785	4.15172	0.00654335	0.948854	-4.51766
CYP2S1	2.20674	9.66471	4.20411	0.00618366	0.948854	-4.51704
CXCR2P1	2.20323	9.6011	4.5651	0.00423467	0.948854	-4.51321
CD38	2.20269	11.9253	2.78149	0.0333106	0.968247	-4.54064
CXCR3	2.2018	8.5832	2.67591	0.038198	0.981107	-4.54311
NCF1B	2.20117	9.34746	2.97466	0.0260321	0.954117	-4.53642
CD163L1	2.19978	12.2216	2.65957	0.0390207	0.981107	-4.54351
SLAMF8	2.19178	12.4614	4.85851	0.00315553	0.948854	-4.51054
MYO1G	2.18922	12.1126	2.60166	0.0420936	0.981107	-4.54492
LINC00284	2.18898	8.84251	3.14039	0.0211592	0.954117	-4.53309
HCK	2.18776	12.1974	2.83673	0.0310266	0.968247	-4.5394
SKIDA1	-2.1836	10.5427	-3.29579	0.0174874	0.948854	-4.5302
OBSCN	-2.18187	15.2299	-3.7072	0.0107495	0.948854	-4.52352
SIM1	2.17995	9.82591	3.07893	0.0228389	0.954117	-4.53429
ANKRD20A11P	2.17439	10.333	3.63449	0.0116925	0.948854	-4.52461
FGR	2.17399	11.425	3.56338	0.0127049	0.948854	-4.52571
CH25H	2.17125	9.07309	2.49041	0.0487471	0.983485	-4.54775
DOCK8	2.16243	15.054	3.01581	0.0247172	0.954117	-4.53557
PLCB1	-2.15919	13.7413	-5.99775	0.00111746	0.948854	-4.50291
PDCD1LG2	2.14758	11.7207	2.9236	0.027771	0.9632	-4.5375
PARP15	2.14677	11.521	3.95478	0.00812263	0.948854	-4.5201
RAC2	2.14269	12.3976	3.46007	0.0143539	0.948854	-4.52737
CACNA1H	-2.14211	12.6532	-3.90829	0.00855527	0.948854	-4.52071
CLCNKA	-2.13503	8.04324	-3.83166	0.00932615	0.948854	-4.52175
C15orf54	-2.13008	10.3663	-4.87225	0.00311325	0.948854	-4.51042
SLITRK5	-2.1286	10.9308	-4.53476	0.0043684	0.948854	-4.51351
RP11-480I12.5	-2.12717	9.94527	-2.67277	0.0383544	0.981107	-4.54319
PRDM1	2.11891	13.8516	3.4441	0.0146294	0.948854	-4.52764
C16orf54	2.11833	10.1838	2.48164	0.0493178	0.983485	-4.54798
STAP1	2.11365	8.51227	5.2226	0.00222587	0.948854	-4.50768
MPEG1	2.11226	14.576	2.86786	0.0298146	0.966682	-4.53871
VNN3	2.10954	8.01725	3.63061	0.0117454	0.948854	-4.52467
PLAUR	2.10734	12.8898	3.25325	0.0184172	0.948854	-4.53097
HPGD	2.10726	10.6381	2.54306	0.0454688	0.981107	-4.54639
ETV7	2.10641	10.5905	4.84064	0.00321146	0.948854	-4.51069
NR2F2-AS1	-2.10321	11.4351	-2.65607	0.0391996	0.981107	-4.54359
KLRK1	2.10089	10.8694	2.81979	0.0317087	0.968247	-4.53978
KLRB1	2.09833	10.0093	2.58092	0.0432567	0.981107	-4.54544
GBP1	2.09804	14.8001	2.83544	0.0310781	0.968247	-4.53942
CCL8	2.09795	9.62715	2.53012	0.0462524	0.981107	-4.54672
PSTPIP1	2.09562	10.7293	2.48593	0.0490376	0.983485	-4.54786
SRGN	2.09115	14.4014	3.53107	0.0131968	0.948854	-4.52622
SAMD9L	2.09038	15.4251	3.7093	0.0107235	0.948854	-4.52349
CCL3	2.0835	10.5821	4.44242	0.00480597	0.948854	-4.51444
ABO	-2.08303	11.273	-2.57538	0.0435732	0.981107	-4.54558
IL10RA	2.08084	14.1966	2.6416	0.039948	0.981107	-4.54394
NKX3-1	-2.07847	12.1744	-2.94293	0.0270983	0.9632	-4.53709
DOCK11	2.07728	14.4568	2.8338	0.0311436	0.968247	-4.53946
B3GALT5-AS1	-2.0744	8.38782	-5.18435	0.00230715	0.948854	-4.50796
CARD11	2.0729	10.9349	3.48758	0.0138927	0.948854	-4.52692
RGPD5	-2.07263	14.4723	-5.35699	0.00196519	0.948854	-4.50674
SYCP2L	2.07131	9.16639	3.5629	0.012712	0.948854	-4.52571
IL12RB1	2.07126	9.59445	2.50367	0.0478986	0.983485	-4.5474
TMEM150B	2.0667	7.61318	2.95332	0.0267438	0.9632	-4.53687
LINC00862	-2.06601	8.78669	-3.42929	0.0148902	0.948854	-4.52788
PVRIG	2.06524	9.50067	3.26555	0.0181429	0.948854	-4.53075
TFEC	2.06185	13.2977	3.261	0.0182439	0.948854	-4.53083
UBASH3B	2.05943	12.7714	4.32137	0.00545674	0.948854	-4.51573
EBF3	2.05664	11.1412	2.60321	0.0420082	0.981107	-4.54489
LAPTM5	2.05626	15.8156	4.38708	0.00509192	0.948854	-4.51502
CD40LG	2.05446	8.85853	2.9951	0.0253696	0.954117	-4.53599
EPHA7	-2.05324	9.86979	-4.04101	0.00738364	0.948854	-4.519
LILRB4	2.05317	12.3366	3.80285	0.00963576	0.948854	-4.52215
WDFY4	2.05152	13.6659	2.87862	0.0294079	0.966682	-4.53847
CLEC4A	2.05092	10.271	2.60021	0.0421739	0.981107	-4.54496
GPR141	2.04981	9.96719	2.85473	0.0303196	0.968247	-4.539
GPR183	2.04816	13.1794	3.42884	0.0148981	0.948854	-4.52789
THEMIS2	2.04189	13.3711	2.76113	0.0341981	0.976323	-4.54111
SLAMF6	2.04168	11.0973	2.75065	0.0346645	0.976323	-4.54135
PLCB4	-2.04141	14.0016	-4.9154	0.00298463	0.948854	-4.51006
EMB	2.04111	14.2551	4.51395	0.00446295	0.948854	-4.51372
CCR5	2.03778	12.2109	3.22409	0.0190861	0.948854	-4.53151
TMEM154	2.03029	13.315	2.71364	0.0363682	0.980571	-4.54222
EVI2A	2.02795	13.1881	3.27556	0.0179231	0.948854	-4.53056
CD74	2.02354	17.748	2.62308	0.040928	0.981107	-4.5444
GYPE	2.02261	8.76973	4.55729	0.00426863	0.948854	-4.51329
APBB1IP	2.01918	12.5907	3.41459	0.0151542	0.948854	-4.52813
MILR1	2.01902	11.2037	3.29829	0.0174344	0.948854	-4.53016
RAB38	2.01771	11.152	2.51673	0.0470779	0.981107	-4.54707
BTBD7P1	-2.01343	8.86256	-2.67789	0.0380994	0.981107	-4.54307
ZNF114	2.00789	8.58932	3.03928	0.0239998	0.954117	-4.53509
LILRB2	2.00785	11.3093	3.40605	0.0153098	0.948854	-4.52828
CASP1	2.00575	12.7421	3.05237	0.0236095	0.954117	-4.53483
SLC7A14	-2.00357	9.4676	-4.97025	0.00282978	0.948854	-4.50961
CLECL1	2.00268	8.43936	2.58537	0.0430042	0.981107	-4.54533
CA1	-2.00089	9.3721	-3.66551	0.0112793	0.948854	-4.52414
PYY2	-1.99984	7.81661	-4.46396	0.00469959	0.948854	-4.51422
CD300LB	1.9982	9.20006	2.66766	0.0386107	0.981107	-4.54331
RAB39A	1.99761	10.0249	3.7491	0.0102448	0.948854	-4.52291
GPR171	1.99713	10.2808	3.25191	0.0184476	0.948854	-4.53099
FCGR1A	1.99685	12.2042	3.58591	0.0123739	0.948854	-4.52535
FLJ12825	-1.99508	10.1269	-3.42784	0.014916	0.948854	-4.52791
SDK1	1.9946	12.3671	4.26863	0.00577104	0.948854	-4.51631
NGF	-1.99305	6.78563	-2.52224	0.046736	0.981107	-4.54693
ZC3H12D	1.99164	11.1184	2.83721	0.0310074	0.968247	-4.53939
TMPRSS2	-1.98616	12.5897	-2.52435	0.0466059	0.981107	-4.54687
TNFAIP2	1.98498	15.1682	4.11262	0.00682715	0.948854	-4.51812
SNX20	1.98273	11.5575	3.06841	0.0231407	0.954117	-4.5345
CSF2RA	1.98272	11.8537	2.49264	0.0486035	0.983485	-4.54769
NCKAP1L	1.98039	14.5301	2.86096	0.0300788	0.966682	-4.53886
SIGLEC14	1.97931	9.74128	4.15946	0.00648876	0.948854	-4.51757
C21orf62	-1.97827	10.1627	-3.54995	0.0129069	0.948854	-4.52592
SIGLEC10	1.97404	11.2381	4.41062	0.00496797	0.948854	-4.51477
STOM	1.97157	16.4323	4.66143	0.00383978	0.948854	-4.5123
CLEC12A	1.96818	10.004	3.04978	0.0236862	0.954117	-4.53488
TLR2	1.96788	13.8242	4.08388	0.00704462	0.948854	-4.51847
CTSC	1.96635	15.4731	3.81333	0.00952186	0.948854	-4.522
ZNF385D	1.96617	11.9721	3.07084	0.0230705	0.954117	-4.53446
ACSS3	-1.95974	13.467	-2.51357	0.0472751	0.981107	-4.54715
NAMPT	1.95915	16.6695	3.71439	0.0106609	0.948854	-4.52342
CD300C	1.95898	9.00412	3.44978	0.0145308	0.948854	-4.52754
RTP4	1.95731	11.2417	2.60476	0.0419229	0.981107	-4.54485
CCR1	1.95519	12.809	4.2034	0.0061884	0.948854	-4.51705
CCDC162P	-1.95228	10.4115	-2.98214	0.0257874	0.954117	-4.53626
SASH3	1.94424	12.3141	2.77011	0.0338036	0.974036	-4.5409
NFIL3	1.94304	13.7465	4.27593	0.0057263	0.948854	-4.51623
STX11	1.94104	10.6048	2.51577	0.0471379	0.981107	-4.54709
RASA3	1.94041	13.9544	3.37107	0.0159664	0.948854	-4.52888
SMLR1	-1.93445	8.7272	-3.01653	0.0246948	0.954117	-4.53555
OSCAR	1.93435	9.85402	3.94074	0.00825069	0.948854	-4.52028
FCGR3A	1.93391	14.9431	3.84821	0.00915323	0.948854	-4.52152
GDF5	1.93286	7.85396	4.14044	0.00662382	0.948854	-4.51779
C1orf162	1.9317	12.4082	3.36894	0.0160072	0.948854	-4.52891
CD163	1.92871	15.4664	5.32789	0.00201852	0.948854	-4.50694
EVA1A	1.92786	10.5312	3.33465	0.0166831	0.948854	-4.52951
CNKSR3	-1.92753	14.3183	-2.98452	0.0257103	0.954117	-4.53621
IL15	1.925	12.3488	4.8918	0.00305422	0.948854	-4.51026
ITGAL	1.92471	12.7777	3.03522	0.024122	0.954117	-4.53517
MATK	1.92444	9.49034	2.88233	0.0292688	0.966682	-4.53839
CD84	1.92036	14.7278	3.28725	0.0176699	0.948854	-4.53035
TFF3	-1.92025	11.2273	-2.60508	0.0419053	0.981107	-4.54484
IL18	1.91918	12.2987	3.09468	0.0223948	0.954117	-4.53398
HOXB2	-1.91815	11.6854	-2.75208	0.0346004	0.976323	-4.54132
EPSTI1	1.91559	13.6924	4.03542	0.00742915	0.948854	-4.51907
SPI1	1.91512	11.8839	3.64334	0.011573	0.948854	-4.52447
NFAM1	1.91186	12.0941	3.21462	0.0193091	0.948854	-4.53168
HAVCR2	1.90753	12.8007	2.9533	0.0267447	0.9632	-4.53687
LINC00426	1.90577	9.2789	3.88295	0.00880205	0.948854	-4.52105
EGLN3	1.90422	13.9365	3.46648	0.0142449	0.948854	-4.52727
DCLK1	1.90224	14.4742	2.91971	0.0279084	0.9632	-4.53758
LILRB1	1.89784	11.3654	3.57274	0.0125662	0.948854	-4.52556
ARRDC5	1.8973	8.22724	4.29683	0.00560052	0.948854	-4.516
PPP1R14A	-1.89423	8.74032	-4.47158	0.00466263	0.948854	-4.51414
SIRPB1	1.89403	9.30237	3.44999	0.0145272	0.948854	-4.52754
PTPN7	1.89153	11.6731	3.42284	0.0150054	0.948854	-4.52799
ITGB2	1.89057	14.2498	3.18818	0.0199469	0.951991	-4.53218
ZIM2	-1.88821	8.49681	-3.24352	0.0186376	0.948854	-4.53115
SERPINB9	1.88576	13.3373	4.12513	0.00673487	0.948854	-4.51797
FERMT3	1.88499	12.0333	3.58817	0.0123413	0.948854	-4.52532
P2RY14	1.88016	11.0723	2.93936	0.0272212	0.9632	-4.53716
HCLS1	1.87822	14.0355	4.16636	0.00644053	0.948854	-4.51748
RUFY4	1.87752	8.53196	3.22705	0.0190171	0.948854	-4.53145
LINC00517	-1.87736	10.6036	-2.731	0.0355578	0.980571	-4.54181
ARHGAP9	1.87696	11.8715	3.37026	0.0159819	0.948854	-4.52889
ADAM28	1.87569	13.1617	2.76976	0.0338187	0.974036	-4.54091
ANXA3	1.87292	12.9359	2.62799	0.0406656	0.981107	-4.54428
ALOX5	1.87271	12.9843	3.22919	0.0189672	0.948854	-4.53141
MATN3	1.87082	11.4785	2.91754	0.0279857	0.9632	-4.53763
RRH	-1.86959	8.03661	-2.78421	0.0331943	0.968247	-4.54058
CYTH4	1.86352	13.0466	2.9018	0.0285514	0.96498	-4.53797
IPCEF1	1.85963	11.4867	2.74916	0.0347313	0.976373	-4.54139
PIK3AP1	1.85958	13.6919	3.10274	0.0221714	0.954117	-4.53382
SIGLEC1	1.85078	13.8969	4.79113	0.0033725	0.948854	-4.51112
BPIFB1	1.84993	9.81327	3.63634	0.0116675	0.948854	-4.52458
C5AR1	1.84239	12.2442	3.53474	0.01314	0.948854	-4.52616
IQCJ-SCHIP1	1.84139	11.0823	2.89305	0.0288715	0.966682	-4.53816
DOCK2	1.84098	14.3448	2.95118	0.0268164	0.9632	-4.53691
PPIF	-1.83937	14.859	-2.7818	0.0332974	0.968247	-4.54064
SLC7A7	1.83913	12.4135	3.9501	0.00816511	0.948854	-4.52016
FCGR3B	1.83888	10.1664	3.49485	0.0137736	0.948854	-4.5268
LRRC25	1.83683	10.9293	2.91888	0.0279378	0.9632	-4.5376
DPY19L2	-1.83674	12.0105	-2.90679	0.0283706	0.96498	-4.53786
GNAS-AS1	-1.83426	7.96517	-2.81411	0.0319406	0.968247	-4.5399
LCP2	1.83255	13.5056	4.92169	0.00296639	0.948854	-4.51001
CD180	1.83223	11.6919	3.49425	0.0137834	0.948854	-4.52681
CD200R1	1.83177	10.7187	2.85323	0.0303777	0.968247	-4.53903
FAM177B	1.82557	8.90446	3.02111	0.0245531	0.954117	-4.53546
VSIG4	1.82356	12.8509	3.72929	0.01048	0.948854	-4.5232
IRF1	1.82215	14.8029	3.81493	0.00950457	0.948854	-4.52198
ACSL5	1.81753	13.4758	2.74003	0.0351443	0.977182	-4.5416
ASXL3	-1.81253	10.5571	-2.69211	0.0374004	0.981107	-4.54273
IFITM1	1.80882	14.8254	2.68879	0.0375623	0.981107	-4.54281
GABRB2	1.80863	9.62833	2.75703	0.0343796	0.976323	-4.5412
OSBPL3	1.80744	14.2577	3.12914	0.0214563	0.954117	-4.53331
SNX10	1.80581	13.4526	2.52914	0.0463123	0.981107	-4.54675
CSF1	1.8045	13.5141	4.35126	0.00528721	0.948854	-4.5154
NR2F2	-1.80203	14.9729	-3.35512	0.0162759	0.948854	-4.52915
PART1	-1.79819	10.7637	-2.81973	0.0317111	0.968247	-4.53978
FCGR2A	1.79764	14.7413	3.58993	0.0123159	0.948854	-4.52529
TNFSF13B	1.79485	12.4289	3.2153	0.0192931	0.948854	-4.53167
CD14	1.79009	13.5274	3.07756	0.0228779	0.954117	-4.53432
WIPF1	1.78935	15.1781	3.12948	0.0214472	0.954117	-4.5333
FNDC9	1.7874	8.9087	3.73222	0.0104449	0.948854	-4.52316
GDF9	-1.78653	9.58299	-2.71775	0.0361743	0.980571	-4.54212
CHAD	-1.78491	10.657	-4.02134	0.00754534	0.948854	-4.51925
DCSTAMP	1.78151	8.17575	2.78282	0.0332537	0.968247	-4.54061
PLCB2	1.78078	12.8587	3.33725	0.0166308	0.948854	-4.52947
C1QA	1.7799	13.9534	2.47376	0.0498356	0.983485	-4.54818
SIGLEC5	1.77804	9.36308	3.40245	0.015376	0.948854	-4.52834
MCHR1	-1.77746	8.13212	-2.47383	0.0498312	0.983485	-4.54818
SLA2	1.77576	10.2962	3.3162	0.0170598	0.948854	-4.52984
RASSF9	-1.77464	11.6865	-4.90062	0.00302799	0.948854	-4.51019
EPB41L3	1.77446	14.3203	2.97517	0.0260154	0.954117	-4.53641
RUNX2	1.77352	13.734	2.77708	0.0335007	0.968247	-4.54074
GPR65	1.77326	12.0193	3.72324	0.0105532	0.948854	-4.52329
CD226	1.76731	12.2764	3.12357	0.0216052	0.954117	-4.53342
SLC11A1	1.7585	12.3962	3.4527	0.0144803	0.948854	-4.52749
SAMD3	1.75657	10.4101	2.79896	0.0325695	0.968247	-4.54025
FGD2	1.75595	12.9238	3.0831	0.0227203	0.954117	-4.53421
PSMB8-AS1	1.75477	12.1219	2.9311	0.0275079	0.9632	-4.53734
NR1D1	-1.75361	11.6984	-3.17869	0.0201814	0.954117	-4.53236
HTRA4	1.75293	8.22515	2.92403	0.0277559	0.9632	-4.53749
SLC16A11	-1.75215	8.05925	-3.25669	0.0183401	0.948854	-4.53091
BTK	1.75153	11.8491	2.47362	0.0498452	0.983485	-4.54819
IFIT3	1.75006	14.1801	3.28192	0.0177848	0.948854	-4.53045
VLDLR	-1.74951	14.1832	-2.62207	0.0409823	0.981107	-4.54442
PCED1B-AS1	1.74654	11.5456	2.481	0.0493592	0.983485	-4.54799
TMEM132A	-1.74635	14.2614	-3.55281	0.0128635	0.948854	-4.52587
ST8SIA4	1.74345	13.5589	3.90767	0.00856125	0.948854	-4.52072
PTGS2	1.74141	11.2974	2.5697	0.0439002	0.981107	-4.54572
TRABD2B	1.73966	10.8338	4.47777	0.00463282	0.948854	-4.51408
SIGLEC9	1.73871	10.3241	3.57459	0.012539	0.948854	-4.52553
TRAF3IP3	1.7362	12.8095	3.11985	0.021705	0.954117	-4.53349
CD33	1.73551	11.3385	3.1021	0.0221891	0.954117	-4.53384
HLA-H	1.73525	11.4734	2.7625	0.0341373	0.976323	-4.54108
LINC01297	-1.73516	7.92641	-4.49934	0.00453068	0.948854	-4.51386
RND1	1.73178	10.5666	3.34271	0.0165215	0.948854	-4.52937
FMNL1	1.72802	13.1592	2.90312	0.0285034	0.96498	-4.53794
C10orf55	1.72684	8.85132	2.78724	0.0330647	0.968247	-4.54051
PRELID1P3	-1.72663	9.53851	-2.76593	0.0339866	0.976323	-4.541
SIGLEC7	1.7165	9.26913	4.24749	0.0059027	0.948854	-4.51655
LINC01480	1.71293	9.60497	2.56716	0.0440467	0.981107	-4.54578
HAS2-AS1	1.70914	7.76349	4.65488	0.00386527	0.948854	-4.51236
RNU1-106P	-1.70761	7.86391	-2.52179	0.046764	0.981107	-4.54694
B2M	1.7072	19.1396	3.59191	0.0122875	0.948854	-4.52526
STK17B	1.70265	15.4067	3.23491	0.0188349	0.948854	-4.53131
C3AR1	1.701	12.7162	2.79365	0.0327927	0.968247	-4.54037
KEL	1.69855	8.62893	2.53676	0.0458481	0.981107	-4.54655
ATP6V0D2	1.69282	8.01241	4.72685	0.00359548	0.948854	-4.5117
CERS4	-1.69123	13.6265	-2.7791	0.0334134	0.968247	-4.5407
ALOX5AP	1.6905	11.9254	3.2424	0.0186631	0.948854	-4.53117
MTRNR2L8	1.68407	8.44492	2.54899	0.0451143	0.981107	-4.54624
DEPTOR	-1.68231	14.3512	-2.9049	0.0284391	0.96498	-4.5379
SATB1-AS1	1.67992	9.35481	2.65965	0.0390167	0.981107	-4.54351
C1QB	1.67746	14.1955	2.79828	0.032598	0.968247	-4.54026
MAFB	1.67707	14.9182	3.52504	0.0132909	0.948854	-4.52631
CLEC7A	1.67161	13.1527	3.14231	0.0211091	0.954117	-4.53305
FAM78A	1.67096	11.9417	3.22047	0.0191711	0.948854	-4.53157
RAB42	1.67019	10.9142	3.30982	0.0171922	0.948854	-4.52995
PIK3R5	1.66918	12.7809	2.99993	0.0252158	0.954117	-4.5359
MYO1F	1.66567	13.1157	3.06531	0.0232306	0.954117	-4.53457
ZNF727	-1.66409	10.6767	-2.56023	0.0444507	0.981107	-4.54596
PARVG	1.66335	12.8075	2.86651	0.0298662	0.966682	-4.53874
THBD	1.6607	13.3658	2.97658	0.0259692	0.954117	-4.53638
CD101	1.65988	10.428	3.02881	0.024317	0.954117	-4.5353
FHAD1	1.65813	11.3348	4.34278	0.00533473	0.948854	-4.5155
SIRPB2	1.65507	11.3257	4.08147	0.0070632	0.948854	-4.5185
MS4A4A	1.65431	12.5261	2.63413	0.0403402	0.981107	-4.54413
CD4	1.65365	14.0829	3.34353	0.0165052	0.948854	-4.52936
WLS	-1.65229	14.2606	-2.61429	0.041402	0.981107	-4.54461
PCSK1	1.65075	11.2229	2.73378	0.0354302	0.980571	-4.54174
SOD2	1.65043	17.6139	3.0355	0.0241136	0.954117	-4.53517
SAMD5	-1.64842	12.4408	-2.62904	0.0406097	0.981107	-4.54425
RN7SL16P	-1.64816	7.74006	-3.29253	0.0175569	0.948854	-4.53026
TAP2	1.64811	14.5579	2.6399	0.0400368	0.981107	-4.54398
AURKC	1.64743	8.16556	2.55303	0.0448747	0.981107	-4.54614
SPP1	1.6462	15.328	3.2245	0.0190766	0.948854	-4.5315
GPRIN3	1.64495	14.7379	3.02322	0.0244879	0.954117	-4.53542
SELE	1.64392	11.4817	3.79291	0.00974536	0.948854	-4.52229
SLC1A3	1.64191	13.995	3.78068	0.00988195	0.948854	-4.52246
CD83	1.63987	12.5783	3.28172	0.0177892	0.948854	-4.53045
UPP1	1.63964	12.5122	2.82453	0.0315162	0.968247	-4.53967
FFAR4	1.63936	8.66158	3.06052	0.02337	0.954117	-4.53466
ITGA2	1.63794	15.012	4.01603	0.00758963	0.948854	-4.51932
ST8SIA1	1.63786	12.818	3.1173	0.0217738	0.954117	-4.53354
DIRAS3	-1.63783	10.0964	-3.83896	0.00924941	0.948854	-4.52165
CDC14B	1.63601	13.4166	2.59579	0.0424198	0.981107	-4.54507
ABLIM2	1.63399	11.0406	3.04871	0.0237178	0.954117	-4.5349
TAP1	1.63128	14.759	2.9867	0.0256395	0.954117	-4.53617
CD300A	1.63116	11.529	2.83243	0.0311983	0.968247	-4.53949
KBTBD8	1.63048	11.0925	2.8633	0.0299888	0.966682	-4.53881
DUSP15	-1.62772	9.307	-2.71402	0.0363501	0.980571	-4.54221
PPM1H	-1.62632	14.6064	-3.59001	0.0123148	0.948854	-4.52529
TLR3	1.62589	12.4861	3.05727	0.0234651	0.954117	-4.53473
LYPD5	1.62371	10.493	3.75428	0.0101843	0.948854	-4.52284
SAMD9	1.62252	15.1594	3.66016	0.0113495	0.948854	-4.52422
SLC2A5	1.62083	11.0181	3.70305	0.010801	0.948854	-4.52358
HERC2P5	-1.62074	9.16587	-2.75175	0.0346155	0.976323	-4.54133
B3GALT5	-1.62019	12.9959	-3.51454	0.0134567	0.948854	-4.52648
CYP7B1	1.61536	12.7814	2.58604	0.0429662	0.981107	-4.54531
SOCS1	1.61486	9.4832	2.69699	0.0371634	0.981107	-4.54261
CXCR2	1.60637	8.76925	3.60629	0.0120829	0.948854	-4.52504
ZSWIM5	-1.60437	11.9541	-3.12548	0.0215538	0.954117	-4.53338
SNHG19	-1.60393	11.0423	-3.52916	0.0132266	0.948854	-4.52625
PDE3B	1.60325	13.2098	4.07031	0.00715	0.948854	-4.51864
ZC2HC1A	-1.60224	12.9108	-3.39179	0.0155738	0.948854	-4.52852
LPAR5	1.59977	11.0738	4.02814	0.00748895	0.948854	-4.51916
SNHG8	-1.5993	13.6572	-3.67691	0.0111317	0.948854	-4.52397
SCART1	-1.59884	11.9491	-3.91534	0.00848811	0.948854	-4.52062
PTPRE	1.59414	14.0312	3.42713	0.0149287	0.948854	-4.52792
CIITA	1.59075	14.9953	2.48887	0.0488469	0.983485	-4.54779
GAB3	1.59009	12.2092	2.74106	0.0350975	0.977182	-4.54158
CIAPIN1P	-1.58696	7.84857	-3.1807	0.0201315	0.954117	-4.53232
CSF1R	1.58257	14.4901	2.71665	0.0362261	0.980571	-4.54215
MEF2B	1.58197	8.37259	2.99638	0.0253288	0.954117	-4.53597
OAS2	1.58059	14.9877	3.9487	0.00817782	0.948854	-4.52018
MAB21L1	1.57664	10.5354	2.80742	0.0322168	0.968247	-4.54005
USP30-AS1	1.57436	8.0073	3.59079	0.0123035	0.948854	-4.52528
ITGAX	1.57147	13.7179	3.04626	0.0237907	0.954117	-4.53495
LINC00565	1.57115	8.74528	2.54396	0.0454147	0.981107	-4.54637
SECTM1	1.57081	12.4373	3.99512	0.00776708	0.948854	-4.51958
CMPK2	1.56801	12.9409	3.49045	0.0138455	0.948854	-4.52687
CHRNA7	-1.56505	9.47278	-3.00093	0.025184	0.954117	-4.53587
IL10	1.56277	9.12568	3.71121	0.0107	0.948854	-4.52346
RNF175	1.56165	9.7564	2.6248	0.0408357	0.981107	-4.54435
SAMHD1	1.56049	15.8532	3.47344	0.0141278	0.948854	-4.52715
MSR1	1.55939	14.9669	2.65661	0.0391717	0.981107	-4.54358
SLCO2B1	1.55918	15.1333	2.77967	0.033389	0.968247	-4.54068
MAB21L3	1.55657	8.25979	2.97469	0.026031	0.954117	-4.53642
NFIB	-1.55625	17.2331	-2.87055	0.0297124	0.966682	-4.53865
HCP5	1.55362	13.892	3.45867	0.0143778	0.948854	-4.5274
ALS2CL	1.55102	13.4593	3.4093	0.0152504	0.948854	-4.52822
GNB3	-1.54998	9.6823	-3.441	0.0146836	0.948854	-4.52769
TNFAIP8	1.54369	13.6838	2.83977	0.0309058	0.968247	-4.53933
ROR2	1.54328	12.3457	3.19456	0.019791	0.949181	-4.53206
EVI2B	1.53747	13.265	3.75275	0.0102022	0.948854	-4.52286
TMC8	1.53609	12.1997	2.50571	0.0477692	0.983485	-4.54735
STRC	-1.53579	10.2949	-3.42807	0.0149118	0.948854	-4.52791
INPP5D	1.5311	13.7536	2.57315	0.0437012	0.981107	-4.54563
AC141928.1	-1.53093	8.66839	-3.49657	0.0137457	0.948854	-4.52677
SP5	-1.52998	7.84155	-3.74099	0.0103404	0.948854	-4.52303
TGFBI	1.52716	15.9201	2.74487	0.0349247	0.977006	-4.54149
PILRA	1.52553	11.2554	2.87925	0.0293842	0.966682	-4.53846
C1QC	1.52477	13.8785	3.05011	0.0236764	0.954117	-4.53487
TMEM71	1.5246	10.6451	2.47408	0.0498148	0.983485	-4.54817
HID1	-1.52371	14.3098	-3.19779	0.0197125	0.949181	-4.532
C5orf58	1.52224	9.84841	3.58587	0.0123746	0.948854	-4.52535
MARCKSL1	-1.51913	15.6332	-3.42205	0.0150195	0.948854	-4.52801
ID2-AS1	-1.5179	8.09067	-3.43577	0.0147754	0.948854	-4.52778
WAS	1.51647	10.7014	3.64764	0.0115154	0.948854	-4.52441
KIF21B	1.5126	12.7827	3.21352	0.0193352	0.948854	-4.5317
MESP1	-1.51087	10.5159	-2.74087	0.035106	0.977182	-4.54158
CDH2	-1.50789	11.2995	-2.7775	0.0334825	0.968247	-4.54073
APOBEC3A	1.50264	8.5799	2.49824	0.0482444	0.983485	-4.54754
LDB1	-1.50084	14.5039	-2.83806	0.0309738	0.968247	-4.53937
TLR1	1.50024	13.4953	2.51983	0.0468855	0.981107	-4.54699
RGS13	1.4967	9.83878	3.35744	0.0162305	0.948854	-4.52911
TBC1D10C	1.49636	12.2423	3.10613	0.0220782	0.954117	-4.53376
TLDC2	1.49353	11.3691	4.17233	0.00639911	0.948854	-4.51741
HSPB9	-1.49325	7.47375	-3.41888	0.0150766	0.948854	-4.52806
PLCE1-AS1	-1.49122	8.69224	-2.97016	0.0261806	0.957123	-4.53651
SERPINB8	1.4899	12.3571	2.6876	0.0376203	0.981107	-4.54283
FIGN	-1.48959	12.7037	-3.00384	0.025092	0.954117	-4.53581
TPTEP1	1.48844	13.1168	3.08659	0.0226218	0.954117	-4.53414
CFAP74	-1.48695	8.17921	-3.20822	0.0194614	0.948854	-4.5318
GAPDHP44	-1.48607	8.29737	-2.86702	0.0298466	0.966682	-4.53873
CSPG4P11	-1.47963	12.3347	-4.00481	0.00768429	0.948854	-4.51946
CORO1A	1.4791	13.0899	2.55979	0.0444768	0.981107	-4.54597
ARL11	1.47767	10.9889	2.70836	0.0366182	0.980571	-4.54234
EPHX1	-1.4746	14.3245	-3.7929	0.00974548	0.948854	-4.52229
TNFRSF11A	1.47084	12.5522	3.11216	0.0219134	0.954117	-4.53364
ABI3	1.46796	11.0884	3.12095	0.0216755	0.954117	-4.53347
AKT3-IT1	-1.46745	7.24352	-3.26759	0.0180978	0.948854	-4.53071
STAB1	1.46735	15.6097	2.94099	0.027165	0.9632	-4.53713
TMEM236	1.46541	9.50805	3.49213	0.0138181	0.948854	-4.52685
FSD1	1.46459	6.9151	3.11625	0.0218021	0.954117	-4.53356
RPS2P41	-1.46249	8.21339	-3.5061	0.0135915	0.948854	-4.52662
C17orf58	-1.46247	12.8736	-2.59211	0.042625	0.981107	-4.54516
TEF	-1.46226	12.9527	-2.53085	0.0462075	0.981107	-4.54671
CBR1	-1.4608	12.9867	-2.72696	0.0357447	0.980571	-4.5419
TNFAIP3	1.45872	14.6936	3.42266	0.0150085	0.948854	-4.528
IGFLR1	1.45661	10.8729	2.89396	0.0288379	0.966682	-4.53814
OAS1	1.45551	14.0468	2.6502	0.0395013	0.981107	-4.54373
ZFP36L2	1.45312	16.6046	3.11107	0.021943	0.954117	-4.53366
IRAK3	1.44906	14.0382	2.92949	0.0275642	0.9632	-4.53737
CTBP2P8	-1.44659	8.70385	-2.52741	0.0464181	0.981107	-4.54679
C1orf53	-1.44407	7.77952	-3.99429	0.00777421	0.948854	-4.51959
LYPD1	-1.4412	9.41659	-3.26822	0.0180839	0.948854	-4.5307
ACKR4	1.43955	11.377	2.5242	0.0466155	0.981107	-4.54688
RNASE1	1.43585	14.488	2.919	0.0279335	0.9632	-4.5376
AMPD3	1.43435	13.172	3.93972	0.00826009	0.948854	-4.5203
ARHGEF19	-1.43061	12.5783	-3.00075	0.0251897	0.954117	-4.53588
CELF2-AS1	1.42714	10.9852	2.65624	0.0391909	0.981107	-4.54359
FGD5	1.42514	13.4542	3.19536	0.0197715	0.949181	-4.53204
LY96	1.42382	10.7001	2.63721	0.0401778	0.981107	-4.54405
CHST11	1.4228	14.197	3.22459	0.0190745	0.948854	-4.5315
XAF1	1.42216	15.2524	3.42631	0.0149433	0.948854	-4.52794
SLC8A1-AS1	1.42113	10.6717	3.43532	0.0147833	0.948854	-4.52778
LINC00528	1.41869	7.61023	2.60027	0.042171	0.981107	-4.54496
POU2F2	1.41597	11.8092	3.7251	0.0105306	0.948854	-4.52326
SAT1	1.40762	16.5698	3.37205	0.0159475	0.948854	-4.52886
MSS51	-1.40453	11.0861	-3.51048	0.0135213	0.948854	-4.52655
EFCAB1	-1.40407	8.65275	-3.60796	0.0120593	0.948854	-4.52501
FAM186A	-1.40028	10.5082	-2.5486	0.0451376	0.981107	-4.54625
CSF3R	1.3968	13.454	2.71466	0.03632	0.980571	-4.54219
HEY1	1.3966	11.6882	2.59936	0.0422211	0.981107	-4.54498
RASSF4	1.39439	14.4279	3.24832	0.0185287	0.948854	-4.53106
KLF12	1.39421	14.7776	2.56015	0.0444558	0.981107	-4.54596
HLX	1.38786	11.1824	2.48128	0.049341	0.983485	-4.54799
NPL	1.386	13.1651	2.72429	0.0358686	0.980571	-4.54197
LCP1	1.38371	15.8596	2.9747	0.0260307	0.954117	-4.53642
LRRC75B	-1.38187	12.1015	-3.49426	0.0137832	0.948854	-4.52681
E2F3P1	1.38089	8.79066	2.87103	0.0296941	0.966682	-4.53864
LINC00888	1.37982	10.2918	2.8599	0.0301194	0.966682	-4.53888
NOS2	-1.3796	7.87698	-2.61741	0.0412333	0.981107	-4.54454
FCGR1B	1.37937	10.7448	2.60758	0.0417683	0.981107	-4.54478
OLR1	1.37864	12.7827	2.56976	0.0438965	0.981107	-4.54572
LOXL3	1.37849	12.1754	2.84979	0.0305118	0.968247	-4.53911
GJA1	1.375	15.4166	2.48092	0.0493645	0.983485	-4.54799
RPL17P17	-1.37401	9.44137	-2.55221	0.0449235	0.981107	-4.54616
IRAK2	1.37179	11.3635	2.67502	0.038242	0.981107	-4.54314
C1QTNF3	1.36494	13.155	2.70561	0.0367496	0.981107	-4.54241
C3	1.36493	17.274	2.6045	0.0419372	0.981107	-4.54485
TBC1D16	-1.36418	15.8947	-2.67643	0.038172	0.981107	-4.5431
BATF3	1.36099	10.0202	2.55657	0.044666	0.981107	-4.54605
RGS9BP	-1.35915	8.75539	-2.92285	0.0277974	0.9632	-4.53752
FLVCR2	1.3585	12.2118	3.21245	0.0193606	0.948854	-4.53172
XKR6	1.35823	10.2098	2.5183	0.0469803	0.981107	-4.54703
RSAD2	1.35682	13.9098	2.81757	0.0317992	0.968247	-4.53982
MDK	-1.35297	14.3553	-2.55676	0.0446546	0.981107	-4.54605
RGS20	-1.35128	9.58215	-2.80104	0.0324821	0.968247	-4.5402
SIAE	1.3461	13.6154	3.25937	0.0182803	0.948854	-4.53086
CYYR1-AS1	1.34311	9.96023	2.98485	0.0256995	0.954117	-4.53621
MEX3B	-1.34252	11.5947	-2.72065	0.0360387	0.980571	-4.54205
ARSG	-1.34	13.6762	-2.81291	0.0319901	0.968247	-4.53993
RCOR2	-1.33931	10.1052	-2.49122	0.0486952	0.983485	-4.54773
GNB4	1.3381	15.7594	2.57848	0.0433958	0.981107	-4.5455
STAT1	1.33782	17.1713	3.12545	0.0215547	0.954117	-4.53338
SDCBP2	1.33691	10.4941	2.72895	0.0356525	0.980571	-4.54186
UGCG	1.33671	15.7799	3.20266	0.0195947	0.948854	-4.53191
MMD	1.33595	13.252	3.19293	0.0198307	0.949181	-4.53209
TRANK1	1.32804	15.0286	3.26761	0.0180974	0.948854	-4.53071
IGSF6	1.32467	13.2023	3.02545	0.0244196	0.954117	-4.53537
TMEM52B	1.31941	8.73989	2.52292	0.0466944	0.981107	-4.54691
EDDM3CP	1.31617	7.90048	2.82467	0.0315106	0.968247	-4.53967
MIRLET7BHG	-1.31592	13.7404	-3.7011	0.0108253	0.948854	-4.52361
AATBC	-1.31499	11.1592	-2.55478	0.0447713	0.981107	-4.5461
SOX12	-1.31393	13.3143	-2.5492	0.0451019	0.981107	-4.54624
SCARA3	1.31327	13.4347	2.51791	0.0470046	0.981107	-4.54704
LRRC8C	1.3128	14.2566	3.02165	0.0245363	0.954117	-4.53545
PLIN2	1.29761	14.4846	2.63335	0.0403814	0.981107	-4.54414
TSTD1	-1.29715	13.4099	-3.38246	0.0157492	0.948854	-4.52868
RPL7P1	-1.29049	12.9632	-3.02937	0.0242996	0.954117	-4.53529
NAV2-AS2	1.28912	7.16799	2.52058	0.0468392	0.981107	-4.54697
CPM	1.28315	14.257	2.55951	0.0444932	0.981107	-4.54598
ACSL4	1.28223	14.9516	3.2717	0.0180074	0.948854	-4.53063
RPL7P23	-1.28175	10.5391	-3.06079	0.023362	0.954117	-4.53466
ZNF790-AS1	-1.28031	10.7287	-3.54274	0.0130168	0.948854	-4.52603
NTN4	1.27326	14.825	2.52176	0.046766	0.981107	-4.54694
MGC16275	-1.27182	9.2015	-2.82521	0.0314887	0.968247	-4.53965
GUSBP5	1.27086	9.08431	2.66108	0.0389437	0.981107	-4.54347
ZBTB38	1.2703	16.3476	2.63932	0.0400671	0.981107	-4.544
CCL20	1.26303	8.30563	3.55304	0.0128601	0.948854	-4.52587
CNN3	1.25938	16.2767	3.48856	0.0138766	0.948854	-4.5269
CRACR2B	-1.25685	13.7079	-2.99863	0.025257	0.954117	-4.53592
SLC6A12	1.25535	8.93357	3.21397	0.0193245	0.948854	-4.53169
KLF4P1	-1.24718	8.30238	-2.60684	0.0418085	0.981107	-4.5448
RAB8B	1.24561	14.7021	3.2591	0.0182863	0.948854	-4.53086
LACC1	1.24384	13.3196	3.1138	0.0218687	0.954117	-4.53361
ADAP2	1.23886	13.5691	2.59802	0.0422956	0.981107	-4.54501
ADCY7	1.23784	14.1485	3.08628	0.0226306	0.954117	-4.53415
LPXN	1.23582	12.7211	2.9847	0.0257045	0.954117	-4.53621
MIR155HG	1.23281	10.2004	3.02071	0.0245653	0.954117	-4.53547
IGDCC4	-1.2325	12.0344	-3.32693	0.0168395	0.948854	-4.52965
LINC00899	-1.23216	12.1075	-2.74742	0.03481	0.976373	-4.54143
TBC1D30	-1.23009	13.3433	-3.42992	0.014879	0.948854	-4.52787
LINC01341	-1.22808	10.4402	-2.62425	0.0408651	0.981107	-4.54437
PARP9	1.22799	15.7885	3.29057	0.0175988	0.948854	-4.53029
PARP14	1.22737	17.1531	3.23849	0.0187527	0.948854	-4.53124
PAPPA	1.22549	13.6105	2.91619	0.0280335	0.9632	-4.53766
CCDC71L	1.22425	13.7751	3.27149	0.0180122	0.948854	-4.53064
DNAH12	-1.22076	10.0814	-2.86262	0.0300152	0.966682	-4.53882
RBMS1P1	1.21753	10.262	3.3594	0.0161922	0.948854	-4.52908
MAP3K8	1.21599	13.6101	2.71216	0.0364381	0.980571	-4.54225
C9orf40	1.21051	11.2389	2.7248	0.0358452	0.980571	-4.54196
ZSCAN31	-1.21012	13.0325	-2.60463	0.04193	0.981107	-4.54485
LYSMD2	1.20709	11.3763	2.97728	0.0259461	0.954117	-4.53636
STEAP1B	1.20673	7.89798	2.99802	0.0252764	0.954117	-4.53593
NOP56P3	-1.20603	7.94989	-2.82237	0.0316037	0.968247	-4.53972
SLCO3A1	1.2059	13.4755	2.57915	0.0433574	0.981107	-4.54548
OMD	1.20482	12.8773	3.3246	0.0168871	0.948854	-4.52969
ADA	1.20331	11.3764	2.90283	0.0285142	0.96498	-4.53795
C2orf72	-1.20302	11.835	-3.16782	0.0204539	0.954117	-4.53256
HLA-C	1.20112	17.1023	2.59502	0.0424623	0.981107	-4.54509
SMIM2-AS1	1.19737	7.59825	2.68063	0.0379636	0.981107	-4.543
MX2	1.19531	14.1389	2.58451	0.043053	0.981107	-4.54535
C10orf113	-1.19496	9.09655	-2.64404	0.0398204	0.981107	-4.54388
ZNF462	-1.19476	15.0155	-3.06247	0.0233131	0.954117	-4.53462
HSPA8P4	1.1943	8.69021	3.2738	0.0179614	0.948854	-4.5306
NDUFA9P1	-1.19342	9.92985	-3.03565	0.0241092	0.954117	-4.53516
PTPRG-AS1	1.18757	11.1637	2.49219	0.0486326	0.983485	-4.5477
FBXO27	-1.18376	11.4598	-3.15093	0.020885	0.954117	-4.53289
PIGA	1.1826	13.2529	2.58488	0.0430321	0.981107	-4.54534
CD58	1.1795	12.4412	2.98193	0.0257944	0.954117	-4.53627
MSANTD1	-1.17872	9.86139	-2.80116	0.0324774	0.968247	-4.5402
IL1RAP	1.17766	13.062	2.86602	0.0298849	0.966682	-4.53875
DNAJA4	-1.17673	14.9282	-2.75187	0.0346101	0.976323	-4.54132
ERBB3	-1.17045	16.4996	-3.01893	0.0246203	0.954117	-4.5355
AP1S2	1.16834	14.1649	2.87218	0.0296504	0.966682	-4.53861
BCAT1	1.16699	14.4829	2.90547	0.0284184	0.96498	-4.53789
ADPRH	1.15967	12.7608	2.59591	0.0424127	0.981107	-4.54507
TTBK1	-1.1593	7.96023	-2.5794	0.043343	0.981107	-4.54548
FSCN2	-1.15821	9.60196	-2.5098	0.0475117	0.982346	-4.54725
OAS3	1.15122	15.6945	2.87553	0.0295242	0.966682	-4.53854
MPP1	1.14781	13.046	2.53595	0.0458975	0.981107	-4.54658
RN7SL5P	-1.14694	11.3426	-3.00547	0.0250406	0.954117	-4.53578
IL17RE	1.14533	11.8884	2.5009	0.0480745	0.983485	-4.54748
DOK3	1.145	11.79	2.57946	0.0433396	0.981107	-4.54548
FBXL22	-1.13979	10.6625	-2.54109	0.0455868	0.981107	-4.54644
SEC14L6	-1.13732	7.72307	-2.72574	0.0358014	0.980571	-4.54193
SYNE4	-1.13701	11.6719	-2.58959	0.0427666	0.981107	-4.54522
IGSF8	-1.13624	13.7615	-2.62709	0.0407136	0.981107	-4.5443
KATNAL1	1.13306	14.1824	2.51838	0.0469753	0.981107	-4.54702
CARD8-AS1	1.13176	10.541	2.50607	0.0477464	0.983485	-4.54734
CBX6	-1.13019	15.0666	-2.47655	0.0496518	0.983485	-4.54811
JUNB	1.12732	15.1544	2.68913	0.0375458	0.981107	-4.5428
MICE	1.12641	8.11259	2.5838	0.043093	0.981107	-4.54537
MSN	1.12522	16.8468	2.47511	0.0497466	0.983485	-4.54815
CDKN2B-AS1	1.1212	9.71773	2.57667	0.0434989	0.981107	-4.54555
RIN3	1.12007	12.9377	2.62631	0.0407549	0.981107	-4.54432
CYB561	-1.11683	15.3463	-2.55809	0.0445761	0.981107	-4.54601
FOXO6	-1.11646	10.2006	-2.59436	0.0424995	0.981107	-4.54511
F8A1	1.11433	12.7885	2.55582	0.0447097	0.981107	-4.54607
TMEM173	1.11288	13.379	3.06803	0.0231517	0.954117	-4.53451
LHFPL2	1.11058	15.92	2.5762	0.043526	0.981107	-4.54556
SUOX	-1.11047	13.3091	-2.99824	0.0252694	0.954117	-4.53593
PDE4DIP	1.10952	16.4365	2.78396	0.0332047	0.968247	-4.54059
MFSD1	1.10933	15.2712	2.71062	0.036511	0.980571	-4.54229
RASGEF1B	1.10655	14.2538	2.62717	0.0407091	0.981107	-4.5443
IFIH1	1.09606	14.2804	2.91831	0.0279583	0.9632	-4.53761
CCDC15	1.09559	11.5979	2.62504	0.040823	0.981107	-4.54435
DTX3L	1.09134	16.1265	3.01099	0.0248673	0.954117	-4.53567
LGALS8-AS1	-1.09019	8.6196	-2.6839	0.037802	0.981107	-4.54292
PRR15L	-1.08945	12.9604	-2.5689	0.0439459	0.981107	-4.54574
ZNF793-AS1	-1.08911	8.82504	-3.0084	0.0249485	0.954117	-4.53572
PRSS48	-1.08872	8.94925	-2.51442	0.0472218	0.981107	-4.54713
MRPL38	-1.08857	13.0367	-3.08035	0.0227985	0.954117	-4.53427
METTL2A	-1.08335	13.1742	-2.6036	0.0419867	0.981107	-4.54488
LINC00665	-1.08156	14.0867	-2.64077	0.0399909	0.981107	-4.54396
VMA21	1.07769	15.5331	2.52514	0.0465576	0.981107	-4.54685
CDC42EP4	-1.07719	14.9169	-2.60194	0.0420784	0.981107	-4.54492
TFAP2C	1.07623	14.2683	2.67724	0.0381317	0.981107	-4.54308
QSOX1	-1.07063	15.915	-2.49849	0.0482283	0.983485	-4.54754
RYR1	1.06725	12.0107	2.67781	0.0381035	0.981107	-4.54307
PRAM1	1.06657	9.66221	2.63719	0.0401788	0.981107	-4.54405
RPL7	-1.06506	18.3443	-2.58399	0.0430824	0.981107	-4.54536
FRMD4B	1.06498	14.1238	2.52735	0.0464217	0.981107	-4.54679
CSAD	-1.0646	13.3258	-2.7552	0.0344611	0.976323	-4.54125
KLF4	1.06454	13.6252	2.62152	0.0410118	0.981107	-4.54443
PSMB5	-1.06162	14.1916	-2.61883	0.0411564	0.981107	-4.5445
PGAM1P5	1.06146	10.3669	2.54854	0.0451414	0.981107	-4.54626
ZNF692	-1.05922	13.6066	-2.91747	0.0279882	0.9632	-4.53763
BPNT1	-1.05806	13.4329	-2.98855	0.0255799	0.954117	-4.53613
PRDX1	-1.05329	16.397	-2.86756	0.0298261	0.966682	-4.53871
SMCO3	1.04872	9.07343	2.54961	0.0450774	0.981107	-4.54623
ADCY6	-1.04409	15.4146	-2.80556	0.0322941	0.968247	-4.5401
RAB27A	1.04121	13.7021	2.53522	0.0459419	0.981107	-4.54659
RASGRP4	1.03937	10.5391	2.57427	0.0436364	0.981107	-4.54561
PARM1	-1.02886	13.7403	-2.48262	0.0492536	0.983485	-4.54795
SLC26A11	-1.02647	12.8209	-2.67864	0.0380623	0.981107	-4.54305
ARL16	-1.02585	12.8162	-2.8769	0.0294725	0.966682	-4.53851
METAP1D	-1.02476	12.0214	-2.70918	0.0365791	0.980571	-4.54232
RSAD1	-1.02446	13.7079	-2.70768	0.0366508	0.980571	-4.54236
CERS6	-1.01971	16.4683	-2.4978	0.0482721	0.983485	-4.54756
PLCE1	-1.01656	13.7824	-2.5852	0.0430141	0.981107	-4.54533
IMPDH2	-1.00706	15.193	-2.70069	0.036985	0.981107	-4.54252
LRRC69	-1.00631	9.53186	-2.53446	0.0459875	0.981107	-4.54661
SPDEF	-1.00213	13.4121	-2.47985	0.049435	0.983485	-4.54802
WFS1	-1.0019	13.9375	-2.53661	0.0458576	0.981107	-4.54656
