# Supplementary material for: Anti-CSF-1R therapy with combined immuno-chemotherapy coordinate an adaptive immune response to eliminate macrophage enriched triple negative breast cancers
Source: Nat Commun. 2026 Jan 3;17:1193. doi: 10.1038/s41467-025-67964-2 (PMC12858953; doi:10.1038/s41467-025-67964-2)
Supplement: Supplementary file 17 — Supplementary Dataset 15 [file 41467_2025_67964_MOESM17_ESM.xlsx]

## Sheet: Sheet 1 - Supplementary Dataset
Supplementary Dataset 19
	CD11b	Ly6G	Vimentin	Pan-CK	CD163	CD4	CD8a	CD127	CD11c	CD44	CD244.2	PD-1	FoxP3	F4_80	CD62L	CD86	S100A8	S100A9	PD-L1	Ki67	CD68	Ly6C	B220	cell_id	Treatment	sample_id
IgG_1_1	0.308927	0.517632	6.38777	0.326065	0.597657	0.797529	0.519142	1.18457	0.391592	3.54579	0.111111	0.495909	0.111111	0.693957	2.69273	0.466732	2.51195	0.574505	1.1187	0.342113	2.07184	0.321286	1.76858	IgG_1_1	IgG_1	IgG_1
IgG_1_2	0.465143	0.523902	9.52159	0.534855	0.886118	0.830596	0.258074	1.02741	0.550462	3.56084	0.372064	0.507974	0.197865	0.288654	3.11638	0.495134	1.46678	0.316314	1.72941	0.901424	1.24044	0.123575	0.877222	IgG_1_2	IgG_1	IgG_1
IgG_1_3	0.461227	0.582837	6.55785	0.431322	0.385167	0.641825	0.142945	0.916983	0.550873	4.6507	0.129576	0.314608	0.0978918	0.364916	2.54739	0.415323	1.17536	0.328906	1.0243	0.6789	1.02314	0.127972	0.95273	IgG_1_3	IgG_1	IgG_1
IgG_1_4	0.329174	0.728086	10.8893	0.554438	0.897968	0.945813	0.203045	1.06074	0.828285	3.32473	0.279017	0.520636	0.102704	0.18958	2.97428	0.592154	1.39829	0.277732	1.77019	1.11113	0.998272	0.123825	0.994546	IgG_1_4	IgG_1	IgG_1
IgG_1_5	0.226602	0.728384	5.3133	0.305235	0.618262	0.639652	0.228865	0.707717	0.366092	1.64151	0.148077	0.29621	0.171767	0.317832	1.94059	0.378321	0.592734	0.192945	0.838047	0.495475	1.01343	0.20985	0.677805	IgG_1_5	IgG_1	IgG_1
IgG_1_6	0.366452	0.638328	8.13129	0.356929	0.6156	0.84657	0.184696	0.899328	0.564358	2.25011	0.30832	0.321247	0.138655	0.178673	3.55635	0.394662	0.880714	0.154901	1.02607	1.10745	0.418893	0.0687561	0.742337	IgG_1_6	IgG_1	IgG_1
IgG_1_7	0.15304	0.451471	5.72316	0.297374	0.494801	0.573553	0.0789542	0.544844	0.292247	1.90197	0.178865	0.309231	0.0441498	0.212562	2.01034	0.412108	0.632735	0.13629	0.840954	1.11741	0.580386	0.0747338	0.56774	IgG_1_7	IgG_1	IgG_1
IgG_1_8	0.233794	0.485982	8.38481	0.272409	0.593766	0.652879	0.183843	0.760478	0.302397	2.14194	0.112764	0.329747	0.121527	0.241248	2.37363	0.465118	0.764162	0.14013	0.764689	0.442282	0.612325	0.105275	0.914622	IgG_1_8	IgG_1	IgG_1
IgG_1_9	0.133333	0.361031	7.29732	0.170677	0.514901	0.266667	0.135831	0.505424	0.322804	2.0573	0.0666667	0.2	0	0.333333	1.95512	0.0666667	1.12326	0.245824	0.720978	0.133333	0.619904	0	0.899018	IgG_1_9	IgG_1	IgG_1
IgG_1_10	0.4	1.39135	18.174	0.646203	1.15691	0.547392	0.552112	0.896209	0.320701	3.72317	0.259939	0.547506	0.28089	1.06493	3.38973	0.83773	0.535398	0.234368	0.844545	0.686373	0.369909	0.347308	1.07658	IgG_1_10	IgG_1	IgG_1
IgG_1_11	0.583156	0.526493	4.25224	0.115551	0.695157	0.265046	0.339335	0.380464	0.134928	2.30474	0.24849	0.42494	0.0333333	0.24438	2.08125	0.63976	0.605335	0.089047	1.3007	0.628051	0.385505	0.0825819	0.644271	IgG_1_11	IgG_1	IgG_1
IgG_1_12	0.316948	0.65098	4.38834	0.348973	0.412316	0.432105	0.115463	0.454811	0.461299	1.72558	0.205902	0.469425	0.099096	0.189079	1.91265	0.48698	0.61878	0.108833	0.843638	0.407265	0.996337	0.139654	0.873886	IgG_1_12	IgG_1	IgG_1
IgG_1_13	0.173999	0.405246	3.08001	0.228625	0.501501	0.475941	0.101032	0.513299	0.20178	1.19489	0.09926	0.617778	0.0772272	0.205365	1.57447	0.287081	0.515209	0.0895489	0.860668	0.679524	0.671327	0.0982275	0.681322	IgG_1_13	IgG_1	IgG_1
IgG_1_14	0.189586	0.830632	7.62132	0.666675	0.917874	0.790163	0.461478	0.656831	0.553056	3.85446	0.283542	0.538962	0.16129	0.329026	2.44176	0.461685	0.925152	0.209893	1.7031	0.613956	1.30077	0.249191	1.23286	IgG_1_14	IgG_1	IgG_1
IgG_1_15	0.375128	0.296052	2.98535	0.845942	0.492966	0.444772	0.0756449	0.623084	0.0354882	1.14384	0.147059	0.404534	0.0588235	0.213613	1.83453	0.31453	0.337455	0.0925602	0.713259	0.193552	0.364653	0.0882353	0.504693	IgG_1_15	IgG_1	IgG_1
IgG_1_16	0.265385	0.718257	5.84604	0.537627	0.537029	0.608251	0.158718	0.875988	0.325451	2.90398	0.352082	0.486342	0.0730303	0.120123	2.70893	0.328254	0.508625	0.162823	1.48528	0.449717	0.652035	0.0652174	0.860587	IgG_1_16	IgG_1	IgG_1
IgG_1_17	0.373442	0.81723	9.87088	0.605739	0.712861	0.856314	0.266046	1.24441	0.413453	3.27341	0.175798	0.422776	0.0911329	0.215065	3.46755	0.621154	0.719551	0.229447	1.01515	0.410526	0.600651	0.150834	1.18039	IgG_1_17	IgG_1	IgG_1
IgG_1_18	0.704514	1.06772	19.1724	0.909689	1.31216	1.24663	0.426997	1.72864	0.383545	5.86416	0.449943	0.657152	0.302135	0.463836	4.55535	1.0116	1.06902	0.265409	1.11686	0.46619	0.882662	0.105696	1.16071	IgG_1_18	IgG_1	IgG_1
IgG_1_19	0.618244	0.602579	6.86976	0.592199	0.601021	1.68761	0.234951	0.661006	0.303826	2.39128	0.191546	0.334686	0.105841	0.126612	2.96904	0.789037	1.02364	0.120658	0.805113	0.696065	0.794336	0.0555556	0.854038	IgG_1_19	IgG_1	IgG_1
IgG_1_20	0.2	0.979612	8.63002	1.15823	0.1	0.958913	0.596126	1.29826	0.311175	1.92852	0.239909	0.262945	0.461645	0.647228	3.59347	0.703462	1.48793	0.362182	0.385806	0.311754	0.906564	0.1	1.13943	IgG_1_20	IgG_1	IgG_1
IgG_1_21	0.207192	0.513105	4.26332	0.446532	0.541877	0.663958	0.190804	0.586763	0.239371	1.32112	0.15101	0.41688	0.104715	0.128232	2.47125	0.430538	0.774198	0.221996	0.842888	0.319579	0.723751	0.172586	0.835107	IgG_1_21	IgG_1	IgG_1
IgG_1_22	0.403608	0.541519	7.57003	1.04594	0.967169	0.675349	0.129123	1.19364	0.61003	1.74875	0.107143	0.476119	0.0357143	0.367477	3.76258	0.3442	0.96706	0.396815	0.874549	0.328643	0.973567	0.162301	1.17311	IgG_1_22	IgG_1	IgG_1
IgG_1_23	0.25	0.514919	7.5369	0.482072	1.24508	0.964521	0.347412	1.27942	0	1.50116	0.440975	0.71296	0.169585	0.43059	2.36578	0.773581	1.01218	0.132142	0.521681	0.437717	0.25	0.225437	1.15815	IgG_1_23	IgG_1	IgG_1
IgG_1_24	0.171066	0.864771	9.33739	0.91412	0.699748	0.82026	0.284859	0.8485	0.611501	2.41487	0.280259	0.464869	0.199476	0.201598	3.65856	0.758536	1.64274	0.257495	1.41489	0.341828	1.3198	0.179273	1.00125	IgG_1_24	IgG_1	IgG_1
IgG_1_25	0.14544	0.764847	5.24593	0.607532	0.539847	0.72824	0.212649	0.857294	0.604693	2.5329	0.174953	0.439375	0.161431	0.290069	3.32196	0.733453	1.21713	0.272036	1.28363	0.290434	1.14157	0.147134	1.17472	IgG_1_25	IgG_1	IgG_1
IgG_1_26	0.203218	0.597537	3.97752	0.306832	0.467328	0.477686	0.165222	0.507467	0.69498	1.69765	0.147935	0.358635	0.115255	0.272101	2.80314	0.623422	1.37187	0.186763	1.25688	0.417268	1.00524	0.163807	0.921983	IgG_1_26	IgG_1	IgG_1
IgG_1_27	0.747576	0.592152	5.57536	0.583184	0.632149	0.978362	0.20275	0.685027	0.368994	1.8046	0.472531	0.422867	0.156124	0.150115	2.91795	0.511222	15.0186	3.29777	0.967037	0.885608	1.44658	0.144775	0.955775	IgG_1_27	IgG_1	IgG_1
IgG_1_28	0.214649	0.638094	9.59887	0.749474	0.744513	0.709077	0.282812	1.26303	0.407397	1.79838	0.285463	0.531383	0.110128	0.374828	3.84521	0.771085	4.11187	0.826423	0.819855	0.473101	1.01023	0.0539304	1.12654	IgG_1_28	IgG_1	IgG_1
IgG_1_29	0.233793	0.442294	4.65864	0.701439	0.531232	0.725782	0.220924	0.729806	0.3737	1.26522	0.23077	0.350794	0.080412	0.243635	3.20085	0.578475	1.53268	0.255791	0.910305	0.32581	0.570113	0.0889353	0.741377	IgG_1_29	IgG_1	IgG_1
IgG_1_30	0.283808	0.607012	7.07659	0.761349	0.764022	1.02566	0.237682	1.0574	0.458335	2.10136	0.233452	0.639736	0.10184	0.181651	3.5697	0.692447	2.87025	0.469422	1.11204	0.489616	0.989005	0.192029	1.16464	IgG_1_30	IgG_1	IgG_1
IgG_1_31	0.209078	0.62855	5.29631	0.661718	0.589562	1.0534	0.396688	0.971665	0.46004	1.99008	0.142276	1.00652	0.0425532	0.187151	3.10226	0.518202	2.30424	0.670566	1.33919	0.482933	1.00049	0.0674845	0.794741	IgG_1_31	IgG_1	IgG_1
IgG_1_32	0.178571	0.479907	5.38995	0.835271	0.319375	0.745292	0.193814	0.750565	0.21486	1.20885	0.156267	0.706863	0.163623	0.238977	3.58455	0.775244	2.53264	0.439583	1.51886	0.458097	0.771326	0	0.870453	IgG_1_32	IgG_1	IgG_1
IgG_1_33	0.240986	0.731932	5.81002	1.18349	0.660507	1.01276	0.190408	0.577508	0.826998	1.82896	0.529847	0.721533	0.125	0.403269	2.97306	0.477285	2.79854	0.743114	1.3692	0.285263	1.1436	0.250547	1.27087	IgG_1_33	IgG_1	IgG_1
IgG_1_34	0.631037	0.198077	2.30194	0.214842	0.323936	0.322688	0.125707	0.283649	0.306074	0.750259	0.0998174	0.325142	0.0923154	0.176645	1.36101	0.367608	1.44035	0.26404	0.877684	0.160252	0.321592	0.15249	0.26407	IgG_1_34	IgG_1	IgG_1
IgG_1_35	0.343941	0.637007	8.88949	0.957266	0.784259	1.12924	0.190809	1.41961	1.61195	2.29612	0.345424	0.800195	0.151201	0.415996	4.47947	1.01254	5.85536	1.31922	5.80025	1.00823	1.28877	0.118401	1.1162	IgG_1_35	IgG_1	IgG_1
IgG_1_36	0.591182	0.438179	2.51022	0.617626	0.551244	0.379397	0.0789221	0.471301	0.247904	0.58343	0.0827525	0.473658	0.0674678	0.237067	1.95278	0.402686	3.37999	0.601978	0.727648	0.23769	0.543075	0.199251	0.578869	IgG_1_36	IgG_1	IgG_1
IgG_1_37	1.08806	0.383323	2.27711	0.63877	0.437787	0.513724	0.0578857	0.57589	0.189268	0.594047	0.0769231	0.871825	0.0596342	0.0978741	1.91813	0.188105	3.48823	0.613549	0.524475	0.335019	0.498201	0.0334791	0.429908	IgG_1_37	IgG_1	IgG_1
IgG_1_38	1.16344	0.2318	1.79566	0.317431	0.497989	0.588598	0.0491938	0.255784	0.244552	0.511132	0.150347	0.792657	0.116889	0.0920306	1.85026	0.179108	4.02476	0.895824	0.559038	0.245664	0.672024	0.065097	0.446788	IgG_1_38	IgG_1	IgG_1
IgG_1_39	0.642304	0.402394	1.8646	0.129413	0.51665	1.01827	0.047619	0.367035	0	0.583513	0	0.320948	0.0952381	0.212605	1.8123	0.34624	3.41406	0.639972	0.257054	0	0.380904	0.337563	0.192626	IgG_1_39	IgG_1	IgG_1
IgG_1_40	0.186627	0.461863	1.81587	0.836132	0.753897	0.647325	0	0.969897	0.218717	0.657175	0.144411	0.213776	0.111111	0	3.60726	0.343814	6.11184	2.05498	0.544238	0.497944	0.642526	0.0650983	0.952004	IgG_1_40	IgG_1	IgG_1
IgG_1_41	0.406286	0.403663	2.53213	1.37253	0.222644	0.72169	0.0877866	0.418642	0.470549	0.715226	0.082224	1.69515	0.04	0.166931	2.34769	0.306722	9.08537	1.89064	0.630694	0.52498	1.15313	0.372752	0.652619	IgG_1_41	IgG_1	IgG_1
IgG_1_42	0	0	1.85525	0.666667	0	0	0	0.909163	0	1.01407	0	1.30067	0.817861	0.318407	2.35764	0.166667	2.76737	0.75672	0.385675	0.876795	1.15528	0.166667	1.83534	IgG_1_42	IgG_1	IgG_1
IgG_1_43	0.26087	0.405496	3.39475	0.876659	0.54236	1.33362	0.209977	1.12446	0.24294	0.830184	0.279248	0.354281	0	0.395109	2.89982	0.464957	10.3307	1.47003	0.533677	0.785145	1.01859	0.186319	0.609717	IgG_1_43	IgG_1	IgG_1
IgG_1_44	0.310445	1.32595	12.9879	1.12172	0.853683	1.32702	0.25058	1.38255	0.691166	2.32464	0.322984	1.14681	0	0.330693	5.098	0.609368	11.6438	2.66637	1.43272	0.327484	0.807525	0.230769	1.38916	IgG_1_44	IgG_1	IgG_1
IgG_1_45	0.373344	0.599933	4.44441	0.601554	0.562799	0.795953	0.191272	0.623881	0.316172	1.37025	0.122112	0.775712	0.146367	0.237967	2.76733	0.303288	7.57901	1.43544	0.705954	1.09035	1.0109	0.209026	0.742385	IgG_1_45	IgG_1	IgG_1
IgG_1_46	0.341703	0.332257	3.38581	0.573013	0.772813	0.860481	0.274887	0.722749	0.0952381	1.22559	0.121695	0.59832	0.041531	0.246256	3.42289	0.311584	9.35125	2.14808	0.778827	0.195109	1.39578	0.202954	1.13366	IgG_1_46	IgG_1	IgG_1
IgG_1_47	0.411665	0.400511	1.90331	0.51018	0.410689	0.614639	0.1247	0.487435	0.231823	0.501394	0.136475	0.441653	0.0663594	0.146273	1.99649	0.299284	5.52777	1.19408	0.743838	0.304069	0.802448	0.110843	0.713055	IgG_1_47	IgG_1	IgG_1
IgG_1_48	0.29185	0.563459	2.44984	0.640868	0.528316	0.626474	0.183773	0.61167	0.352369	0.891854	0.229261	0.791117	0.0856343	0.190065	2.40625	0.4105	14.8825	3.00163	0.763207	0.740498	0.86216	0.0902614	0.489279	IgG_1_48	IgG_1	IgG_1
IgG_1_49	1.85797	0.116895	0.439775	0.126392	0.142691	0.101265	0.015625	0.203372	0	0.178172	0.0612387	0.230942	0.015625	0.03125	0.448811	0.0667024	0.504225	0.142896	0.171833	0.0488273	0.117685	0	0.0640899	IgG_1_49	IgG_1	IgG_1
IgG_1_50	1.47181	0.239862	1.62789	0.459734	0.592224	0.52288	0.0487017	0.522672	0.0817372	0.285839	0.225811	0.74842	0.0515166	0.0425532	1.40321	0.264039	2.30319	0.424724	0.446303	0.12703	0.261671	0.0638298	0.431553	IgG_1_50	IgG_1	IgG_1
IgG_1_51	0.25	0.394836	3.23657	0.788252	0.144677	0.493481	0	1.00573	0.125	0.375	0.375	0.375	0.60566	0.23071	2.61077	0.275485	3.5052	0.625	0.603641	0.444384	1.07068	0.125	0.679862	IgG_1_51	IgG_1	IgG_1
IgG_1_52	0.569895	0.429008	2.42207	0.592118	0.6804	0.490698	0.140723	0.411042	0.426427	0.97552	0.0517241	0.611393	0.203162	0.16417	2.0607	0.256634	3.74039	0.643953	0.387578	0.28029	0.517149	0.0172414	0.542486	IgG_1_52	IgG_1	IgG_1
IgG_1_53	0.606257	0.21538	3.35916	0.529383	0.804279	1.01229	0.304859	0.561011	0.668668	1.39517	0.1462	0.809738	0.08	0.14217	2.47753	0.555307	3.5152	0.663493	0.505438	0.331458	0.615901	0.0815141	0.587478	IgG_1_53	IgG_1	IgG_1
IgG_1_54	0.359821	0.284268	1.88441	0.158394	0.509421	0.486232	0.115817	0.42519	0.273912	0.892006	0.118951	0.605571	0.0458099	0.166267	1.36517	0.218415	3.99492	1.03426	0.606949	0.349254	0.767143	0.112902	0.515276	IgG_1_54	IgG_1	IgG_1
IgG_1_55	0.688048	0.393356	2.72522	0.828239	0.35582	0.641441	0.189378	0.537636	0.418351	0.665179	0.0357512	0.454275	0.0969056	0.169075	1.71956	0.290158	3.01531	0.566408	0.615982	0.254641	1.02827	0.193725	0.586005	IgG_1_55	IgG_1	IgG_1
IgG_1_56	1.04884	0.219156	0.704802	0.164965	0.286889	0.875277	0.0566323	0.149388	0.123754	0.221574	0.0584453	0.645453	0.0113636	0.124425	1.16273	0.109272	0.903988	0.384212	0.173911	0.0927667	0.337626	0.0770812	0.197803	IgG_1_56	IgG_1	IgG_1
IgG_1_57	4.0048	0.142857	0.260686	0.0714286	0.0714286	3.89632	0	0	0	0	0.158253	0.266118	0	0	1.60878	0	0.142857	0.142857	0.66951	0.21612	0.111867	0	0.0714286	IgG_1_57	IgG_1	IgG_1
IgG_1_58	0.982482	0.252662	0.817724	0.327228	0.54407	0.441447	0.180265	0.316735	0.135252	0.43471	0.19408	2.29205	0.0731813	0.0724309	1.95301	0.290901	2.21988	0.805709	0.328303	0.926153	0.580801	0.08821	0.395995	IgG_1_58	IgG_1	IgG_1
IgG_1_59	2.09072	0.0543512	0.10704	0.0394813	0.112296	0.0408163	0.0307969	0.065319	0.0913613	0.0364681	0	0.490353	0	0.0408163	0.259544	0.0424976	1.0109	0.354533	0.0204082	0	0.0612245	0.0348456	0.105715	IgG_1_59	IgG_1	IgG_1
IgG_1_60	3.38187	0.316962	0.584515	0.167116	0.274174	0.373854	0	0.138742	0.0597696	0.667677	0	0.549252	0	0.171425	1.12659	0.185145	10.495	2.8892	0.0588235	0	0.411686	0.184863	0.18111	IgG_1_60	IgG_1	IgG_1
IgG_1_61	3.36004	0.134862	0.839748	0.264843	0.138992	0.201837	0.0873293	0.11193	0.251944	0.47789	0.0392514	0.525446	0	0.0359782	0.993866	0.158148	4.34277	0.876199	0.343771	0.0947693	0.718383	0.21225	0.115693	IgG_1_61	IgG_1	IgG_1
IgG_1_62	1.79075	1.39455	5.68528	1.68147	1.98804	1.77406	0.283423	1.20114	1.21502	3.53536	0.303341	3.56409	0.163817	0.609518	7.09507	1.02508	66.6984	14.6922	1.31631	0.335733	2.07928	0.399773	0.57831	IgG_1_62	IgG_1	IgG_1
IgG_1_63	0.624033	0.41258	0.884036	0.240816	0.322798	0.331269	0.0714286	0.479125	0.16782	0.425888	0.093978	0.637385	0.0519137	0.107143	2.01728	0.279978	8.46743	1.91046	0.382999	0	0.804636	0.114473	0.142857	IgG_1_63	IgG_1	IgG_1
IgG_1_64	0.573008	0.230769	0.694663	0.115385	0.395677	0.161354	0.0384615	0.19565	0.115385	0.368207	0	0.410149	0	0.0921595	0.87126	0.103869	4.57486	0.9455	0.306174	0.0547202	0.192308	0.0669583	0.154286	IgG_1_64	IgG_1	IgG_1
IgG_1_65	1.12398	0.196686	0.712662	0.108027	0.260316	0.205769	0.0559165	0.146535	0.16905	0.299565	0	1.4957	0.027027	0.125146	1.053	0.0668333	4.41794	0.91294	0.164647	0.0601136	0.603474	0.0641255	0.119352	IgG_1_65	IgG_1	IgG_1
IgG_1_66	3.24796	0.0719711	0.463855	0.0263492	0.248862	0.173291	0.0222222	0.123328	0.127349	0.108023	0.0222222	2.42972	0.0222222	0.0444444	0.531496	0.077174	1.46548	0.355498	0.0222222	0.0486915	0.529504	0.0847166	0.218008	IgG_1_66	IgG_1	IgG_1
IgG_1_67	2.17657	0.223102	0.299962	0.166416	0.215896	0.336655	0.115275	0.316859	0.142857	0.190967	0.165307	1.53342	0.047619	0	1.26977	0.10226	2.29505	0.920162	0.256365	0.151606	1.0363	0.211618	0.164273	IgG_1_67	IgG_1	IgG_1
IgG_1_68	0.74456	0.360986	0.846917	0.313125	0.315427	0.377036	0.0294118	0.159186	0	0.293453	0	0.988018	0.0902552	0.0588235	1.71402	0.229613	4.90892	0.634896	0.163174	0.193769	0.884165	0.0324945	0.186405	IgG_1_68	IgG_1	IgG_1
IgG_1_69	0.111468	0.11405	0.280469	0.0608112	0.211971	0.169964	0.073009	0.081816	0.0718568	0.112864	0.0657475	0.60575	0.0319333	0.0105263	0.58383	0.0836386	4.18982	0.732475	0.109924	0.0395115	0.550409	0.0358539	0.113318	IgG_1_69	IgG_1	IgG_1
IgG_1_70	3.58849	0.0374333	0.0959884	0.021978	0.066666	0.0223613	0.021978	0.0351718	0.0143061	0.0349522	0.0140606	0.228707	0	0.010989	0.0760583	0.010989	0.0859915	0.021978	0.0126351	0.0159979	0.299208	0.010989	0	IgG_1_70	IgG_1	IgG_1
IgG_1_71	0.460901	0.350782	1.96235	0.390252	0.303734	0.62544	0.0853332	0.500903	0.326569	2.37292	0.588403	0.169918	0.0714286	0.327617	1.42463	0.479232	0.411013	0.140455	0.39966	0.673829	0.759341	0	0.654168	IgG_1_71	IgG_1	IgG_1
IgG_1_72	0.209734	0.750436	6.56645	0.882986	0.650987	0.622548	0.133197	0.72439	0.336653	0.871982	0.126311	0.33854	0.025641	0.258751	2.66876	0.268366	6.3233	1.36705	0.650524	0.746492	1.04334	0.26996	0.695859	IgG_1_72	IgG_1	IgG_1
IgG_1_73	2.55687	0.0759887	0.446853	0.226046	0.1604	0.410324	0.0434783	0.163645	0.0852443	0.180604	0.0521542	0.970076	0.072269	0.0961899	0.85064	0.166554	3.8554	0.865431	0.0777578	0.0217391	0.126798	0.0458519	0.1241	IgG_1_73	IgG_1	IgG_1
IgG_1_74	0.191637	0.682955	6.86398	0.500841	0.596227	0.918139	0.178355	0.894638	0.409233	3.05213	0.259806	0.495678	0.0954654	0.356662	2.84356	0.610862	0.565904	0.0644255	1.02711	0.420591	0.677213	0.148149	0.722792	IgG_1_74	IgG_1	IgG_1
IgG_1_75	0.371327	0.276619	0.737569	0.243681	0.274038	0.332846	0.047619	0.278267	0.0211684	0.423965	0.047619	0.130076	0	0	0.968664	0.187064	2.22719	0.047619	0.268191	0.402823	0.655527	0	0.204409	IgG_1_75	IgG_1	IgG_1
IgG_1_76	1.24163	0.124958	1.30407	0.156611	0.259983	0.170437	0.0285714	0.325232	0.197761	0.67743	0.0428571	1.01376	0.0646037	0.107101	0.808144	0.120823	1.26699	0.23929	0.161535	0.1	0.285666	0.0658143	0.115739	IgG_1_76	IgG_1	IgG_1
IgG_1_77	3.07886	0	0.31696	0	0.0769231	0.306364	0	0	0	0.165288	0	0.269779	0.0795123	0	0.793618	0.153846	1.18983	0.438783	0.166783	0	0.871632	0	0.57051	IgG_1_77	IgG_1	IgG_1
IgG_1_78	0.228009	0.478629	6.53485	0.302664	0.598184	0.87401	0.208232	0.87061	0.481485	2.62896	0.193053	0.347877	0.122443	0.314083	2.37534	0.389469	1.56955	0.242694	1.3532	0.436785	0.989397	0.0704137	0.948036	IgG_1_78	IgG_1	IgG_1
IgG_1_79	0.759208	0.759353	9.3425	0.50235	0.75307	1.1606	0.0416667	0.286467	0.50933	2.55696	0.0706399	0.317151	0.193811	0.34206	2.41576	0.469626	0.788328	0.134523	0.603753	0.27282	0.783154	0.148897	0.813291	IgG_1_79	IgG_1	IgG_1
IgG_1_80	0.370112	0.649435	5.28136	0.38522	0.88178	0.595897	0.2053	0.796333	0.374142	2.49661	0.130789	0.498672	0.0715442	0.287168	2.46983	0.394492	0.584939	0.189272	1.25371	0.494507	0.926625	0.16377	1.32159	IgG_1_80	IgG_1	IgG_1
IgG_1_81	0.137975	0.88817	9.71397	0.656916	0.887465	1.08007	0.257773	0.989841	0.526265	2.12964	0.253608	0.538471	0.159661	0.383188	3.44188	0.752701	3.46093	0.547098	1.09137	0.549964	1.022	0.120791	1.1193	IgG_1_81	IgG_1	IgG_1
IgG_1_82	0.239643	0.467576	1.43487	0.551835	0.234258	0.557713	0.16416	0.388956	0.229118	0.354523	0.1035	0.782217	0.0298507	0.230786	1.56091	0.225172	4.68161	1.02592	0.44213	0.231502	0.674978	0.178128	0.520097	IgG_1_82	IgG_1	IgG_1
IgG_1_83	0.249122	1.09792	8.86139	1.15319	1.05497	1.08622	0.157895	1.02469	0.502963	1.93264	0.231972	0.937492	0.248071	0.347264	4.96158	0.791751	13.0497	1.94355	0.991626	0.991842	0.926146	0.420442	0.6825	IgG_1_83	IgG_1	IgG_1
IgG_1_84	1.33079	0.477549	1.82504	0.553683	0.135938	0.970019	0.267574	0.505852	0.16361	0.437637	0.221817	0.210795	0.0889395	0.138541	2.14008	0.417898	2.90034	0.729836	0.373406	0.298686	0.5571	0.155423	0.495583	IgG_1_84	IgG_1	IgG_1
IgG_1_85	0.295232	0.288308	1.66343	0.442655	0.338305	0.518325	0.199643	0.3671	0.123115	0.369461	0.109252	0.397283	0.034906	0.098334	1.52157	0.278041	2.29068	0.408962	0.507717	0.256241	0.594202	0.0815853	0.513082	IgG_1_85	IgG_1	IgG_1
IgG_1_86	1.68544	0	0.080027	0.0258491	0.0598664	0.130665	0	0.0245138	0.0172414	0.0344828	0	0.208801	0	0	0	0	0.036407	0.0172414	0.0755129	0	0.0172414	0	0.0344828	IgG_1_86	IgG_1	IgG_1
IgG_1_87	2.37639	0.0149254	0.0298507	0.0573056	0.0644005	0.0266794	0	0.0149254	0.00663487	0.00666767	0	0.0758854	0	0	0.0149254	0.0149254	0.0149254	0	0	0	0.054713	0.0439726	0	IgG_1_87	IgG_1	IgG_1
IgG_1_88	2.48695	0.313237	0.534458	0.586857	0.591322	0.536039	0.171801	0.360948	0.172074	0.701206	0	1.65107	0.0387622	0.12	1.59924	0.315833	12.2733	2.99984	0.388066	0.0436743	0.566503	0	0.212595	IgG_1_88	IgG_1	IgG_1
IgG_1_89	3.10251	0.030303	0.0638463	0	0.0544751	0.0682619	0	0.0151515	0.030303	0	0	0.264144	0.0151515	0	0.136249	0.0151515	0.379008	0.102559	0.0151515	0.0195512	0.152494	0	0.0606061	IgG_1_89	IgG_1	IgG_1
IgG_1_90	0.656221	0.14995	0.174994	0.0605882	0.180281	0.177581	0.0117647	0.0697333	0.0352941	0.101741	0.0195691	0.700447	0.0117647	0.0159997	0.5898	0.0721439	1.71672	0.456013	0.0235294	0.0117647	0.31602	0.0302767	0.130085	IgG_1_90	IgG_1	IgG_1
IgG_1_91	3.66154	0.00671141	0.0349115	0.0134228	0.0673579	0.016393	0	0.00671141	0	0.0134228	0	0.24715	0	0	0.0134228	0.0163197	0.0141718	0.0134228	0.0103625	0	0.449574	0	0.00671141	IgG_1_91	IgG_1	IgG_1
IgG_1_92	0.185521	0.354633	4.59644	0.251398	0.464089	0.691745	0.122807	0.605194	0.25261	2.3223	0.201053	0.619827	0.0702707	0.301352	1.5581	0.272516	0.654342	0.0526316	0.840002	0.676068	0.794588	0.199547	0.741469	IgG_1_92	IgG_1	IgG_1
IgG_1_93	0.31843	0.596365	6.45464	0.349298	0.494424	0.667352	0.11169	0.623764	0.594487	1.85618	0.157895	0.258157	0.0789474	0.241901	3.12402	0.696818	2.42579	0.433876	1.11802	0.23132	1.11296	0.140735	1.05065	IgG_1_93	IgG_1	IgG_1
IgG_1_94	0.827276	0.406582	2.67066	0.470715	0.240498	0.476111	0.025641	0.499777	0.356172	0.731517	0.140684	0.634995	0.141562	0.178215	2.14867	0.281492	1.55187	0.0773322	0.989314	0.289396	0.579387	0.103759	0.409423	IgG_1_94	IgG_1	IgG_1
IgG_1_95	0.299851	0.350695	3.2505	0.32869	0.563652	0.380809	0.177241	0.723497	0.784959	1.08136	0.170923	0.59995	0.121414	0.112379	2.32993	0.587674	1.57182	0.361431	1.43913	0.139702	0.478849	0.134337	0.348934	IgG_1_95	IgG_1	IgG_1
IgG_1_96	0.433932	0.292153	1.62398	0.395962	0.188601	0.526029	0.0354951	0.401468	0.214566	0.468747	0.0645161	0.426289	0.105242	0.161779	1.79093	0.185989	5.95804	1.03827	0.599886	0.177651	0.958894	0.184252	0.602785	IgG_1_96	IgG_1	IgG_1
IgG_1_97	0.190442	0.681963	6.90309	0.761117	0.79064	1.63353	0.177864	0.548484	0.520118	1.5718	0.293258	0.701334	0.215216	0.164625	2.66533	0.460071	9.45102	1.8995	0.860143	0.777639	1.12829	0.239898	0.785529	IgG_1_97	IgG_1	IgG_1
IgG_1_98	0.10558	0.646949	2.90666	1.1412	0.657596	0.713177	0.129032	0.697651	0.189983	0.288596	0.225806	0.917937	0.172927	0.131366	2.52158	0.393529	6.05703	0.74711	0.976892	0.207058	0.981532	0.0322581	0.744558	IgG_1_98	IgG_1	IgG_1
IgG_1_99	0.680972	0.513651	1.37992	0.844524	0.354497	1.03841	0.168563	0.460225	0.213023	0.424121	0.104378	0.743966	0.0687279	0.104392	2.28654	0.174583	2.8071	0.723198	0.370881	0.160813	0.589712	0.130324	0.292527	IgG_1_99	IgG_1	IgG_1
IgG_1_100	1.20048	0.168478	0.798951	0.0484272	0.228423	0.0556082	0.102533	0.295516	0.0204082	0.223598	0.0445623	0.441514	0	0.0455195	0.771019	0.15866	2.32728	0.466554	0.245433	0.131449	0.509449	0	0.169704	IgG_1_100	IgG_1	IgG_1
IgG_1_101	2.02012	0.190176	0.120676	0.0372423	0.115214	0.131197	0.0361584	0.0359145	0.0394313	0.100107	0.00806452	1.94421	0	0	0.22074	0.0170558	0.303032	0.0864527	0.0677269	0	0.385137	0.0401584	0.0895351	IgG_1_101	IgG_1	IgG_1
IgG_1_102	2.495	0.133902	0.352466	0.0928148	0.152826	0.133584	0.028254	0.0889794	0.0849659	0.118954	0.0148676	0.477484	0.0140845	0	0.314569	0.0745763	0.622399	0.125789	0.0358311	0	0.203261	0	0	IgG_1_102	IgG_1	IgG_1
IgG_1_103	0.271035	0.449863	5.35756	0.285047	0.787898	0.485791	0.110542	0.830811	0.30727	2.79857	0.166179	0.520611	0.207269	0.402576	2.35031	0.668945	0.714221	0.137977	1.30854	0.238249	0.643935	0.0863978	1.04545	IgG_1_103	IgG_1	IgG_1
IgG_1_104	0.282409	0.446152	3.89098	0.503528	0.538106	0.547287	0.164071	0.629246	0.271816	2.07831	0.131773	1.03417	0.104006	0.228216	2.22454	0.362055	0.388042	0.115912	0.840459	0.255933	0.553748	0.0611552	0.630965	IgG_1_104	IgG_1	IgG_1
IgG_1_105	0.298091	0.710359	5.28379	0.49953	0.591291	0.444591	0.09375	0.730204	0.732719	1.29911	0.0852296	0.338442	0.137156	0.152558	1.72072	0.435326	0.591669	0.163891	1.62306	0.409338	0.574891	0.121225	0.500038	IgG_1_105	IgG_1	IgG_1
IgG_1_106	0.340592	0.528318	4.85837	0.436129	0.646891	0.912796	0.0930235	1.06493	0.147245	1.88829	0.0899231	0.383405	0.0344828	0.310737	2.42996	0.37826	0.671965	0.114139	0.557295	0.224761	0.98829	0.0380969	0.731571	IgG_1_106	IgG_1	IgG_1
IgG_1_107	0.356688	0.470177	7.83686	0.560289	0.616285	0.682467	0.123454	0.64843	0.382376	1.06931	0.21028	0.694981	0.052647	0.246026	2.2809	0.590604	1.68338	0.514111	0.588734	0.291469	0.453952	0.12473	0.4257	IgG_1_107	IgG_1	IgG_1
IgG_1_108	1.48304	0.336789	0.847848	0.151044	0.36251	0.310886	0.0526367	0.331227	0.157383	0.473959	0.0123457	0.635817	0.0557801	0.0867474	1.28286	0.149887	4.8269	1.21334	0.306775	0.159354	1.14214	0.134114	0.39996	IgG_1_108	IgG_1	IgG_1
IgG_1_109	2.99949	0	0.459839	0.178583	0.125095	0.18707	0	0.0628456	0.0377062	0.140617	0.03125	0.213368	0.0615754	0.03125	0.125	0.03125	1.17678	0.251496	0	0.03125	0.597821	0.0878827	0.137304	IgG_1_109	IgG_1	IgG_1
IgG_1_110	0.424777	0.508249	4.47559	0.371073	0.530811	0.602377	0.126537	0.703936	0.271803	1.93575	0.0862603	0.466778	0.109338	0.149685	2.14863	0.361208	0.661996	0.0992378	0.927206	0.449897	0.60857	0.0793911	0.81797	IgG_1_110	IgG_1	IgG_1
IgG_1_111	0.430271	0.52732	4.52851	0.488924	0.447528	0.631505	0.220177	0.519846	0.380593	1.44109	0.195459	0.408358	0.0674132	0.0875948	2.15663	0.372365	0.449294	0.232131	0.823912	0.367038	0.745288	0.0684682	0.752484	IgG_1_111	IgG_1	IgG_1
IgG_1_112	0.162595	0.623038	5.63164	0.475785	0.626416	0.733105	0.206425	0.602824	0.342942	1.26298	0.169478	0.332296	0.199343	0.312982	1.96852	0.346344	0.769795	0.223208	0.953899	0.375984	0.7078	0.0891388	0.488366	IgG_1_112	IgG_1	IgG_1
IgG_1_113	0.157317	0.647666	6.46236	0.58195	0.738498	0.827932	0.106153	0.807728	0.523596	1.8476	0.115818	0.442755	0.150349	0.291153	2.98242	0.610875	1.18576	0.243115	0.884336	0.463536	0.891656	0.183906	1.05116	IgG_1_113	IgG_1	IgG_1
IgG_1_114	0.400978	0.515617	5.23668	0.655951	0.726018	0.821392	0.190027	0.79031	0.448331	1.65409	0.129905	0.623094	0.0932257	0.32869	2.82704	0.527038	2.26926	0.485081	0.924543	0.684662	0.674619	0.104475	0.879684	IgG_1_114	IgG_1	IgG_1
IgG_1_115	0.419057	0.483535	5.03372	0.500935	0.559984	0.749004	0.133563	0.861774	0.488808	1.51601	0.247575	0.628543	0.0794835	0.203411	2.81213	0.387302	6.57116	1.23603	1.16442	0.443982	1.11805	0.156482	0.88368	IgG_1_115	IgG_1	IgG_1
IgG_1_116	0.320185	0.413902	1.56282	0.668943	0.265512	0.666587	0.0204082	0.237257	0.138329	0.273311	0.115408	0.53832	0.0408163	0.0759173	1.79562	0.311385	3.97891	1.08804	0.265922	0.200999	0.905969	0.10418	0.494908	IgG_1_116	IgG_1	IgG_1
IgG_1_117	0.479338	0.420435	1.59269	0.552261	0.398217	0.599262	0.0811929	0.464246	0.243954	0.606947	0.126439	0.866738	0.0949655	0.123893	2.10827	0.395395	4.96229	1.06451	0.508036	0.33109	1.18408	0.148922	0.651911	IgG_1_117	IgG_1	IgG_1
IgG_1_118	1.11368	0.310897	0.762157	0.285968	0.227316	0.324333	0.084969	0.155672	0.148877	0.197229	0.11803	0.546414	0.0540541	0	1.21037	0.182444	4.78312	0.54047	0.220371	0.107708	0.790825	0	0.21441	IgG_1_118	IgG_1	IgG_1
IgG_1_119	2.00063	0.0337	0.0294118	0.0294118	0.0680537	0.0294118	0.0294118	0.146827	0	0	0	0.179125	0	0	0.0893731	0	0.286656	0.223676	0	0	0.174461	0	0	IgG_1_119	IgG_1	IgG_1
IgG_1_120	1.47588	0.0571429	0.0779834	0	0.2301	0.18965	0.0285714	0.0547506	0.0285714	0.0531874	0	0.579674	0.0143051	0.0291423	0.127714	0.0142857	0.117587	0.038163	0.0285714	0.0378133	0.227591	0	0.113813	IgG_1_120	IgG_1	IgG_1
IgG_1_121	0.216591	0.453316	4.04572	0.367857	0.444465	0.521418	0.311924	0.810765	0.270442	1.87669	0.0722719	0.335256	0.126852	0.127073	2.06624	0.284392	0.960134	0.0421364	0.696871	0.189859	0.954538	0.107143	0.819881	IgG_1_121	IgG_1	IgG_1
IgG_1_122	0.209094	0.804573	11.3142	0.557479	0.8881	1.1413	0.286334	0.751259	0.47073	3.43794	0.138858	0.462359	0.087358	0.362485	2.77123	0.772803	0.991082	0.237119	1.25	0.760563	0.795418	0.178827	0.904059	IgG_1_122	IgG_1	IgG_1
IgG_1_123	0.362452	0.449472	3.99392	0.368546	0.586061	0.687916	0.0804569	0.472827	0.5791	1.89097	0.102408	0.314503	0.108708	0.141651	2.54876	0.625612	0.957579	0.246964	1.08415	0.219547	0.769401	0.121599	1.01634	IgG_1_123	IgG_1	IgG_1
IgG_1_124	0.526395	0.346228	2.88947	0.362763	0.405326	0.417518	0.0631617	0.44687	0.263627	0.819303	0.102061	0.32868	0.0793863	0.125619	1.69612	0.25461	2.3535	0.431218	0.578205	0.207222	0.44108	0.0758031	0.344555	IgG_1_124	IgG_1	IgG_1
IgG_1_125	0.267548	0.758376	11.2225	1.17115	0.958124	1.30968	0.241697	1.37627	0.502099	2.17657	0.338196	0.643873	0.12579	0.384488	4.85355	0.681538	10.6813	2.11724	1.10406	0.591189	1.22884	0.308907	1.27372	IgG_1_125	IgG_1	IgG_1
IgG_1_126	0.21554	0.625593	6.71468	0.891818	0.661646	1.02878	0.190808	0.780928	0.286313	1.60027	0.204168	0.533016	0.0803869	0.410454	2.67086	0.679777	6.43382	1.40384	0.665747	1.03687	0.862294	0.0997492	0.760255	IgG_1_126	IgG_1	IgG_1
IgG_1_127	1.6251	0.0794295	0.707481	0.174226	0.150518	0.311167	0.0232558	0.0729638	0.0657205	0.280531	0	0.73648	0.0323019	0.0572304	0.944131	0.0762234	2.013	0.433376	0.0697674	0.182533	0.572723	0	0.0956415	IgG_1_127	IgG_1	IgG_1
IgG_1_128	0.392175	0.663139	6.44821	0.376984	0.616409	0.801248	0.189293	0.679086	0.41291	1.79357	0.127373	0.759127	0.0977777	0.329079	1.9672	0.377777	0.694786	0.246007	1.0326	0.363723	0.850783	0.133943	0.834483	IgG_1_128	IgG_1	IgG_1
IgG_1_129	0.230609	0.710756	7.78548	0.429445	0.69595	0.839739	0.237518	0.922576	0.336707	2.13263	0.17116	0.561452	0.176159	0.19978	2.20055	0.507419	1.10558	0.237734	1.30434	0.415851	0.915408	0.125737	0.989732	IgG_1_129	IgG_1	IgG_1
IgG_1_130	0.195461	0.612434	4.845	0.394073	0.834897	0.587677	0.193314	0.877685	0.20265	2.51308	0.193143	0.170516	0.136051	0.189906	2.65963	0.422203	0.825922	0.167726	0.86062	0.191489	0.665855	0.108087	0.640527	IgG_1_130	IgG_1	IgG_1
IgG_1_131	0	0	8.41165	1.62256	0	0	0	1	1	3.24447	0	0	0	1.00379	2	2	1	0	4.98946	0	2	0	1	IgG_1_131	IgG_1	IgG_1
IgG_1_132	0.310174	0.355353	1.55072	0.579428	0.596529	0.54217	0.129285	0.731628	0.128907	0.562493	0.0729324	1.47054	0.0555592	0.12937	1.68053	0.139259	4.36269	0.827891	0.27038	0.135289	0.951788	0.181777	0.649946	IgG_1_132	IgG_1	IgG_1
IgG_1_133	1.90461	1.08703	4.3277	1.03622	0.871192	1.29471	0.221166	1.30938	0.780175	1.87325	0.260388	2.03704	0.0998729	0.354673	5.04706	0.984729	71.4503	14.0603	1.29239	0.667812	1.45557	0.147526	0.786521	IgG_1_133	IgG_1	IgG_1
IgG_1_134	1.67872	0.277399	0.66219	0.192962	0.356168	0.314382	0.0781057	0.198862	0.18167	0.335263	0.0775301	1.35488	0.0378471	0.0695159	1.25801	0.10536	1.98273	0.509543	0.151294	0.0666446	0.495654	0.0887595	0.196784	IgG_1_134	IgG_1	IgG_1
IgG_1_135	2.82107	0.0697175	0.222413	0.0544085	0.116746	0.0761126	0.0510405	0.0827657	0.0338595	0.147674	0.0078125	0.2217	0.0078125	0.0785853	0.364999	0.0331646	0.692332	0.185287	0.0621917	0.0234375	0.167668	0.0294875	0.0334465	IgG_1_135	IgG_1	IgG_1
IgG_1_136	3.08622	0.442909	1.20986	0.318733	0.502952	0.316412	0.0425532	0.205876	0.298925	0.290602	0.0425532	0.64651	0.0638298	0.0976687	1.58277	0.109012	2.7357	0.740332	0.171386	0.0401263	0.719029	0.090898	0.153023	IgG_1_136	IgG_1	IgG_1
IgG_1_137	3.33002	0.0862218	0.228481	0.0249791	0.164312	0.0744498	0.0111111	0.0341583	0.0222222	0.0951396	0.0278159	0.236685	0.050561	0.0111111	0.222262	0.0115688	0.205072	0.0570025	0.0727548	0.0305954	0.350664	0.0156236	0.0549402	IgG_1_137	IgG_1	IgG_1
IgG_1_138	0.29614	1.1444	8.89851	0.353885	0.513539	1.05373	0.419789	1.48644	0.296323	3.41449	0.168634	0.853424	0.304063	0.504278	2.98666	1.09525	2.20377	0.166667	1.88151	1.31186	0.430495	0.0833333	1.24077	IgG_1_138	IgG_1	IgG_1
IgG_1_139	0.424835	0.473397	6.59158	0.299695	0.433613	0.615931	0.141632	0.459647	0.434382	2.35438	0.114651	0.433061	0.11608	0.218465	1.99598	0.316794	1.11288	0.172926	0.905554	0.293685	0.976635	0.171446	0.797041	IgG_1_139	IgG_1	IgG_1
IgG_1_140	0.63663	0.569417	4.47987	0.270132	0.498789	0.492177	0.05	0.139021	0.392887	1.27015	0.076771	1.09703	0	0.135808	1.46859	0.303686	0.792048	0.264661	0.848419	0.193927	0.80653	0	0.519717	IgG_1_140	IgG_1	IgG_1
IgG_1_141	0.204087	0.644106	6.16082	0.40579	0.598204	0.734464	0.196019	0.909384	0.330511	2.48934	0.1981	0.420044	0.111971	0.275917	2.48907	0.434225	0.718982	0.153801	1.10526	0.323102	0.697345	0.13244	0.78006	IgG_1_141	IgG_1	IgG_1
IgG_1_142	0.234902	0.503178	4.22541	0.342741	0.468645	0.647463	0.190676	0.643599	0.339312	2.31295	0.191629	0.356364	0.0815491	0.282704	2.35814	0.475569	0.613854	0.136674	1.16646	1.04437	0.81973	0.0900776	1.02548	IgG_1_142	IgG_1	IgG_1
IgG_1_143	0.232116	0.637116	3.9753	0.380088	0.623243	0.818134	0.106489	0.918958	0.362502	1.08928	0.169307	0.455661	0.0807546	0.308187	2.48936	0.49602	0.774066	0.119635	0.953739	0.427804	0.605442	0.174624	0.802349	IgG_1_143	IgG_1	IgG_1
IgG_1_144	1.97681	0.04	0.364337	0.128677	0.105106	0.111501	0.04	0.168468	0.0635052	0.238684	0	1.2047	0	0.04	0.274504	0	1.0841	0.345442	0.269958	0.04	0.406584	0	0	IgG_1_144	IgG_1	IgG_1
IgG_1_145	0.452775	0.0536388	0.0855322	0.0423165	0.0793422	0.0545693	0.023384	0.0165289	0.0165289	0.167731	0.00898834	0.59241	0.00826446	0	0.168383	0.0869815	0.293159	0.127042	0.0744775	0.00826446	0.184831	0.0165289	0.0554431	IgG_1_145	IgG_1	IgG_1
IgG_1_146	0.530241	0.0253165	0.054865	0.0402874	0	0.0527069	0	0	0.0385802	0.0126582	0.0253165	0.29607	0	0.0253644	0.0544096	0.0156508	0.183964	0.0765552	0.105989	0.0126582	0.218522	0.00550923	0	IgG_1_146	IgG_1	IgG_1
IgG_1_147	0.295648	0.553889	7.05024	0.445413	0.334578	0.618134	0.0607812	0.365666	0.18521	2.15158	0.159711	0.484323	0.156126	0.152061	1.81622	0.563333	1.09767	0.189047	0.825268	0.786504	0.638753	0.377877	0.790368	IgG_1_147	IgG_1	IgG_1
IgG_1_148	0.100382	0.585629	9.70902	0.64865	0.919641	1.40563	0.179783	1.54301	0.660225	2.44466	0.0919824	0.424044	0.3139	0.396534	3.92676	0.787014	1.89028	0.547552	0.931245	0.441505	1.29366	0.198955	1.41643	IgG_1_148	IgG_1	IgG_1
IgG_1_149	0.389519	0.724736	7.95999	0.575447	0.855487	0.925137	0.233907	0.770311	0.707068	1.56959	0.263681	0.625929	0.114314	0.31269	3.73765	0.699539	2.9884	0.540305	1.03437	0.344976	0.910187	0.168135	1.02942	IgG_1_149	IgG_1	IgG_1
IgG_1_150	0.588951	0.654357	4.87664	1.08981	0.763582	0.728238	0.189256	0.805382	0.450655	1.33034	0.156352	0.793042	0.0645161	0.248231	2.58191	0.661319	6.55021	1.04155	0.578905	0.661985	0.948134	0.0322581	0.695248	IgG_1_150	IgG_1	IgG_1
IgG_1_151	0.911575	0.733033	2.37284	0.968887	0.315843	0.520619	0.184755	0.610776	0.137405	0.731399	0.109489	0.615816	0.185874	0.184827	1.87234	0.555007	6.37314	1.37556	0.424893	0.299566	1.02968	0	0.673484	IgG_1_151	IgG_1	IgG_1
IgG_1_152	0.367051	0.501021	4.43108	0.616871	0.395019	0.666877	0.240258	0.822294	0.337043	1.25456	0.151664	0.523854	0.0731873	0.109151	3.00796	0.511554	5.67994	0.982151	0.482193	0.423633	0.892116	0.132993	0.83457	IgG_1_152	IgG_1	IgG_1
IgG_1_153	0.515929	0.642317	5.15743	0.5372	0.593379	0.745659	0.157031	0.868803	0.366336	1.59803	0.237104	0.923133	0.0996357	0.202215	2.84585	0.457738	6.16259	1.07367	0.709766	0.347171	0.774549	0.0976518	0.775154	IgG_1_153	IgG_1	IgG_1
IgG_1_154	1.09066	1.13242	5.22806	1.0486	0.775186	1.46724	0.272553	0.99934	0.643545	1.97774	0.253061	0.714202	0.184529	0.317608	5.22816	1.092	149.315	28.056	1.2761	0.528249	0.950593	0.182929	0.847333	IgG_1_154	IgG_1	IgG_1
IgG_1_155	0.473741	0.35451	1.23542	0.673661	0.44035	0.526396	0.11162	0.421005	0.196934	0.466633	0.10431	0.42893	0.0311749	0.137712	1.55624	0.260695	2.74831	0.510609	0.553794	0.27758	0.762478	0.139088	0.435907	IgG_1_155	IgG_1	IgG_1
IgG_1_156	1.08546	0.388978	0.955851	0.342552	0.275479	0.305211	0.153305	0.306733	0.219682	0.550835	0.0423624	0.485908	0	0.0734097	1.51464	0.0604437	3.50335	0.6724	0.353054	0.158479	0.645793	0.100201	0.132109	IgG_1_156	IgG_1	IgG_1
IgG_1_157	1.66123	0.0169492	0.124107	0.0275264	0.0561665	0.224006	0	0.0169492	0.0368618	0.178494	0.0243975	0.258666	0.0169492	0.0471342	0.456331	0	0.63004	0.0847458	0.0508475	0.0574515	0.17567	0	0.0169492	IgG_1_157	IgG_1	IgG_1
IgG_1_158	0.160714	0.406404	5.27838	0.392427	0.412012	0.808692	0.181702	0.613885	0.201826	2.39453	0.155397	0.282787	0.214528	0.243806	1.80121	0.293923	0.530197	0.181182	0.592968	0.442145	0.539766	0.0357143	0.696709	IgG_1_158	IgG_1	IgG_1
IgG_1_159	0.292096	0.459729	6.45645	0.336552	0.54223	0.647237	0.186312	0.627987	0.376872	2.22569	0.177149	0.26852	0.115977	0.211153	2.24946	0.381424	0.652229	0.140965	1.00218	0.62815	0.701368	0.0862791	0.670263	IgG_1_159	IgG_1	IgG_1
IgG_1_160	0.418542	0.606958	9.07682	0.217612	0.724888	0.838575	0.198158	0.836613	0.276114	2.46559	0.095502	0.282516	0.216119	0.242132	2.17582	0.616833	0.90632	0.165902	1.18635	0.430245	1.26146	0.146973	1.28787	IgG_1_160	IgG_1	IgG_1
IgG_1_161	0.147438	0.372286	4.38313	0.428666	0.503378	0.471303	0.179362	0.616029	0.229401	1.12121	0.0949001	0.414885	0.111383	0.151384	2.17373	0.211876	0.369866	0.0980541	0.773019	0.997325	0.617598	0.10424	0.592317	IgG_1_161	IgG_1	IgG_1
IgG_1_162	0.966829	0.445295	2.23816	0.620156	0.339512	0.731846	0.0863822	0.469444	0.250649	1.11132	0.0614637	0.780368	0.0929149	0.182153	2.72687	0.438287	30.3786	5.82053	0.636508	0.493343	0.679434	0.118492	0.507251	IgG_1_162	IgG_1	IgG_1
IgG_1_163	0.995059	0.49103	1.97101	0.738811	0.516335	0.378796	0.0895403	0.521209	0.0831392	0.597434	0.128789	0.570487	0.0572849	0.17426	2.29258	0.328548	8.24527	2.12845	0.369233	0.255001	0.444935	0.089338	0.432353	IgG_1_163	IgG_1	IgG_1
IgG_1_164	0.865897	0.240869	1.40413	0.512659	0.477038	0.983086	0.260732	0.58698	0.283913	0.534335	0.19345	0.660746	0.0232558	0.208814	1.91396	0.25682	2.49206	0.460463	0.492221	0.366524	0.478972	0.192682	0.544097	IgG_1_164	IgG_1	IgG_1
IgG_1_165	0.457603	0.272279	1.95838	0.316994	0.466418	0.482561	0.0387963	0.454013	0.23596	0.538694	0.102637	0.429868	0.141252	0.138594	1.6208	0.200116	2.54328	0.500296	0.598095	0.296105	0.532093	0.125182	0.62318	IgG_1_165	IgG_1	IgG_1
IgG_1_166	1.24231	0.355887	1.02961	0.619365	0.503954	0.527844	0.14288	0.308057	0.196039	0.341896	0.116049	0.407998	0.0472944	0.136211	1.60246	0.225644	2.25313	0.686021	0.0785989	0.0232558	0.24336	0.0232558	0.164387	IgG_1_166	IgG_1	IgG_1
IgG_1_167	0.162501	0.490905	5.37589	0.425721	0.589554	0.812612	0.212465	0.653948	0.360511	1.96326	0.234057	0.275138	0.144046	0.286509	2.11768	0.341301	0.695128	0.160812	0.847194	0.647355	0.728921	0.149928	0.73052	IgG_1_167	IgG_1	IgG_1
IgG_1_168	0.298491	0.629139	4.648	0.470982	0.735385	0.643774	0.247724	0.699514	0.334808	1.75507	0.149222	0.378759	0.145069	0.242694	3.19017	0.513994	1.74218	0.417082	0.853453	0.32975	0.789896	0.099558	0.711733	IgG_1_168	IgG_1	IgG_1
IgG_1_169	0.324392	0.567381	5.06894	0.554421	0.577307	0.789796	0.154417	0.603739	0.43861	1.18074	0.234606	0.304961	0.213999	0.221903	2.6783	0.388562	1.99732	0.366944	0.863261	0.289274	1.01714	0.0822959	0.680882	IgG_1_169	IgG_1	IgG_1
IgG_1_170	0.429759	0.516669	2.6199	0.955523	0.502573	0.756413	0.259377	0.680885	0.330829	0.990046	0.251098	0.51777	0.0557801	0.0877594	2.1323	0.346397	8.36724	1.73832	0.565011	0.270417	0.744726	0.170594	0.623595	IgG_1_170	IgG_1	IgG_1
IgG_1_171	0.85476	0.227235	1.78417	0.246334	0.397506	0.789589	0.178571	0.367412	0.169514	0.436899	0.183685	0.476756	0.0945013	0.119999	1.36667	0.147814	2.37795	0.378719	0.703254	0.334815	0.557064	0	0.360003	IgG_1_171	IgG_1	IgG_1
IgG_1_172	2.42172	0.172025	0.397952	0.092421	0.117619	0.176589	0	0.04	0.0457237	0.12	0.04	1.7704	0	0	0.758845	0.04	1.25767	0.106856	0	0	0.345258	0	0.04	IgG_1_172	IgG_1	IgG_1
IgG_1_173	2.78514	0.183978	0.269746	0.0910087	0.0833333	0.0862401	0.0833333	0.188652	0.0833333	0	0	2.04285	0	0	0.602787	0.105746	1.26061	0.166667	0.0833333	0.308808	0.535959	0.0833333	0	IgG_1_173	IgG_1	IgG_1
IgG_1_174	0.092491	0.544957	4.95806	0.322051	1.08104	0.690606	0.0571429	0.571609	0.602333	1.81074	0.198804	0.243298	0.0452226	0.137739	1.81047	0.548801	0.497662	0.17887	2.41583	0.294633	0.796029	0.140362	0.805884	IgG_1_174	IgG_1	IgG_1
IgG_1_175	0.115597	0.585741	6.0407	0.501102	0.727489	0.750068	0.151361	0.806586	0.35998	1.77842	0.242134	0.384041	0.16618	0.295813	2.80157	0.506692	0.848881	0.12614	1.28943	0.357982	0.869451	0.192369	0.734935	IgG_1_175	IgG_1	IgG_1
IgG_1_176	0.0426616	0.568452	9.07104	0.47476	1.15905	0.989198	0.251968	0.796972	0.60657	2.58082	0.350527	0.568187	0.11468	0.276516	3.23864	0.703931	1.20919	0.297304	1.13761	0.768994	1.06533	0.103448	1.12878	IgG_1_176	IgG_1	IgG_1
IgG_1_177	0.444818	0.344416	2.21744	0.282756	0.273894	0.350661	0.105664	0.391681	0.28958	0.447819	0.138865	0.233862	0.0486154	0.134378	1.81882	0.434072	0.922516	0.174511	0.535498	0.151459	0.461476	0.0755957	0.511608	IgG_1_177	IgG_1	IgG_1
IgG_1_178	0.167751	1.31492	23.4788	2.04577	1.48785	1.56766	0.412497	1.82913	1.05135	2.92429	0.328135	1.00618	0.419585	0.536099	5.27033	0.88236	13.2428	3.7591	1.35279	1.58543	1.14525	0.492923	1.62174	IgG_1_178	IgG_1	IgG_1
IgG_1_179	0.909925	0.151473	0.913182	0.0196078	0.291842	0.236869	0.176682	0.0588235	0.0818678	0.202114	0.0588235	0.873084	0.0949256	0.104537	0.974386	0.13602	1.90425	0.257092	0.18121	0.104595	0.533887	0.0918177	0.292831	IgG_1_179	IgG_1	IgG_1
IgG_1_180	0.333333	0.111111	3.78916	0.433542	0.590537	0.931876	0.240358	0.222222	0	1.28719	0	0.111111	0	0	2.44054	0	1.03231	0.138374	0.111111	0.734871	1.50353	0	1.21486	IgG_1_180	IgG_1	IgG_1
IgG_1_181	0.787117	1.46201	18.3687	1.42634	1.67443	1.61687	0.408547	1.6446	0.876182	2.09658	0.200993	1.14815	0.308255	0.443868	5.22902	1.43648	16.0919	3.56392	2.01686	0.58087	1.32452	0.463965	0.886292	IgG_1_181	IgG_1	IgG_1
IgG_1_182	0.171754	0.801609	11.619	0.626668	0.988964	0.928801	0	1.56576	1.20448	1.72125	0.125	0.571778	0	0.319519	5.25487	0.32985	10.5844	2.46248	1.22453	0.846484	1.41846	0.1875	0.461394	IgG_1_182	IgG_1	IgG_1
IgG_1_183	0.541875	0.726645	3.56085	0.937904	0.701444	0.867994	0.100757	0.564668	0.407575	1.18858	0.184642	1.1253	0.0217391	0.264097	3.36039	0.501596	10.3121	2.25064	0.728243	0.379701	1.18606	0.196128	0.649779	IgG_1_183	IgG_1	IgG_1
IgG_1_184	1.57182	0.289354	0.453263	0.204605	0.264178	0.332064	0.05	0	0.103196	0.13402	0	0.654631	0	0.05	0.844065	0	1.95631	0.386805	0.05	0.1	0.751498	0.05	0.295545	IgG_1_184	IgG_1	IgG_1
IgG_1_185	3.06336	0.305606	0.408828	0.102068	0.250253	0.1312	0	0.0384615	0.0384615	0.285147	0.0384615	0.317878	0	0.0384615	0.382307	0	0.937685	0.426112	0.190083	0	0.291005	0	0.0384615	IgG_1_185	IgG_1	IgG_1
IgG_1_186	0.19048	0.477249	3.12393	0.610886	0.402448	0.709148	0.112085	0.721478	0.499704	0.975366	0.243386	0.761024	0	0.164553	2.90129	0.315379	8.12697	1.88464	0.281665	0.184134	1.21135	0.231062	1.3856	IgG_1_186	IgG_1	IgG_1
IgG_1_187	0.342243	0.491493	2.3888	1.04717	0.438614	0.601639	0.1713	0.586433	0.276614	0.986996	0.138614	0.741092	0.0606061	0.0909091	3.17989	0.403925	7.00178	0.888	0.747577	0.380562	1.24631	0.0972613	0.752213	IgG_1_187	IgG_1	IgG_1
IgG_1_188	0.699678	0.30199	1.96739	0.492661	0.225683	0.769754	0.0869565	0.51178	0.0289915	0.576721	0.0434783	0.645925	0.09831	0.167368	2.40333	0.33377	3.9268	0.930611	0.206764	0.494236	1.33887	0.186128	0.807581	IgG_1_188	IgG_1	IgG_1
IgG_1_189	0.624284	0.447639	1.7088	0.517839	0.469025	0.711229	0.180642	0.313385	0.219753	0.529565	0.0196078	0.608658	0.16655	0.15279	2.44014	0.292923	2.10553	0.492648	0.666508	0.253305	0.466583	0.106659	0.265078	IgG_1_189	IgG_1	IgG_1
IgG_1_190	0.198232	0.259402	1.87639	0.440755	0.393841	0.806448	0.214024	0.421918	0.0758457	0.47828	0.0367268	0.835708	0	0.037037	2.3157	0.258772	2.81969	0.627042	0.445561	0.55404	0.670245	0.159956	0.335853	IgG_1_190	IgG_1	IgG_1
IgG_1_191	1.42617	0.0919207	0.40336	0.0353944	0.145097	0.11254	0.0149254	0.120228	0.098569	0.0373097	0.0149254	0.886588	0	0.0723236	0.521154	0.147828	0.959763	0.211826	0.14382	0.0649127	0.471539	0.074323	0.19288	IgG_1_191	IgG_1	IgG_1
IgG_1_192	2.33666	0.0357143	0	0.0456901	0.130712	0	0	0	0	0.0376077	0	0.0984899	0	0	0.0533254	0.0357143	0.101103	0.0357143	0	0	0	0	0	IgG_1_192	IgG_1	IgG_1
IgG_1_193	2.03881	0.0180644	0.130991	0	0.114682	0.0724747	0.0293426	0.0565034	0.0166667	0.120029	0.0166667	0.552494	0.017766	0.04419	0.42224	0	0.452835	0.218219	0.0577307	0	0.192197	0.04066	0.0166667	IgG_1_193	IgG_1	IgG_1
IgG_1_194	0.0909091	0.882049	6.84703	0.254152	0.965233	0.458037	0.468229	0.927115	0.394695	2.44849	0.113792	0.588912	0.0909091	0.136364	1.81822	0.126798	0.939015	0.136364	1.52681	0.359283	1.0559	0.0909091	0.854579	IgG_1_194	IgG_1	IgG_1
IgG_1_195	0.188104	0.495095	3.83007	0.313665	0.651968	0.358016	0.200603	0.585466	0.254804	1.84236	0.1	0.299109	0.243811	0.215329	2.24324	0.197612	0.360484	0.0819318	0.527593	0.11121	0.229956	0	0.368001	IgG_1_195	IgG_1	IgG_1
IgG_1_196	0.337742	0.255354	3.10607	0.334568	0.501985	0.649952	0.203324	0.649026	0.19923	0.875461	0.216477	0.384382	0.10599	0.192158	1.22125	0.401298	0.74778	0.128389	0.771721	0.337121	0.910951	0.05	0.745596	IgG_1_196	IgG_1	IgG_1
IgG_1_197	1.79425	0.1831	0.393477	0.0593863	0.281404	0.239298	0.0322581	0.0645161	0.226352	0.312587	0.0322581	0.500306	0	0.0322581	0.53469	0.101252	1.69956	0.743855	0.184857	0.103768	0.305339	0.0851767	0.0967742	IgG_1_197	IgG_1	IgG_1
IgG_1_198	2.13619	0	0.113724	0	0.0649694	0	0.0384615	0	0	0	0	0.0384615	0	0	0.13459	0.0384615	0.115385	0	0	0	0.115385	0	0	IgG_1_198	IgG_1	IgG_1
IgG_1_199	0.410044	0.780863	9.28815	0.35985	0.84612	0.836322	0.232313	0.721162	0.512837	2.67053	0.283074	0.406085	0.0879065	0.203789	2.78064	0.490501	1.27758	0.210411	1.1969	0.599212	1.08929	0.189659	0.890841	IgG_1_199	IgG_1	IgG_1
IgG_1_200	0.130098	0.917134	5.32644	0.221396	0.632036	0.545239	0.111823	1.22426	0	1.52394	0.0879832	0.388877	0.131898	0.284054	1.43966	0.201544	0.587812	0.0484466	1.08655	0.183017	0.888268	0.159927	0.588724	IgG_1_200	IgG_1	IgG_1
IgG_1_201	0.34627	0.72705	5.49886	0.314355	0.585601	0.671267	0.183889	0.758402	0.383013	2.63392	0.138377	0.460438	0.108156	0.227515	2.10071	0.420884	0.678459	0.161335	1.10164	0.530257	0.774954	0.12261	0.725187	IgG_1_201	IgG_1	IgG_1
IgG_1_202	0.12538	0.428201	7.25014	0.67363	0.539811	0.929837	0.22534	0.651095	0.291036	2.63126	0.18471	0.735465	0.116101	0.298681	2.73765	0.289275	0.725851	0.201	0.680367	0.492288	0.461028	0.156825	0.603581	IgG_1_202	IgG_1	IgG_1
IgG_1_203	0.106014	0.905917	20.4707	0.863263	1.49374	1.60343	0.294	1.2914	0.580141	3.49726	0.395158	0.644018	0.259524	0.710736	5.43454	0.950363	1.57756	0.264232	1.93196	0.579253	1.34302	0.218776	1.36621	IgG_1_203	IgG_1	IgG_1
IgG_1_204	0.489542	1.08808	19.0805	1.34152	1.11859	1.53438	0.368832	1.38663	1.0073	2.6342	0.356081	0.923721	0.144155	0.35154	4.67363	0.838371	11.5703	2.43278	1.33173	0.642676	1.4673	0.191209	1.15023	IgG_1_204	IgG_1	IgG_1
IgG_1_205	1.42461	0.0929026	0.218169	0.174617	0.20731	0.252812	0.0407537	0.144287	0.348087	0.410134	0.114355	0.574513	0	0.0383767	0.660278	0.122277	0.634847	0.225241	0.229813	0.127719	0.266627	0.037037	0.148148	IgG_1_205	IgG_1	IgG_1
IgG_1_206	1.65815	0.112778	0.208606	0.0569582	0.18707	0.250021	0	0.0725867	0	0.145001	0.0175439	1.05349	0	0.0350877	0.409617	0.0348206	0.832251	0.14377	0.0518703	0.0797837	0.350812	0.10843	0.123219	IgG_1_206	IgG_1	IgG_1
IgG_1_207	4.66309	0.0357143	0.197325	0	0.0714286	0.0357143	0	0.0733469	0	0	0	0.0435188	0	0	0.361955	0	0.318971	0.142857	0	0	0.107143	0.0406532	0.0357143	IgG_1_207	IgG_1	IgG_1
IgG_1_208	2.40713	0.351969	1.31338	0.208282	0.551037	0.576513	0.189877	0.435988	0.164444	0.462573	0.0747788	1.24128	0.0194175	0.202272	1.81327	0.212305	14.0809	2.68807	0.296351	0.118715	0.787898	0.0823479	0.221366	IgG_1_208	IgG_1	IgG_1
IgG_1_209	0.40284	0.296149	5.30346	0.420955	0.831126	0.561606	0.194542	0.542043	0.356681	2.72829	0.139707	0.315838	0.0369689	0.351855	2.189	0.285594	0.947954	0.204051	0.79708	0.254146	0.795546	0.0990752	0.738207	IgG_1_209	IgG_1	IgG_1
IgG_1_210	0.330113	0.416875	7.48056	0.276441	0.541445	0.829065	0.0814569	0.816119	0.580324	2.73751	0.254936	0.375146	0.177275	0.581036	2.2618	0.534787	1.13045	0.0876883	1.33587	0.319844	0.902487	0.203577	0.80337	IgG_1_210	IgG_1	IgG_1
IgG_1_211	0.31467	0.455699	3.94325	0.431828	0.641427	0.743763	0.249163	0.621072	0.320172	1.83193	0.192206	1.04405	0.17037	0.281713	2.60432	0.423868	0.664737	0.116997	1.34132	0.328763	0.719004	0.145878	0.843016	IgG_1_211	IgG_1	IgG_1
IgG_1_212	0.178522	0.596127	4.85814	0.359112	0.710208	0.473331	0.151752	0.573876	0.314986	1.943	0.10354	0.31854	0.0705183	0.130274	2.28912	0.456724	1.14083	0.383014	1.10208	0.547774	1.15239	0.218265	1.21983	IgG_1_212	IgG_1	IgG_1
IgG_1_213	0.691332	1.12883	5.87249	1.35667	1.15081	0.859425	0.241473	0.796051	0.515155	2.05407	0.05	2.74252	0.122679	0.465519	5.77399	1.20031	105.319	20.4543	1.03968	0.862102	1.6063	0.31594	1.1013	IgG_1_213	IgG_1	IgG_1
IgG_1_214	0.174294	0.772802	8.47265	0.628786	0.654854	0.935765	0.258419	0.905855	0.4962	1.82654	0.207664	0.543356	0.105926	0.25519	2.79629	0.536639	5.49746	1.09528	1.01662	0.740414	0.839612	0.17268	0.814682	IgG_1_214	IgG_1	IgG_1
IgG_1_215	2.09851	0.0555334	0.0223458	0.0384615	0.0629383	0.0666955	0.0133009	0.0622393	0.0390748	0.031639	0.032398	0.414154	0	0	0.096801	0.0128205	0.0814613	0.109253	0.0604127	0	0.0777603	0.0128205	0	IgG_1_215	IgG_1	IgG_1
IgG_1_216	1.59378	0.206623	0.747457	0.312957	0.174414	0.288622	0.0442292	0.174443	0.0758442	0.19419	0.0868326	0.419187	0.0111111	0.0779884	1.04546	0.141768	1.96254	0.360045	0.192801	0.0111111	0.456973	0.102152	0.0810289	IgG_1_216	IgG_1	IgG_1
IgG_1_217	2.3303	0.0812898	0.196003	0.03125	0.37418	0.19948	0.0676008	0.03125	0	0.133637	0	3.57968	0.0938348	0.146605	0.555942	0.149673	0.75116	0.182851	0.03125	0.0454941	0.374958	0	0.232823	IgG_1_217	IgG_1	IgG_1
IgG_1_218	0.282907	0.50312	6.87687	0.327497	0.476848	0.648801	0.196657	0.704256	0.392317	2.23956	0.158064	0.420507	0.102343	0.235453	2.14109	0.556708	0.842965	0.137004	1.24576	0.376508	0.889685	0.112983	0.945036	IgG_1_218	IgG_1	IgG_1
IgG_1_219	0.89329	0.590091	4.5155	0.260946	0.314418	0.650965	0.0893374	0.631726	0.136337	1.3816	0.0926931	0.523543	0.129088	0.248344	2.08374	0.625873	10.7786	2.20147	1.40403	0.245346	0.618548	0.0707683	0.482559	IgG_1_219	IgG_1	IgG_1
IgG_1_220	0.337029	0.70895	4.99613	0.951283	0.606262	1.08849	0.242191	0.713482	0.434046	1.5419	0.240745	0.914315	0.244068	0.333793	3.15152	0.347863	7.29524	1.68132	0.553442	1.00867	1.02663	0.234034	0.918974	IgG_1_220	IgG_1	IgG_1
IgG_1_221	0.50455	0.462955	1.57183	0.361294	0.621426	0.726694	0.136688	0.535809	0.197995	0.710043	0.0694444	0.517864	0.0833333	0.203544	2.11676	0.202757	3.14025	0.662869	1.18435	0.225433	1.13314	0.228692	0.494741	IgG_1_221	IgG_1	IgG_1
IgG_1_222	2.11593	0.172314	0.709205	0.221864	0.194186	0.331262	0.0350877	0.204346	0.128399	0.368007	0.0350877	1.07676	0	0.037493	1.06456	0.0943021	1.92101	0.353661	0.171034	0.15086	0.843706	0.107332	0.325676	IgG_1_222	IgG_1	IgG_1
IgG_1_223	1.3825	0.120992	0.101908	0	0.132267	0.152911	0.0384615	0.0413173	0.0384615	0.13706	0	1.01754	0.0384615	0.0384615	0.787804	0.0725831	1.19443	0.534547	0.0788938	0.161615	0.707623	0.0384615	0.320683	IgG_1_223	IgG_1	IgG_1
IgG_1_224	0.113531	0.549433	6.70879	0.314145	0.64195	0.383175	0.154454	0.59649	0.301611	2.34152	0.153335	0.369563	0.113981	0.287854	2.01832	0.434309	0.750208	0.120863	0.984	0.457533	0.473315	0.03125	0.567129	IgG_1_224	IgG_1	IgG_1
IgG_1_225	0.356759	0.485908	2.57824	0.230033	0.425447	0.42677	0.100004	0.578238	0.188342	1.53227	0.126786	0.317292	0.0267021	0.109393	1.41396	0.231752	0.542873	0.0740741	0.499859	0.148825	0.530362	0.0630224	0.571157	IgG_1_225	IgG_1	IgG_1
IgG_1_226	0.267586	0.564141	4.4172	0.507705	0.69497	0.650147	0.120117	0.55647	0.255185	1.60497	0.181639	0.462427	0.098664	0.279537	2.52014	0.450009	0.568155	0.120694	1.31815	0.263152	0.670074	0.148115	0.652337	IgG_1_226	IgG_1	IgG_1
IgG_1_227	0.329679	0.936859	10.7762	0.12594	0.774175	0.973949	0.122294	1.0773	0.379339	2.87131	0.118602	0.668113	0.166985	0.26883	4.47367	0.551271	1.30548	0.254881	0.956903	0.475387	1.03546	0.287157	1.04773	IgG_1_227	IgG_1	IgG_1
IgG_1_228	0.29654	0.67525	14.3342	0.900668	0.838404	1.01104	0.273357	0.860596	0.493084	2.17366	0.219543	0.459463	0.179096	0.392582	3.57998	0.713284	1.4817	0.366492	1.19362	0.535285	1.01549	0.16533	1.09016	IgG_1_228	IgG_1	IgG_1
IgG_1_229	0.376954	0.536488	9.12948	0.676308	0.473381	1.16978	0.225487	1.14604	0.495283	2.0111	0.325362	0.960403	0.149772	0.418051	4.01757	0.614961	1.54144	0.231091	1.07447	0.283526	1.17239	0.230481	1.23675	IgG_1_229	IgG_1	IgG_1
IgG_1_230	0.309328	0.585045	7.51556	0.700763	1.02075	1.13171	0.296322	1.00836	0.571013	1.92223	0.152457	0.566089	0.178411	0.50302	4.10494	0.58	3.6246	0.71443	1.32105	0.57287	1.38312	0.25045	1.33329	IgG_1_230	IgG_1	IgG_1
IgG_1_231	0.841647	0.687018	8.97495	0.59811	0.652077	1.11071	0.215047	1.08153	0.883417	2.09294	0.220325	0.628867	0.072539	0.238415	4.05932	0.829075	28.4819	4.49947	1.63967	0.530924	0.769976	0.0790189	0.730111	IgG_1_231	IgG_1	IgG_1
IgG_1_232	1.06765	0.539761	2.21503	0.66671	0.628389	1.06843	0.0423415	0.607373	0.354021	0.709686	0.141445	1.17252	0.13726	0.0953957	2.97764	0.374253	6.47177	1.4196	0.466949	0.358141	1.21088	0.134595	0.487498	IgG_1_232	IgG_1	IgG_1
IgG_1_233	0.892006	0.411165	1.63292	0.502602	0.546788	0.587193	0.19882	0.40029	0.421617	1.23512	0.0727153	0.924203	0.126453	0.161514	2.49546	0.32045	4.90032	1.22565	0.418876	0.23584	1.44943	0.149073	0.56228	IgG_1_233	IgG_1	IgG_1
IgG_1_234	1.148	0.221696	0.828518	0.314152	0.312269	0.443029	0.0634475	0.311861	0.0944409	0.411063	0.0340253	1.21282	0.0487182	0.0669328	1.33722	0.12783	2.68432	0.586583	0.125003	0.0621469	0.620047	0.0720943	0.296112	IgG_1_234	IgG_1	IgG_1
IgG_1_235	0.313991	0.0828972	0.203692	0.101873	0.139908	0.0943832	0.0934465	0.073335	0.0832773	0.190726	0.0526316	0.482393	0.0373783	0.0312442	0.605509	0.0526316	0.952191	0.273416	0.11725	0.0980378	0.35432	0.053883	0.115139	IgG_1_235	IgG_1	IgG_1
IgG_1_236	0.293818	0.646944	4.7924	0.235396	0.377746	0.645958	0.0384615	0.716369	0.366328	1.09482	0.187973	0.239174	0.170102	0.218753	2.1435	0.391286	0.900264	0.302584	1.48387	0.611968	0.683207	0.320291	0.811652	IgG_1_236	IgG_1	IgG_1
IgG_1_237	0.187827	0.636987	8.28254	0.64747	0.777853	0.883363	0.1746	0.876368	0.39158	2.49238	0.225909	0.373698	0.0821336	0.182902	2.68252	0.248358	0.754586	0.0934949	1.11044	0.403903	0.871466	0.230418	0.830008	IgG_1_237	IgG_1	IgG_1
IgG_1_238	0.3842	0.623002	4.88097	0.594034	0.532424	0.837858	0.230587	0.919016	0.463918	1.8282	0.18366	1.15261	0.0428917	0.375284	3.04079	0.412313	1.09961	0.204864	1.02755	0.448611	0.716554	0.109956	0.91375	IgG_1_238	IgG_1	IgG_1
IgG_1_239	0.126246	0.51142	2.3395	0.221709	0.702492	0.423771	0.183166	0.552255	0.495461	1.23542	0.119627	0.257904	0.0890948	0.112729	2.29572	0.616257	1.73353	0.23315	0.664634	0.49538	0.584439	0.100663	0.896932	IgG_1_239	IgG_1	IgG_1
IgG_1_240	0.777292	1.99921	10.9142	1.11993	1.01704	1.87314	0.355706	1.43078	0.908839	2.8123	0.352989	1.09446	0.260929	0.383882	6.01041	1.67785	115.365	22.1518	2.57928	1.11757	1.77254	0.214894	1.13747	IgG_1_240	IgG_1	IgG_1
IgG_1_241	2.50754	0.0424564	0.507376	0.094238	0.367403	1.01879	0.0223697	0.0621582	0.0638065	0.153223	0.0192308	0.905467	0	0.126116	0.686468	0.102617	1.28366	0.287118	0.187758	0.0576923	0.255709	0.0494908	0.17721	IgG_1_241	IgG_1	IgG_1
IgG_1_242	0.262634	0.539243	5.28155	0.156117	0.5199	0.546577	0.120878	0.786998	0.244592	1.67298	0.0630334	0.290148	0.0777204	0.201452	1.55192	0.155628	0.65318	0.0347242	1.08539	0.360035	0.523085	0.100857	0.794417	IgG_1_242	IgG_1	IgG_1
IgG_1_243	0.219462	0.633684	6.5709	0.70222	0.847239	0.711839	0.198387	0.731206	0.380569	1.61431	0.251455	0.394885	0.152841	0.307907	2.96164	0.447223	1.32925	0.289981	1.20851	0.521259	0.794979	0.131393	0.879037	IgG_1_243	IgG_1	IgG_1
IgG_1_244	1.256	1.29847	6.03625	1.49765	1.06159	1.41925	0.393514	1.33336	0.591832	1.75945	0.212718	1.32608	0.134827	0.42419	5.8024	1.35014	88.3828	17.6267	1.34582	0.565581	1.10683	0.300775	1.26491	IgG_1_244	IgG_1	IgG_1
IgG_1_245	0.409645	0.491165	3.18244	0.687553	0.387139	0.399756	0.0845983	0.7811	0.173751	0.779434	0.171599	0.210538	0.127371	0.28727	1.69241	0.236005	5.59739	1.43331	0.649286	0.167776	1.078	0.102104	0.654196	IgG_1_245	IgG_1	IgG_1
IgG_1_246	0.334329	0.627024	7.14125	0.870577	0.731186	0.996833	0.224841	1.07393	0.441478	1.4097	0.197125	0.775795	0.114287	0.245855	3.7082	0.509505	6.24801	1.39005	1.12203	0.40249	0.646387	0.109717	0.697379	IgG_1_246	IgG_1	IgG_1
IgG_1_247	2.62717	0.0344828	0.178715	0.124864	0.222068	0.0701683	0.125754	0.267637	0.0503662	0.152591	0.0852222	0.591203	0.0344828	0.0802619	0.61767	0.0527328	0.772302	0.111909	0.0441792	0.0689655	0.39188	0.0344828	0.176691	IgG_1_247	IgG_1	IgG_1
IgG_1_248	0.822168	0.208929	0.473394	0.0517709	0.255072	0.321802	0.0655346	0.043922	0.0417743	0.162358	0.0647273	0.41788	0.0131579	0.0319543	0.946158	0.0938451	1.45822	0.315069	0.156614	0.111839	0.497285	0.0387078	0.178769	IgG_1_248	IgG_1	IgG_1
IgG_1_249	1.70557	0.0588235	0.53269	0.0882353	0.206921	0.244828	0.0588235	0.138742	0.0611643	0.118268	0.0573901	0.650796	0.0294118	0.0989343	0.541967	0.121984	1.61058	0.377432	0.0294118	0.158301	0.524403	0.206654	0.285902	IgG_1_249	IgG_1	IgG_1
IgG_1_250	0.393703	0.569676	6.22725	0.390806	0.561944	0.660942	0.169786	0.690725	0.35742	1.95835	0.1482	0.328928	0.0908291	0.178855	1.92977	0.406968	0.721482	0.335736	1.15359	0.40041	0.77606	0.0873366	0.798986	IgG_1_250	IgG_1	IgG_1
IgG_1_251	0.409998	0.460858	4.01272	0.0833333	0.385722	0.265973	0.358923	0.344787	0.25	1.4219	0	0.32116	0	0.528247	1.6703	0.297537	0.0833333	0.243064	0.25	0.166667	1.00258	0.0833333	0.569336	IgG_1_251	IgG_1	IgG_1
IgG_1_252	0.471123	0.531814	4.23476	0.53915	0.61497	0.533239	0.122632	0.74864	0.324548	1.17907	0.174198	0.356767	0.13631	0.181744	2.51349	0.391456	1.71014	0.257965	0.821198	0.522485	0.616553	0.115196	0.538336	IgG_1_252	IgG_1	IgG_1
IgG_1_253	0.497333	0.333885	3.88457	1.2022	0.369158	0.638062	0.171848	0.584471	0.213941	0.749205	0.153755	0.360283	0.0452785	0.122586	2.54525	0.288888	3.23418	0.762468	0.629746	0.174108	0.538203	0.117861	0.506681	IgG_1_253	IgG_1	IgG_1
IgG_1_254	0	0.628268	10.7725	0.491285	0.480323	0.957587	0.503681	1.41462	0.291546	1.60525	0.0909091	1.56975	0.105715	0	3.95218	0.519022	6.37908	1.39327	0.568388	1.55677	1.49668	0.0909091	0.495485	IgG_1_254	IgG_1	IgG_1
IgG_1_255	0.419982	0.416296	1.67292	0.489127	0.500784	0.774125	0.156821	0.441925	0.198319	0.717607	0.0692836	0.43985	0.1038	0.249286	2.34655	0.505616	2.07518	0.478097	0.73403	0.407796	0.722466	0.205174	0.704998	IgG_1_255	IgG_1	IgG_1
IgG_1_256	0.188606	0.302943	1.68961	0.451353	0.530392	0.915759	0.166691	0.760448	0.238418	0.760073	0.087392	0.704491	0.0856727	0.148016	3.0725	0.335077	2.33343	0.606978	1.3988	0.279471	0.753815	0.195607	0.572689	IgG_1_256	IgG_1	IgG_1
IgG_1_257	0.419477	0.317476	1.24038	0.820234	0.532212	0.932651	0.181405	0.488749	0.255414	0.730648	0.122112	0.766138	0.0925082	0.191871	3.20508	0.24666	4.39655	0.999808	0.541565	0.568122	1.34794	0.0460296	0.531407	IgG_1_257	IgG_1	IgG_1
IgG_1_258	1.2622	0.419456	2.41504	0.527953	0.489099	0.796182	0.174011	0.537541	0.293885	0.929797	0.14618	0.767486	0.0437597	0.165061	2.85418	0.212521	9.24544	1.72823	0.299293	0.432944	0.981816	0.077358	0.571319	IgG_1_258	IgG_1	IgG_1
IgG_1_259	1.80304	0.0904928	1.09631	0.0943396	0.365174	0.204854	0.0207613	0.116606	0.0808792	0.159353	0.073187	1.23916	0.0487319	0.0754717	0.834351	0.174801	2.27661	0.360232	0.158529	0.0645797	0.19242	0.0188679	0.158373	IgG_1_259	IgG_1	IgG_1
IgG_1_260	1.45842	0.119008	0.570368	0.189675	0.190336	0.22785	0.0205034	0.151361	0.0384222	0.254985	0.0144928	0.525336	0.0847142	0.0472874	0.807464	0.199533	1.21531	0.208086	0.121446	0.13805	0.452559	0.0702279	0.193153	IgG_1_260	IgG_1	IgG_1
IgG_1_261	4.11864	0.0234203	0.0322082	0	0.155086	0.0648204	0.0167173	0.00877656	0.0234364	0.0267628	0	0.289117	0	0	0.0868253	0.015873	0.157164	0.0585296	0.0199298	0.00793651	0.341991	0.0281303	0.015873	IgG_1_261	IgG_1	IgG_1
IgG_1_262	0.455515	0.498761	4.95958	0.302845	0.55107	0.39412	0.191705	0.411206	0.35114	1.72228	0.0883474	0.368367	0.1561	0.225354	1.74644	0.360441	0.609019	0.134276	0.70443	0.333874	0.659495	0.0845722	0.639164	IgG_1_262	IgG_1	IgG_1
IgG_1_263	0.285336	0.923984	6.72852	0.370118	0.946489	1.04205	0.133376	0.944421	0.502231	2.14455	0.0606061	0.317066	0.0606061	0.0909091	2.92692	0.435214	1.21461	0.245835	1.1848	0.554016	1.424	0.261481	0.968822	IgG_1_263	IgG_1	IgG_1
IgG_1_264	1.43659	2.14465	5.53198	1.47772	0.494413	2.05657	0.347753	0.579545	0.343963	1.81821	0.585062	1.26977	0.186532	0.508146	6.4916	2.04095	226.839	47.2874	1.38764	1.30497	1.39853	0.186587	1.80458	IgG_1_264	IgG_1	IgG_1
IgG_1_265	0.916624	0.435568	2.60632	0.936294	0.559421	0.782563	0.177356	0.542321	0.238306	0.749731	0.108434	0.770855	0.0836408	0.0829139	2.7514	0.438877	7.27789	1.84188	0.560514	0.373483	1.01023	0.19749	0.750072	IgG_1_265	IgG_1	IgG_1
IgG_1_266	0.721776	0.389332	0.466131	0.347694	0.0666667	0.285952	0	0.317325	0.314309	0.297136	0.0666667	0.507442	0.0666667	0.487358	1.05093	0.0672437	1.09748	0.268736	0.255014	0.0666667	0.56881	0.133625	0.310897	IgG_1_266	IgG_1	IgG_1
IgG_1_267	0.243936	0.550875	7.48655	0.244188	0.651908	0.793713	0.200664	0.644376	0.494181	2.68538	0.161249	0.368028	0.218238	0.171922	2.56316	0.418782	0.677596	0.0606468	1.43008	0.412081	0.720526	0.0881225	0.857496	IgG_1_267	IgG_1	IgG_1
IgG_1_268	0.387197	0.808802	4.88648	0.451021	0.881392	0.79943	0.135036	0.580249	0.233831	1.34044	0.236492	0.320601	0.10247	0.223525	1.56134	0.246377	0.448869	0.136633	0.61979	0.212333	0.644028	0.12349	0.653889	IgG_1_268	IgG_1	IgG_1
IgG_1_269	0.191973	0.584271	2.81915	0.727796	0.467079	0.565781	0	0.524487	0.210335	0.92409	0.125	0.455685	0	0.0625	2.50084	0.321305	2.88281	0.517276	0.564798	0.374075	0.560292	0.250547	0.840684	IgG_1_269	IgG_1	IgG_1
IgG_1_270	1.00993	0.523185	2.02343	0.598717	0.394789	0.504007	0.107404	0.554688	0.286994	0.606129	0.0818662	0.501653	0.0632837	0.0564326	2.32242	0.178425	9.15193	2.25342	1.2602	0.1658	0.427354	0.084511	0.486938	IgG_1_270	IgG_1	IgG_1
IgG_1_271	0.563446	0.618539	3.90964	0.399959	0.678476	0.789441	0.221333	0.613676	0.419991	0.630145	0.152687	0.335123	0.0652174	0.0652174	2.04968	0.378708	2.89328	0.851894	0.725386	0.344457	0.386922	0.0217391	0.474662	IgG_1_271	IgG_1	IgG_1
IgG_1_272	1.63943	0.202467	0.924975	0.148346	0.344375	0.356804	0.120419	0.174783	0.139103	0.395047	0.0840729	1.458	0.0847754	0.0125	1.47485	0.163365	2.37032	0.454587	0.170958	0.191124	0.398267	0.075	0.0824504	IgG_1_272	IgG_1	IgG_1
IgG_1_273	0.763862	0.335987	1.52912	0.428494	0.546331	0.518091	0.120264	0.297852	0.191411	0.357754	0.072546	0.8202	0.120992	0.113584	2.16391	0.222278	4.39738	1.27499	0.317201	0.14304	1.07603	0.102495	0.404424	IgG_1_273	IgG_1	IgG_1
IgG_1_274	1.11422	0.266501	0.94854	0.147691	0.435828	0.534553	0.0960244	0.361995	0.202095	0.272521	0.0889882	0.959921	0.06659	0.0693865	1.47103	0.16768	3.52829	0.725819	0.231274	0.0791301	1.10825	0.0969018	0.329626	IgG_1_274	IgG_1	IgG_1
IgG_1_275	2.13903	0.104356	0.255543	0.0580718	0.136435	0.122039	0.0329476	0.0330579	0.0692715	0.0590805	0.0343104	0.224142	0.00826446	0.033892	0.410692	0.0520784	0.680665	0.139509	0.0330579	0.0435386	0.420306	0.0433314	0.130107	IgG_1_275	IgG_1	IgG_1
IgG_1_276	0.22421	1.0701	7.90111	0.811654	0.801338	1.11137	0.117643	0.668181	0.783832	3.33793	0.227628	0.125	0.0833333	0.35571	3.96417	0.547263	1.45358	0.603008	1.68642	0.388006	1.04977	0.190563	1.61251	IgG_1_276	IgG_1	IgG_1
IgG_1_277	0.323389	0.363135	2.70545	0.33	0.347357	0.262243	0.110966	0.408215	0.091337	0.842799	0.251497	0.33055	0.0585985	0.15824	1.47092	0.268243	0.404542	0.146734	0.544119	0.263059	0.586537	0.0739673	0.464188	IgG_1_277	IgG_1	IgG_1
IgG_1_278	0	0.719076	6.56201	0.611045	0.798232	0.362545	0.313524	1.12367	0.190476	1.19646	0.677911	0.190476	0.189132	0.336959	2.03714	0.267946	1.09024	0.0202879	1.53406	0.37919	1.35202	0.0701468	0.0952381	IgG_1_278	IgG_1	IgG_1
IgG_1_279	0.567734	0.765799	12.8187	1.09484	1.00695	1.071	0.237072	1.14528	0.578137	3.13583	0.251101	0.628351	0.257132	0.536338	4.47556	0.687108	1.63888	0.252421	1.61283	0.882486	1.37202	0.19106	1.37039	IgG_1_279	IgG_1	IgG_1
IgG_1_280	0.882	0.581651	8.47027	0.585904	0.597894	0.657473	0.137886	0.626838	0.413266	1.23462	0.128044	0.48598	0.0942242	0.175546	2.58	0.504589	1.91362	0.388438	0.850609	0.35377	0.614773	0.0982476	0.52083	IgG_1_280	IgG_1	IgG_1
IgG_1_281	0.881779	0.31921	2.06333	0.369486	0.537318	0.349339	0.0555556	0.384384	0.238709	0.74994	0.215185	0.825019	0	0.109064	2.88627	0.375588	16.2069	3.83562	1.30023	0.249722	0.551748	0.039598	0.363548	IgG_1_281	IgG_1	IgG_1
IgG_1_282	0.350744	1.6499	30.1213	1.75192	1.60147	2.26637	0.736785	3.00713	1.07133	4.03467	0.353863	1.29637	0.302829	0.499353	6.98873	1.18402	16.539	3.69564	2.44211	0.867724	1.73755	0.323579	1.69314	IgG_1_282	IgG_1	IgG_1
IgG_1_283	1.76986	0.338747	0.778378	0.208414	0.260254	0.298325	0.0588235	0.26754	0.359054	0.319746	0.215694	1.44673	0.0294118	0.103696	0.750308	0.0588235	2.74672	0.22511	0	0.284591	1.07337	0.0580961	0.237295	IgG_1_283	IgG_1	IgG_1
IgG_1_284	0.423874	0.129032	0.671741	0.123537	0.42999	0.407221	0.104108	0.111701	0.124751	0.30304	0.0972799	0.64253	0.0364709	0.0463351	1.18614	0.253345	2.16253	0.474403	0.184596	0.0255342	0.64519	0.0849633	0.164647	IgG_1_284	IgG_1	IgG_1
IgG_1_285	1.86204	0.226357	0.687039	0.140774	0.377006	0.344787	0.123132	0.205244	0.0600399	0.402513	0.0854114	0.680484	0.054661	0.0445007	1.04216	0.119427	1.91586	0.420836	0.138315	0.302144	0.746081	0.0912807	0.280389	IgG_1_285	IgG_1	IgG_1
IgG_1_286	0.817714	0.148157	0.567782	0.163016	0.216056	0.25467	0.136262	0.106231	0.0666667	0.181792	0.0670053	0.680812	0	0	1.00992	0.0890812	1.16149	0.427598	0.197663	0	0.382909	0.0468708	0.0689278	IgG_1_286	IgG_1	IgG_1
IgG_1_287	0.313817	0.624445	4.79385	0.224487	0.570513	0.769393	0.308996	0.388711	0.103405	1.28253	0.0540541	0.315401	0.14132	0.218944	2.36648	0.475223	0.591027	0.0540541	1.03157	0.354822	0.717013	0.129274	0.858568	IgG_1_287	IgG_1	IgG_1
IgG_1_288	0.471289	0.792919	12.8838	0.55047	0.670491	1.29374	0.196243	1.05815	0.397107	4.0653	0.310638	0.369131	0.198422	0.297897	3.24465	0.754551	3.07111	0.462515	1.23556	0.602173	1.16694	0.252249	1.61502	IgG_1_288	IgG_1	IgG_1
IgG_1_289	0.181818	0.602109	4.97098	0.544634	0.363636	0.546735	0.432778	0.723683	0.347816	2.99491	0	0.591557	0.0909091	0.635143	2.46906	0.0909091	1.14984	0	0.527892	0.704199	0.77256	0.112612	0.894916	IgG_1_289	IgG_1	IgG_1
IgG_1_290	0.427592	0.861243	8.54189	0.626641	0.637511	0.701756	0.258249	0.900727	0.268817	2.29471	0.08	0.461314	0.080485	0.443983	2.81822	0.471056	0.601996	0.159741	2.10722	0.538517	0.750105	0.136963	1.25574	IgG_1_290	IgG_1	IgG_1
IgG_1_291	0.814521	0.611743	8.8228	0.735384	0.610742	0.727171	0.0754629	1.06358	0.534887	1.55674	0.198968	1.80345	0.106052	0.303009	3.03396	0.559865	12.0821	2.49777	0.952825	0.562481	1.20864	0.0484213	0.837313	IgG_1_291	IgG_1	IgG_1
IgG_1_292	0.331075	0.394081	6.2827	0.655688	0.646471	1.15053	0.316332	1.12017	0.327835	2.13465	0.34637	0.696633	0.115104	0.25449	3.62769	0.448877	5.32011	1.50785	0.90247	1.55574	0.631774	0.165465	0.719656	IgG_1_292	IgG_1	IgG_1
IgG_1_293	0.408503	0.350062	1.9626	0.446667	0.409504	0.492195	0.144798	0.366796	0.179126	0.41361	0.0790899	0.425381	0.0809339	0.184281	1.96373	0.264477	2.32382	0.478581	0.579449	0.195458	0.589391	0.0744228	0.681392	IgG_1_293	IgG_1	IgG_1
IgG_1_294	2.08286	0.0891137	0.351406	0.078279	0.196579	0.268135	0.0378301	0.0920786	0.0350254	0.133218	0.0585235	0.907438	0.0333058	0.126771	0.79176	0.108699	1.3531	0.301265	0.153932	0.031746	0.625838	0.110788	0.118259	IgG_1_294	IgG_1	IgG_1
IgG_1_295	1.74405	0.568875	0.686024	0.176759	0.43889	0.428442	0.04	0.415956	0.192396	0.569091	0.1	1.32432	0.0600272	0.113827	1.77157	0.183122	2.92159	0.572652	0.22783	0.0864693	1.11449	0.227978	0.434438	IgG_1_295	IgG_1	IgG_1
IgG_1_296	0.311867	0	0.606278	0.125862	0.388081	0.0882353	0.0588235	0.0294118	0.0294118	0.127335	0	0.85039	0	0.0294118	0.634714	0.0294118	1.34014	0.236207	0.198809	0.0875822	0.660661	0	0.200624	IgG_1_296	IgG_1	IgG_1
IgG_1_297	0.303508	1.41136	15.5192	0.560201	0.998836	1.13135	0.204259	1.34044	0.684163	3.96194	0.342405	0.701169	0.302932	0.495562	3.71815	0.422278	1.72571	0.417919	1.57911	0.700981	0.915245	0.0860208	0.959478	IgG_1_297	IgG_1	IgG_1
IgG_1_298	0.288004	1.17094	11.149	0.344667	0.466757	1.38499	0.255719	1.42227	0.621459	3.07263	0.0536234	0.622767	0.111111	0.660594	3.58192	0.740972	1.20944	0.182071	1.94597	0.456553	0.827069	0.112513	0.736215	IgG_1_298	IgG_1	IgG_1
IgG_1_299	0.78984	0.651413	7.77706	0.383554	0.609965	0.537541	0.147951	0.596246	0.24376	2.15971	0.176514	0.353879	0.0886012	0.345598	1.71428	0.43876	0.885365	0.248083	0.890082	0.370003	0.668234	0.043619	0.424546	IgG_1_299	IgG_1	IgG_1
IgG_1_300	0.386666	1.25257	6.24084	0.386325	0.734864	0.125	0.361543	0.252765	0.125	2.36008	0.125	0	0.125	0.145712	2.20176	0.51735	0.632467	0.225312	1.25739	0.419569	0.554023	0.267833	0	IgG_1_300	IgG_1	IgG_1
IgG_1_301	0.56424	0.517642	3.84364	0.256538	0.199886	0.597956	0.0683447	0.385878	0.231896	2.14272	0.0431141	0.198234	0.0869565	0.0434783	1.8569	0.15486	0.754372	0.0869565	1.20082	0.519959	1.23885	0.0434783	1.02016	IgG_1_301	IgG_1	IgG_1
IgG_1_302	0.396533	0.771958	13.1338	0.744165	0.697042	0.93965	0.244762	1.1739	0.436086	3.51924	0.266288	0.488025	0.138033	0.381349	3.18275	0.55229	3.26662	0.680106	1.24119	1.08764	0.964122	0.158436	1.02917	IgG_1_302	IgG_1	IgG_1
IgG_1_303	0.307343	0.678929	10.2095	0.577068	0.965048	0.972925	0.167513	1.2413	0.407273	4.68574	0.186642	0.444508	0.204334	0.397532	3.54354	0.617223	0.912993	0.212763	1.18931	0.597695	0.742416	0.155072	0.614254	IgG_1_303	IgG_1	IgG_1
IgG_1_304	0.187687	0.546931	6.13468	0.440007	0.429777	0.762194	0.0934149	0.691656	0.70544	1.93639	0.216839	0.657374	0.168434	0.420324	3.48284	0.954316	2.12587	0.422227	1.01681	0.342304	0.908938	0.140294	1.127	IgG_1_304	IgG_1	IgG_1
IgG_1_305	1.08341	0.488432	7.47501	0.459506	0.627505	0.859646	0.0357143	0.530524	0.769308	1.77489	0.0182788	0.419494	0.171795	0.173195	2.84298	0.324445	8.38924	1.53876	0.677442	0.482135	0.710608	0.139739	1.02301	IgG_1_305	IgG_1	IgG_1
IgG_1_306	0.37035	1.3367	12.2123	1.16925	1.23398	1.23714	0.161468	1.4754	0.527268	2.09079	0.299791	0.914976	0.137186	0.3618	4.63996	0.788107	9.62357	2.3794	1.21177	0.580011	1.05161	0.197573	1.13054	IgG_1_306	IgG_1	IgG_1
IgG_1_307	0.469005	0.485539	3.51164	0.656317	0.687324	0.706649	0.239323	0.675526	0.354235	0.980718	0.026343	0.529784	0.086085	0.22954	2.74784	0.3352	3.32788	0.716569	0.588567	0.420045	0.570522	0.0674432	0.578827	IgG_1_307	IgG_1	IgG_1
IgG_1_308	0.636045	0.361628	6.39902	0.308745	0.701153	0.809112	0.234962	0.437183	0.430298	1.94995	0.105263	0.46337	0.136008	0.251827	1.99282	0.440911	0.417728	0.333878	0.61816	0.106615	0.570125	0.168697	0.88482	IgG_1_308	IgG_1	IgG_1
IgG_1_309	0.347177	0.445823	3.64274	0.221611	0.36905	0.598199	0.152321	0.728646	0.284208	1.58631	0.179386	0.239029	0.123483	0.246545	2.19706	0.325628	0.488423	0.097707	0.724197	0.233217	0.86264	0.160315	0.672598	IgG_1_309	IgG_1	IgG_1
IgG_1_310	0.272925	0.515418	7.85512	0.792476	0.679561	0.727149	0.230758	0.908352	0.396958	2.72138	0.208987	0.43652	0.116597	0.291061	3.16834	0.489438	0.702064	0.222286	0.9526	0.432951	0.785404	0.0947087	0.866294	IgG_1_310	IgG_1	IgG_1
IgG_1_311	0.221754	0.831975	12.0648	0.853857	0.94064	1.13682	0.323954	0.796552	0.496961	3.78038	0.340144	0.417019	0.185385	0.460618	4.7475	0.712057	1.77079	0.143953	1.21224	0.790104	1.33745	0.383141	1.84635	IgG_1_311	IgG_1	IgG_1
IgG_1_312	0.82626	0.468233	2.83939	0.221447	0.500295	0.444187	0.121011	0.509512	0.323121	1.21087	0.123308	0.357177	0.114355	0.188794	1.94037	0.378159	3.45373	0.778484	0.788652	0.205954	0.466349	0.0748526	0.312057	IgG_1_312	IgG_1	IgG_1
IgG_1_313	0.437515	0.367112	2.33354	0.513158	0.461901	0.901121	0.0733566	0.665816	0.365118	1.1371	0.136798	0.182015	0.0513169	0.178949	2.5323	0.349682	2.61118	0.655632	0.704905	0.497349	0.990404	0.0944283	0.299372	IgG_1_313	IgG_1	IgG_1
IgG_1_314	0.395372	0.420979	1.62435	0.530841	0.762044	0.206483	0.119485	0.3252	0.111111	0.700847	0.0903502	0.978886	0.115997	0.390682	2.55683	0.400011	3.96316	0.752687	1.11675	0.385882	0.920828	0.264381	1.19993	IgG_1_314	IgG_1	IgG_1
IgG_1_315	2.11617	0	0.443775	0.062406	0.310966	1.26677	0.0646237	0.11234	0	0.394752	0.0568674	1.11995	0	0	0.738724	0.0555556	1.23305	0.352331	0	0	0.509163	0	0.254699	IgG_1_315	IgG_1	IgG_1
IgG_1_316	1.32945	0.299844	1.51124	0.330765	0.383081	0.466378	0.074663	0.510609	0.175827	0.52891	0.0770581	1.03554	0.0314669	0.108378	1.48827	0.232129	2.8609	0.993089	0.211513	0.337204	0.644978	0.0786582	0.123603	IgG_1_316	IgG_1	IgG_1
IgG_1_317	0.697256	0.128793	0.322066	0.129546	0.276788	0.199775	0.0742975	0.166111	0	0.0740741	0	1.60249	0	0.0740741	0.841165	0.182852	0.850805	0.200933	0.204798	0.16108	0.585039	0.142434	0.400808	IgG_1_317	IgG_1	IgG_1
IgG_1_318	0.492771	0.502924	4.24317	0.30297	0.505416	0.644726	0.0815391	0.360084	0.33233	1.22967	0.286596	0.404157	0.133333	0.376312	1.98533	0.185681	2.02923	0.166667	0.781074	0.376709	0.776507	0.1	0.510516	IgG_1_318	IgG_1	IgG_1
IgG_1_319	0.598723	0.648442	6.9336	0.52218	0.451954	0.795942	0.277837	0.843028	0.261584	2.26183	0.312453	0.588749	0	0.287313	3.30794	0.566499	1.11442	0.170606	0.632926	0.457039	0.980876	0.125249	1.0065	IgG_1_319	IgG_1	IgG_1
IgG_1_320	0.340287	0.954212	9.844	1.24935	0.794634	1.32121	0.30711	1.14844	0.613166	2.89844	0.436215	0.787029	0.0570566	0.452955	4.70504	0.91179	2.77956	0.515963	1.28789	0.481871	1.28428	0.102594	1.28145	IgG_1_320	IgG_1	IgG_1
IgG_1_321	0.839962	1.34762	13.8649	1.29326	1.19347	1.49587	0.389233	1.61622	1.34778	3.6401	0.407413	1.27344	0.234735	0.612389	7.19765	1.78868	110.86	15.874	2.47915	1.29228	1.61157	0.331928	1.84099	IgG_1_321	IgG_1	IgG_1
IgG_1_322	1.00389	0.341493	3.03361	0.415849	0.327341	0.450864	0.0832428	0.284277	0.254835	0.787999	0.0997716	0.590511	0	0.251927	2.71565	0.24095	4.55472	0.745262	0.688114	0.194945	0.813894	0.108902	0.755586	IgG_1_322	IgG_1	IgG_1
IgG_1_323	0.35827	0.562892	1.94063	0.872602	0.630689	0.686678	0.211651	0.40976	0.235218	0.694145	0.10592	0.942949	0.161787	0.193425	2.86526	0.315959	5.09648	0.984181	0.450673	0.221657	0.892478	0.138496	0.371926	IgG_1_323	IgG_1	IgG_1
IgG_1_324	2.5352	0.113548	0.122977	0.030303	0.0985231	0.0683152	0	0.0606061	0.230915	0.127653	0.030303	0.623515	0.030303	0	0.290809	0.112139	0.678928	0.158924	0	0.0330866	0.0909091	0	0.0606061	IgG_1_324	IgG_1	IgG_1
IgG_1_325	0.444109	0.625189	8.16633	0.759738	0.841334	0.972313	0.170235	0.73629	0.373441	2.7867	0.263392	0.493156	0.315263	0.312378	3.2427	0.649822	0.836927	0.156102	0.847565	0.517932	1.10611	0.0883764	1.0151	IgG_1_325	IgG_1	IgG_1
IgG_1_326	0.135573	0.238759	3.48	0.357866	0.408795	0.857564	0.304993	0.814802	0.638652	1.23311	0.0802919	0.354102	0.0831872	0.452742	2.18225	0.294925	1.46123	0.513732	1.43429	0.211815	0.869081	0.115385	1.23137	IgG_1_326	IgG_1	IgG_1
IgG_1_327	0.438823	0.776631	3.52746	0.567161	0.466469	0.706197	0.290628	0.413561	0.708342	1.36906	0.147424	0.400494	0.10389	0.163345	3.18066	0.691552	2.65939	0.412829	0.564937	0.175376	0.573772	0.0995326	0.380543	IgG_1_327	IgG_1	IgG_1
IgG_1_328	0.222255	0.618689	5.31811	0.387741	0.690885	0.544793	0.0926583	0.679982	0.343957	1.15571	0.220847	0.46264	0.142666	0.188642	2.41694	0.471909	2.50418	0.491673	0.623799	1.33565	0.670703	0.0563113	0.633469	IgG_1_328	IgG_1	IgG_1
IgG_1_329	0.519872	0.453804	3.42023	0.464238	0.445874	0.577378	0.126785	0.557584	0.26766	0.951686	0.203112	0.420534	0.0744049	0.185768	2.16317	0.313839	5.86865	1.26486	0.809611	0.67482	0.694035	0.0540599	0.503603	IgG_1_329	IgG_1	IgG_1
IgG_1_330	0.854298	0.238081	2.06958	0.969752	0.699867	0.483105	0.177422	0.834679	0.215369	0.896109	0.151747	1.09148	0.210289	0.150218	3.03132	0.429439	6.74006	1.17156	0.579819	0.311299	1.2521	0.110036	0.651139	IgG_1_330	IgG_1	IgG_1
IgG_1_331	1.83481	0.277992	1.08445	0.223872	0.135553	1.74743	0.0555556	0.166667	0.166667	0.411907	0	0.324888	0	0	2.07038	0.246683	3.25171	0.468066	0.166667	0.376215	0.585119	0.226185	0.373336	IgG_1_331	IgG_1	IgG_1
IgG_1_332	0.434004	0.540885	10.6541	0.59252	0.753679	1.13388	0.424599	0.942536	0.334021	3.48234	0.139804	0.43171	0.128478	0.382457	2.80912	0.813395	0.730268	0.188461	1.20436	0.44101	0.890834	0.0625	0.819161	IgG_1_332	IgG_1	IgG_1
IgG_1_333	0.349784	0.881456	10.7506	0.429416	0.546013	0.885095	0.287408	1.27996	0.304992	3.00773	0.120385	0.601884	0.14346	0.25636	2.6603	0.438742	1.08339	0.0986222	0.949265	0.212387	0.630527	0.157635	0.86379	IgG_1_333	IgG_1	IgG_1
IgG_1_334	0.402842	0.614153	8.36562	0.702059	0.659759	0.851597	0.230785	0.766639	0.411237	1.65992	0.226975	0.468059	0.15506	0.305889	2.88141	0.503892	1.22452	0.248839	1.0318	0.790703	0.923883	0.125582	0.841096	IgG_1_334	IgG_1	IgG_1
IgG_1_335	0.943737	0.376333	2.83115	0.659598	0.343217	0.468317	0.210192	0.400961	0.225971	0.969352	0.0425532	0.408323	0.0212766	0.128429	2.76161	0.341435	8.03426	1.28109	0.301534	0.222149	1.1091	0.41135	1.01638	IgG_1_335	IgG_1	IgG_1
IgG_1_336	0.247074	0.984801	19.3977	1.5218	1.18126	1.54458	0.528733	1.28459	0.701427	2.69185	0.316506	0.994522	0.123219	0.21372	4.79845	0.885463	8.77497	1.8537	1.23902	1.46861	1.1957	0.118885	1.24618	IgG_1_336	IgG_1	IgG_1
IgG_1_337	1.58497	0.0363636	0.124151	0	0.109091	0.384803	0.0291521	0	0	0.0181818	0	0.427423	0.0469845	0	0.281669	0.0266214	0.341025	0.0649496	0.0181818	0	0.0363636	0	0	IgG_1_337	IgG_1	IgG_1
IgG_1_338	0.073368	0.05	1.03569	0.192049	0.20328	0.16464	0.0597332	0.1	0.115093	0.252651	0	0.292399	0	0	0.741753	0.226895	1.72564	0.467098	0.201839	0.05	0.358263	0.0636104	0.221945	IgG_1_338	IgG_1	IgG_1
IgG_1_339	0.527543	0.0277778	0.219182	0.0563805	0.292634	0.0608801	0.0314385	0.0950501	0	0.285427	0.0346536	0.577296	0.0277778	0.0287825	0.402377	0.0801989	0.684107	0.315521	0.309533	0.0555556	0.618395	0	0.14108	IgG_1_339	IgG_1	IgG_1
IgG_1_340	0.891523	0.0797635	0.546906	0.186969	0.2105	0.242042	0	0.0637697	0.0500828	0.110567	0.056338	0.250627	0.028169	0.0415016	0.750375	0.12016	1.1359	0.233837	0.163683	0.028169	0.268981	0.0724319	0.0739162	IgG_1_340	IgG_1	IgG_1
IgG_1_341	0.262054	1.07509	18.2463	1.05259	0.795157	0.975032	0.326825	1.20361	0.964289	3.37295	0.271483	0.66627	0.186389	0.642548	3.43082	1.04541	0.921464	0.156422	1.7044	0.260501	0.98846	0.0773553	1.08358	IgG_1_341	IgG_1	IgG_1
IgG_1_342	0.15321	0.267131	4.11519	0.281874	0.370088	0.433194	0.17677	0.569489	0.208526	1.1951	0.0886356	0.247641	0.115202	0.175494	1.63716	0.283517	0.425423	0.17363	0.888016	0.407182	0.508037	0.0307646	0.348358	IgG_1_342	IgG_1	IgG_1
IgG_1_343	0.312708	0.540166	11.5447	0.773631	0.749425	1.04968	0.165646	1.31152	0.686272	3.07652	0.335933	0.43747	0.169826	0.427785	3.15717	0.567629	0.644597	0.1411	1.02596	0.415211	0.724881	0.129055	0.665672	IgG_1_343	IgG_1	IgG_1
IgG_1_344	0.613045	0.472114	2.612	0.760874	0.318384	0.664747	0.0989732	0.561641	0.23635	1.0866	0.0740741	0.552168	0.037037	0.461299	2.4859	0.434637	0.207774	0	0.79325	0.286896	0.824502	0.075476	0.531898	IgG_1_344	IgG_1	IgG_1
IgG_1_345	0.930252	0.340468	2.84369	0.669284	0.39024	0.415593	0.118061	0.612452	0.0389691	0.661935	0.10216	0.337319	0.121804	0.156492	2.66457	0.182802	3.87653	0.859353	0.777174	0.340731	0.800634	0.116978	0.73068	IgG_1_345	IgG_1	IgG_1
IgG_1_346	0.234243	0.399434	2.82384	0.768961	0.715755	0.780231	0.328954	0.643785	0.32866	0.781831	0.187822	0.610061	0.0499669	0.229849	2.99674	0.372859	4.05318	0.982097	1.10381	0.285148	1.3138	0.210677	0.756962	IgG_1_346	IgG_1	IgG_1
IgG_1_347	0.618761	0.3527	1.49419	0.35371	0.50029	0.395735	0.0778233	0.303266	0.0908231	0.359408	0.168492	0.674487	0.0819672	0.199155	2.42547	0.17908	3.76098	0.919899	0.628268	0.253488	1.03587	0.0706567	0.521334	IgG_1_347	IgG_1	IgG_1
IgG_1_348	2.22583	0.0911483	0.156566	0.0568346	0.168557	0.0541472	0.0562147	0.0530648	0.0363546	0.0982915	0.0403885	0.586567	0.0190581	0.0326283	0.343967	0.0437522	0.632252	0.201923	0.071721	0.027205	0.369936	0.02	0.126532	IgG_1_348	IgG_1	IgG_1
IgG_1_349	1.47189	0	0.0580558	0	0	0.0700299	0	0.0247809	0.0273944	0.0196078	0.0196078	0.474617	0.0323019	0.0317454	0.181928	0.0392157	0.314984	0.148788	0.0395762	0.0196078	0.231328	0.0621916	0	IgG_1_349	IgG_1	IgG_1
IgG_1_350	0.474815	0.75412	8.38002	0.126629	0.540251	0.758241	0.289598	1.12024	0.119061	3.87735	0.289287	0.549551	0.0555556	0.183067	3.39919	0.251625	0.943626	0.222222	1.42166	0.335365	0.655429	0.148796	0.706703	IgG_1_350	IgG_1	IgG_1
IgG_1_351	0.565192	0.283792	2.71131	0.17101	0.257255	0.366417	0.1353	0.440663	0.354895	1.53596	0.142578	0.167053	0.0227273	0.0946306	1.23733	0.228322	0.381468	0.0409659	0.59684	0.178081	0.610748	0.0528761	0.405128	IgG_1_351	IgG_1	IgG_1
IgG_1_352	0.482479	0.942892	12.4427	0.458271	0.836928	0.766966	0.370572	1.02487	0.522743	3.20237	0.314582	0.668866	0.0697674	0.388436	3.29454	0.652821	0.921498	0.194781	1.18622	0.458262	0.63705	0	0.94261	IgG_1_352	IgG_1	IgG_1
IgG_1_353	0.345475	0.62262	6.12125	0.442242	0.514301	0.775756	0.235333	0.657613	0.39355	1.31227	0.129005	0.360259	0.080808	0.30835	2.38565	0.442943	2.37354	0.381126	0.893033	0.550833	0.99535	0.109714	0.929495	IgG_1_353	IgG_1	IgG_1
IgG_1_354	1.81865	0.215952	0.96385	0.199545	0.188098	0.288563	0.0105263	0.192733	0.145877	0.316267	0.101491	0.608057	0.0728985	0.0784652	0.947327	0.162517	1.53754	0.356508	0.199536	0.164565	0.422387	0.0661153	0.185532	IgG_1_354	IgG_1	IgG_1
IgG_1_355	1.37399	0.0484709	0.070543	0.0217391	0.100601	0.11703	0	0.0434783	0.0217391	0	0.0217391	0.363394	0	0.0217391	0.13551	0	0.23283	0.0762322	0	0	0.209387	0.0312957	0	IgG_1_355	IgG_1	IgG_1
IgG_1_356	0.579455	0.258257	1.73529	0.41062	0.408123	0.571529	0.0815894	0.2906	0.269093	0.908958	0.0495812	1.32907	0.060532	0.159378	2.08132	0.353358	4.0309	1.0784	0.258507	0.249075	1.104	0.218123	0.464946	IgG_1_356	IgG_1	IgG_1
IgG_1_357	1.71714	0.0740741	0.87989	0	0.295213	0.362122	0	0.414955	0.0470409	0.194621	0	0.746415	0.0526401	0.0862072	1.56682	0.105727	2.06383	0.171769	0.282667	0.142424	1.21707	0.037037	0.233059	IgG_1_357	IgG_1	IgG_1
IgG_1_358	0.341276	0.511636	5.40744	0.258836	0.506482	0.457627	0.0640407	0.639654	0.283689	1.69221	0.174189	0.32246	0.0707475	0.216428	1.77585	0.314629	0.759319	0.138372	0.964454	0.267953	0.70088	0.0686137	0.672625	IgG_1_358	IgG_1	IgG_1
IgG_1_359	0.859222	0.347786	2.35843	0.235286	0.336635	0.213358	0.0764879	0.376832	0.234428	0.791335	0.0465116	0.366845	0	0.173686	1.65832	0.274071	3.64252	0.63959	0.733211	0.299835	0.480576	0.0232558	0.38048	IgG_1_359	IgG_1	IgG_1
IgG_1_360	0.566171	1.10536	13.0481	1.22466	1.11297	1.42647	0.234252	1.29251	0.528904	2.25027	0.168161	0.612529	0.153372	0.415018	4.39906	0.714199	8.12736	1.52795	1.44794	0.882831	1.04604	0.0227273	1.1676	IgG_1_360	IgG_1	IgG_1
IgG_1_361	0.2852	0.65662	6.28065	0.336245	0.759542	0.549102	0.294473	0.927145	0.481868	2.12425	0.273823	0.176471	0.0588235	0.357643	2.21971	0.38892	3.98022	0.847398	0.816334	0.694179	0.705823	0.0590808	1.22488	IgG_1_361	IgG_1	IgG_1
IgG_1_362	0.261804	0.39599	2.94195	0.698201	0.4658	0.639886	0.0974686	0.280862	0.449588	0.185777	0.109129	0.326518	0.103779	0.0589785	1.84803	0.428646	2.58938	0.695342	0.408906	0.892437	0.664159	0	0.341103	IgG_1_362	IgG_1	IgG_1
IgG_1_363	1.73347	0.343633	1.43518	0.260893	0.421503	0.654891	0.0869233	0.194213	0.184659	0.468434	0.0715822	1.06337	0.0461696	0.0986366	1.74156	0.223397	2.19708	0.436078	0.205325	0.373778	0.598201	0.0651524	0.224183	IgG_1_363	IgG_1	IgG_1
IgG_1_364	1.44145	0.238212	1.172	0.461076	0.418614	0.481108	0.326477	0.480375	0.317494	0.364109	0	0.759546	0.0769231	0.0821963	1.85488	0.337221	1.90035	0.538462	0.458201	0.955862	0.640862	0	0.0769231	IgG_1_364	IgG_1	IgG_1
IgG_1_365	1.60256	0.238674	0.680605	0.202533	0.308161	0.371858	0.0421469	0.209911	0.160613	0.293533	0.0910028	0.66045	0.0372123	0.0614835	1.06678	0.187468	1.98435	0.481199	0.176344	0.1663	0.432957	0.0540935	0.149123	IgG_1_365	IgG_1	IgG_1
IgG_1_366	1.72362	0.0973792	0.229831	0.113005	0.148326	0.0748064	0.0578158	0.079646	0.0597099	0.113619	0.0287392	0.340928	0.010005	0.0440619	0.404137	0.0587214	0.86002	0.129671	0.126324	0.0762287	0.455954	0.0621017	0.179991	IgG_1_366	IgG_1	IgG_1
IgG_1_367	0.676983	0.392782	1.20943	0.205764	0.232836	0.553115	0.0232878	0.418525	0.0893776	0.760339	0.037037	0.55164	0.0908735	0.135518	1.51226	0.185506	2.62402	0.539025	0.297268	0.203695	1.3084	0.113753	0.432002	IgG_1_367	IgG_1	IgG_1
IgG_1_368	0.847299	0.292442	1.05699	0.300358	0.233747	0.689083	0.155408	0.2106	0.158753	0.255546	0	0.969743	0.047619	0.119048	1.37143	0.151791	1.35915	0.600115	0.45485	0.0238095	0.656257	0.114577	0.331499	IgG_1_368	IgG_1	IgG_1
IgG_1_369	2.00848	0.124555	0.33485	0.13952	0.205132	0.121065	0.0198897	0.0376084	0.0212203	0.0982335	0.0242396	0.348817	0	0.0634391	0.480568	0.0361011	0.765843	0.127756	0.0102041	0.0816682	0.414535	0.0504711	0.14666	IgG_1_369	IgG_1	IgG_1
IgG_1_370	0.308245	0.462128	7.07495	0.496391	0.58161	0.46264	0.146523	0.366667	0.631454	1.93307	0.0827876	0.615558	0.104173	0.35528	2.33556	0.307209	0.749011	0.0753989	1.20045	0.807879	1.00645	0.075	0.493032	IgG_1_370	IgG_1	IgG_1
IgG_1_371	0.791607	0.506477	3.40043	0.336711	0.652569	0.683242	0.235948	0.826362	1.13678	1.36481	0.108845	0.598006	0.0869565	0.13358	3.88304	0.461752	12.6511	2.9436	0.614921	0.250951	0.521666	0.200875	0.672278	IgG_1_371	IgG_1	IgG_1
IgG_1_372	0.673513	1.57243	6.09637	1.67622	0.935371	1.12013	0.260775	0.827157	0.519454	2.59589	0.376587	0.805497	0.187502	0.479031	4.82069	1.25446	95.6464	15.2143	1.81586	0.67858	1.36365	0.318183	1.01053	IgG_1_372	IgG_1	IgG_1
IgG_1_373	0.925447	0.622767	2.77799	0.523286	0.772601	0.523069	0.117647	0.308429	0.0849727	0.724594	0.0588235	0.875785	0.0588235	0.861726	2.43238	0.776944	7.1645	1.25145	0.773128	0.311199	0.921457	0.363045	0.544003	IgG_1_373	IgG_1	IgG_1
IgG_1_374	0.449319	0.292704	0.467588	0.203374	0.307123	0.517482	0.0512821	0.199498	0.079778	0.445123	0.0939326	0.461508	0	0.161805	0.838048	0.197061	1.68935	0.161365	0.156002	0.142906	0.668247	0.101072	0.18239	IgG_1_374	IgG_1	IgG_1
IgG_1_375	0.507781	0.333928	0.788061	0.285184	0.387304	0.167724	0.100032	0.2216	0.0454545	0.318159	0.0454545	0.358049	0.0256947	0.0580513	1.08026	0.0628561	2.15349	0.619056	0.0842787	0.0278228	1.18767	0.0454545	0.172897	IgG_1_375	IgG_1	IgG_1
IgG_1_376	0.491215	1.04628	15.6969	0.76146	0.878087	1.18632	0.39901	1.16998	0.595553	4.63201	0.412834	0.642874	0.211555	0.362631	3.99578	0.597133	1.40659	0.331889	1.30748	0.414323	0.778179	0.140175	1.14094	IgG_1_376	IgG_1	IgG_1
IgG_1_377	0.422471	0.555975	5.44489	0.401349	0.752768	0.704387	0.166734	0.709193	0.260652	1.99947	0.268811	0.502349	0.0930554	0.268625	2.23414	0.651213	18.1231	3.16722	0.994787	0.516934	0.745454	0.081011	0.916321	IgG_1_377	IgG_1	IgG_1
IgG_1_378	0.618309	0.609111	5.00921	0.488968	0.460725	0.603346	0.149145	0.740053	0.39788	2.34918	0.2272	0.472999	0.054467	0.216129	2.10522	0.283008	0.580852	0.0924496	0.923473	0.282046	0.635261	0.1056	0.745871	IgG_1_378	IgG_1	IgG_1
IgG_1_379	0.105366	0.407816	3.86685	0.69958	0.340179	0.578306	0.0939607	0.226652	0.224112	2.155	0.174791	0.497485	0.199472	0.155853	2.58362	0.604942	0.3288	0.0588235	0.626805	0.294758	0.691024	0.10018	1.12408	IgG_1_379	IgG_1	IgG_1
IgG_1_380	0.70712	0.457919	5.27746	0.755813	0.370557	0.840516	0.0904873	0.635481	0.311936	1.14803	0.172252	0.514163	0.0740741	0.219435	2.5946	0.320757	4.56291	1.08748	0.81077	0.476499	1.12322	0.075476	0.873393	IgG_1_380	IgG_1	IgG_1
IgG_1_381	0.220675	0.482152	3.67952	0.399928	0.593214	0.512052	0.227023	0.592371	0.321701	1.22844	0.154031	0.486464	0.12894	0.175447	2.52687	0.384931	2.57268	0.537354	0.612755	1.17122	0.587392	0.108914	0.516088	IgG_1_381	IgG_1	IgG_1
IgG_1_382	1.34857	0.176917	0.449849	0.0832637	0.239277	0.293895	0.0748346	0.199423	0.0893725	0.237695	0.0385133	1.06202	0.0772979	0.0246914	0.963216	0.168177	1.24684	0.352877	0.205479	0.109112	0.362085	0.109261	0.16925	IgG_1_382	IgG_1	IgG_1
IgG_1_383	1.05308	0.365483	0.961596	0.196294	0.609738	1.02405	0.195844	0.314433	0.658837	1.05651	0.0928355	1.15193	0.054221	0.131699	1.91857	0.249765	3.54009	0.875084	0.107143	0.134057	0.98673	0.142857	0.517718	IgG_1_383	IgG_1	IgG_1
IgG_1_384	1.17785	0.0640225	0	0.0294118	0.108565	0.0405836	0	0.079593	0	0	0.0294118	0.849517	0	0	0.0618707	0.0602896	0.354431	0.0602567	0	0	0.344042	0.0923027	0.130556	IgG_1_384	IgG_1	IgG_1
IgG_1_385	0.4408	0.683015	8.83565	0.335374	0.685723	0.72791	0.225251	0.969176	0.40138	2.79302	0.201216	0.482447	0.112865	0.379027	2.35133	0.457849	0.768774	0.0813003	1.05072	0.433057	0.914794	0.129721	0.860757	IgG_1_385	IgG_1	IgG_1
IgG_1_386	0.248281	0.410159	4.79093	0.195492	0.440505	0.472591	0.213982	0.399642	0.273161	2.11011	0.185114	0.279054	0.119252	0.200067	1.50432	0.373723	0.495097	0.08638	0.698259	0.58464	0.563262	0.13726	0.42568	IgG_1_386	IgG_1	IgG_1
IgG_1_387	0.531715	0.474949	5.37841	0.27831	0.732199	0.760808	0.15517	0.628306	0.298512	3.60787	0.201	0.524501	0.103839	0.109647	2.49357	0.440201	0.714741	0.0887095	1.1444	0.295792	0.899808	0.0312957	1.12326	IgG_1_387	IgG_1	IgG_1
IgG_1_388	0.670957	0.476967	6.1138	0.690251	0.520285	0.632535	0.185169	0.722542	0.338	1.96314	0.186204	0.529956	0.0877582	0.262762	3.04802	0.414818	1.09229	0.218934	0.857147	0.414322	0.694075	0.133944	0.862448	IgG_1_388	IgG_1	IgG_1
IgG_1_389	0.359822	0.683169	5.05903	0.369148	0.793733	0.663175	0.216624	0.673518	0.52432	1.60036	0.280239	0.438875	0.096251	0.199037	2.48962	0.479874	1.9224	0.340192	0.988352	0.574235	0.792075	0.115021	0.791653	IgG_1_389	IgG_1	IgG_1
IgG_1_390	0.370097	0.384792	2.24038	0.644842	0.450878	0.511295	0.0915536	0.332185	0.271626	0.648633	0.180795	0.553181	0.0923194	0.17837	2.18615	0.412936	7.40352	1.56856	0.673705	0.37589	1.04496	0.189712	0.935039	IgG_1_390	IgG_1	IgG_1
IgG_1_391	0.243781	0.672198	4.55686	0.437193	0.578855	0.650763	0.124371	0.43802	0.45666	0.944715	0.170543	0.793467	0.239272	0.141417	2.66756	0.512646	2.46632	0.645561	0.82089	0.736501	0.540641	0.148456	0.490689	IgG_1_391	IgG_1	IgG_1
IgG_1_392	2.13851	0.0714286	0.290555	0.129377	0.371919	0.0715543	0.0714286	0.0714286	0.146848	0.0638191	0.045697	1.30565	0	0	0.677587	0	0.507849	0.0714286	0	0.306315	0.357095	0.0992417	0.0537757	IgG_1_392	IgG_1	IgG_1
IgG_1_393	0.293764	0.603744	7.97294	0.434731	0.760353	0.614459	0.240895	0.694024	0.579584	3.30512	0.237492	0.353553	0.101797	0.263203	2.69335	0.439006	0.800784	0.199991	1.5411	1.39582	0.871949	0.16279	1.0271	IgG_1_393	IgG_1	IgG_1
IgG_1_394	0.428534	0.775582	6.94955	0.401841	0.635499	0.522885	0.206048	1.02156	0.370481	2.28976	0.24523	0.233982	0.0972546	0.160197	2.07705	0.412141	0.67929	0.118574	0.790702	0.386065	1.0167	0.141308	1.16796	IgG_1_394	IgG_1	IgG_1
IgG_1_395	0.375773	0.461223	5.22702	0.329579	0.463203	0.617034	0.190412	0.52959	0.369668	1.90748	0.14362	0.348948	0.161788	0.244364	2.16827	0.393498	1.00547	0.164176	1.04974	0.329633	0.574059	0.118673	0.617799	IgG_1_395	IgG_1	IgG_1
IgG_1_396	0.491719	0.428485	2.31381	0.464521	0.292255	0.300729	0.182179	0.546133	0.171416	0.813558	0.0709181	0.211161	0.0384615	0.14705	1.57228	0.242718	0.281718	0.0795808	0.431186	0.153666	0.61432	0.118898	0.441284	IgG_1_396	IgG_1	IgG_1
IgG_1_397	0.732691	0.534153	2.12804	0.607065	0.36413	0.512208	0.0460557	0.401729	0.264281	0.483683	0.14632	0.140876	0.0939756	0.117647	1.94956	0.283968	3.50396	0.464652	0.453773	0.476312	0.623399	0.132675	0.444523	IgG_1_397	IgG_1	IgG_1
IgG_1_398	0.254308	0.509944	5.0855	0.816727	0.652601	0.834307	0.171908	0.697791	0.728815	1.79809	0.148436	0.970863	0.0519481	0.262188	3.13792	0.624015	4.30514	0.794375	1.00658	0.237537	0.66222	0.025974	1.13351	IgG_1_398	IgG_1	IgG_1
IgG_1_399	0.771468	0.433658	1.47239	0.551692	0.558005	0.898434	0.121648	0.415346	0.297234	0.55516	0.140951	0.757555	0.0940507	0.357039	2.75027	0.497936	5.03049	0.936506	0.524829	0.27313	0.952722	0.0944389	0.757936	IgG_1_399	IgG_1	IgG_1
IgG_1_400	1.96571	0.0322581	0.17967	0.0966529	0.0322581	0.466684	0.016129	0.0645161	0.0734885	0.0346572	0.0322581	0.244081	0.0354278	0.0245464	0.314986	0.0645161	0.486686	0.149606	0.051333	0.0657589	0.063425	0	0.0534657	IgG_1_400	IgG_1	IgG_1
IgG_1_401	1.53119	0.0363636	0.351296	0.0692413	0.144409	0.0860336	0.0609429	0.0181818	0	0.169804	0.0648619	0.430036	0.0205557	0	0.593751	0.0576607	0.662537	0.0598926	0.0727273	0.0181818	0.295689	0.0613208	0.159575	IgG_1_401	IgG_1	IgG_1
IgG_1_402	1.37286	0.188387	0.549831	0.128202	0.367076	0.297151	0.0819698	0.126881	0.0999819	0.223565	0.0350877	1.44985	0.0611797	0.131661	0.788328	0.107698	0.905691	0.330103	0.173017	0.0536627	0.536189	0	0.273837	IgG_1_402	IgG_1	IgG_1
IgG_1_403	0.196866	0.82662	8.49333	0.502017	0.497198	0.852984	0.251222	1.11087	0.436011	3.02058	0.24518	0.369511	0.0466803	0.263043	2.65534	0.42284	0.970483	0.189523	1.29001	0.442329	0.621357	0.0890806	0.60011	IgG_1_403	IgG_1	IgG_1
IgG_1_404	0.356811	0.466266	3.77428	0.248056	0.549373	0.374176	0.0919838	0.439833	0.223158	1.30399	0.100316	1.15183	0.0862533	0.11374	1.40849	0.265228	0.347816	0.120575	0.613043	0.359494	0.602256	0.0615723	0.540019	IgG_1_404	IgG_1	IgG_1
IgG_1_405	0.431099	0.724309	12.541	0.451632	0.839704	0.753862	0.230379	0.801391	0.563953	3.65905	0.196933	0.280546	0.184652	0.368265	3.04253	0.466505	0.933233	0.161292	0.931568	0.700887	0.79091	0.0705795	0.982167	IgG_1_405	IgG_1	IgG_1
IgG_1_406	0.319654	0.520936	5.5613	0.26743	0.336446	0.581702	0.110101	0.481459	0.298444	2.65566	0.123174	0.224962	0.0992301	0.210491	1.53366	0.432966	1.53659	0.211306	0.691288	0.475656	0.773777	0.122721	0.707548	IgG_1_406	IgG_1	IgG_1
IgG_1_407	0.325516	0.426343	5.6281	0.767491	0.620053	0.777112	0.23354	0.645559	0.514593	0.961488	0.0555556	0.548957	0.127337	0.379837	2.76766	0.490895	4.4375	0.794835	0.784418	0.436366	0.759107	0.22562	0.744465	IgG_1_407	IgG_1	IgG_1
IgG_1_408	0.359183	0.572321	5.3769	0.461127	0.491783	0.490327	0.10368	0.480682	0.339647	1.3342	0.173483	0.283167	0.0688079	0.175251	2.27309	0.430186	2.83049	0.333143	1.21233	0.320755	0.674294	0.113662	0.59339	IgG_1_408	IgG_1	IgG_1
IgG_1_409	0.628853	1.23188	4.61741	1.06196	0.667504	1.12302	0.223365	0.767736	0.490251	1.52021	0.252916	1.07472	0.186053	0.269618	4.62291	0.888129	71.3972	11.9289	1.00038	0.734522	1.27795	0.179109	1.75002	IgG_1_409	IgG_1	IgG_1
IgG_1_410	0.13644	0.405536	2.69635	0.285621	0.589871	0.627308	0.155726	0.492039	0.185155	0.581593	0.0581481	0.328445	0.0953623	0.126355	2.25083	0.438148	2.29029	0.425784	0.698855	0.328063	0.648585	0.0956776	0.350628	IgG_1_410	IgG_1	IgG_1
IgG_1_411	1.27085	0.0333333	0.769344	0.092619	0.21998	0.397921	0.212533	0.104581	0.0756701	0.191474	0.200787	0.437886	0	0.0615227	0.569617	0.140706	1.22773	0.307029	0.207314	0	0.469988	0.0333333	0.221373	IgG_1_411	IgG_1	IgG_1
IgG_1_412	0.41656	0.88329	9.96014	0.675913	0.632362	1.0907	0.154249	1.25301	0.445613	3.18944	0.196103	0.721545	0.132596	0.341307	3.04659	0.469334	1.32004	0.316211	1.20808	0.449251	0.946076	0.139567	0.987542	IgG_1_412	IgG_1	IgG_1
IgG_1_413	0.523027	0.615799	5.33299	0.503389	0.517799	0.658285	0.146283	0.631924	0.413846	1.96781	0.148826	0.334898	0.112238	0.266854	2.46648	0.62639	0.731893	0.167187	0.940974	0.425672	0.736279	0.229707	0.847123	IgG_1_413	IgG_1	IgG_1
IgG_1_414	0.149912	0.554561	2.30341	0.364621	0.61145	0.637143	0.255676	0.433029	0.325722	0.655155	0.0964124	0.579339	0.0363153	0.18901	1.78198	0.241359	2.50593	0.525942	0.552372	0.298899	0.743924	0.0424468	0.509687	IgG_1_414	IgG_1	IgG_1
IgG_1_415	0.502072	0.229677	1.55238	0.458612	0.22416	0.516867	0.0992317	0.337375	0.120193	0.657039	0.112185	0.513079	0.0285087	0.0734932	1.94463	0.141419	2.83114	0.679849	0.414371	0.442406	1.07078	0.138907	0.950657	IgG_1_415	IgG_1	IgG_1
IgG_1_416	1.16846	0.369362	1.59088	0.31305	0.458267	0.608577	0.158472	0.12724	0.297084	0.772857	0.0857143	2.48398	0.0857143	0.114286	2.0288	0.236998	19.4253	5.32136	0.127013	0.0321413	0.525605	0.100312	0.251071	IgG_1_416	IgG_1	IgG_1
IgG_1_417	0.788906	0.276952	0.750391	0.0985015	0.224535	0.275751	0.0416667	0.117408	0.194032	0.479715	0.044544	0.526887	0.0183941	0.107671	0.961965	0.105717	2.22395	0.369663	0.149145	0.134239	0.573521	0.0797957	0.100659	IgG_1_417	IgG_1	IgG_1
IgG_1_418	0.384863	0.395601	4.54114	0.294574	0.544262	0.612859	0.223671	0.54944	0.368725	1.88278	0.0454545	0.219715	0.0227273	0.235971	1.75401	0.320102	7.29365	1.69479	0.774516	0.202952	0.74831	0.127531	0.796044	IgG_1_418	IgG_1	IgG_1
IgG_1_419	0.344138	0.525739	3.70423	0.304906	0.600395	0.642664	0.237307	0.588508	0.347915	1.9999	0.171209	0.673477	0.0899929	0.341304	2.14331	0.326203	0.275791	0.0423729	0.748911	0.237657	0.484663	0.0515632	0.756126	IgG_1_419	IgG_1	IgG_1
IgG_1_420	0.236365	0.632577	7.37272	0.607029	0.670895	0.934692	0.302726	0.810935	0.496657	1.54167	0.196524	0.544112	0.145887	0.266732	3.01725	0.570762	2.17435	0.276289	1.29664	0.85666	0.702241	0.141974	0.901179	IgG_1_420	IgG_1	IgG_1
IgG_1_421	0.378409	0.44374	1.40766	0.563195	0.35957	0.300704	0.116121	0.319747	0.10954	0.407052	0.124245	0.565756	0	0.0333333	2.18795	0.177005	2.48131	0.484562	0.421329	0.0697286	0.511051	0.0666667	0.316135	IgG_1_421	IgG_1	IgG_1
IgG_1_422	2.39743	0.274557	0.191665	0.0932004	0.1604	0.0472163	0	0.0724638	0	0.0575013	0.0367452	0.563754	0.0289855	0.0144928	0.356326	0.0144928	0.762377	0.179331	0.0434783	0.0292505	0.252611	0.0289855	0.1241	IgG_1_422	IgG_1	IgG_1
IgG_1_423	1.58171	0.159569	0.802276	0.247744	0.400337	0.544961	0.0754525	0.479516	0	0.285059	0.109317	0.454394	0.0689106	0.170537	0.57095	0.144756	1.05005	0	0.193691	0	0.533266	0.107133	0.140839	IgG_1_423	IgG_1	IgG_1
IgG_1_424	0.278056	0.431537	6.68145	0.366879	0.464157	0.580163	0.136934	0.483703	0.359181	2.26853	0.149043	0.324406	0.0975001	0.299458	1.84275	0.308362	0.490922	0.111049	0.626062	0.503114	0.681516	0.0926241	0.79501	IgG_1_424	IgG_1	IgG_1
IgG_1_425	0.294532	0.567545	6.24519	0.449078	0.642551	0.555722	0.224206	0.873067	0.356639	3.00281	0.066969	0.282108	0.151696	0.279266	2.19227	0.339097	0.51531	0.128248	0.734511	0.436292	0.775031	0.0931758	0.773022	IgG_1_425	IgG_1	IgG_1
IgG_1_426	0.22382	0.393892	4.49444	0.411606	0.442603	0.840032	0.0829058	0.722805	0.35238	1.5995	0.145898	0.395169	0.129112	0.220011	2.33769	0.387429	0.469868	0.0803284	0.59001	0.366914	0.667476	0.0423151	0.643682	IgG_1_426	IgG_1	IgG_1
IgG_1_427	0.358499	0.41976	5.04525	0.85362	0.621456	0.772152	0.193651	0.614577	0.363802	2.05242	0.298334	0.348518	0.0433641	0.189143	2.93273	0.255428	2.68389	0.331402	0.878976	0.420566	1.05601	0.103807	0.912514	IgG_1_427	IgG_1	IgG_1
IgG_1_428	0.449856	0.437177	2.47401	1.47685	0.70387	0.521117	0.215853	0.653074	0.36328	1.03106	0.252024	0.709495	0.148581	0.287706	2.51945	0.558382	7.98119	1.46554	0.897621	0.328052	1.34396	0.103348	0.879087	IgG_1_428	IgG_1	IgG_1
IgG_1_429	0.461831	0.586808	6.48671	0.730568	0.666286	0.802454	0.0745528	0.761735	0.382946	1.28062	0.203055	0.761018	0.0907438	0.163597	2.94682	0.431907	3.41896	0.740463	0.734848	0.774653	0.599144	0.23327	0.505793	IgG_1_429	IgG_1	IgG_1
IgG_1_430	0.368947	0.462486	1.62869	0.331136	0.32824	0.369349	0.128907	0.160178	0.23246	0.355214	0.0982485	0.79127	0.0357143	0.173331	1.79073	0.355277	2.74254	0.614581	0.484275	0.373157	0.872494	0.0357143	0.821946	IgG_1_430	IgG_1	IgG_1
IgG_1_431	2.26976	0.216424	0.566237	0.0942766	0.253893	0.275984	0.104374	0.12842	0.152662	0.106671	0.051135	2.12708	0.0186916	0.0957534	1.05395	0.141989	1.09732	0.364836	0.117172	0.0373832	0.366603	0.046729	0.255201	IgG_1_431	IgG_1	IgG_1
IgG_1_432	0.514986	0.245483	1.01757	0.256921	0.359558	0.598943	0.0754661	0.239139	0.265044	0.326539	0.148393	0.409081	0.0294178	0.161766	1.50893	0.107143	1.74931	0.617792	0.484275	0.197602	0.312455	0.0644107	0.144481	IgG_1_432	IgG_1	IgG_1
IgG_1_433	1.92217	0.383971	0.415081	0.0526316	0.157895	0.568135	0.0526316	0.0881351	0.105263	0.105263	0.0526316	1.96287	0.105263	0.158493	0.859049	0.0526316	2.17681	0.435646	0.105263	0.0526316	0.88751	0.251744	0.316424	IgG_1_433	IgG_1	IgG_1
IgG_1_434	0.736191	0.0996709	0.55183	0.278727	0.30857	0.385323	0.0754717	0.247966	0.182112	0.202721	0.118295	0.606552	0.0188679	0.0207723	0.99933	0.0975725	1.66613	0.560342	0.126645	0.0511906	0.83694	0.0807727	0.16729	IgG_1_434	IgG_1	IgG_1
IgG_1_435	0.0869565	1.31416	11.4368	0.699199	0.643093	0.589468	0.222279	0.945052	0.308525	2.80871	0.28342	0.234999	0.0757801	0.160329	2.04742	0.579921	0.673689	0.0434783	0.974344	0.316802	0.543456	0.159927	0.740178	IgG_1_435	IgG_1	IgG_1
IgG_1_436	0.342771	0.729352	12.5605	0.612105	1.34909	0.883121	0.123881	0.912955	0.582598	5.58666	0	0.413242	0.15	0.504754	2.24086	0.391537	0.354339	0.0917636	1.14605	0.19889	0.713195	0.120306	1.28498	IgG_1_436	IgG_1	IgG_1
IgG_1_437	0.246162	0.475401	6.33558	0.374671	0.489972	0.758891	0.291035	0.554947	0.45393	2.48279	0.13771	0.364552	0.185672	0.237766	2.35612	0.423465	0.897931	0.2279	0.763691	0.31186	0.952431	0.138806	0.880175	IgG_1_437	IgG_1	IgG_1
IgG_1_438	0.177705	0.552448	4.98679	0.321068	0.610208	0.775702	0.245659	0.742326	0.432923	2.56718	0.179093	0.35936	0.118621	0.162367	2.85136	0.424425	0.431928	0.138643	0.590987	0.377672	0.742211	0.0135135	0.563533	IgG_1_438	IgG_1	IgG_1
IgG_1_439	0.665392	1.42822	25.934	1.73912	1.38919	1.34846	0.489342	2.7187	0.934639	4.77414	0.423934	0.99087	0.207774	0.398209	6.78919	1.09367	8.60164	1.46696	1.45606	1.13186	2.00791	0.0732356	1.16869	IgG_1_439	IgG_1	IgG_1
IgG_1_440	0.204244	0.475267	4.63843	0.648975	0.634851	0.521839	0.207576	0.64551	0.500049	1.39952	0.188507	0.413884	0.103516	0.171763	2.20548	0.437641	1.60682	0.453102	0.902382	0.407932	0.808014	0.218627	0.568693	IgG_1_440	IgG_1	IgG_1
IgG_1_441	0.169294	0.600227	10.1649	0.672205	0.712838	1.06916	0.45949	1.07541	1.9089	2.44207	0.15713	0.556954	0.172964	0.259173	3.94581	1.04781	5.87113	0.893776	2.96544	0.516819	0.870213	0.163093	1.32701	IgG_1_441	IgG_1	IgG_1
IgG_1_442	0.461723	0.419578	3.14804	0.823844	0.479656	0.686214	0.195645	0.44885	0.620766	0.813266	0.127773	0.702127	0.257723	0.267094	2.42952	0.461656	2.96195	0.638322	0.866807	0.595317	0.720458	0.125094	0.644814	IgG_1_442	IgG_1	IgG_1
IgG_1_443	1.72206	0.0270966	0.101298	0.0434613	0.0513731	0.415949	0.0178571	0.0178571	0.0178571	0.109974	0.112978	0.85693	0.0178571	0.0555092	0.454941	0.0357143	0.438615	0.282426	0.0853195	0.0449032	0.143428	0	0.0228778	IgG_1_443	IgG_1	IgG_1
IgG_1_444	0.805665	0.604762	1.57994	0.268257	0.813864	0.758442	0.0794961	0.484344	0.379783	2.30011	0.154237	1.17096	0.0844122	0.0265685	1.56914	0.16558	3.27941	0.663537	0.225275	0.052789	0.605891	0.113948	0.272851	IgG_1_444	IgG_1	IgG_1
IgG_1_445	2.34666	0.109815	0.216079	0.0947234	0.112801	0.0861144	0	0.215866	0.0357143	0.0455851	0	0.0714286	0	0	0.231405	0	0.513406	0.206031	0.041064	0	0.264257	0.0561971	0.129634	IgG_1_445	IgG_1	IgG_1
IgG_1_446	2.73216	0	0.0196078	0.0392157	0.0447756	0.0196078	0	0.0392157	0	0.0250271	0	0.364747	0	0	0.0196078	0	0.139332	0.0414563	0	0	0.0620773	0	0.0196078	IgG_1_446	IgG_1	IgG_1
IgG_1_447	0.362578	0.358373	3.4455	0.232297	0.384971	0.420073	0.123399	0.487495	0.327803	1.32538	0.149178	0.275889	0.12454	0.148521	1.68175	0.437072	0.455685	0.0304374	0.751162	0.704764	0.763043	0.0815708	0.536784	IgG_1_447	IgG_1	IgG_1
IgG_1_448	0.247052	0.51296	3.0041	0.665535	0.351884	0.571265	0.194752	0.412881	0.297778	0.516504	0.157385	0.537297	0.0841257	0.127367	2.21118	0.276252	4.32557	1.01761	0.565149	0.268154	0.522135	0.110068	0.734279	IgG_1_448	IgG_1	IgG_1
IgG_1_449	0.403852	0.460082	2.3772	0.793041	0.437774	0.588119	0.1638	0.468639	0.161103	0.676633	0.0795465	0.784419	0.098313	0.195165	2.2685	0.37354	3.37333	0.690603	0.557049	0.322603	0.474597	0.107527	0.499437	IgG_1_449	IgG_1	IgG_1
IgG_1_450	0.341329	0.430672	1.51809	1.27543	0.625339	0.741441	0.0657519	0.612359	0.205397	0.566665	0.1855	0.69269	0.111852	0.191995	2.61381	0.417698	10.3804	2.08594	0.657764	0.356575	0.87851	0.0911416	0.48093	IgG_1_450	IgG_1	IgG_1
IgG_1_451	0.777972	0.629211	1.67206	0.448356	0.549533	0.796668	0.0784842	0.571564	0.214845	0.530302	0.131384	0.715993	0.0666667	0.202664	2.50078	0.380792	10.8253	2.00761	0.465876	0.21367	0.485704	0.0436294	0.37758	IgG_1_451	IgG_1	IgG_1
IgG_1_452	1.06046	0.531825	1.60113	0.481422	0.732909	0.456167	0.0926286	0.213863	0.124347	0.413086	0.0966301	0.980131	0.116981	0.0424202	1.80981	0.25587	2.36975	0.460588	0.22599	0.329878	0.662376	0.0717495	0.368729	IgG_1_452	IgG_1	IgG_1
IgG_1_453	2.18265	0.173181	0.41379	0.0942119	0.19238	0.251001	0.0481491	0.20651	0.118703	0.154962	0.044606	0.774603	0.0366303	0.0824528	0.935792	0.185728	0.919555	0.264455	0.143007	0.100123	0.459678	0.0540935	0.153772	IgG_1_453	IgG_1	IgG_1
IgG_1_454	0.304164	0.693125	8.07174	0.40624	0.75826	0.792022	0.286865	0.623841	0.556495	2.96411	0.137372	0.348691	0.0947251	0.2801	1.85408	0.326061	0.661975	0.133978	1.32012	1.22987	0.703131	0.0875581	0.865038	IgG_1_454	IgG_1	IgG_1
IgG_1_455	0.343638	0.361768	6.56951	0.223093	0.520859	0.557303	0.223699	0.72873	0.242663	2.40005	0.210489	0.424465	0.312673	0.316077	2.41332	0.368511	1.65945	0.437356	1.48635	1.12539	1.30834	0.0773553	1.12469	IgG_1_455	IgG_1	IgG_1
IgG_1_456	0.6329	0.743409	7.14331	0.429302	0.704107	0.995432	0.249301	1.11464	0.412752	3.4706	0.18527	1.2623	0.152463	1.18552	3.05863	0.477658	0.587035	0.126082	1.0616	0.333064	0.712355	0.115847	1.03071	IgG_1_456	IgG_1	IgG_1
IgG_1_457	0.615052	0.679069	7.44349	0.515198	0.741294	0.702358	0.177071	1.12569	0.391647	2.94923	0.201039	0.367968	0.153138	0.255909	3.14181	0.4819	1.1059	0.272636	1.15454	0.352305	1.31479	0.301595	1.38329	IgG_1_457	IgG_1	IgG_1
IgG_1_458	0.421104	0.496399	4.65475	0.46967	0.577545	0.735065	0.247073	0.768308	0.445017	1.66961	0.287469	0.528896	0.102978	0.309922	2.92944	0.651254	3.58544	0.714225	1.20778	0.489837	1.54298	0.227484	1.21539	IgG_1_458	IgG_1	IgG_1
IgG_1_459	0.200601	0.836974	10.6948	1.16318	1.32328	1.16747	0.182897	0.985828	0.439965	1.70163	0.186008	0.604037	0.245417	0.178013	3.64055	0.57136	10.386	1.67788	1.42744	0.636743	0.782719	0.193554	1.06206	IgG_1_459	IgG_1	IgG_1
IgG_1_460	2.44817	0.0810811	0.379708	0.0810811	0.0718631	0.158962	0	0.0452586	0	0.027027	0.027027	0.816588	0	0.0988913	0.276712	0.126164	0.260245	0.0540541	0.027027	0	0.140521	0.0586965	0.0959696	IgG_1_460	IgG_1	IgG_1
IgG_1_461	1.24588	0.0968234	0.391914	0.0744071	0.238182	0.103594	0	0.044963	0.0384615	0.0769231	0.170426	0.201489	0.0384615	0.0435889	0.275661	0.213662	0.888861	0.155687	0	0.0842738	0.621664	0.131173	0.170287	IgG_1_461	IgG_1	IgG_1
IgG_1_462	0.835996	0.0695674	0.186512	0.0471364	0.0878331	0.0973414	0.0425532	0.0212766	0	0.0212766	0	1.17678	0	0.0212766	0.28828	0.0586598	0.552229	0.0917215	0.0464392	0.0425532	0.197126	0.0212766	0.123368	IgG_1_462	IgG_1	IgG_1
IgG_1_463	0.395487	0.62209	4.92857	0.679285	0.550732	0.519883	0.192507	0.774737	0.623337	2.00543	0.32922	0.370134	0.0204082	0.214381	2.79388	0.617508	0.943903	0.291628	0.737266	0.322772	0.788287	0.141164	0.728134	IgG_1_463	IgG_1	IgG_1
IgG_1_464	0.328568	0.892402	15.3829	1.02499	0.879294	1.01337	0.346955	0.939921	0.56547	2.96368	0.261294	0.704475	0.254384	0.52518	3.90922	0.738956	1.55259	0.346753	1.11861	0.710715	1.28993	0.119211	1.3059	IgG_1_464	IgG_1	IgG_1
IgG_1_465	0.596428	0.550123	2.19504	0.802043	0.350766	0.437065	0.102255	0.520503	0.162205	0.672002	0.130435	0.328152	0.0744347	0.0434783	2.05724	0.173913	9.10319	2.40561	0.533219	0.187977	0.646218	0	0.664975	IgG_1_465	IgG_1	IgG_1
IgG_1_466	0.375278	0.629508	4.61378	0.718734	0.510166	0.629089	0.219784	0.840083	0.390577	1.68165	0.156802	0.559159	0.188906	0.367162	2.52076	0.555587	5.58036	1.00251	0.649507	0.313	0.962166	0.132662	0.590126	IgG_1_466	IgG_1	IgG_1
IgG_1_467	3.01027	0	0.157453	0	0.266754	0.0588235	0	0	0	0.126397	0.103983	1.37753	0	0	0.351764	0	0.438487	0.0588235	0.195175	0.0588235	0.197973	0	0.212204	IgG_1_467	IgG_1	IgG_1
IgG_1_468	4.22374	0.00671141	0.00671141	0	0.0744892	0.00715599	0.0134228	0.00671141	0.00724556	0.0291289	0.00815799	0.0781855	0.0162593	0	0.0519814	0.0215025	0.0207546	0.00671141	0.00671141	0.00732791	0.792001	0.0136769	0.0250395	IgG_1_468	IgG_1	IgG_1
IgG_1_469	0	0	2.70783	0	0	1	0	1.32702	1	0	0	2	0	0	0	0	0.588496	0	0	0	0	1	0	IgG_1_469	IgG_1	IgG_1
IgG_1_470	0.875413	0.254777	1.16831	0.258601	0.409405	0.478383	0.0439335	0.230079	0.198741	0.400955	0.0575782	1.52106	0.0641549	0.132824	1.47709	0.143542	2.25195	0.358171	0.227559	0.214651	0.561697	0.114935	0.209601	IgG_1_470	IgG_1	IgG_1
IgG_1_471	1.80446	0.86353	1.11299	0.431229	0.58978	0.893892	0.170928	0.385943	0.210862	0.904649	0.222195	1.1104	0.0406142	0.196117	2.79574	0.592388	79.8767	18.3335	0.538737	0.179356	0.999347	0.0916119	0.478605	IgG_1_471	IgG_1	IgG_1
IgG_1_472	1.0801	0.338283	1.02033	0.0487805	0.234132	0.234303	0.0924877	0.151543	0.0487805	0.0876946	0	0.676409	0.165349	0.0157953	1.40012	0.168984	2.54488	0.494462	0.121951	0.0534419	0.521053	0.097561	0.447865	IgG_1_472	IgG_1	IgG_1
IgG_1_473	3.02266	0.0944413	0.0863454	0.120127	0.170729	0.191779	0	0.0473934	0.0384615	0.0384615	0.0384615	0.949113	0.0769231	0.0423435	0.399545	0.106372	0.511185	0.0876206	0	0	0.767794	0.0769231	0.115385	IgG_1_473	IgG_1	IgG_1
IgG_1_474	0.28833	0.760455	7.82843	0.816954	0.828847	0.799412	0.273197	0.92003	1.47561	2.18562	0.22042	0.605221	0.139301	0.189968	3.84087	0.47148	6.38172	1.15187	1.51633	0.569006	0.942295	0.226371	1.1308	IgG_1_474	IgG_1	IgG_1
IgG_1_475	0.242972	0.353097	2.17694	0.343922	0.460935	0.403876	0.156079	0.375739	0.270409	0.6673	0.123048	0.718487	0.126289	0.224824	1.88315	0.263153	2.56357	0.482661	0.470018	0.399069	0.60965	0.0657315	0.338757	IgG_1_475	IgG_1	IgG_1
IgG_1_476	1.44132	0.135272	0.596386	0.0926106	0.192255	0.137374	0	0.185767	0.0931621	0.143348	0.0655738	0.51098	0.0455403	0.0339107	0.683219	0.124923	0.895925	0.192904	0.122121	0.118729	0.423416	0.0525451	0.13854	IgG_1_476	IgG_1	IgG_1
IgG_1_477	2.40782	0.04	0.04	0	0.08	0	0.04	0	0	0.0446734	0	0.297814	0	0	0.04	0	0.04	0.0806382	0	0	0	0	0.04	IgG_1_477	IgG_1	IgG_1
IgG_1_478	2.53827	0.104103	0.20243	0.0965075	0.17448	0.209274	0	0.144897	0.0246062	0.142548	0.01	0.822648	0.044886	0.0540373	0.300796	0.0575044	0.639253	0.194545	0.1695	0.042242	0.437237	0.0795491	0.0997894	IgG_1_478	IgG_1	IgG_1
IgG_1_479	0.347257	0.402351	2.90397	0.190484	0.649295	0.440879	0.162766	0.369761	0.1189	1.63021	0.0225797	0.180918	0	0.212471	1.65228	0.237887	0.346087	0.0196078	0.447423	0.517649	0.545661	0.0588235	0.338646	IgG_1_479	IgG_1	IgG_1
IgG_1_480	0.411461	0.498277	5.18397	0.542869	0.634786	0.710781	0.178833	0.786862	0.345271	3.04669	0.123405	0.276351	0.0534717	0.252121	2.42306	0.558787	0.984529	0.147855	0.957302	0.485475	1.40357	0.234566	1.44024	IgG_1_480	IgG_1	IgG_1
IgG_1_481	0.541901	0.683751	6.28204	0.431488	0.379935	0.741441	0.247149	0.662406	0.32135	1.39508	0.158047	0.717591	0.2837	0.349837	3.74948	0.501474	0.965422	0.218028	0.795561	0.264812	0.827097	0.105377	0.31155	IgG_1_481	IgG_1	IgG_1
IgG_1_482	0.0581395	0.738977	12.3561	0.816952	0.740197	0.982803	0.141278	1.03924	0.39613	2.69273	0.312493	0.596986	0.195923	0.402299	3.82915	0.544085	1.5494	0.299402	1.34156	0.599376	0.802577	0.115806	0.973581	IgG_1_482	IgG_1	IgG_1
IgG_1_483	0.242399	0.492545	4.43838	0.610277	0.523714	0.583541	0.138757	0.701	0.525643	1.40014	0.146377	0.403013	0.103225	0.218693	2.50308	0.445331	1.47697	0.230611	0.91164	0.357077	0.776683	0.147993	0.672029	IgG_1_483	IgG_1	IgG_1
IgG_1_484	0.230963	0.296713	1.54072	0.662292	0.455886	0.420011	0.0771511	0.359215	0.171043	0.595915	0.111666	0.449138	0.0556461	0.113758	2.05271	0.342663	3.2864	0.597614	0.563327	0.336678	0.953467	0.124947	0.619481	IgG_1_484	IgG_1	IgG_1
IgG_1_485	0.881518	0.411638	1.44283	0.456007	0.707556	0.970841	0.0932836	0.503884	0.586383	0.897734	0.0903149	1.30884	0.0416667	0.190593	2.25901	0.225821	4.60795	1.07179	0.308721	0.113046	0.678349	0.141224	0.229192	IgG_1_485	IgG_1	IgG_1
IgG_1_486	1.9849	0	0.0805357	0	0.0321829	0.00970874	0.00970874	0	0.0228125	0.0170391	0	0.085649	0	0.00970874	0.0194175	0	0.0613169	0.00970874	0.0345864	0	0.0427139	0.0136517	0	IgG_1_486	IgG_1	IgG_1
IgG_1_487	0.993996	0.106554	0.50137	0.178013	0.199025	0.302035	0	0.144262	0.0225532	0.12099	0.0186916	0.312973	0	0.0571598	0.710169	0.118332	0.619897	0.161123	0.0280374	0.0858616	0.341693	0.039424	0.0961925	IgG_1_487	IgG_1	IgG_1
IgG_1_488	3.80823	0.124533	0.52081	0.0947471	0.242632	0.219365	0.0577631	0.133841	0.0531779	0.162759	0.0355296	0.247641	0.0342287	0.0114805	0.596727	0.0359514	0.331989	0.0934145	0.168479	0.0371047	0.719732	0.126042	0.0814211	IgG_1_488	IgG_1	IgG_1
IgG_1_489	0.169519	0.767907	6.03051	0.198202	0.51937	0.88853	0.251826	0.914624	0.427252	2.40494	0	0.650366	0.0434783	0.150474	1.35834	0.836637	0.775106	0.369049	1.09101	0.524767	0.427466	0.11898	0.915086	IgG_1_489	IgG_1	IgG_1
IgG_1_490	0.414467	0.381061	4.59611	0.300824	0.571096	0.36304	0.134184	0.669385	0.592759	1.46184	0.105025	0.258086	0.084495	0.302152	2.14059	0.448827	0.556351	0.0653108	1.16788	0.371635	0.851803	0.0441176	0.609927	IgG_1_490	IgG_1	IgG_1
IgG_1_491	0.153098	0.938851	10.3666	0.528638	0.920449	0.864129	0.267898	1.03031	0.630875	3.70228	0.256037	0.498616	0.173986	0.367324	2.95021	0.499522	2.1794	0.561104	1.6912	0.639038	1.30957	0.217657	1.49968	IgG_1_491	IgG_1	IgG_1
IgG_1_492	0.261052	0.676347	7.33013	0.343315	0.817998	0.773556	0.170672	1.02106	0.514452	2.99074	0.201461	0.634979	0.100072	0.34617	2.80869	0.493322	0.554239	0.16949	1.10786	0.349991	0.744184	0.148327	0.800224	IgG_1_492	IgG_1	IgG_1
IgG_1_493	0.358238	0.354838	2.92364	0.210102	0.525255	0.45582	0.19437	0.684791	0.284004	1.66327	0.130153	0.458173	0.044048	0.227564	1.97785	0.294969	0.27742	0.0545455	0.908035	0.766027	0.687146	0.225434	0.690778	IgG_1_493	IgG_1	IgG_1
IgG_1_494	0.563039	0.380608	4.89968	0.44638	0.567712	0.631192	0.101549	0.749064	0.225472	2.48182	0.193373	0.628101	0.0666345	0.225042	2.58279	0.39246	0.483171	0.0997037	0.653267	0.245602	0.791794	0.0850858	0.618671	IgG_1_494	IgG_1	IgG_1
IgG_1_495	0.21581	0.571637	3.65083	0.302631	0.490723	0.432418	0.174788	0.653609	0.187242	1.74276	0.0995696	0.18777	0.0658667	0.199259	2.06355	0.284118	0.561601	0.0993302	0.980793	0.21803	0.561125	0.0967534	0.756086	IgG_1_495	IgG_1	IgG_1
IgG_1_496	0.606536	0.313886	4.11028	0.770696	0.469011	0.227217	0.260484	0.277625	0.448682	1.73441	0.227282	0.582135	0.253172	0.157895	2.6947	0.410887	1.47243	0	0.92613	0.497857	0.943614	0.295566	0.34304	IgG_1_496	IgG_1	IgG_1
IgG_1_497	0.227823	0.737895	6.5943	0.766703	0.60499	0.76699	0.242209	0.838404	0.524267	1.85875	0.223121	0.496292	0.121942	0.265844	3.1906	0.519201	2.84297	0.579271	1.1263	0.619488	1.42112	0.185692	1.27867	IgG_1_497	IgG_1	IgG_1
IgG_1_498	2.15748	0.163309	0.561012	0.0144928	0.234721	0.178815	0.0144928	0.12771	0.127231	0.146614	0.0530923	0.396227	0.0687777	0.0144928	0.669013	0.132477	0.972219	0.174594	0.138585	0.130643	0.368051	0.0144928	0.0615571	IgG_1_498	IgG_1	IgG_1
IgG_1_499	2.51795	0.0291262	0.324073	0.0839441	0.103524	0.140493	0.0271068	0.0520253	0.0254309	0.170925	0.00970874	0.131667	0.0238344	0.0446041	0.255225	0.0258194	0.940309	0.172325	0.0592855	0.0338728	0.14238	0.0392874	0.0519339	IgG_1_499	IgG_1	IgG_1
IgG_1_500	2.40672	0.0571963	0.302848	0.0181818	0.137602	0.0449804	0	0.0224042	0.051089	0.0162449	0.0181818	0.541287	0	0.0400339	0.364316	0.141823	0.582717	0.17731	0.0742562	0.0363636	0.531985	0.139077	0.0514915	IgG_1_500	IgG_1	IgG_1
IgG_1_501	0.174645	0.481909	3.62182	0.192558	0.496282	0.226228	0.143938	0.627114	0.142276	2.48279	0.186906	0.188682	0.083072	0.143102	1.79425	0.285284	0.472273	0.0898375	0.648339	0.89683	0.401168	0.0625374	0.525231	IgG_1_501	IgG_1	IgG_1
IgG_1_502	0.462782	0.785331	8.50198	0.467556	0.779617	0.803147	0.1765	0.68436	0.360894	3.22873	0.334578	0.414568	0.0968603	0.35949	2.93377	0.677721	1.92051	0.220727	1.53333	1.27803	0.882049	0.149249	0.904937	IgG_1_502	IgG_1	IgG_1
IgG_1_503	0.361855	0.452624	2.59067	0.243833	0.385929	0.448827	0.177673	0.328934	0.237505	2.30252	0.186702	0.307946	0.103431	0.211475	1.90528	0.443691	0.152611	0.0126582	1.29551	0.317332	0.580903	0.0689111	0.559157	IgG_1_503	IgG_1	IgG_1
IgG_1_504	0.332522	0.563668	6.81281	0.64807	0.711538	0.622699	0.378554	1.0481	0.524554	2.47824	0.274757	0.639667	0.0444444	0.370621	3.81021	0.499296	0.962816	0.205414	1.09484	0.537	0.980524	0.290055	0.992375	IgG_1_504	IgG_1	IgG_1
IgG_1_505	0.546083	0.401215	9.20625	1.48995	0.705666	1.15194	0.305612	0.844731	1.05046	2.56908	0.240845	0.442042	0.0857531	0.275371	3.71354	0.599249	9.67308	1.43099	1.47613	0.38822	1.27695	0.354254	1.34812	IgG_1_505	IgG_1	IgG_1
IgG_1_506	1.7942	0.0784314	0.103374	0	0.316971	0.106717	0	0.144318	0.0298848	0.101158	0	1.41258	0.0196078	0	0.34792	0.0287093	0.70168	0.109589	0.0196078	0.0392157	0.277737	0.0229759	0.067205	IgG_1_506	IgG_1	IgG_1
IgG_1_507	0.875003	0.193396	0.638137	0.109896	0.246491	0.224586	0.0260524	0.126895	0.0554559	0.312485	0.012987	0.504195	0.0326861	0.146047	0.94639	0.286443	2.37486	0.459541	0.287163	0.0361906	1.21627	0.150967	0.366162	IgG_1_507	IgG_1	IgG_1
IgG_1_508	2.55428	0.173913	0	0	0	0.211033	0	0.114019	0.0621246	0	0.0434783	0.560621	0	0	0.280898	0	0.51615	0.215929	0.0757006	0.0434783	0.702765	0.0434783	0.0498391	IgG_1_508	IgG_1	IgG_1
IgG_1_509	0.353773	0.703637	10.5217	0.595166	0.704365	0.698532	0.253479	1.1727	0.31078	2.94324	0.294491	0.397557	0.0997696	0.417822	2.60953	0.642602	0.776555	0.102122	1.01485	0.611689	1.01517	0.185572	0.859924	IgG_1_509	IgG_1	IgG_1
IgG_1_510	0.272753	0.611937	6.39834	1.27276	0.537646	0.61149	0.198728	0.874056	0.872548	1.94816	0.182696	0.612554	0.146995	0.35061	3.79399	0.645498	2.0252	0.202803	1.41929	0.520139	0.880962	0.156241	0.901011	IgG_1_510	IgG_1	IgG_1
IgG_1_511	0.134688	0.890231	16.0522	0.744011	1.20032	1.62469	0.403116	1.81408	0.43026	3.16665	0.280511	0.99099	0.126933	0.482426	4.33933	0.994749	5.57413	1.4423	2.19741	0.6705	1.07795	0.206897	1.39692	IgG_1_511	IgG_1	IgG_1
IgG_1_512	0.225473	0.326893	2.89141	0.225322	0.342627	0.362478	0.070063	0.439066	0.16714	2.02353	0.0428571	0.282117	0.0682372	0.165277	1.26844	0.132661	0.273248	0.078439	0.646815	0.328298	0.511353	0.0714286	0.491555	IgG_1_512	IgG_1	IgG_1
IgG_1_513	0.265313	0.400033	6.51203	0.424863	0.597808	0.663495	0.0720893	0.849907	0.293833	2.3872	0.179097	0.301598	0.0998298	0.201228	2.14571	0.249967	0.525487	0.113513	0.761673	0.373918	0.929247	0.0993653	0.81306	IgG_1_513	IgG_1	IgG_1
IgG_1_514	0.248239	0.385038	4.44777	0.238508	0.458837	0.589614	0.144091	0.468691	0.249758	1.72865	0.186438	0.447641	0.0832257	0.215022	1.53335	0.269763	0.387959	0.0962179	0.637667	0.235033	0.546435	0.0310948	0.396308	IgG_1_514	IgG_1	IgG_1
IgG_1_515	0.381162	0.403188	3.31179	0.288174	0.573015	0.616289	0.216236	0.699007	0.191859	1.93902	0.147068	0.389311	0.132841	0.151454	1.6229	0.314128	0.5492	0.0625208	0.769979	0.144325	0.532784	0.0850702	0.776796	IgG_1_515	IgG_1	IgG_1
IgG_1_516	0.665227	0.842763	20.2934	1.0365	1.32675	1.34315	0.435422	2.10998	0.947904	5.23797	0.331738	1.05836	0.047619	0.491692	5.78444	1.14853	1.79475	0.413643	1.34284	0.893359	1.80613	0.238095	2.59907	IgG_1_516	IgG_1	IgG_1
IgG_1_517	0.367643	0.430736	3.52836	0.431485	0.194248	0.661658	0.121263	0.493851	0.311841	1.80265	0.142857	0.526213	0.0357143	0.140815	1.51698	0.744487	2.53059	0.771453	0.824992	0.107143	1.03552	0.107143	0.654168	IgG_1_517	IgG_1	IgG_1
IgG_1_518	0.470491	0.466952	2.70132	0.535783	0.50224	0.62596	0.102456	0.372886	0.163591	0.414208	0.114131	1.26225	0.0516042	0.157814	2.44089	0.266516	5.02981	1.02392	0.66576	0.22695	0.475134	0.073739	0.391522	IgG_1_518	IgG_1	IgG_1
IgG_1_519	0.320039	0.528605	3.41893	0.635765	0.535031	0.647226	0.0615996	0.528526	0.60053	0.825126	0.168603	0.549192	0.045837	0.0970118	2.40668	0.472978	5.57743	1.16476	0.879505	0.386314	0.624889	0.120733	0.685869	IgG_1_519	IgG_1	IgG_1
IgG_1_520	1.97232	0.158246	0.903254	0.393031	0.274134	0.220587	0.104486	0.19411	0.200677	0.363027	0.1011	0.677385	0.0480387	0.104322	0.930785	0.135545	1.19096	0.466061	0.217594	0.025641	0.868222	0.0616955	0.212646	IgG_1_520	IgG_1	IgG_1
IgG_1_521	0.359563	0.619586	8.31324	0.31784	0.670795	0.711239	0.187241	0.886208	0.431759	2.62449	0.173279	0.328727	0.137914	0.23209	2.16805	0.465879	0.589472	0.0710207	1.02486	0.389586	0.532236	0.0907332	0.689226	IgG_1_521	IgG_1	IgG_1
IgG_1_522	0.454938	0.883316	13.3795	0.739884	1.10369	0.955182	0.251859	1.34894	0.980375	4.61478	0.273575	0.455971	0.164377	0.562837	3.60862	0.833275	1.13684	0.192253	2.44315	0.562023	1.1329	0.153145	1.31107	IgG_1_522	IgG_1	IgG_1
IgG_1_523	0.306109	0.27024	7.13336	0.418365	0.485566	0.540841	0.15793	0.530733	0.322427	2.18577	0.0970841	0.263275	0.155846	0.134427	2.01466	0.280422	0.42824	0.0646186	0.690935	0.353564	0.791823	0.0950828	0.774731	IgG_1_523	IgG_1	IgG_1
IgG_1_524	0.351142	0.371054	3.88649	0.329059	0.769057	0.668818	0.0781715	0.770676	0.31922	1.87099	0.0702539	0.289561	0	0.170448	1.86262	0.400709	0.388005	0.0925725	0.755617	0.303051	0.633221	0.0271452	0.485315	IgG_1_524	IgG_1	IgG_1
IgG_1_525	0.0833333	0.327956	3.71925	0.174405	0.749328	0.380814	0.194427	0.572078	0.338007	2.63712	0.234641	0.352632	0.103579	0.338171	1.89725	0.303955	0.585679	0.157072	1.08448	0.291667	0.844273	0.137737	0.325883	IgG_1_525	IgG_1	IgG_1
IgG_1_526	0.234494	0.559501	1.85216	0.828716	0.173077	0.616001	0.208723	0.266861	0.166677	0.609587	0.109043	0.384981	0.101176	0.154833	2.31281	0.358788	5.0403	0.774156	0.500882	0.226097	0.539685	0.171566	0.806257	IgG_1_526	IgG_1	IgG_1
IgG_1_527	0.404516	0.409295	4.11531	0.478639	0.497115	0.747447	0.229434	0.635557	0.414793	1.47066	0.153417	0.596351	0.181318	0.219826	2.53812	0.375935	4.2755	0.781205	0.823675	0.388187	0.483624	0.104393	0.573952	IgG_1_527	IgG_1	IgG_1
IgG_1_528	0.161941	0.74056	6.61657	0.632851	0.476351	0.903722	0.221435	0.986219	0.532634	1.86558	0.202347	0.543488	0.156641	0.293087	3.43583	0.519079	7.89276	1.59462	0.833418	0.233644	1.32108	0.238349	0.646497	IgG_1_528	IgG_1	IgG_1
IgG_1_529	2.18685	0.117275	0.031746	0.0371703	0.015873	0	0	0.031746	0.0405695	0.0925262	0.015873	0.12082	0	0	0.064819	0	0.0430734	0.015873	0.0187721	0	0.126423	0.015873	0.0627849	IgG_1_529	IgG_1	IgG_1
IgG_1_530	1.78035	0.218486	0.342954	0.224826	0.250711	0.18613	0.0363636	0.176878	0.0242474	0.182184	0.0743198	1.78929	0	0.0181818	0.569328	0.0983228	1.48135	0.226798	0.113415	0	0.54234	0.0181818	0.216573	IgG_1_530	IgG_1	IgG_1
IgG_1_531	0.3871	0.155698	2.35447	0.212621	0.323099	0.554347	0.047619	0.711051	0.12701	1.34995	0.117688	0.359122	0.119914	0.292965	1.26727	0.357086	0.222257	0.047619	0.577931	0	0.379254	0.047619	0.481609	IgG_1_531	IgG_1	IgG_1
IgG_1_532	0.485603	0.470264	4.75888	0.535476	0.666608	0.787824	0.203541	0.686124	0.375362	2.65206	0.262015	0.450058	0.136107	0.218635	2.65639	0.476943	0.211493	0.0825759	1.07673	0.789119	0.54548	0.179666	0.944788	IgG_1_532	IgG_1	IgG_1
IgG_1_533	0.702064	1.36754	5.89029	1.15986	0.89761	1.20695	0.2344	0.738379	0.701183	2.57516	0.328271	0.941322	0.15456	0.523827	4.98679	1.25293	100.613	15.0559	1.43819	0.861398	1.22913	0.294979	1.31188	IgG_1_533	IgG_1	IgG_1
IgG_1_534	1.41861	0.224462	0.389948	0.185461	0.387323	0.319641	0	0.225425	0.159722	0.0963901	0.0711568	0.420088	0.046777	0.15646	0.643806	0.0877855	1.44357	0.33886	0.245809	0	0.829743	0.0736122	0.0899017	IgG_1_534	IgG_1	IgG_1
IgG_1_535	2.87327	0.151155	0.508981	0.111251	0.139877	0.197027	0.0360114	0.0650869	0.106789	0.14931	0	0.365213	0.0493091	0.0223719	0.912738	0.111772	0.910562	0.366812	0.0545455	0.0727273	0.844657	0.0698428	0.160188	IgG_1_535	IgG_1	IgG_1
IgG_1_536	0.237172	0.384851	4.95254	0.349243	0.630764	0.402774	0.104165	0.33267	0.378688	2.05604	0.0865924	0.237323	0.135156	0.196768	1.39761	0.455903	1.34829	0.349407	0.925664	0.462374	0.924459	0.0847207	0.869191	IgG_1_536	IgG_1	IgG_1
IgG_1_537	0.217927	0.635841	12.1079	0.754321	0.819247	0.98293	0.230432	1.2283	0.428449	3.81112	0.217902	0.549543	0.133173	0.278554	3.31604	0.525737	0.848914	0.189083	1.08411	0.702302	0.883021	0.112542	0.987453	IgG_1_537	IgG_1	IgG_1
IgG_1_538	0.262751	0.524413	7.30398	0.466601	0.779091	0.379158	0.384583	0.644217	0.419859	3.12624	0.227983	0.533191	0.0561032	0.328318	2.83554	0.733463	0.814095	0.288963	1.18815	0.570801	1.1866	0.16682	1.21183	IgG_1_538	IgG_1	IgG_1
IgG_1_539	0.155218	0.71384	4.24756	0.520973	0.5806	0.674048	0.197136	0.591043	0.679786	1.65536	0.19971	0.405847	0.137501	0.296551	3.03468	0.39574	2.07531	0.328057	0.979985	0.317271	0.640531	0.0662005	0.713431	IgG_1_539	IgG_1	IgG_1
IgG_1_540	0.437958	0.440977	7.0018	0.787241	0.641471	0.838682	0.33062	0.965485	0.616232	1.78447	0.110042	0.551428	0.030303	0.372175	3.10556	0.844793	2.92251	0.650594	1.41551	0.276843	1.04017	0.145958	0.799847	IgG_1_540	IgG_1	IgG_1
IgG_1_541	0.970842	1.81849	6.11363	1.65979	0.877402	1.51236	0.391983	1.03538	0.668816	2.61473	0.213199	1.01502	0.299022	0.361998	5.87242	1.52839	115.501	18.8666	1.64196	0.816532	1.53034	0.267303	1.52396	IgG_1_541	IgG_1	IgG_1
IgG_1_542	1.37039	0.134444	1.09463	0.27406	0.399569	0.274685	0.0235789	0.332851	0.12567	0.358724	0.121541	0.584851	0.121094	0.061957	1.34921	0.0277778	2.01759	0.701116	0.0984446	0.262045	0.797955	0.133795	0.214128	IgG_1_542	IgG_1	IgG_1
IgG_1_543	0.526753	0.49761	2.27191	0.602556	0.972453	1.10847	0.211273	0.471722	0.228206	1.07916	0.33136	1.14047	0.184894	0.400233	3.03396	0.457261	4.75629	0.933376	0.538367	0.159556	1.02475	0.192177	0.338802	IgG_1_543	IgG_1	IgG_1
IgG_1_544	1.14538	0.324988	0.985196	0.23802	0.374538	0.563698	0.108504	0.381183	0.130529	0.516374	0.0806974	0.839047	0.0559597	0.118751	1.56309	0.252637	3.91217	0.767193	0.878269	0.140396	1.44381	0.13762	0.49582	IgG_1_544	IgG_1	IgG_1
IgG_1_545	0.467718	0.820341	11.8909	0.746228	0.764548	1.13127	0.285408	1.14679	0.82789	3.5126	0.158784	0.558907	0.134501	0.42482	3.01677	0.683795	0.908903	0.236258	1.13219	0.514265	0.954309	0.204416	1.17709	IgG_1_545	IgG_1	IgG_1
IgG_1_546	0.129288	0.530457	4.47773	0.734369	0.546338	0.538342	0.164831	0.994846	0.312903	2.47199	0.0953423	0.413895	0.101084	0.253631	2.57567	0.364249	0.655133	0.14792	1.10197	0.75366	1.14891	0.0545087	0.884519	IgG_1_546	IgG_1	IgG_1
IgG_1_547	0.354267	0.513224	8.65922	0.664928	0.560293	1.01628	0.0416667	1.53561	0.417406	2.888	0.387916	0.552553	0.0416667	0.672452	3.65035	0.413047	0.919105	0.125	1.02868	0.532615	0.935937	0.196508	1.22579	IgG_1_547	IgG_1	IgG_1
IgG_1_548	0.229412	0.676589	6.15248	0.508021	0.592748	0.773764	0.195625	0.860928	0.476405	3.32114	0.246896	0.407505	0.123545	0.323702	2.79691	0.495914	4.28839	0.641693	1.33635	0.434333	1.00958	0.244669	1.21095	IgG_1_548	IgG_1	IgG_1
IgG_1_549	2.49192	0.0175439	0.0350877	0.0175439	0.0943226	0	0.0175439	0	0.0175439	0.0526316	0.0175439	0.689898	0.0350877	0.02954	0.176094	0.0479496	0.29502	0.0471467	0	0.0417936	0.106426	0.0903757	0	IgG_1_549	IgG_1	IgG_1
IgG_1_550	0.41156	0.85066	12.7039	0.758963	1.01556	1.33452	0.0526316	0.971481	0.689311	4.98333	0.327495	0.718839	0.152937	0.381149	2.8543	0.514092	0.461458	0.0819545	1.52762	0.768554	1.35055	0.157895	1.00307	IgG_1_550	IgG_1	IgG_1
IgG_1_551	0.738682	1.23274	26.1034	0.612829	1.45957	1.64028	0.444526	1.57297	1.19562	7.23406	0.437405	0.642814	0.466019	0.818206	5.28194	0.9036	0.914808	0.267384	2.22075	0.692533	1.16855	0.125	1.66948	IgG_1_551	IgG_1	IgG_1
IgG_1_552	0.29176	0.932767	12.2091	0.784175	0.903534	1.10257	0.387163	1.16326	0.471969	2.69578	0.26179	0.701935	0.13816	0.362256	3.93236	0.749736	1.12346	0.198125	1.29851	0.49303	1.09587	0.200196	0.926581	IgG_1_552	IgG_1	IgG_1
IgG_1_553	0.949339	1.29802	3.88582	1.29872	0.663555	1.15677	0.30021	0.703475	0.404257	1.77508	0.344172	1.16802	0.149183	0.223215	4.21426	1.39208	125.917	30.9918	1.00917	0.603245	1.09822	0.214399	0.89359	IgG_1_553	IgG_1	IgG_1
IgG_1_554	0.528411	0.403968	1.78208	0.542267	0.451609	0.578322	0.12903	0.35535	0.314284	1.30771	0.0342245	1.22795	0.0470045	0.131331	1.76909	0.390368	5.30476	1.06719	0.513845	0.513013	0.434538	0.101966	0.334845	IgG_1_554	IgG_1	IgG_1
IgG_1_555	0.318301	0.690958	5.35497	0.906156	0.574916	0.646301	0.328078	0.751177	1.22899	1.55692	0.312451	0.618918	0.19229	0.299453	2.87512	0.895656	5.26779	1.08842	2.04293	1.09141	0.895539	0.0781958	0.745879	IgG_1_555	IgG_1	IgG_1
IgG_1_556	1.8917	0.265181	0.844054	0.165268	0.370138	0.510968	0.204079	0.265964	0.123938	0.197998	0.212073	1.01483	0.0385538	0.0645161	1.32072	0.15219	2.68763	0.422957	0.156245	0.11871	0.821392	0	0.177254	IgG_1_556	IgG_1	IgG_1
IgG_1_557	2.25707	0.0808771	0.56581	0.16196	0.200108	0.181141	0.0431756	0.160042	0.0266667	0.433153	0.0133333	0.296469	0.057282	0.0133333	0.719526	0.126881	1.25151	0.395504	0.121997	0.10377	0.386142	0.0302961	0.115818	IgG_1_557	IgG_1	IgG_1
IgG_1_558	1.85562	0.0434783	0.0434783	0	0.0869565	0	0	0	0	0	0	0.575957	0	0	0.0434783	0	0.252683	0.0869565	0.0434783	0.0434783	0.0434783	0	0	IgG_1_558	IgG_1	IgG_1
IgG_1_559	0.363107	0.515328	8.84017	0.649749	0.571621	0.903788	0.381179	0.732491	0.167069	2.81985	0.132521	0.257097	0.285973	0.275643	3.20323	0.651272	0.707626	0.212284	0.677489	0.258225	0.826819	0.268802	1.10496	IgG_1_559	IgG_1	IgG_1
IgG_1_560	0.231632	0.685764	9.56724	0.629586	0.603951	0.93449	0.304602	1.08247	0.490167	2.51702	0.187352	0.516545	0.0998246	0.304012	3.30218	0.732279	1.02808	0.159727	1.18104	0.369164	0.833944	0.180742	0.944895	IgG_1_560	IgG_1	IgG_1
IgG_1_561	0.324522	0.516008	4.22341	0.226072	0.494394	0.591574	0.172465	0.49529	0.55121	1.32811	0.186342	0.334499	0.16076	0.175872	2.2613	0.46597	1.05939	0.168128	1.06991	0.317395	0.561602	0.162732	0.64176	IgG_1_561	IgG_1	IgG_1
IgG_1_562	0.345203	0.673991	6.60409	0.509046	0.554867	0.706054	0.218717	1.00978	0.900058	1.97586	0.235554	0.446489	0.117046	0.283418	2.80714	0.513636	5.26728	0.710405	1.7651	0.437435	1.30474	0.264685	1.32701	IgG_1_562	IgG_1	IgG_1
IgG_1_563	1.41591	2.66192	25.6888	2.56081	2.14761	3.08228	1.02647	2.35932	1.50877	5.04907	0.893424	2.04975	0.582005	0.963678	10.3995	3.18739	215.608	38.9924	2.94206	1.9696	2.37121	0.360589	2.25678	IgG_1_563	IgG_1	IgG_1
IgG_1_564	0.261187	2.03974	19.5584	2.2156	1.87604	2.17104	0.570034	1.92691	1.0691	2.92447	0.230769	1.68728	0.379907	0.585708	6.28795	0.901044	13.0534	3.09998	2.24385	0.740933	1.93811	0.403652	0.873455	IgG_1_564	IgG_1	IgG_1
IgG_1_565	1.63684	0.111679	0.30192	0.0509809	0.145923	0.184313	0.0229885	0.159158	0.0842944	0.288558	0.0416438	0.36327	0.0229885	0.0114943	0.578669	0.0704854	1.18534	0.215908	0.173516	0.0645269	0.242873	0.0499257	0.114174	IgG_1_565	IgG_1	IgG_1
IgG_1_566	1.64016	0.0899417	0.428501	0.168976	0.222015	0.223345	0.119788	0.118587	0.113213	0.333928	0.0537626	0.829815	0.0418113	0.100202	0.879138	0.0961193	1.24144	0.290162	0.160422	0.0604495	0.239832	0	0.139448	IgG_1_566	IgG_1	IgG_1
IgG_1_567	3.07753	0.093329	0.185951	0.0568272	0.151334	0.0702793	0.0106772	0.0314913	0	0.0497725	0.0188679	0.662517	0.0591057	0.00943396	0.11442	0.00943396	0.316318	0.0808619	0.0318844	0.0194224	0.259721	0.0546405	0.0909603	IgG_1_567	IgG_1	IgG_1
IgG_1_568	0.325613	0.699259	8.11848	0.327249	0.664596	0.917109	0.207601	1.10255	0.470312	3.21055	0.20537	0.47224	0.164525	0.262097	2.48037	0.535029	0.968198	0.216602	1.04481	1.10145	1.03273	0.162239	1.22989	IgG_1_568	IgG_1	IgG_1
IgG_1_569	0.379571	0.576187	9.23838	0.437564	0.543785	0.839141	0.179809	1.09062	0.523872	3.43995	0.229829	0.537596	0.272861	0.36071	2.78837	0.510331	1.18857	0.169537	1.03841	0.327431	0.775339	0.0912711	0.746736	IgG_1_569	IgG_1	IgG_1
IgG_1_570	0.258839	0.585705	4.38774	0.549313	0.380618	0.650112	0.292181	0.609309	0.323902	0.848928	0.0893581	0.468184	0.152734	0.23542	2.5829	0.791538	7.9648	1.31305	0.938866	0.37662	0.785776	0.224667	1.17383	IgG_1_570	IgG_1	IgG_1
IgG_1_571	1.51764	2.2708	5.19828	1.25615	0.941184	1.45077	0.31919	0.738079	0.651302	2.7988	0.266982	1.26261	0.23916	0.560417	5.34921	1.70774	162.052	25.9011	1.3725	0.962797	1.36364	0.324615	1.8219	IgG_1_571	IgG_1	IgG_1
IgG_1_572	0.85047	0.276153	1.09062	0.367746	0.438677	0.394414	0.169297	0.296861	0.142404	0.46018	0.0610328	0.964624	0.0592328	0.0799809	1.55392	0.191076	1.54368	0.366303	0.233914	0.119713	0.408983	0.0344118	0.29097	IgG_1_572	IgG_1	IgG_1
IgG_1_573	2.3239	0	0.028088	0.0121951	0.0121951	0.0121951	0.0121951	0	0.0236208	0.0280182	0.0121951	0.133176	0.0121951	0	0.0487805	0.0138879	0.149091	0.0341768	0	0.0121951	0.120716	0.0121951	0.0121951	IgG_1_573	IgG_1	IgG_1
IgG_1_574	2.45394	0.263726	0.410852	0.111419	0.232313	0.189027	0.0370312	0.0710681	0.0965693	0.448548	0.0979734	1.19093	0.032283	0.0660572	0.535368	0.0607669	0.838294	0.177801	0.0554092	0.0331894	0.400361	0.0562028	0.460098	IgG_1_574	IgG_1	IgG_1
IgG_1_575	0.401794	0.531209	5.82805	0.217059	0.758731	0.7187	0.233074	0.70497	0.327646	2.26416	0.140424	0.308925	0.146615	0.253955	2.3494	0.471421	0.586521	0.163369	1.02526	0.344676	1.06101	0.108932	0.784912	IgG_1_575	IgG_1	IgG_1
IgG_1_576	0.302139	0.528781	5.82757	0.155057	0.619251	0.684739	0.0425942	0.247261	0.303173	2.72177	0.270668	0.618803	0.0645161	0.296157	1.99092	0.380934	0.971811	0.273839	1.66046	0.439507	1.34494	0.274031	0.798587	IgG_1_576	IgG_1	IgG_1
IgG_1_577	0.335365	0.853878	10.6423	0.29497	0.214482	0.937303	0.14356	1.09876	0.673288	3.71023	0.268089	0.393971	0.104609	0.420552	2.9568	0.446701	0.310616	0.0350329	1.6703	0.345713	0.857288	0.0496415	1.11829	IgG_1_577	IgG_1	IgG_1
IgG_1_578	0.270011	0.522344	4.03717	0.223016	0.51667	0.386767	0.169151	0.62813	0.294254	1.90074	0.218691	0.167003	0.0619523	0.20575	1.56998	0.359053	0.196587	0.037747	0.972493	0.489105	0.505965	0.0502552	0.506024	IgG_1_578	IgG_1	IgG_1
IgG_1_579	0.22424	0.112	1.1578	0.225768	0.595128	0.253961	0.0384521	0.385647	0.171004	0.504214	0.47712	0.316355	0.235226	0.169086	0.916345	0.0285714	0.263907	0.0777182	0.562078	0.280142	0.398019	0.0897904	0.506339	IgG_1_579	IgG_1	IgG_1
IgG_1_580	0.350256	0.573698	5.96854	0.495903	0.561996	0.690017	0.124041	0.794833	0.301409	2.73451	0.106789	0.401879	0.0938425	0.210317	2.44499	0.458138	0.644697	0.0791107	0.97581	0.332656	0.965899	0.157393	1.12053	IgG_1_580	IgG_1	IgG_1
IgG_1_581	0.32991	0.577305	7.01437	0.541522	0.712405	0.854234	0.185285	0.871111	0.257098	2.61168	0.124436	0.440583	0.163089	0.302067	2.36796	0.507397	0.870779	0.118895	1.04416	0.66148	1.2278	0.198068	1.35424	IgG_1_581	IgG_1	IgG_1
IgG_1_582	0.561862	1.45285	35.3019	1.82131	1.25711	2.26846	0.455613	2.46141	0.887906	5.82631	0.378155	0.748628	0.267138	0.920975	6.92098	1.37061	2.41188	0.399013	2.03085	0.836308	1.23191	0.256991	1.7356	IgG_1_582	IgG_1	IgG_1
IgG_1_583	0.466448	0.498257	4.54252	0.677557	0.697356	0.719137	0.199486	0.819241	0.420066	1.27293	0.172591	0.673943	0.0986032	0.199318	2.96159	0.5974	4.27637	0.760265	0.74218	0.340648	1.08763	0.098034	0.532693	IgG_1_583	IgG_1	IgG_1
IgG_1_584	0.277092	0.31539	1.73187	0.32116	0.665652	0.448989	0.194937	0.233525	0.322887	1.0662	0.247362	0.572489	0.0513126	0.167991	2.18069	0.329909	2.58003	0.537963	0.512293	0.216711	0.624309	0.216704	0.617658	IgG_1_584	IgG_1	IgG_1
IgG_1_585	2.55485	0.189199	0.592282	0.252658	0.254114	0.775226	0.0603403	0.119168	0.0788273	0.209429	0.0807225	0.541574	0.040486	0.140059	1.06142	0.122138	1.93927	0.446477	0.109477	0.064389	0.441741	0.0719558	0.125689	IgG_1_585	IgG_1	IgG_1
IgG_1_586	2.90405	0.177181	0.666653	0.163256	0.159679	0.253052	0.0208077	0.039855	0.0472013	0.154346	0.0813855	0.373583	0.0277401	0.0234194	0.600503	0.00720624	0.435521	0.182684	0.144898	0.0268456	0.607734	0.0658834	0.112445	IgG_1_586	IgG_1	IgG_1
IgG_1_587	2.88213	0.00943396	0.055865	0.0379876	0.0646098	0.0100589	0	0.0198665	0.0214161	0.0188679	0	0.0652086	0	0.0146628	0.0527992	0	0.0493498	0	0.00943396	0.0224739	0.0757734	0.00943396	0	IgG_1_587	IgG_1	IgG_1
IgG_1_588	0.476875	0.570321	4.75871	0.224703	0.488135	0.530189	0.199592	1.26148	0.436807	2.84288	0.109157	0.162133	0.118787	0.34955	1.89101	0.337063	0.595189	0.158606	0.709251	0.562487	0.710644	0.0873366	0.500962	IgG_1_588	IgG_1	IgG_1
IgG_1_589	0.533828	0.897719	6.01583	0.36015	0.792664	1.3706	0.308305	1.66276	0.682171	3.6839	0.228664	0.68405	0.117727	0.315739	3.21874	0.791553	0.673319	0.0294118	0.960227	0.35088	0.805721	0.0294118	0.589635	IgG_1_589	IgG_1	IgG_1
IgG_1_590	0.259805	0.559931	6.46551	0.428767	0.612166	0.892232	0.201606	0.678254	0.235457	2.08878	0.154713	0.402154	0.134665	0.265274	2.4546	0.477496	0.51649	0.0757634	0.881928	0.331978	0.807016	0.13441	0.806232	IgG_1_590	IgG_1	IgG_1
IgG_1_591	0.213316	0.518292	6.27866	0.42821	0.57381	0.827395	0.162011	0.696359	0.356003	1.97828	0.260779	0.431855	0.074957	0.22842	2.09589	0.40408	0.662773	0.091636	0.805329	0.737411	0.753653	0.0927462	0.681129	IgG_1_591	IgG_1	IgG_1
IgG_1_592	0.572795	0.805461	1.9714	0.735567	0.361153	0.712114	0.118998	0.539634	0.356402	0.632186	0.162478	0.844394	0.198825	0.205974	3.41019	0.144314	4.04309	0.924544	0.557571	0.191605	1.38465	0.0996952	0.753339	IgG_1_592	IgG_1	IgG_1
IgG_1_593	1.87843	0.145086	0.213996	0.145926	0.159224	0.128677	0	0.0754253	0.0468856	0.0465116	0.0725483	0.58888	0	0.0758799	0.469408	0.126921	0.652078	0.124252	0.070959	0.118071	0.303829	0.0497277	0.290873	IgG_1_593	IgG_1	IgG_1
IgG_1_594	1.34851	0.788578	1.80813	0.8951	0.979504	1.1328	0.268776	0.655473	0.298388	1.1049	0.119729	2.70766	0.182971	0.221769	4.01732	0.838558	40.5554	7.44613	0.766913	0.338384	1.49578	0.20499	0.624919	IgG_1_594	IgG_1	IgG_1
IgG_1_595	2.39939	0.301524	1.14976	0.274886	0.555217	0.43024	0.061833	0.36457	0.132771	0.420489	0.145192	1.05333	0.0799794	0.0926107	1.816	0.331899	4.54524	0.946708	0.378407	0.132099	1.22781	0.23732	0.294118	IgG_1_595	IgG_1	IgG_1
IgG_1_596	1.87924	0.158418	0.741828	0.158748	0.333529	0.313222	0.0770103	0.180893	0.0626449	0.342897	0.0796502	0.665057	0.0697699	0.0757393	1.3276	0.247472	3.06212	0.87687	0.516169	0.15271	1.04031	0.105915	0.519464	IgG_1_596	IgG_1	IgG_1
IgG_1_597	1.70474	0.0535032	0.337326	0.074777	0.24868	0.147074	0	0.0465116	0.0243683	0.132342	0	0.368613	0.0232558	0.052624	0.596255	0.0996805	0.856475	0.226812	0.0465116	0.121918	0.601403	0.0824282	0.314115	IgG_1_597	IgG_1	IgG_1
IgG_1_598	3.69549	0.0656141	0.249968	0.0571268	0.141035	0.110203	0.0226786	0.098585	0.0319149	0.126067	0.0212766	0.584752	0	0.0168791	0.587094	0.0589139	0.547072	0.111773	0.0868252	0.0493567	0.375116	0.0234601	0.080098	IgG_1_598	IgG_1	IgG_1
IgG_1_599	0.145996	0.561874	7.33509	0.332057	0.534401	0.575877	0.176651	0.735172	0.251097	2.24471	0.166171	0.343068	0.0227273	0.138094	1.90643	0.29407	0.718379	0.127386	0.762091	1.03456	0.546847	0.136861	0.683926	IgG_1_599	IgG_1	IgG_1
IgG_1_600	0.163298	0.620932	6.13632	0.423177	0.701842	0.37196	0.278565	0.505924	0.421474	2.46784	0.264738	0.208373	0.16706	0.180047	2.00148	0.31388	0.867638	0.075	0.514452	0.330779	0.879006	0.129513	0.645305	IgG_1_600	IgG_1	IgG_1
IgG_1_601	0.435233	0.745697	15.3989	1.26992	0.83901	1.061	0.430216	1.30924	1.07483	3.42914	0.285288	0.927157	0.215233	0.40817	5.38312	1.14288	14.5913	2.6073	1.28005	0.717965	1.37337	0.40836	1.14713	IgG_1_601	IgG_1	IgG_1
IgG_1_602	1.96561	0.193427	0.704349	0.175658	0.419211	0.30717	0.0687718	0.15625	0.213814	0.359673	0.0469822	0.614311	0	0.159523	1.37015	0.185261	1.70162	0.443038	0.125	0.177269	1.12167	0.155614	0.380287	IgG_1_602	IgG_1	IgG_1
IgG_1_603	2.3853	0.012987	0	0.012987	0.0520005	0.012987	0	0	0	0	0.012987	1.04266	0	0	0.0273195	0	0.0333678	0.0144711	0	0	0.0783505	0	0	IgG_1_603	IgG_1	IgG_1
IgG_1_604	0.392286	0.776286	9.95139	0.439912	0.770532	0.826247	0.236933	0.809181	0.296075	3.07076	0.152721	0.449802	0.0793588	0.302749	2.36185	0.470034	0.52735	0.183593	0.969603	0.361664	0.857646	0.121269	0.951423	IgG_1_604	IgG_1	IgG_1
IgG_1_605	0.301174	0.495754	7.27155	0.212536	0.844951	0.587324	0.112105	0.551373	0.283315	3.36057	0.176285	0.216517	0.0726792	0.195859	2.09056	0.422864	0.469537	0.0813182	0.93682	0.34926	0.610809	0.189286	0.894666	IgG_1_605	IgG_1	IgG_1
IgG_1_606	0.308327	0.73602	6.69076	0.347778	0.502248	0.669929	0.214921	0.64342	0.619014	2.7298	0.231136	0.505119	0.119956	0.261022	2.17209	0.450967	0.695408	0.16129	0.847748	0.599458	0.731504	0.130406	0.771124	IgG_1_606	IgG_1	IgG_1
IgG_1_607	0.372589	0.672483	4.08599	0.256181	0.689916	0.423662	0.321073	0.72182	0.316095	1.69854	0.138547	1.31738	0.0294118	0.279437	1.32356	0.408507	0.900486	0.188481	0.910561	0.237023	0.972381	0.0699123	0.884107	IgG_1_607	IgG_1	IgG_1
IgG_1_608	0.0681818	0.828648	7.87441	0.476119	0.67081	0.633448	0.135483	1.09328	0.291874	3.43051	0.136866	0.29451	0.174569	0.275366	2.21088	0.414213	0.623447	0.134854	0.739364	0.287677	0.686233	0.0681818	0.952125	IgG_1_608	IgG_1	IgG_1
IgG_1_609	0.0724638	0.563214	5.6481	0.223461	0.523451	0.92084	0.293077	0.811663	0.375013	2.38445	0.254335	0.417777	0.0434783	0.179405	2.39253	0.226662	1.86238	0.469368	0.991349	0.592695	0.742375	0.104614	0.634672	IgG_1_609	IgG_1	IgG_1
IgG_1_610	0.308181	0.630406	4.30443	0.636842	0.571655	0.643969	0.198259	0.581027	0.56513	1.75325	0.199859	0.962108	0.269781	0.237475	2.28406	0.481777	8.73762	1.48909	1.00096	0.789931	0.844217	0.165838	0.780599	IgG_1_610	IgG_1	IgG_1
IgG_1_611	0.248246	0.555638	3.35016	1.05485	0.514256	0.574923	0.167618	0.560384	0.355441	0.903518	0.186673	1.06225	0.104357	0.18786	2.47091	0.429729	10.8129	2.10154	0.815894	0.356899	0.986271	0.122888	1.0645	IgG_1_611	IgG_1	IgG_1
IgG_1_612	0.423759	0.456773	5.23958	1.5032	0.631205	0.930835	0.847056	0.779208	1.11953	1.85945	0.198419	0.798212	0.159906	0.48226	2.62722	0.729978	7.45505	1.36185	2.03409	0.643717	0.87128	0.0892777	0.359594	IgG_1_612	IgG_1	IgG_1
IgG_1_613	1.66024	0.279625	0.702798	0.332932	0.29995	0.404306	0.0612705	0.173048	0.134835	0.253549	0.109132	0.497952	0.108354	0.0408267	1.14223	0.121917	2.7364	0.602196	0.1539	0.162752	0.502529	0.0775495	0.146076	IgG_1_613	IgG_1	IgG_1
IgG_1_614	0.41131	0.442701	7.5307	0.338726	0.523073	0.735824	0.296733	1.42753	0.576349	3.75681	0.1676	0.450426	0.126895	0.395445	2.28057	0.702658	0.544676	0.178931	1.2471	0.378017	0.630848	0.132529	0.596636	IgG_1_614	IgG_1	IgG_1
IgG_1_615	0.226079	0.6573	9.54311	0.577279	0.665164	0.685807	0.187687	0.911806	0.34203	3.10169	0.197608	0.250254	0.105635	0.227807	2.21949	0.571488	0.475047	0.0708436	0.908692	0.595118	0.682167	0.100675	0.707997	IgG_1_615	IgG_1	IgG_1
IgG_1_616	0.335844	0.560473	5.72205	0.238286	0.28796	0.36256	0.25221	0.565228	0.384352	2.25731	0.121658	0.737717	0	0.0954368	1.75884	0.486692	1.02403	0.181998	1.46171	0.695598	1.05416	0.234124	1.02377	IgG_1_616	IgG_1	IgG_1
IgG_1_617	0.291531	0.620172	5.59788	0.634595	0.631033	0.723195	0.180845	0.661512	0.707806	1.60551	0.161944	0.550122	0.0918757	0.235464	2.6861	0.433907	1.51281	0.302143	1.20752	0.815781	0.803488	0.162853	0.920175	IgG_1_617	IgG_1	IgG_1
IgG_1_618	0.622299	0.695274	6.54462	1.19715	0.770191	0.787386	0.192156	0.76553	0.498384	2.36488	0.174278	0.754611	0.208831	0.282114	4.22137	0.676004	6.68501	1.39211	0.752596	0.745986	0.757018	0.161698	0.59237	IgG_1_618	IgG_1	IgG_1
IgG_1_619	0.233483	0.656808	5.48181	0.407766	0.531498	0.449088	0.142648	0.47592	0.210003	2.40856	0.130258	0.662843	0.0793315	0.269603	1.69622	0.563923	0.947556	0.220095	1.53924	0.491162	0.851296	0.155417	0.757703	IgG_1_619	IgG_1	IgG_1
IgG_1_620	0.256518	0.398749	5.24922	0.399403	0.515913	0.543317	0.290309	0.55271	0.341813	1.90285	0.0832821	0.349187	0.0374076	0.234071	2.07651	0.348704	0.612235	0.127217	0.79447	0.321479	0.617111	0.128464	0.65443	IgG_1_620	IgG_1	IgG_1
IgG_1_621	0.106419	0.882387	4.84686	0.384708	0.57488	0.744019	0.148693	0.783524	0.248405	2.19222	0.433516	0.375122	0.0588235	0.333834	2.28657	0.461395	0.476654	0.050123	0.907857	0.3512	0.64893	0.117048	0.633566	IgG_1_621	IgG_1	IgG_1
IgG_1_622	0.281494	0.463009	6.35425	0.503655	0.784674	0.840641	0.196223	0.927945	0.433898	2.87344	0.187682	0.506224	0.224791	0.21118	3.09846	0.689596	0.313686	0.10196	0.93142	0.289347	0.54496	0.109036	0.767276	IgG_1_622	IgG_1	IgG_1
IgG_1_623	0.216636	0.589457	4.39991	0.519254	0.796632	0.516978	0.201673	0.575538	0.660517	1.35503	0.246652	0.630522	0.11348	0.204526	2.35757	0.484727	1.33752	0.276352	1.90753	0.392241	0.598087	0.0662413	0.739402	IgG_1_623	IgG_1	IgG_1
IgG_1_624	2.56522	0.228063	0.341616	0.0546052	0.115742	0.247568	0	0.249526	0	0.218065	0.0639758	0.1	0.234188	0	1.05536	0.05	9.47566	2.64267	0.0509194	0.119482	0.276607	0	0.224744	IgG_1_624	IgG_1	IgG_1
IgG_1_625	1.42176	0.113445	0.848113	0.373609	0.318305	0.349901	0.0714385	0.12	0.0634969	0.302523	0.0902059	0.630118	0.0445494	0.0723045	1.6453	0.0785671	2.66486	0.666399	0.247095	0.106687	0.265971	0.02	0.314425	IgG_1_625	IgG_1	IgG_1
IgG_1_626	2.36207	0.0388502	0.0363636	0.0252597	0.0645262	0.140896	0.00909091	0.0223036	0.00909091	0.0589904	0.0253757	0.180587	0.00909091	0.0141296	0.0564858	0	0.116787	0.0181818	0.0414763	0	0.0530247	0	0.0208418	IgG_1_626	IgG_1	IgG_1
IgG_1_627	0.58987	0.735516	7.40242	0.112284	0.474869	0.595737	0.110983	1.04564	0.34667	2.62225	0.0540541	0.486454	0.229385	0.143989	2.07124	0.311658	0.838749	0.146172	0.91071	0.431126	0.993524	0.0307646	0.908376	IgG_1_627	IgG_1	IgG_1
IgG_1_628	0.695273	0.935015	13.2739	0.571817	0.920987	1.05322	0.275089	1.3551	0.726747	3.78167	0.291469	0.558581	0.257913	0.3388	3.27589	0.686365	0.847117	0.280905	1.63959	0.795375	1.05212	0.169765	1.29557	IgG_1_628	IgG_1	IgG_1
IgG_1_629	0.309675	0.665733	4.80396	0.263905	0.530929	0.442089	0.172059	0.687713	0.22953	1.78697	0.110502	0.307105	0.0848653	0.230095	1.88525	0.465569	0.28872	0.105865	0.830662	0.168913	0.467485	0.127565	0.686322	IgG_1_629	IgG_1	IgG_1
IgG_1_630	0.296104	1.16901	17.9132	1.0675	0.839115	1.40012	0.390279	1.75421	0.649273	4.0585	0.22778	0.797001	0.226364	0.547064	4.11722	0.918454	2.81101	0.471394	1.45417	0.559637	1.16269	0.0822783	1.3375	IgG_1_630	IgG_1	IgG_1
IgG_1_631	0.232586	0.541626	4.37408	0.291901	0.570111	0.685903	0.1547	0.592	0.343657	1.9749	0.111942	0.441116	0.135287	0.215769	2.348	0.398363	3.48727	0.673497	1.05104	0.557054	1.12468	0.208122	1.11888	IgG_1_631	IgG_1	IgG_1
IgG_1_632	0.260768	0.527484	3.47467	0.412753	0.353953	0.542453	0.215818	0.614248	0.181322	0.955062	0.273315	0.633241	0.0506571	0.123743	2.41699	0.347105	6.55198	1.27524	1.09464	0.459704	1.04922	0.218254	1.19069	IgG_1_632	IgG_1	IgG_1
IgG_1_633	0.430227	0.55873	4.35102	0.670008	0.625343	0.597704	0.166625	0.350287	0.301809	1.22511	0.208317	0.599335	0.0649031	0.164461	2.41253	0.573144	19.1583	4.49357	0.6871	0.383583	0.902889	0.18156	0.599739	IgG_1_633	IgG_1	IgG_1
IgG_1_634	1.42375	0.278794	0.684059	0.258945	0.371741	0.284237	0.0813315	0.187856	0.0958139	0.264952	0.078505	1.4502	0.0405705	0.0641265	1.26919	0.224592	5.35615	1.23673	0.305628	0.0666465	0.80483	0.0634943	0.231137	IgG_1_634	IgG_1	IgG_1
IgG_1_635	0.335325	0.743264	11.434	0.644433	0.648645	0.627304	0.545847	1.04454	0.545886	2.89746	0.100631	0.490997	0.238617	0.133455	3.94391	0.54726	0.668324	0.126347	1.51447	0.331709	0.796594	0.072217	0.775709	IgG_1_635	IgG_1	IgG_1
IgG_1_636	0.294084	0.792286	15.7023	0.734407	1.45106	1.05793	0.421169	1.15471	0.907128	5.034	0.428663	0.463126	0.14225	0.400678	3.58073	0.799288	1.17678	0.136594	1.54226	0.597238	1.09108	0.0836978	1.35115	IgG_1_636	IgG_1	IgG_1
IgG_1_637	0.310818	0.808922	7.53167	0.665915	0.548394	1.02631	0.238409	0.969195	0.349914	3.50057	0.127952	0.554384	0.271874	0.18722	2.02594	0.500808	0.609872	0.0860284	0.984719	0.382038	0.644368	0.0278993	0.697222	IgG_1_637	IgG_1	IgG_1
IgG_1_638	0.306286	0.711599	6.69994	0.456413	0.61747	0.893738	0.275079	0.987941	0.841719	1.93563	0.162108	0.321366	0.145012	0.304155	3.13082	0.571772	1.74608	0.310215	1.44969	0.360444	0.673458	0.126407	0.836158	IgG_1_638	IgG_1	IgG_1
IgG_1_639	1.97927	0.330927	1.7992	0.579308	0.42956	0.676259	0.152727	0.414096	0.349262	0.383376	0.214947	1.16229	0.0204082	0.07584	2.42611	0.190533	4.23032	1.00447	0.276944	0.300409	1.22836	0.145085	0.443746	IgG_1_639	IgG_1	IgG_1
IgG_1_640	1.87165	0.0451611	0.230691	0.0369292	0.118186	0.103852	0.0703979	0.0667553	0.024008	0.0477387	0	0.489586	0.0365854	0	0.407764	0	0.668433	0.323783	0.0538122	0.0121951	0.354004	0.0574611	0.0746906	IgG_1_640	IgG_1	IgG_1
IgG_1_641	2.12791	0.0968642	0.0851829	0.107321	0.0417088	0.0175439	0	0	0	0.188116	0.0175439	0.431158	0.022668	0	0.0777968	0.0175439	0.18776	0.120772	0.0607691	0.0175439	0.142099	0.01997	0.0599301	IgG_1_641	IgG_1	IgG_1
IgG_1_642	0.399003	0.540598	4.58137	0.352381	0.567145	0.562029	0.178028	0.817663	0.258924	1.9836	0.170453	0.241836	0.051771	0.254272	1.90647	0.384678	0.612167	0.109262	1.16726	0.734979	0.734551	0.0533388	0.851908	IgG_1_642	IgG_1	IgG_1
IgG_1_643	0.101526	0.883303	10.8088	0.704116	0.974004	0.972929	0.196598	1.25379	0.601655	2.71424	0.223744	0.439192	0.16346	0.326283	3.43825	0.50585	4.2582	0.797536	1.61272	0.56607	1.16731	0.206406	1.43596	IgG_1_643	IgG_1	IgG_1
IgG_1_644	0.242666	0.440514	2.25392	0.638972	0.395896	0.336246	0.0985074	0.35208	0.48099	0.96552	0.0770501	0.611718	0.103275	0.0666667	2.23402	0.449522	10.277	2.6909	0.407576	0.239457	0.673219	0.183698	0.519166	IgG_1_644	IgG_1	IgG_1
IgG_1_645	0.913593	0.510133	4.5529	0.636747	0.656142	0.692985	0.219652	0.59901	0.395746	2.94775	0.218584	0.399255	0.0597498	0.162398	2.47426	0.485058	2.47504	0.667057	0.464027	0.408163	0.452408	0.0473819	0.372501	IgG_1_645	IgG_1	IgG_1
IgG_1_646	1.99674	0.102045	0.506451	0.287498	0.226185	0.104014	0	0.144062	0	0.255298	0.0292655	0.634229	0.0212766	0.0212766	0.570107	0.0725055	2.61485	0.656959	0.164872	0.0212766	0.332577	0.0256436	0.123612	IgG_1_646	IgG_1	IgG_1
IgG_1_647	2.12993	0.11052	0.15261	0.024835	0.025536	0.113065	0	0.0204082	0	0.065342	0.0204082	0.189612	0	0	0.130244	0.0204082	0.283803	0.0919731	0	0	0.0897795	0.0204082	0	IgG_1_647	IgG_1	IgG_1
IgG_1_648	2.326	0.038837	0.101691	0.0663139	0.0756438	0.136968	0.0170777	0.0132624	0.0246914	0.0727527	0.0518369	0.859329	0.0123457	0	0.170095	0.0518997	0.40728	0.176023	0.054298	0.0123457	0.355474	0.037037	0.0306598	IgG_1_648	IgG_1	IgG_1
IgG_1_649	3.7108	0.0232558	0	0	0	0.0232558	0	0	0	0	0	0.16257	0	0.0699438	0.0697674	0	0.094098	0.0232558	0	0	0.0232558	0	0	IgG_1_649	IgG_1	IgG_1
IgG_1_650	0.24916	1.1092	23.1559	1.0528	1.03567	1.63436	0.45743	1.60115	0.581354	4.5569	0.422182	0.744848	0.181915	0.40252	4.66559	1.00216	1.31725	0.293253	1.61735	1.43577	1.33625	0.212913	1.25569	IgG_1_650	IgG_1	IgG_1
IgG_1_651	1.02689	0.497759	1.24532	0.277647	0.379664	0.512204	0.164605	0.327888	0.381375	0.521487	0.104261	0.364245	0.0816728	0.0941176	1.9255	0.27745	1.62564	0.473155	0.365075	0.204405	0.541886	0.183578	0.435606	IgG_1_651	IgG_1	IgG_1
IgG_1_652	0.599411	0.295343	4.41835	0.28356	0.16309	0.311239	0	0.491738	0.157882	1.52686	0.0763057	0.149547	0.0689688	0.180745	1.90372	0.198451	0.249489	0.144832	0.817696	0.200214	0.297243	0.0740788	0.722555	IgG_1_652	IgG_1	IgG_1
IgG_1_653	0.227273	0.258826	2.70299	0.326487	0.133658	0.358735	0.0643061	0.38719	0	1.26871	0	0.185111	0	0.241381	1.81374	0.373785	0.0965966	0	0.490562	0.226263	0.153009	0.0909091	0.461251	IgG_1_653	IgG_1	IgG_1
IgG_1_654	0.275087	0.560353	4.65133	0.479012	0.349421	0.536232	0.0821826	0.307185	0.460946	1.50867	0.210968	0.103448	0.0344828	0.213988	2.00549	0.284611	0.382031	0.11979	0.716386	0.337081	0.735513	0.0956688	0.597127	IgG_1_654	IgG_1	IgG_1
IgG_1_655	0.32789	0.895875	12.4584	0.65066	0.872259	1.57495	0.335707	1.32298	0.605016	2.8373	0.25138	0.698652	0.156798	0.362658	3.63342	0.763989	3.22042	0.705045	1.66231	0.57918	1.12425	0.207395	1.04334	IgG_1_655	IgG_1	IgG_1
IgG_1_656	0.64474	1.03413	3.44541	0.715918	0.49335	0.663865	0.0978826	0.44253	0.481541	1.2698	0.13516	0.766273	0.125835	0.207751	3.02929	0.710742	81.2242	17.5819	1.09283	0.47002	0.604936	0.150737	0.697512	IgG_1_656	IgG_1	IgG_1
IgG_1_657	0.328985	0.730635	4.85427	0.821569	0.588752	0.758898	0.15916	0.783264	0.438342	1.45898	0.181484	0.555785	0.101475	0.320366	3.10725	0.528607	8.00939	1.58441	0.92688	0.96297	1.10771	0.0859751	0.801	IgG_1_657	IgG_1	IgG_1
IgG_1_658	0.35659	0.62739	3.76592	0.650301	0.871962	1.07956	0.183968	0.996706	0.35425	1.23025	0.151279	0.509263	0.20477	0.20751	3.28932	0.487257	2.53988	0.370849	0.613813	0.247055	0.68559	0.28085	0.249144	IgG_1_658	IgG_1	IgG_1
IgG_1_659	1.93226	0.164253	0.588479	0.222533	0.171512	0.241295	0.0201403	0.156497	0.104929	0.109866	0.015625	0.215818	0	0.0429459	0.716715	0.0157602	0.839906	0.486248	0.115309	0.0512965	0.131237	0	0.120099	IgG_1_659	IgG_1	IgG_1
IgG_1_660	3.22518	0.0375	0.0771837	0	0.069942	0	0	0	0	0.0125	0	0.0704424	0	0	0.0445532	0	0.130848	0.0375	0.0515108	0.0281236	0.0320768	0.0125	0	IgG_1_660	IgG_1	IgG_1
IgG_1_661	0.279063	0.563561	5.73145	0.271584	0.374209	0.652577	0.265118	0.790692	0.571762	2.85941	0.158198	0.236417	0.157834	0.142584	2.32996	0.417754	0.332151	0.0442172	1.33118	0.309748	1.09234	0.0991663	0.789112	IgG_1_661	IgG_1	IgG_1
IgG_1_662	0.156716	0.859767	12.044	0.645609	0.514812	1.30304	0.20392	0.855902	0.465449	2.98602	0.369057	0.436036	0.352916	0.352923	2.65028	0.616044	0.957034	0.166836	1.20367	0.463088	1.28073	0.196819	1.10323	IgG_1_662	IgG_1	IgG_1
IgG_1_663	0.076465	0.53142	7.76157	0.455005	0.738293	0.676362	0.175376	0.910801	1.18328	2.24308	0.120716	0.49813	0.132098	0.21326	2.72807	0.744587	2.50632	0.41489	2.33911	0.621849	1.40773	0.159713	1.04049	IgG_1_663	IgG_1	IgG_1
IgG_1_664	0.319453	0.478612	3.01419	0.521108	0.44105	0.468631	0.154343	0.50079	0.394217	0.994449	0.188942	0.34521	0.151672	0.158376	2.32262	0.405367	15.394	3.09128	0.804452	0.277245	0.923288	0.231262	0.814206	IgG_1_664	IgG_1	IgG_1
IgG_1_665	1.88973	0.616935	1.82014	0.625009	0.763443	0.763526	0.129767	0.491211	0.196799	0.80692	0.159456	2.1437	0.0840658	0.196824	3.07419	0.761378	52.1229	12.2802	0.576223	0.468596	1.1823	0.205772	0.506217	IgG_1_665	IgG_1	IgG_1
IgG_1_666	1.27706	0.276074	0.859448	0.250752	0.449923	0.642857	0.142047	0.192617	0.109617	0.223486	0.0421053	1.05692	0.022427	0.0526316	1.43799	0.140402	3.10697	0.503951	0.273129	0.0686525	1.19029	0.0576574	0.343148	IgG_1_666	IgG_1	IgG_1
IgG_1_667	0.303121	0.394592	5.87692	0.274579	0.646909	0.588624	0.161113	0.648309	0.566833	1.99228	0.113087	0.156319	0.0478725	0.22026	2.28589	0.411132	0.859616	0.143552	0.980443	0.149273	0.972789	0.200147	0.96174	IgG_1_667	IgG_1	IgG_1
IgG_1_668	0.273058	0.513546	4.19858	0.28047	0.616944	0.477334	0.0922303	0.567075	0.206904	1.98005	0.0841902	0.35474	0.114065	0.189474	2.18459	0.403502	0.294578	0.0930034	0.781129	0.698875	0.573772	0.025	0.715263	IgG_1_668	IgG_1	IgG_1
IgG_1_669	2.58325	0	0.0357143	0.0401181	0.110603	0.0995544	0.0763507	0	0	0.0357143	0	1.37458	0	0	0.05774	0	0.116967	0.136974	0	0	0.0892677	0	0	IgG_1_669	IgG_1	IgG_1
IgG_1_670	0.492427	0.56545	9.8779	0.238746	0.618372	0.880878	0.0645161	0.80844	0.640599	3.13972	0.0645161	0.459658	0.057266	0.560488	2.32478	0.60856	0.752443	0.131119	1.13653	0.565562	0.800926	0.150914	1.01026	IgG_1_670	IgG_1	IgG_1
IgG_1_671	0.387089	0.478967	7.06755	0.391136	0.477915	0.660597	0.0995882	0.582797	0.361599	2.45423	0.181627	0.411561	0.0729352	0.266351	1.87401	0.3418	0.536304	0.113511	0.772761	0.35863	0.613999	0.138244	0.584518	IgG_1_671	IgG_1	IgG_1
IgG_1_672	0.236515	0.491181	8.95829	0.487495	0.930338	0.846159	0.21237	0.625814	0.406627	3.28782	0.274743	0.400216	0.196006	0.31475	2.56462	0.43471	0.464386	0.0727552	0.971962	0.463289	0.474192	0.153426	0.544504	IgG_1_672	IgG_1	IgG_1
IgG_1_673	0.229908	0.531134	5.69153	0.498882	0.723562	0.758061	0.169267	0.677916	0.430295	1.99295	0.190576	0.539609	0.121817	0.308632	2.71012	0.59671	0.938011	0.152144	1.22206	0.405206	0.764891	0.106573	0.749576	IgG_1_673	IgG_1	IgG_1
IgG_1_674	0.351899	0.330493	2.39284	0.491381	0.47512	0.49447	0.0686825	0.372581	0.245011	0.66629	0.155682	0.383749	0.0640725	0.155088	1.98866	0.303905	2.94352	0.59585	0.436559	0.224704	0.606534	0.158491	0.532017	IgG_1_674	IgG_1	IgG_1
IgG_1_675	0.868596	0.221468	1.18103	0.505804	0.450829	0.618168	0.0857596	0.369879	0.216507	0.447478	0.149066	1.16452	0.0568869	0.123518	2.38712	0.317648	1.84785	0.361958	0.523056	0.126782	0.480861	0.149498	0.531258	IgG_1_675	IgG_1	IgG_1
IgG_1_676	2.13567	0.105915	0.171009	0.0650919	0.0787327	0.141602	0.0240964	0.0722892	0	0.0740813	0.0120482	0.1929	0	0.0287779	0.502049	0.0243049	1.38768	0.279618	0.102813	0.0368527	0.221263	0.053998	0.120903	IgG_1_676	IgG_1	IgG_1
IgG_1_677	2.2635	0.111307	0.133613	0.0920063	0.0263158	0.230981	0	0.0864722	0.0526316	0.0263158	0.0591455	0.902206	0.0314518	0	0.169818	0.0676432	0.660146	0.244978	0.0250707	0	0.233282	0	0.0263158	IgG_1_677	IgG_1	IgG_1
IgG_1_678	0.380147	0.7012	6.57693	0.35998	0.514748	0.545139	0.157147	0.763246	0.479449	2.06985	0.150273	0.376827	0.0921553	0.19617	1.97188	0.420068	0.458946	0.068083	0.842915	0.254659	0.614948	0.155554	0.75539	IgG_1_678	IgG_1	IgG_1
IgG_1_679	0.417658	0.344573	3.87591	0.203675	0.450849	0.390463	0.187423	0.432978	0.248789	1.36382	0.0597015	0.189793	0.0958603	0.140894	1.29773	0.275192	0.281208	0.0415773	0.442778	0.182392	0.352166	0.114233	0.412097	IgG_1_679	IgG_1	IgG_1
IgG_1_680	0.557501	0.461214	8.2552	0.370649	0.69947	0.607801	0.142859	0.868673	0.299549	2.54924	0.161523	0.304434	0.0922045	0.2754	2.0393	0.384116	0.390829	0.0387161	0.712007	0.271838	0.529618	0.112831	0.631238	IgG_1_680	IgG_1	IgG_1
IgG_1_681	0.238153	0.400236	3.09208	0.25571	0.416272	0.435878	0.11646	0.446469	0.18996	1.51299	0.0832543	0.28627	0.0510467	0.227026	1.65712	0.252605	0.312753	0.0424909	0.656572	0.221999	0.757056	0.0983716	0.704241	IgG_1_681	IgG_1	IgG_1
IgG_1_682	0.410481	1.00102	12.3984	0.941886	1.10558	1.22027	0.376257	1.36796	0.531143	3.94644	0.250778	0.445244	0.0860534	0.557771	3.45864	0.954209	1.58736	0.155024	1.44582	0.868542	0.894964	0.162937	0.921659	IgG_1_682	IgG_1	IgG_1
IgG_1_683	0.267995	1.2009	22.1726	1.79411	1.47214	1.4765	0.511895	1.81937	0.92651	3.07376	0.496687	0.974831	0.160048	0.44044	5.14381	1.20961	15.235	2.91042	1.39595	1.01319	1.69327	0.238968	1.38649	IgG_1_683	IgG_1	IgG_1
IgG_1_684	1.24894	0.186824	0.49341	0.201054	0.342235	0.240816	0.0728914	0.103665	0.046505	0.2965	0.0289521	2.10311	0.0404719	0.104278	0.732827	0.19437	2.85101	0.614483	0.190926	0.0444793	0.625701	0.0433198	0.298658	IgG_1_684	IgG_1	IgG_1
IgG_1_685	2.40764	0.685477	1.7981	0.543031	0.630552	1.05815	0.197084	0.344131	0.249246	1.1305	0.194856	1.44435	0.140432	0.20153	3.41742	0.487816	19.6978	4.02877	0.296055	0.161798	0.9122	0.169286	0.356691	IgG_1_685	IgG_1	IgG_1
IgG_1_686	2.57048	0.203514	0.390822	0.129706	0.306709	0.366224	0.0632111	0.204799	0.0878635	0.13755	0.0172414	0.966622	0.0172414	0.036223	0.719224	0.0877765	1.28134	0.382046	0.158706	0.0943809	0.564834	0	0.0929956	IgG_1_686	IgG_1	IgG_1
IgG_1_687	0.366889	0.685785	8.0499	0.356744	0.485124	0.869092	0.110328	0.617502	0.536395	2.65189	0.111981	0.510868	0.0420903	0.240921	2.65317	0.390384	0.752175	0.134606	0.972758	0.183599	0.884613	0.0668257	0.804317	IgG_1_687	IgG_1	IgG_1
IgG_1_688	0.214009	0.857968	8.99351	0.507425	0.758181	0.798172	0.118802	0.956726	0.537496	3.59572	0.145985	0.420215	0.238609	0.0714286	2.95802	0.667792	0.723382	0.0766802	1.44302	0.540425	1.20806	0.0884806	0.685861	IgG_1_688	IgG_1	IgG_1
IgG_1_689	0.252114	0.417358	4.725	0.329602	0.473465	0.539888	0.175958	0.564369	0.265315	2.00532	0.204208	0.346634	0.123774	0.216453	2.06898	0.473673	0.587725	0.104559	0.998571	0.5312	1.04393	0.16815	0.859334	IgG_1_689	IgG_1	IgG_1
IgG_1_690	0.387622	0.675192	6.91361	0.539005	0.780459	0.683595	0.204965	1.04609	0.757167	2.08692	0.268464	0.407845	0.0739075	0.162096	3.17797	0.542041	3.16334	0.552693	2.6462	0.542617	1.19447	0.324453	1.35989	IgG_1_690	IgG_1	IgG_1
IgG_1_691	2.74359	0.297011	1.11256	0.4528	0.399809	0.201819	0.108731	0.402387	0.085643	0.399722	0	0.371703	0.0263158	0	1.0612	0.196653	2.77991	0.536971	0.20143	0.0618197	0.636752	0.0263158	0.22149	IgG_1_691	IgG_1	IgG_1
IgG_1_692	2.48177	0	0.0277778	0	0.0625351	0	0.0277778	0	0	0.0277778	0	0.0723145	0	0	0.091621	0	0.123512	0	0.0998679	0	0.114804	0	0	IgG_1_692	IgG_1	IgG_1
IgG_1_693	0.670367	0.765078	13.8348	0.729318	0.777372	1.04475	0.185428	1.06191	0.520696	3.55128	0.28254	0.394329	0.134775	0.384663	2.91165	0.542671	1.13788	0.300544	1.39733	0.562712	0.886091	0.132024	1.23357	IgG_1_693	IgG_1	IgG_1
IgG_1_694	0.462087	0.285714	4.80546	0.395381	0.573207	0.518339	0.144929	0.699015	0.266078	1.88531	0.217097	0.308336	0.201373	0.398816	1.94345	0	0.742415	0.195918	0.998868	0.455874	1.06012	0.047619	0.919871	IgG_1_694	IgG_1	IgG_1
IgG_1_695	0.378946	0.660442	8.67557	0.673396	0.739276	1.05503	0.325243	1.07904	0.341837	3.2197	0.171964	0.491911	0.123359	0.342324	3.39077	0.654221	0.665875	0.158972	1.37914	0.493247	0.876496	0.145254	1.11709	IgG_1_695	IgG_1	IgG_1
IgG_1_696	0.173964	0.550385	8.97679	0.607819	0.719173	0.636193	0.205743	0.759005	0.582076	2.09575	0.21277	0.314311	0.202334	0.233489	2.38714	0.448512	0.916249	0.32721	1.06517	0.524561	0.689308	0.089059	0.940388	IgG_1_696	IgG_1	IgG_1
IgG_1_697	0.365605	0.60228	7.32018	0.825031	0.565896	0.844256	0.265076	0.888287	0.391635	3.59829	0.272031	0.410482	0.208911	0.284957	3.05509	0.413383	5.76103	1.03721	1.46564	0.541112	1.08293	0.193644	1.10164	IgG_1_697	IgG_1	IgG_1
IgG_1_698	0.417857	0.170033	1.44152	0.497841	0.492223	0.438853	0.0195136	0.355124	0.146975	0.616219	0.103685	0.343558	0.0862069	0.0769122	1.95693	0.174992	1.15511	0.264732	0.464473	0.111938	0.354525	0.0703462	0.284997	IgG_1_698	IgG_1	IgG_1
IgG_1_699	2.664	0.0488785	0.047619	0	0	0	0	0.0398706	0	0.047619	0.0426505	0.64379	0	0	0.1521	0	0.220109	0.0238095	0	0.0291477	0.119833	0	0.0238095	IgG_1_699	IgG_1	IgG_1
IgG_1_700	2.71061	0.0848147	0.0250514	0	0.0853782	0.0642499	0	0	0.0243902	0.0562998	0	0.385754	0	0	0.0609594	0.078937	0.0607418	0	0	0.0243902	0.097561	0	0	IgG_1_700	IgG_1	IgG_1
IgG_1_701	0.706003	0.629296	8.15114	0.2387	0.782751	0.511897	0.293156	0.859121	0.507532	3.28724	0.293827	0.625995	0.0588235	3.53362	3.48513	0.523731	0.603187	0.0621845	1.02434	0.255832	0.569535	0.0588235	0.635249	IgG_1_701	IgG_1	IgG_1
IgG_1_702	0.282617	0.319179	4.12896	0.227056	0.47547	0.586703	0.111111	0.589609	0.214944	2.59923	0.102963	0.743203	0.0634921	0.199121	1.5816	0.396304	0.41012	0.031746	0.568985	0.250167	0.526866	0.079042	0.393481	IgG_1_702	IgG_1	IgG_1
IgG_1_703	0.314173	0.427936	4.93219	0.379	0.466924	0.537243	0.133516	0.59363	0.472942	2.0127	0.287377	0.201486	0.125357	0.173421	1.67263	0.182867	0.687893	0.0232558	0.772938	0.336516	0.412327	0.0691923	0.546421	IgG_1_703	IgG_1	IgG_1
IgG_1_704	0.38108	0.989845	13.4525	0.74018	1.4097	1.27329	0.350371	1.29289	0.504181	4.01109	0.331861	0.727869	0.246301	0.393189	4.63096	0.84349	0.986903	0.22903	1.80425	0.558467	1.57571	0.273946	1.81113	IgG_1_704	IgG_1	IgG_1
IgG_1_705	0.129861	0.229133	3.8568	0.443728	0.712518	0.716868	0	0.672653	0.537233	1.60398	0.29675	0.335417	0.130836	0.210726	2.30283	0.853401	1.30914	0.114727	1.14011	0.493023	1.12082	0.0687203	0.609177	IgG_1_705	IgG_1	IgG_1
IgG_1_706	0.29467	0.596199	6.30279	0.436512	0.550318	0.598894	0.244299	0.554503	0.594951	1.85567	0.0704103	0.401736	0.0633581	0.266521	2.4287	0.51529	1.86394	0.24002	1.03286	1.32944	0.978953	0.14669	0.860337	IgG_1_706	IgG_1	IgG_1
IgG_1_707	0.258879	0.862755	7.18926	0.635004	0.766433	0.944421	0.198511	0.940305	0.793671	2.00697	0.321143	0.494452	0.149579	0.31664	3.25793	0.664755	26.8659	4.67226	1.0147	0.650355	0.860263	0.161024	0.891189	IgG_1_707	IgG_1	IgG_1
IgG_1_708	2.71454	0.0738604	0.111203	0.0483871	0.113457	0.107004	0.0445251	0.0322581	0.016129	0.07515	0.0362505	0.475097	0.016129	0.0224573	0.372051	0	0.384877	0.0740169	0.0690516	0.0483871	0.180085	0.016129	0.0322581	IgG_1_708	IgG_1	IgG_1
IgG_1_709	2.474	0.265583	0.822922	0.244107	0.369334	0.265175	0.0601911	0.102686	0.0909471	0.311778	0.0813166	0.684524	0.0284562	0.0577711	1.14118	0.0752268	1.57102	0.367519	0.193729	0.0840483	1.1147	0.133758	0.16131	IgG_1_709	IgG_1	IgG_1
IgG_1_710	0.477165	0.328435	3.95197	0.185992	0.273072	0.468729	0.170475	0.49375	0.564081	1.49049	0.153714	0.290528	0.076146	0.1686	1.83931	0.361862	0.472279	0.09994	0.771164	0.24452	0.592657	0.0891088	0.623054	IgG_1_710	IgG_1	IgG_1
IgG_1_711	0.693204	0.466251	9.09892	0.494901	0.560591	0.487814	0.256347	0.527014	0.413601	3.45037	0.184823	0.376117	0.117461	0.291736	2.30235	0.483055	0.426687	0.0923909	0.532671	0.497843	0.632013	0.140982	0.916535	IgG_1_711	IgG_1	IgG_1
IgG_1_712	0.306276	0.335004	2.96454	0.16251	0.396084	0.587058	0.246739	0.649143	0.440382	1.88065	0.177146	0.27096	0.106451	0.193191	1.80999	0.243189	0.393104	0.0294428	0.774196	0.533683	0.774562	0.076635	0.694217	IgG_1_712	IgG_1	IgG_1
IgG_1_713	0.226874	0.75983	4.11327	0.353885	0.553631	0.524273	0.164538	0.6583	0.480076	2.07507	0.128854	0.4369	0.0925926	0.151568	1.8317	0.308706	2.80482	0.610065	0.929717	0.345926	0.839392	0.154834	0.701497	IgG_1_713	IgG_1	IgG_1
IgG_1_714	1.50334	0.0166667	0.0779451	0.0333333	0.0417088	0.0198614	0	0.0166667	0	0.0675503	0	0.0697743	0	0.0166667	0.0242404	0	0.0908678	0.0590053	0	0	0.118866	0.0333333	0	IgG_1_714	IgG_1	IgG_1
IgG_1_715	2.09285	0.0227273	0	0	0	0.0711128	0	0	0	0.0824406	0	0.113636	0	0	0.175007	0.0227273	0	0.0230899	0.0227273	0.0227273	0.0530201	0.0258702	0	IgG_1_715	IgG_1	IgG_1
IgG_1_716	1.20414	0.251613	0.532949	0.320223	0.297015	0.406018	0.116862	0.223558	0.111511	0.262814	0.0627218	0.628787	0.0342549	0.138373	1.60367	0.11613	3.7987	0.952707	0.23395	0.156652	0.844579	0.0875139	0.460177	IgG_1_716	IgG_1	IgG_1
IgG_1_717	1.36131	0.225528	0.78908	0.227244	0.296479	0.376754	0.017908	0.21207	0.167183	0.222702	0.0414068	1.68834	0.0515022	0.0707649	1.28188	0.0942905	6.1361	1.6329	0.188043	0.218904	0.842486	0.101432	0.445934	IgG_1_717	IgG_1	IgG_1
IgG_1_718	1.60234	0.516045	0.812249	0.375988	0.190888	0.399742	0.0581948	0.216867	0.221575	0.451978	0.0702793	1.28996	0.0563275	0.0736363	1.53126	0.209901	4.12584	0.833429	0.334078	0.0918311	1.20265	0.115829	0.350981	IgG_1_718	IgG_1	IgG_1
IgG_1_719	3.20329	0.278267	0.81896	0.235373	0.392865	0.389655	0.0688439	0.126757	0.101101	0.276561	0.0566201	0.48953	0.0136008	0.0910765	1.23915	0.115565	1.47044	0.271947	0.152482	0.14425	0.639356	0.1474	0.193843	IgG_1_719	IgG_1	IgG_1
IgG_1_720	0.478696	0.323354	3.48853	0.377282	0.394926	0.448988	0.114286	0.19675	0.142857	2.32251	0.0329018	0.171429	0	0.245766	1.05606	0.320853	0.114286	0.0533727	0.573642	0.176466	0.179026	0.0497404	0.762209	IgG_1_720	IgG_1	IgG_1
IgG_1_721	0.157436	0.996472	8.7198	0.49131	0.925716	0.986081	0.269182	0.526006	0.271102	5.07846	0.230769	0.737666	0.115437	0.252524	2.89746	0.694385	0.433742	0.0920157	1.34514	0.881618	0.289711	0.0603517	0.573543	IgG_1_721	IgG_1	IgG_1
IgG_1_722	0.247958	0.642632	5.56082	0.37602	0.467162	0.922037	0.174071	0.854661	0.291836	3.2079	0.197761	0.896927	0.111997	0.264232	2.38277	0.450447	0.691186	0.135293	0.940583	1.29003	0.74524	0.07755	0.856432	IgG_1_722	IgG_1	IgG_1
IgG_1_723	0.175871	0.76719	3.67295	0.503711	0.559504	0.40975	0.237488	0.435918	0.543435	1.34007	0.227026	0.347602	0.186736	0.582201	2.30569	0.336316	0.577392	0.198747	1.45804	0.421688	0.508419	0.103101	0.633098	IgG_1_723	IgG_1	IgG_1
IgG_1_724	0.163174	0.678092	7.15191	0.656092	0.625375	0.758934	0.185063	0.952381	0.516295	2.59261	0.255685	0.408419	0.130147	0.425543	3.12812	0.49791	1.83895	0.308802	1.23694	0.649784	1.36483	0.111851	1.13409	IgG_1_724	IgG_1	IgG_1
IgG_1_725	0.519076	0.616467	5.12324	0.402471	0.494326	0.863857	0.180032	0.668548	0.821207	1.61042	0.152768	0.370146	0.22962	0.284363	2.71323	0.536079	2.46951	0.371436	1.74211	0.561039	1.33643	0.223133	1.32742	IgG_1_725	IgG_1	IgG_1
IgG_1_726	0.86548	0.289353	1.32458	0.266295	0.129919	0.27886	0.085285	0.283916	0.0927706	0.515555	0.144207	0.178741	0.09375	0.195057	1.7952	0.0932741	1.11957	0.245849	0.455895	0.0625	0.398856	0.0625	0.429486	IgG_1_726	IgG_1	IgG_1
IgG_1_727	2.24403	0.719682	2.59953	0.686867	1.22083	0.780118	0.163078	0.499772	0.461801	1.54878	0.0444444	1.87406	0.22665	0.187469	2.96701	0.448775	10.0985	2.17401	0.479279	0.171402	1.80044	0.167945	0.593819	IgG_1_727	IgG_1	IgG_1
IgG_1_728	1.28582	0.209843	0.725014	0.137889	0.264365	0.379699	0.193848	0.190251	0.0582857	0.204544	0.0142857	1.17681	0	0.13804	1.23858	0.171582	2.53336	0.816922	0.366921	0.0937993	0.998376	0.167499	0.212222	IgG_1_728	IgG_1	IgG_1
IgG_1_729	4.16297	0.0196078	0.0917789	0	0.0821512	0.0392157	0.0271235	0.0196078	0.0476248	0.0415066	0	0.589795	0	0	0.116226	0.0196078	0.207772	0.0642772	0.0196078	0.0416656	0.16401	0.0196078	0.0310704	IgG_1_729	IgG_1	IgG_1
IgG_1_730	0.543332	0.968563	16.2985	0.981788	0.994591	1.09526	0.54497	1.12458	0.502692	4.00077	0.0866549	0.494787	0.114776	0.246823	3.70918	0.509875	0.693188	0.232655	1.10946	0.566463	1.06647	0.216441	1.35628	IgG_1_730	IgG_1	IgG_1
IgG_1_731	0.168864	0.499489	3.08666	0.0574792	0.373626	0.569971	0.210526	0.685541	0.459555	1.14601	0.106506	0.357357	0	0.279294	1.81442	0.194312	0.417314	0	1.30631	0.157895	1.2489	0.105263	0.84518	IgG_1_731	IgG_1	IgG_1
IgG_1_732	0.581102	0.671185	5.19596	0.446667	0.557887	0.957527	0.282815	0.357127	0.215675	2.05882	0.0243902	0.38894	0.166531	0.331075	1.79729	0.310906	0.529076	0.160677	0.688772	0.333473	0.967331	0.191271	0.820459	IgG_1_732	IgG_1	IgG_1
IgG_1_733	0.278843	0.553393	6.02103	0.415347	0.594164	0.611278	0.195086	0.703272	0.441977	2.16775	0.207933	0.393755	0.135306	0.285773	2.5126	0.519016	2.90319	0.487144	1.11393	0.624798	1.25057	0.18861	1.09745	IgG_1_733	IgG_1	IgG_1
IgG_1_734	0.380141	0.708784	9.56904	0.619289	0.72547	1.17433	0.214342	1.0839	0.404251	2.19332	0.297565	0.627827	0.099885	0.478611	3.11572	0.643055	8.04428	1.46138	1.19867	0.678903	1.09383	0.143724	1.04934	IgG_1_734	IgG_1	IgG_1
IgG_1_735	2.19816	0.247233	1.01889	0.396457	0.484115	0.283607	0.22619	0.261956	0.0947704	0.574418	0.26855	0.834736	0.0606472	0.104876	1.98802	0.13232	10.6833	1.70001	0.2034	0.175459	0.509991	0.159014	0.0922774	IgG_1_735	IgG_1	IgG_1
IgG_1_736	0.222601	0.421471	4.36721	0.183295	0.400568	0.586102	0.078893	0.804227	0.58261	1.26344	0.186524	0.226729	0.0584578	0.173763	2.65529	0.411202	0.716425	0.0757727	1.10661	0.288489	0.776608	0.130593	0.638	IgG_1_736	IgG_1	IgG_1
IgG_1_737	0.406677	0.725223	9.00628	0.519286	0.640952	0.687179	0.246089	0.740732	0.489223	2.8797	0.0630491	0.450752	0.127547	0.25968	2.24578	0.491029	0.605052	0.135223	0.932079	0.279466	0.82704	0.132436	0.989646	IgG_1_737	IgG_1	IgG_1
IgG_1_738	0.46905	0.537749	4.86358	0.201573	0.644177	0.378681	0.188292	0.582601	0.332743	1.95366	0.139864	0.219242	0.119733	0.325562	1.79451	0.348752	0.334102	0.116953	0.789938	0.26602	0.55134	0.0894138	0.865148	IgG_1_738	IgG_1	IgG_1
IgG_1_739	0.365028	0.556422	6.11986	0.362017	0.533101	0.577114	0.198105	0.551117	0.335903	2.27906	0.197803	0.306033	0.137267	0.232422	2.09992	0.381129	0.47572	0.0898145	1.04379	0.545407	0.699298	0.142849	0.511837	IgG_1_739	IgG_1	IgG_1
IgG_1_740	0.33068	0.288166	3.36381	0.265252	0.476287	0.723071	0.0879121	0.544972	0.244749	2.71039	0.0856023	0.429889	0.105735	0.190474	2.1012	0.366422	0.23923	0.0947358	0.899044	0.267606	0.654462	0.0429485	0.529855	IgG_1_740	IgG_1	IgG_1
IgG_1_741	0.185218	0.524244	2.70734	0.351813	0.517621	0.510441	0.0886076	0.621633	0.196732	1.0092	0.090825	0.308909	0.0441595	0.239853	1.8993	0.36269	0.849396	0.0931381	0.896267	0.281776	0.918402	0.0719883	0.657581	IgG_1_741	IgG_1	IgG_1
IgG_1_742	0.165996	0.404495	4.29056	0.577666	0.497936	0.715142	0.191509	0.858131	0.469522	1.27146	0.209525	0.312513	0.141361	0.262132	2.94968	0.50236	1.17519	0.337201	1.15432	0.320682	0.836695	0.0546515	0.65022	IgG_1_742	IgG_1	IgG_1
IgG_1_743	0.238627	0.385506	5.73497	0.425856	0.622084	0.765424	0.144163	0.571291	0.537852	1.67418	0.226024	0.303993	0.141692	0.230318	2.49026	0.537905	2.4962	0.313475	2.08192	0.346867	1.06297	0.223371	1.11525	IgG_1_743	IgG_1	IgG_1
IgG_1_744	1.69329	0	0.246911	0.0307692	0.139967	0.0616468	0.0153846	0	0	0.0399304	0	0.681052	0	0.0826361	0.291364	0.0153846	0.754815	0.238524	0.0207215	0.0153846	0.0738266	0.0153846	0.0155606	IgG_1_744	IgG_1	IgG_1
IgG_1_745	1.91302	0.211627	0.79903	0.13532	0.332769	0.403193	0.0655839	0.148537	0.0600933	0.41067	0.0827351	0.942087	0.0238095	0.0834236	1.34485	0.129634	2.00621	0.573035	0.153775	0.191082	0.352319	0.0425419	0.338867	IgG_1_745	IgG_1	IgG_1
IgG_1_746	1.61163	0.129032	0.878806	0.206488	0.358029	0.545477	0.0322581	0.109056	0.10856	0.097455	0.118173	1.92368	0.0666877	0.0645161	1.19148	0.265479	2.62125	1.12924	0.317069	0.138989	0.975082	0.0645161	0.124333	IgG_1_746	IgG_1	IgG_1
IgG_1_747	2.99521	0.0389961	0.086457	0.037037	0	0.241458	0	0.037037	0	0.0756375	0.0568674	0.666534	0	0.037037	0.0740741	0.104522	0.433419	0.213662	0	0	0.190085	0	0	IgG_1_747	IgG_1	IgG_1
IgG_1_748	3.71522	0.0761948	0.434902	0.161185	0.178237	0.170497	0.0252067	0.108343	0.0796476	0.177922	0.0272098	0.189364	0.0306454	0.025641	0.44953	0.0774231	0.711991	0.0689289	0.0618281	0.0408485	0.39083	0.0259646	0.10488	IgG_1_748	IgG_1	IgG_1
IgG_1_749	0.260701	0.331015	4.20116	0.35614	0.447005	0.185511	0.133928	0.509888	0.300733	1.6218	0.132719	0.278305	0.0502222	0.0491702	1.99161	0.292918	0.359846	0.0810295	0.746017	0.336864	0.52583	0.126396	0.607656	IgG_1_749	IgG_1	IgG_1
IgG_1_750	0.512542	0.252741	4.29016	0.339521	0.555248	0.842361	0.21221	0.256714	0.462371	1.76307	0	0.375	0.125	0	2.26668	0.263283	3.50351	0.407665	1.05026	0.25	1.14145	0.526203	0.894717	IgG_1_750	IgG_1	IgG_1
IgG_1_751	0.187368	0.920401	6.75332	0.460758	0.730881	0.800924	0.28216	0.987674	0.427322	2.13524	0.190652	0.494338	0.050315	0.236588	3.01108	0.436182	5.68018	1.07925	1.12187	0.458991	1.30515	0.246895	1.07669	IgG_1_751	IgG_1	IgG_1
IgG_1_752	0.157619	1.20246	14.3681	1.66534	0.890587	1.39376	0.345977	1.45075	0.665884	2.28304	0.380482	0.938856	0.206428	0.390711	4.14293	0.610388	14.1558	2.34665	1.04629	1.08125	1.24148	0.323405	1.1468	IgG_1_752	IgG_1	IgG_1
IgG_1_753	2.80736	0.118663	0.494826	0.143714	0.289025	0.233015	0.0359159	0.153481	0.0805164	0.223955	0.0396315	0.862382	0.0311134	0.0900374	1.02505	0.152233	2.67213	0.732336	0.247504	0.104794	1.05087	0.162333	0.372136	IgG_1_753	IgG_1	IgG_1
IgG_1_754	1.46748	0.186714	0.431339	0.161184	0.303413	0.267586	0.0628771	0.127567	0.062418	0.395769	0.0481722	0.593986	0.0718833	0.0272289	1.06857	0.286282	3.15398	0.585597	0.172291	0.0965884	0.880175	0.0690421	0.238794	IgG_1_754	IgG_1	IgG_1
IgG_1_755	0.569988	0.659313	8.0925	0.45138	0.668407	0.617721	0.210851	0.988967	0.445007	3.61531	0.0331184	0.218787	0.0529952	0.28089	2.48511	0.734365	0.66583	0.209977	1.19306	0.397624	1.07583	0.0959108	1.03857	IgG_1_755	IgG_1	IgG_1
IgG_1_756	0.2	1.53806	24.0786	1.65746	1.07314	1.55808	0.402947	1.53144	0.586738	4.32003	0.709917	0.584703	0.201401	0.661096	5.85882	0.777169	13.3764	1.83962	1.44362	0.393522	1.19303	0.175081	1.79475	IgG_1_756	IgG_1	IgG_1
IgG_1_757	0.672631	0.333333	3.20532	0.822431	0	0	0.288187	0.542391	0.388935	1.45737	0.255903	0.833333	0.166667	0.166667	4.19742	0.670994	2.86038	0.89047	1.4886	0	0.333333	0	0.503814	IgG_1_757	IgG_1	IgG_1
IgG_1_758	1.58846	0.283523	1.19854	0.294347	0.390109	0.2813	0.123926	0.383578	0.0559467	0.215985	0.0525793	1.41308	0.0897818	0.152588	1.54411	0.118802	2.5582	0.69032	0.332055	0.16194	0.83479	0.0827212	0.372175	IgG_1_758	IgG_1	IgG_1
IgG_1_759	2.17979	0	0.0694654	0.0208333	0.0312816	0.0385467	0	0.0208333	0.106495	0.0259265	0.0208333	0.232061	0	0	0.0505873	0	0.0286075	0.0416667	0	0.0208333	0.0867764	0	0	IgG_1_759	IgG_1	IgG_1
IgG_1_760	1.53337	0.167774	0.645866	0.0944476	0.332713	0.252037	0.0643346	0.153846	0.0708327	0.178379	0	1.15071	0.0323019	0.0512821	1.37276	0.199173	1.93209	0.442122	0.183328	0.165813	0.910029	0.0266116	0.329629	IgG_1_760	IgG_1	IgG_1
IgG_1_761	2.87982	0.136499	0.0342518	0.0603846	0.0943575	0	0	0.0163934	0.0163934	0.0910207	0.0167805	1.0447	0.0174748	0.0652915	0.120279	0	0.471267	0.106928	0.0454748	0	0.298845	0.0268931	0.0491803	IgG_1_761	IgG_1	IgG_1
IgG_1_762	0.210526	0.237758	5.80966	0.0526316	0.332466	0.486165	0.157895	0.291511	0.23312	0.812338	0.252977	0.401987	0	0.110575	1.50186	0.124556	0.256689	0.0526316	0.46642	0.205875	0.433259	0.0526316	0.747553	IgG_1_762	IgG_1	IgG_1
IgG_1_763	0.278843	0.490853	7.64239	0.727377	1.02837	0.860443	0.265593	0.812657	0.630321	2.36273	0.220152	0.659703	0.131108	0.3898	2.21618	0.562581	0.475693	0	0.495321	0.423212	0.560734	0.194709	0.456741	IgG_1_763	IgG_1	IgG_1
IgG_1_764	0.37145	0.270673	3.12902	0.485407	0.676498	0.495419	0.108332	0.293839	0.0909091	1.41522	0.10905	0.285953	0	0.190994	1.58477	0.437679	0.150353	0	0.310237	0.238295	0.398458	0.0909091	0.80959	IgG_1_764	IgG_1	IgG_1
IgG_1_765	0.207857	0.740439	13.0789	0.684087	0.886134	1.16737	0.153232	1.04172	0.788101	3.12941	0.337506	0.652284	0.0586176	0.514582	3.1488	0.494571	2.75214	0.465621	1.29822	0.434926	1.35065	0.304433	1.32986	IgG_1_765	IgG_1	IgG_1
IgG_1_766	0.721317	0.316451	1.62341	0.608002	0.468719	0.592305	0.139474	0.501994	0.257212	0.524767	0.144063	0.455307	0.0165355	0.135984	2.20374	0.168369	1.69521	0.231591	0.387365	0.186138	0.563399	0.0679977	0.350499	IgG_1_766	IgG_1	IgG_1
IgG_1_767	1.53729	0.457681	2.73024	0.21281	0.661827	0.471426	0.17083	0.286964	1.29733	4.57976	0.0493217	0.501319	0.059768	0.0185185	2.63446	0.318225	1.65768	0.414267	0.342554	0.12813	0.505461	0.037738	0.263452	IgG_1_767	IgG_1	IgG_1
IgG_1_768	1.39912	0.233987	1.14866	0.236321	0.21537	0.334742	0.121907	0.194995	0.237404	1.36182	0.103424	1.52758	0.0454545	0.0587872	1.67335	0.365407	3.70335	0.880169	0.354048	0.216992	1.3407	0.176228	0.466327	IgG_1_768	IgG_1	IgG_1
IgG_1_769	3.20674	0	0.193543	0.225737	0.129913	0.190392	0.025641	0.147973	0.0679778	0.186561	0.0512821	1.2241	0	0.0464949	0.616468	0.103842	0.987161	0.289957	0.0686003	0.025641	0.168354	0.0512821	0.0550333	IgG_1_769	IgG_1	IgG_1
IgG_1_770	1.11063	0.434572	5.42061	0.246947	0.465244	0.586842	0.122003	0.635485	0.311271	2.0337	0.125951	0.236542	0.0280374	0.264065	1.52908	0.348628	0.343918	0.090528	0.568568	0.236318	0.695839	0.0403218	0.84164	IgG_1_770	IgG_1	IgG_1
IgG_1_771	0.766643	0.195944	2.99867	0.293624	0.342038	0.165401	0.15322	0.374118	0.183387	1.42451	0.0408163	0.113335	0.0500731	0.0759947	1.03892	0.157332	0.315118	0.0204082	0.378099	0.102041	0.412848	0.122123	0.521975	IgG_1_771	IgG_1	IgG_1
IgG_1_772	0.384166	0.977155	12.3336	0.424542	0.891498	0.770903	0.207746	0.749952	0.640253	4.01845	0.361193	0.528732	0.128003	0.475081	4.06744	0.455412	0.616347	0.0977735	0.972285	0.57661	0.864149	0.172886	0.915746	IgG_1_772	IgG_1	IgG_1
IgG_1_773	0.280853	0.983334	6.79584	0.586401	0.7927	0.600836	0.0940533	0.804314	0.405845	2.69494	0.536178	0.551481	0.216164	0.202235	2.29608	0.59935	1.38164	0.276468	0.560645	0.51837	0.717326	0.184483	0.776824	IgG_1_773	IgG_1	IgG_1
IgG_1_774	0.246569	0.861443	8.00094	0.604466	0.609242	0.992332	0.307487	0.925969	0.693843	4.18611	0.27715	0.364853	0.20648	0.34108	3.43178	0.313669	4.16271	0.680986	0.870109	0.710296	1.06298	0.112986	0.782164	IgG_1_774	IgG_1	IgG_1
IgG_1_775	0.390641	0.714415	4.6769	0.588297	0.668674	0.689429	0.174319	0.818499	0.481673	1.4358	0.145676	0.807124	0.0882389	0.268867	2.7504	0.68904	32.9406	6.77443	1.0236	0.730582	0.918013	0.161071	0.845543	IgG_1_775	IgG_1	IgG_1
IgG_1_776	1.58024	0.0846479	0.600861	0.150503	0.183069	0.247098	0.0550835	0.125849	0.212103	0.432155	0.0737116	0.994319	0	0.053057	1.00289	0.143844	0.652637	0.103867	0.133859	0.0404404	0.236098	0.0511744	0.0934116	IgG_1_776	IgG_1	IgG_1
IgG_1_777	1.40804	0.68456	5.23842	0.881991	1.33996	1.13183	0.299995	0.984665	1.31375	3.11283	0.224732	1.86997	0.104718	0.383968	5.32457	0.637895	8.47157	1.8276	0.492033	0.424573	2.02966	0.182484	0.738639	IgG_1_777	IgG_1	IgG_1
IgG_1_778	1.64735	0.143781	0.502339	0.142399	0.230118	0.205755	0.0298266	0.109738	0.0626943	0.147486	0.0477858	0.692504	0.0362372	0.0632985	0.864839	0.107955	1.76531	0.394317	0.193465	0.0506788	0.53001	0.0990184	0.214641	IgG_1_778	IgG_1	IgG_1
IgG_1_779	0.490986	0.427827	5.80912	0.378431	0.427053	0.467688	0.17008	0.420221	0.380754	1.81915	0.132748	0.274081	0.0698867	0.312888	1.97458	0.380512	0.558344	0.137237	0.592599	0.337403	0.618306	0.11923	0.38071	IgG_1_779	IgG_1	IgG_1
IgG_1_780	0.234541	0.77845	5.95578	0.233894	0.337946	0.365582	0.160303	0.555205	0.413242	2.24833	0.18575	0.416563	0.0948116	0.153891	2.15346	0.412556	0.307671	0.113671	0.85912	0.4086	0.540132	0.0381924	0.483196	IgG_1_780	IgG_1	IgG_1
IgG_1_781	0.39552	0.921709	8.89724	0.816985	0.746427	0.86641	0.25749	1.34049	0.271295	3.15228	0.276743	0.640509	0.173793	0.509812	3.35455	0.645074	0.456061	0.102811	0.876427	0.458408	0.764696	0.148208	0.978043	IgG_1_781	IgG_1	IgG_1
IgG_1_782	0.290366	0.507152	3.64549	0.761842	0.69778	0.618008	0.154941	0.484777	0.397601	2.1231	0.151977	0.472144	0.088096	0.194282	1.63647	0.568222	0.662343	0.0909091	0.619158	0.316163	0.377253	0.136364	0.798862	IgG_1_782	IgG_1	IgG_1
IgG_1_783	0.333299	0.803378	7.37574	0.412012	0.419922	0.943117	0	0.686377	0.192774	1.7126	0	0.54349	0.058451	0.310927	3.59559	0.741549	1.81929	0.144377	0.795188	0.58594	1.04741	0.230541	0.68923	IgG_1_783	IgG_1	IgG_1
IgG_1_784	0.292588	0.985276	9.58295	0.827566	1.17682	1.22416	0.197367	0.987814	0.750978	2.7813	0.133205	0.550099	0.31354	0.321512	3.20907	0.652652	2.6658	0.450519	1.58132	1.33565	1.1093	0.237324	1.02144	IgG_1_784	IgG_1	IgG_1
IgG_1_785	1.29304	0.481754	2.05151	0.645196	0.77562	0.653325	0.205762	0.419431	0.169759	0.780067	0.201743	0.918711	0.11844	0.121426	3.22944	0.362131	6.84473	1.55926	0.374724	0.170137	1.28685	0.141235	0.488511	IgG_1_785	IgG_1	IgG_1
IgG_1_786	1.51576	0.401875	0.771739	0.137195	0.409902	0.609188	0.030303	0.192254	0.163555	0.317668	0.0340535	0.585924	0.0317919	0.106666	1.41723	0.163048	2.5938	0.72117	0.391926	0.0548673	0.723086	0.0436243	0.303414	IgG_1_786	IgG_1	IgG_1
IgG_1_787	0.965931	0.574368	7.9509	0.151828	0.686451	0.758648	0.272121	0.558524	0.298725	1.88519	0.227585	0.570719	0.171664	0.141124	2.2411	0.364911	0.498358	0.174291	0.558415	0.486781	0.480249	0	0.31312	IgG_1_787	IgG_1	IgG_1
IgG_1_788	0.74491	0.633545	5.3498	0.647838	0.550253	0.450704	0.05	0.522354	0.288928	2.04077	0.05	0.349109	0	0.260283	3.28617	0.1	0.312795	0	0.733109	0.34815	0.814811	0.05	0.972608	IgG_1_788	IgG_1	IgG_1
IgG_1_789	0.228928	0.594234	3.30551	0.736232	0.608611	0.506013	0.126185	0.725786	0.323849	1.33039	0.23319	0.210741	0.0946918	0.173713	1.87911	0.413684	0.338343	0.206497	1.32693	0.23774	0.612454	0.0854606	0.461958	IgG_1_789	IgG_1	IgG_1
IgG_1_790	0.202324	0.805804	18.8755	1.38938	1.10595	1.59868	0.1875	2.156	0.745129	4.53414	0.0625	0.77546	0.347075	0.63809	4.45954	0.808693	3.20095	0.401574	1.95203	0.743769	1.55594	0	1.13144	IgG_1_790	IgG_1	IgG_1
IgG_1_791	0.316807	0.610215	9.04188	0.760129	0.552684	0.743861	0.146662	0.721131	0.351669	1.89111	0.219118	0.805991	0.122575	0.29247	2.84616	0.551721	1.81076	0.281267	1.09644	0.435445	1.08476	0.243181	0.972113	IgG_1_791	IgG_1	IgG_1
IgG_1_792	0.257637	0.73651	4.45733	0.43694	0.558487	0.870105	0.18766	0.619085	0.324	1.9935	0.17183	0.702634	0.117507	0.256738	2.72408	0.584326	34.6499	4.97044	0.89171	0.630454	0.920005	0.140161	0.750066	IgG_1_792	IgG_1	IgG_1
IgG_1_793	1.2444	0.913612	3.22287	0.845661	1.29689	1.37569	0.227777	0.944494	0.477575	1.0468	0.103722	2.08897	0.139587	0.313895	4.34432	0.73031	26.4512	6.09491	0.628652	0.259469	1.71092	0.0934798	0.594037	IgG_1_793	IgG_1	IgG_1
IgG_1_794	0.952432	0.203432	1.12647	0.124902	0.320828	0.427047	0.02	0.129921	0.088899	0.330613	0.0924602	0.520546	0.02	0.0317327	1.83718	0.260215	4.82483	1.02307	0.359235	0.185729	0.921805	0.04	0.430837	IgG_1_794	IgG_1	IgG_1
IgG_1_795	2.54076	0.133333	0.2	0	0	0.0982615	0	0.133333	0.0666667	0	0	1.14299	0	0	0.127672	0	0.333333	0.0666667	0.0666667	0	0.0355436	0	0.478708	IgG_1_795	IgG_1	IgG_1
IgG_1_796	2.5613	0.112735	0.275231	0.194897	0.130302	0.174927	0	0.0374466	0.0755556	0.0809557	0.0367268	1.21727	0	0.0185185	0.373327	0.170923	0.601943	0.205772	0.0780647	0.0263467	0.489398	0.0957735	0.112572	IgG_1_796	IgG_1	IgG_1
IgG_1_797	0.593796	0.471762	5.39117	0.206186	0.570206	0.708203	0.151575	0.732832	0.32473	1.72359	0.144091	0.284197	0.117212	0.289969	2.10784	0.310351	0.27447	0.155696	0.537989	0.172194	0.431782	0.0441176	0.667795	IgG_1_797	IgG_1	IgG_1
IgG_1_798	0.407437	0.20547	1.62944	0.142406	0.287669	0.187738	0.0427564	0.164234	0.362573	0.957367	0.04	0.124893	0	0.08	0.698071	0.22351	0.183088	0.291056	0.854818	0.195873	0.51992	0.04	0.675112	IgG_1_798	IgG_1	IgG_1
IgG_1_799	0.584432	0.363048	1.90933	0.296138	0.35538	0.3325	0.245061	0.547848	0.169335	1.05082	0.0542825	0.515655	0.0323019	0	1.80999	0.24275	0.430083	0.121212	0.776327	0.157636	0.444356	0.11667	0.606171	IgG_1_799	IgG_1	IgG_1
IgG_1_800	0.340236	0.47794	2.63874	0.34432	0.842584	0.838513	0.156867	0.564835	0.375826	3.25353	0.168852	0.876067	0.0724242	0.286843	2.20354	0.449955	0.451627	0.165204	1.22718	0.178152	0.61338	0.105866	0.550044	IgG_1_800	IgG_1	IgG_1
IgG_1_801	0.200508	0.562387	6.0271	0.422037	0.619431	0.682854	0.129075	0.666225	0.392424	2.02663	0.178947	0.427609	0.0949203	0.219844	2.33424	0.41354	2.34675	0.518405	0.943245	0.598391	0.786004	0.176678	0.828037	IgG_1_801	IgG_1	IgG_1
IgG_1_802	1.75962	0.0822578	0.300853	0.0327882	0.0544484	0.0795601	0.00833333	0.05703	0.0284399	0.13022	0.0166667	0.11729	0.0199082	0.0153807	0.283934	0.0197214	0.427084	0.0423386	0.0739704	0.0166667	0.20885	0.0166667	0.0494431	IgG_1_802	IgG_1	IgG_1
IgG_1_803	2.4433	0.0357143	0.14465	0	0.0357143	0.11648	0.0357143	0.0357143	0	0.0911702	0	0.289235	0.0357143	0	0.367306	0.164083	0.750158	0.138714	0.121362	0.125521	0.0856855	0.0714286	0	IgG_1_803	IgG_1	IgG_1
IgG_1_804	1.99709	0.902363	2.49914	0.673809	0.452645	0.742172	0.0688654	0.378545	0.432401	1.45477	0.260146	1.03716	0.0553746	0.252334	2.02323	0.198635	7.31521	1.46021	0.325197	0.383917	1.01095	0.230957	0.37777	IgG_1_804	IgG_1	IgG_1
IgG_1_805	1.83384	0.294392	0.668177	0.154844	0.186024	0.313057	0.0465782	0.21652	0.0989925	0.301387	0.127976	1.33106	0.0469753	0.0589383	1.05887	0.178718	9.19558	2.30974	0.2703	0.139015	0.708823	0.134212	0.280383	IgG_1_805	IgG_1	IgG_1
IgG_1_806	0.381267	0.441336	2.85607	0.135843	0.402587	0.401009	0.106814	0.378594	0.17601	1.7504	0.183027	0.303847	0.0579622	0.184579	1.47809	0.295672	0.243327	0.0264366	0.569733	0.182799	0.620809	0.0390359	0.6205	IgG_1_806	IgG_1	IgG_1
IgG_1_807	0.47653	0.392883	3.41178	0.232497	0.283667	0.454016	0.123354	0.427782	0.268972	1.68357	0.096203	0.272328	0.0558167	0.234964	1.72066	0.380379	0.329762	0.175845	0.727574	0.278562	0.920754	0.129487	0.657204	IgG_1_807	IgG_1	IgG_1
IgG_1_808	0.41328	0.289128	5.01238	0.423101	0.558905	0.681809	0.165687	0.865285	0.280598	1.49217	0.115366	0.277167	0.109724	0.197236	2.24539	0.121582	0.797825	0.141343	1.45942	0.376186	1.01399	0.209425	0.987463	IgG_1_808	IgG_1	IgG_1
IgG_1_809	0.36582	0.470193	4.46833	0.36003	0.487143	0.577899	0.181212	0.476663	0.371731	1.52731	0.149888	0.366464	0.0731804	0.217449	1.96713	0.353502	0.397621	0.0794986	0.960256	0.318681	0.563565	0.103172	0.730482	IgG_1_809	IgG_1	IgG_1
IgG_1_810	0.276829	0.646405	7.40452	0.589992	0.730993	0.686787	0.192135	0.700006	0.28192	2.20078	0.241564	0.432468	0.209218	0.265611	3.85321	0.398754	5.02517	0.560646	1.06606	0.408584	0.782646	0.424235	0.634703	IgG_1_810	IgG_1	IgG_1
IgG_1_811	2.1378	0.349817	0.651565	0.295525	0.450548	0.343904	0.0683931	0.19414	0.188109	0.273649	0.0523741	0.924104	0.00840733	0.0410959	1.63621	0.209548	2.49175	0.706085	0.189349	0.206076	0.626352	0.161872	0.42272	IgG_1_811	IgG_1	IgG_1
IgG_1_812	3.72749	0	0.231028	0.0839772	0.0689655	0.220359	0.0689655	0	0.148354	0.110778	0	0.667499	0	0.0558282	0.357309	0.0381471	0.677212	0.234569	0.11038	0	0.775683	0.091051	0.227449	IgG_1_812	IgG_1	IgG_1
IgG_1_813	0.606069	0.497288	8.2867	0.335658	0.550429	0.385984	0.114449	0.731517	0.36434	2.83804	0.248782	0.415855	0.123521	0.194713	1.8419	0.411709	1.08356	0.179873	0.60141	0.39668	0.499108	0.1	0.544176	IgG_1_813	IgG_1	IgG_1
IgG_1_814	0.381898	0.843183	9.08204	0.128527	0.516799	0.85921	0.127071	0.782037	0.583153	2.72408	0.0294118	0.185203	0	0.547558	2.64226	0.296602	0.861524	0.11038	0.788587	0.323632	0.885106	0.0294118	0.577718	IgG_1_814	IgG_1	IgG_1
IgG_1_815	0.341403	0.749568	6.54397	0.474671	0.52241	0.624867	0.205409	0.49796	0.0833333	1.25697	0.23626	0.304038	0.238113	0.281663	1.20983	0.310012	0.393273	0.0416667	1.13742	0.394137	0.524894	0.12118	0.866698	IgG_1_815	IgG_1	IgG_1
IgG_1_816	0.253634	0.526248	4.8512	0.217871	0.437047	0.542591	0.19447	0.763959	0.276098	2.46705	0.167261	0.288094	0.134655	0.186389	1.99984	0.36968	0.273325	0.0427395	0.735326	1.24107	0.463533	0.124862	0.765643	IgG_1_816	IgG_1	IgG_1
IgG_1_817	0.186225	0.606628	7.93315	0.509625	0.692218	0.654628	0.155673	0.823075	0.428817	2.24259	0.284667	0.418993	0.163624	0.327148	2.84718	0.552989	0.721012	0.128121	1.07452	0.423453	1.43682	0.191124	1.34544	IgG_1_817	IgG_1	IgG_1
IgG_1_818	0.199403	0.324022	3.49792	0.2317	0.289151	0.609356	0.13578	0.609421	0.220029	1.54538	0.130376	0.390046	0.114547	0.302424	1.66429	0.276231	0.461988	0.0986891	0.815293	0.303991	0.851088	0.151415	0.802186	IgG_1_818	IgG_1	IgG_1
IgG_1_819	0.248907	0.793958	11.963	0.552842	0.677794	0.901202	0.213139	0.97207	0.318131	2.96723	0.141305	0.964797	0.104155	0.237203	2.74088	0.606125	0.522914	0.110576	0.851876	0.370971	0.579895	0.133567	0.695951	IgG_1_819	IgG_1	IgG_1
IgG_1_820	0.153999	0.548701	5.58157	0.338837	0.525155	0.600882	0.109222	0.570978	0.253019	1.43601	0.0636648	0.225435	0.0619114	0.299859	2.19089	0.368273	0.726201	0.0612245	0.800797	0.387444	0.786934	0.0408163	0.48068	IgG_1_820	IgG_1	IgG_1
IgG_1_821	1.2185	0.260104	2.26411	0.425476	0.473788	0.586713	0.0800734	0.30791	0.269513	0.8114	0.0896581	0.778613	0.052193	0.122768	2.31122	0.182034	2.03661	0.44519	0.444455	0.158685	0.62273	0.0818355	0.507897	IgG_1_821	IgG_1	IgG_1
IgG_1_822	0.93466	0.563348	2.21889	0.520993	0.878804	0.677564	0.247564	0.450348	0.155681	0.781557	0.113387	2.14587	0.211803	0.192112	3.38339	0.512343	21.851	5.20763	0.521748	0.220455	1.17466	0.156593	0.352895	IgG_1_822	IgG_1	IgG_1
IgG_1_823	2.61315	0	0.0588067	0.0508163	0.11345	0.124544	0	0.0478448	0.0285714	0	0	0.283033	0	0	0.133545	0	0.131873	0.100191	0.0642385	0	0.075232	0.0285714	0.0472006	IgG_1_823	IgG_1	IgG_1
IgG_1_824	2.98124	0.020645	0.124741	0.030303	0.15916	0.0829916	0.030303	0	0	0.0436767	0.030303	0.396566	0.0151515	0	0.302801	0.0457168	0.374721	0.158911	0	0.030303	0.26006	0.0151515	0.0907449	IgG_1_824	IgG_1	IgG_1
IgG_1_825	0.572908	0.94344	9.21321	0.47489	1.03008	1.12922	0.124706	0.881338	0.467559	3.68594	0.302275	0.329651	0.120598	0.36722	2.07182	0.679932	0.559846	0.126478	0.833135	1.02467	0.916838	0.260637	0.649632	IgG_1_825	IgG_1	IgG_1
IgG_1_826	0.799399	0.859781	10.626	0.54906	0.850825	0.875021	0.395125	1.08978	0.439201	4.24491	0.256458	0.518062	0.223896	0.431185	3.63672	0.749265	0.601862	0.1837	1.06767	0.420639	0.832471	0.100953	0.864365	IgG_1_826	IgG_1	IgG_1
IgG_1_827	0.284532	0.4022	4.12961	0.251619	0.449184	0.763208	0.222831	0.607955	0.219818	1.31901	0.0864748	0.378818	0.0790126	0.229511	1.83188	0.511132	0.339424	0.0470588	0.804402	0.346964	0.531301	0.172601	0.703971	IgG_1_827	IgG_1	IgG_1
IgG_1_828	0.210096	0.556507	8.13971	0.713189	0.705273	0.76751	0.186061	0.677194	0.291978	1.81337	0.183631	0.60489	0.127936	0.266165	2.32302	0.408707	0.845601	0.166346	1.16601	0.37779	0.775566	0.130127	0.684793	IgG_1_828	IgG_1	IgG_1
IgG_1_829	0.119602	1.22444	20.0855	1.01809	1.02996	1.42066	0.371742	1.27061	0.565389	3.44454	0.266499	0.577791	0.175395	0.48069	4.08056	0.759063	3.53128	0.546385	1.58638	1.03582	1.01457	0.258847	1.27995	IgG_1_829	IgG_1	IgG_1
IgG_1_830	0.205513	0.689583	5.35263	0.510714	0.696988	0.673235	0.214286	1.21914	1.25753	3.33785	0.100533	0.522056	0.36676	0.0714286	2.70606	0.653539	3.04323	0	2.74393	0.435133	1.44266	0.58526	1.64707	IgG_1_830	IgG_1	IgG_1
IgG_1_831	1.35163	0.863324	7.52045	0.727137	0.985024	1.19881	0.322851	1.29658	1.80557	2.9843	0.125246	1.55091	0.131579	0.435684	4.67977	0.555137	5.04875	0.879405	0.698559	0.625174	1.37776	0.0526316	0.590228	IgG_1_831	IgG_1	IgG_1
IgG_1_832	1.88272	0.230606	0.644458	0.24291	0.161978	0.246695	0.04	0.19504	0.121922	0.274648	0.061112	0.789121	0.0251954	0.115274	1.03285	0.152406	2.55839	0.761104	0.121025	0.18242	1.01451	0.02	0.292162	IgG_1_832	IgG_1	IgG_1
IgG_1_833	0.587373	0.499252	5.47257	0.296773	0.484202	0.58274	0.170505	0.787953	0.229425	2.46903	0.197676	0.430796	0.139237	0.228486	1.87702	0.278502	0.332169	0.0785308	0.820129	0.381287	0.471807	0.0552373	0.660441	IgG_1_833	IgG_1	IgG_1
IgG_1_834	0.24496	0.777905	8.10767	0.47253	0.745625	0.716641	0.193532	1.20148	0.431084	3.38227	0.163563	0.518265	0.111269	0.293692	3.21218	0.609912	0.582083	0.0782813	1.20716	0.400913	0.610848	0.0598807	0.805591	IgG_1_834	IgG_1	IgG_1
IgG_1_835	0.230377	0.456934	5.38492	0.333299	0.700455	0.679805	0.171598	0.737046	0.244268	2.18491	0.204465	0.340573	0.0480151	0.277997	2.05121	0.512548	0.34088	0.0696636	0.872252	0.261575	0.621963	0.0818599	0.61761	IgG_1_835	IgG_1	IgG_1
IgG_1_836	0.264591	1.109	9.98459	1.15116	1.22915	0.926693	0.464537	1.84717	0.773734	4.43249	0.380775	0.83693	0.172627	0.591383	3.87539	0.859182	1.19175	0.0840692	1.37804	0.445004	0.541906	0.0434783	1.0011	IgG_1_836	IgG_1	IgG_1
IgG_1_837	0.264411	0.619665	6.88411	0.449499	0.577837	0.952922	0.311932	0.824453	0.29632	2.10784	0.322325	0.384906	0.0606061	0.444034	2.71348	0.507191	1.79884	0.154978	0.848879	0.427685	0.850403	0.185524	0.907158	IgG_1_837	IgG_1	IgG_1
IgG_1_838	0.431876	0.775217	6.36823	0.691618	0.639235	0.852066	0.199605	1.01981	0.563841	2.026	0.189586	0.596287	0.120757	0.282467	3.36444	0.645649	1.40632	0.381478	1.3535	0.322772	1.03008	0.155292	0.776184	IgG_1_838	IgG_1	IgG_1
IgG_1_839	0.199093	0.884228	12.6091	0.746187	0.822264	1.02195	0.225277	0.984952	0.584699	2.91039	0.352232	0.52649	0.143409	0.305179	2.95924	0.729193	2.83613	0.446473	1.394	1.06059	1.19308	0.205014	1.22697	IgG_1_839	IgG_1	IgG_1
IgG_1_840	0.488384	0.381901	2.57498	0.531223	0.439561	0.512178	0.218074	0.412296	0.260596	0.86238	0.0639533	0.543633	0.0481471	0.14957	1.97158	0.336239	2.77048	0.601789	0.456971	0.311457	0.815832	0.104578	0.648734	IgG_1_840	IgG_1	IgG_1
IgG_1_841	1.97175	0.193102	1.03249	0.349877	0.296322	0.195404	0.0274901	0.171245	0.0639212	0.279293	0.0973451	0.416181	0.0825286	0.131798	1.46259	0.124794	2.05538	0.497914	0.175676	0.112243	0.624655	0.0794659	0.261438	IgG_1_841	IgG_1	IgG_1
IgG_1_842	1.87726	0.244233	0.591668	0.266041	0.240142	0.356695	0.0600129	0.183929	0.0926314	0.256016	0.0877558	1.89747	0.0934295	0.0848069	1.37746	0.148115	2.84005	0.632026	0.218184	0.218013	0.786575	0.20257	0.282021	IgG_1_842	IgG_1	IgG_1
IgG_1_843	2.82356	0.0340909	0.139764	0.105007	0.122902	0.0985528	0.0163652	0.0513429	0.0708997	0.117976	0.0174479	0.982522	0.0340909	0	0.288841	0.0471302	0.631313	0.230967	0.080501	0.0415265	0.360164	0.0345211	0.145709	IgG_1_843	IgG_1	IgG_1
IgG_1_844	1.84334	0.0823351	0.443544	0.0568496	0.274541	0.38656	0.0382947	0.118025	0.0839753	0.160201	0.0694289	1.1267	0.0649267	0.0555805	0.772028	0.0539253	1.71312	0.435485	0.0587252	0.108306	0.566244	0.11575	0.190584	IgG_1_844	IgG_1	IgG_1
IgG_1_845	2.1445	0.0125	0.061132	0	0.0566852	0.023128	0	0.0411927	0.0371083	0.0422802	0	0.103236	0	0.0125	0.0704425	0.0126082	0.149886	0.028067	0.025	0	0.0399866	0	0	IgG_1_845	IgG_1	IgG_1
IgG_1_846	0.637627	0.939906	10.8946	0.48027	0.833345	0.938263	0.189299	1.30307	0.492677	3.79057	0.276099	0.4201	0.103008	0.370473	3.88416	0.661523	1.30313	0.174339	1.36797	0.483569	0.984303	0.222632	1.29579	IgG_1_846	IgG_1	IgG_1
IgG_1_847	0.419068	0.503449	6.534	0.315938	0.696689	0.614308	0.19129	0.820843	0.567989	2.16605	0.198366	0.34631	0.129065	0.274327	2.37913	0.515355	0.578037	0.0994815	1.26274	0.237256	0.615775	0.152399	0.762171	IgG_1_847	IgG_1	IgG_1
IgG_1_848	0.20164	1.03352	15.5343	0.721128	1.11313	1.30981	0.520302	1.46361	0.9503	4.07013	0.253489	0.736524	0.147987	0.411569	4.48291	0.709184	3.59048	0.593558	1.78808	0.92175	1.18696	0.365985	1.40451	IgG_1_848	IgG_1	IgG_1
IgG_1_849	0.212701	0.780728	12.4951	0.601579	0.593004	0.920118	0.258442	0.988152	1.64254	1.86935	0.309496	0.725613	0.119517	0.535424	3.09539	0.846556	2.99255	0.363864	4.17567	0.859164	1.16319	0.0870458	1.52342	IgG_1_849	IgG_1	IgG_1
IgG_1_850	2.09411	0.159986	0.83094	0.202153	0.262117	0.339711	0.135807	0.235802	0.116893	0.360055	0.0538055	0.453657	0	0.0522553	1.02009	0.117156	2.66646	0.605233	0.191573	0.0916874	0.503263	0.135592	0.251996	IgG_1_850	IgG_1	IgG_1
IgG_1_851	2.14227	0.156021	0.558331	0.212458	0.201522	0.299076	0.0487368	0.160567	0.156993	0.0853923	0.0416667	0.489558	0.0574067	0.0556609	0.997598	0.204113	2.43764	0.524226	0.180627	0.118306	0.699424	0.143903	0.288281	IgG_1_851	IgG_1	IgG_1
IgG_1_852	3.00409	0.0560727	0.133731	0.0549444	0.101259	0.0434783	0.0280213	0.0240401	0.0434783	0.052955	0.0434783	1.62793	0.0217391	0	0.253214	0.0774302	0.919387	0.378349	0.0434783	0	0.336902	0.0434783	0.0241866	IgG_1_852	IgG_1	IgG_1
IgG_1_853	4.79156	0.147674	0.152541	0.0591781	0.190856	0.15872	0.0344828	0.0359536	0.0344828	0.0344828	0	0.303997	0.0344828	0.0344828	0.597308	0.0771178	0.533839	0.238509	0.0928896	0.0344828	0.208011	0.0689655	0	IgG_1_853	IgG_1	IgG_1
IgG_1_854	2.61284	0.142002	0.513384	0.168938	0.15525	0.183341	0.0477363	0.110516	0.0697122	0.180555	0.0614127	0.241413	0.0210664	0.026716	0.709367	0.0926333	0.687346	0.179144	0.0688106	0.0410479	0.399072	0.0455542	0.104364	IgG_1_854	IgG_1	IgG_1
IgG_1_855	0.52043	0.269892	3.54294	0.28302	0.525214	0.459808	0.0512821	0.345141	0.411927	1.64796	0.108784	0.224176	0.0658113	0.223465	1.57422	0.163467	0.297544	0.114102	1.01664	0.18052	0.772519	0.182399	0.724819	IgG_1_855	IgG_1	IgG_1
IgG_1_856	0.432826	0.728276	2.8863	0.0737155	0.273573	0.304302	0.208549	0.651045	0.116415	1.4945	0.0277778	0.271608	0.0555556	0.124919	1.66838	0.20354	0.425339	0.137931	0.412431	0.0950757	0.743362	0.037199	0.412319	IgG_1_856	IgG_1	IgG_1
IgG_1_857	0.356631	0.423192	4.01712	0.193609	0.519047	0.498793	0.326842	0.511414	0.264309	2.32081	0.0873764	0.260778	0.025	0.443946	1.83422	0.386492	0.228804	0.025	0.659721	0.187494	0.346609	0.05	0.582345	IgG_1_857	IgG_1	IgG_1
IgG_1_858	0.345449	1.30082	31.2706	1.7569	1.55079	1.83158	0.605751	2.19602	0.94991	5.32252	0.402226	1.02368	0.311646	0.668915	6.30216	1.16294	4.88126	0.828497	2.13772	1.09196	1.89965	0.140986	1.62295	IgG_1_858	IgG_1	IgG_1
IgG_1_859	0.12005	0.634894	9.54268	0.504572	0.782309	0.864315	0.192303	0.828623	0.861771	2.54143	0.268572	0.949153	0.0740485	0.400694	3.08899	0.668395	2.95378	0.539087	1.70566	0.427184	0.842682	0.182029	1.15474	IgG_1_859	IgG_1	IgG_1
IgG_1_860	0.13087	1.42489	14.3772	0.936506	0.794255	1.12627	0.30371	1.36769	0.681264	3.68439	0.356841	0.88922	0.228804	0.556871	3.68825	0.786623	7.5302	1.62495	1.16408	0.798794	1.09416	0.228376	1.19619	IgG_1_860	IgG_1	IgG_1
IgG_1_861	2.85478	0.159042	0.591225	0.131636	0.296486	0.25451	0.0430108	0.109922	0.158413	0.176139	0.0215054	0.847674	0.024646	0.0729539	1.00749	0.110348	1.98401	0.353869	0.111737	0.0760974	0.479449	0.0941294	0.139442	IgG_1_861	IgG_1	IgG_1
IgG_1_862	1.34595	0.0568182	0.153421	0.0535757	0.119358	0.243353	0.0238676	0.0958459	0.0227273	0.0541515	0.0340909	0.631316	0.0227273	0.0117747	0.258893	0.0508276	0.87269	0.169308	0.0382419	0.0343828	0.204511	0.092299	0.0762343	IgG_1_862	IgG_1	IgG_1
IgG_1_863	1.99007	0.0555556	0.132502	0	0.0990022	0.069689	0	0.0368615	0.0299885	0.0381142	0	0.0833333	0	0	0.0685244	0	0.472345	0	0	0	0	0.0556771	0	IgG_1_863	IgG_1	IgG_1
IgG_1_864	3.16416	0.0408119	0.159552	0.0619458	0.174693	0.0853077	0.0172934	0.00862069	0.0359936	0.0576785	0.00862069	1.38635	0	0.00862069	0.18974	0.0652058	0.507044	0.106404	0.0344828	0.0200299	0.250537	0.0219346	0.0344828	IgG_1_864	IgG_1	IgG_1
IgG_1_865	0.714571	0.33869	4.15973	0.236054	0.354111	0.462361	0.130926	0.314286	0.215442	1.17059	0.0834078	0.256792	0.0243033	0.168397	1.21596	0.169691	0.163118	0.0750857	0.535358	0.140403	0.502746	0.0302073	0.459121	IgG_1_865	IgG_1	IgG_1
IgG_1_866	0.260417	0.451383	4.11579	0.297699	0.501895	0.601069	0.188864	0.605577	0.260763	1.8206	0.127715	0.312505	0.114917	0.178089	1.87062	0.402313	0.410181	0.09544	0.904798	0.36222	1.04381	0.174151	1.0925	IgG_1_866	IgG_1	IgG_1
IgG_1_867	0.40907	0.58401	6.62766	0.377049	0.675298	0.89787	0.206519	0.726275	0.269107	2.7269	0.129428	0.481301	0.113795	0.264155	2.50167	0.452537	0.583259	0.0365854	1.01352	1.47611	0.617367	0.0766504	0.760158	IgG_1_867	IgG_1	IgG_1
IgG_1_868	3.275	0.211468	0.504328	0.228195	0.237628	0.274183	0.15679	0.162401	0.0564399	0.125053	0.0206144	0.989231	0.0459404	0.0675547	0.7146	0.148564	2.33858	0.697082	0.114936	0.202854	1.02647	0.0839726	0.350606	IgG_1_868	IgG_1	IgG_1
IgG_1_869	0.272613	0.361628	4.89585	0.295686	1.11419	0.751714	0.0678411	0.91702	0.421053	2.17507	0.148595	0.239967	0.0952055	0.292329	2.48155	0.679292	0.229869	0	1.76844	0.198909	0.66476	0.135448	1.0397	IgG_1_869	IgG_1	IgG_1
IgG_1_870	0.472981	0.448708	3.65307	0.5099	0.350446	0.566361	0.166667	0.424237	0.288385	2.96035	0	0.455512	0.182931	0.308962	2.00139	0.319863	0.324125	0.133858	0.453951	0.208333	0.551246	0.125	0.381121	IgG_1_870	IgG_1	IgG_1
IgG_1_871	0.431608	0.948589	16.3729	1.0063	1.27743	1.32725	0.327442	1.93452	0.568504	3.38652	0.221884	0.638404	0.231164	0.268982	4.31021	0.610607	5.37341	0.699958	0.998796	0.55593	1.09209	0.22851	0.870473	IgG_1_871	IgG_1	IgG_1
IgG_1_872	1.73368	0.101166	1.04205	0.0576923	0.113638	0.31936	0.0266018	0.368727	0.192942	0.500348	0.060607	0.747099	0	0.0790828	1.01272	0.0896038	0.913642	0.19856	0.133503	0.0868189	0.357611	0.0192308	0.248738	IgG_1_872	IgG_1	IgG_1
IgG_1_873	0.31121	0.643762	7.75224	0.398626	0.684869	0.775822	0.17216	0.79551	0.415873	3.04299	0.247038	0.445991	0.107959	0.50591	2.21487	0.460611	0.457739	0.261687	1.48285	0.828086	0.499396	0.095211	0.756004	IgG_1_873	IgG_1	IgG_1
IgG_1_874	0.402859	0.669139	7.03253	0.47772	0.696838	0.531865	0.263282	0.663567	0.293834	2.0351	0.145483	0.452202	0.117018	0.403051	3.20184	0.729495	0.272361	0.0878225	0.778465	0.256027	0.756496	0.0781635	0.82267	IgG_1_874	IgG_1	IgG_1
IgG_1_875	0.332373	0.756363	7.26645	0.340962	0.423815	0.532755	0.247289	0.711675	1.23987	2.02173	0.314718	0.363153	0.0408163	0.287071	2.16304	0.773907	2.65264	0.412704	1.47625	0.965305	1.52559	0.102219	1.37529	IgG_1_875	IgG_1	IgG_1
IgG_1_876	1.13	0.94262	6.29892	1.37205	0.814614	1.30601	0.358379	0.903248	0.649053	1.79161	0.264304	1.03327	0.130347	0.384467	4.7527	0.551582	4.66458	0.816109	0.850132	0.420339	1.12169	0.164728	0.94402	IgG_1_876	IgG_1	IgG_1
IgG_1_877	1.55496	0.161264	1.23817	0.289569	0.293663	0.490485	0	0.117864	0.105826	0.598823	0.137061	1.47611	0	0.103976	1.50918	0.147164	1.82288	0.228488	0.271751	0.150085	0.719452	0.0576822	0.450804	IgG_1_877	IgG_1	IgG_1
IgG_1_878	0.885199	0.268779	1.00884	0.206003	0.50645	0.633138	0.0326087	0.24332	0.138041	0.298077	0.111188	1.84163	0.0466677	0.0938086	1.4927	0.281804	6.06966	1.49673	0.358208	0.142738	1.12228	0.170433	0.325498	IgG_1_878	IgG_1	IgG_1
IgG_1_879	2.26641	0.164533	0.358787	0.0810811	0.0929446	0.298906	0.0924532	0.169591	0.536774	0.690826	0.027027	0.473294	0	0.147797	1.05225	0.0395723	1.86976	0.469925	0.183186	0.027027	0.742202	0.027027	0.117529	IgG_1_879	IgG_1	IgG_1
IgG_1_880	1.96162	0.043391	0.217485	0.128109	0.212515	0.117219	0.0192694	0.124195	0.0482369	0.0831916	0.0143535	0.295191	0.025641	0.0128205	0.531382	0.0556754	1.09676	0.538544	0.079315	0.0778161	0.547744	0.025641	0.143627	IgG_1_880	IgG_1	IgG_1
IgG_1_881	0.351531	0.401462	7.26038	0.291429	0.687858	0.69664	0.328655	0.856346	0.430708	2.68699	0.198883	0.45574	0.213102	0.2	2.39357	0.467959	0.169109	0.0666667	1.53324	0.2	1.09308	0	0.714711	IgG_1_881	IgG_1	IgG_1
IgG_1_882	0.270333	0.291446	2.51529	0.310356	0.561831	0.415319	0.109333	0.475208	0.36	0.663276	0.0817877	2.871	0.0500158	0.357906	2.01496	0.386394	3.48927	0.51656	0.453306	0.0981925	0.473068	0.0322581	0.448739	IgG_1_882	IgG_1	IgG_1
IgG_1_883	1.91262	0.26787	1.04056	0.630668	0.54366	0.610625	0.129261	0.345463	0.169686	0.296547	0.0679022	1.39167	0.0498432	0.142749	1.90172	0.145383	2.30085	0.420492	0.326425	0.154365	0.566903	0.054262	0.315272	IgG_1_883	IgG_1	IgG_1
IgG_1_884	0.980906	0.400462	4.55177	0.379429	0.387281	0.384714	0.112392	0.714952	0.259297	1.64905	0.132482	0.443267	0	0.206639	1.42718	0.283605	0.39528	0.153846	0.705377	0.204838	0.567408	0.0944283	1.04482	IgG_1_884	IgG_1	IgG_1
IgG_1_885	0.483873	0.787413	9.93353	0.554794	0.642961	0.883082	0.172953	0.815623	0.560078	2.9045	0.260743	0.491087	0.128606	0.292764	2.79994	0.497547	0.840456	0.148051	1.62974	0.364597	0.871202	0.17098	0.790682	IgG_1_885	IgG_1	IgG_1
IgG_1_886	0.537978	0.319295	5.1466	0.309917	0.470936	0.406987	0.243156	0.628776	0.258088	1.51935	0.0805813	0.114626	0.0757576	0.134746	1.42711	0.353247	14.3563	2.08863	0.612688	0.335774	0.466612	0.0682812	0.424288	IgG_1_886	IgG_1	IgG_1
IgG_1_887	0.535779	0.496414	4.48117	0.258991	0.523154	0.420585	0.164561	0.556826	0.172219	1.46956	0.175965	0.234815	0.0632123	0.164736	1.63584	0.293167	0.695742	0.153293	0.639348	0.299858	0.552277	0.0952998	0.666198	IgG_1_887	IgG_1	IgG_1
IgG_1_888	0.237669	0.574605	2.80764	0.253836	0.338327	0.5424	0.125351	0.374226	0.280444	1.57008	0.128381	0.310966	0.0740764	0.171207	2.00549	0.387811	0.521201	0.0771165	1.11959	1.5798	0.506335	0.0856196	0.367511	IgG_1_888	IgG_1	IgG_1
IgG_1_889	0.283157	0.26123	2.66553	0.16608	0.881434	0.443782	0.425575	0.594931	0.0454545	0.939482	0.182891	0.183006	0.0909091	0.0909091	1.61399	0.148982	0.328942	0.0454545	0.822896	0.105612	0.752884	0	0.547042	IgG_1_889	IgG_1	IgG_1
IgG_1_890	0.26959	0.628354	6.15218	0.90401	0.472082	0.593509	0.236999	0.727752	0.187845	1.85901	0.0611287	0.370235	0.11687	0.372423	2.42406	0.541414	1.1407	0.0780509	0.849035	1.47474	0.645141	0.217302	0.675827	IgG_1_890	IgG_1	IgG_1
IgG_1_891	0.0984647	0.643868	7.63868	0.7877	0.513812	1.09867	0.215763	0.779177	0.504549	2.63607	0.0919652	0.546058	0.0847924	0.263984	2.7948	0.540596	1.05178	0.220744	1.4586	0.644863	1.2321	0.124364	0.560469	IgG_1_891	IgG_1	IgG_1
IgG_1_892	0.149668	0.864333	18.674	0.806746	1.17412	0.858516	0.331181	1.40372	0.545922	3.16905	0.507448	0.798033	0.234897	0.582798	3.47243	1.02337	3.48564	0.867711	1.37815	0.763157	1.5969	0.352662	1.08879	IgG_1_892	IgG_1	IgG_1
IgG_1_893	0.142878	0.600348	7.32663	0.421867	0.613802	0.664189	0.180441	0.820864	0.338511	2.10801	0.232407	0.422226	0.17317	0.322782	2.58713	0.422374	2.33738	0.447465	0.982715	0.533603	0.867292	0.120917	0.902946	IgG_1_893	IgG_1	IgG_1
IgG_1_894	0.610774	0.360748	1.74924	0.331061	0.440101	0.381671	0.0830951	0.377346	0.268516	0.633309	0.055467	0.427566	0.12569	0.112953	2.04529	0.353294	2.56762	0.417862	0.357027	0.141283	1.11161	0.200593	0.691617	IgG_1_894	IgG_1	IgG_1
IgG_1_895	0.676203	0.259591	5.1261	0.166296	0.491423	0.424882	0.20867	0.481123	0.355733	1.87477	0.162582	0.257017	0.192986	0.222543	2.21522	0.482662	0.444053	0.10168	0.985621	0.160484	0.842663	0.155008	0.583433	IgG_1_895	IgG_1	IgG_1
IgG_1_896	0.477391	0.389015	5.80901	0.275419	0.975912	0.760313	0.146094	0.949853	0.548306	2.73023	0.135333	0.309245	0.178798	0.112086	2.26871	0.495683	0.309974	0.234495	1.48067	0.705111	1.01778	0.253874	0.599608	IgG_1_896	IgG_1	IgG_1
IgG_1_897	0.219634	1.25564	18.9114	1.23488	1.20472	1.24008	0.310271	1.98457	0.884922	3.7366	0.476626	0.604513	0.124339	0.574989	4.85381	0.920698	0.730502	0.0568385	1.36793	0.433266	0.798435	0.249653	1.00488	IgG_1_897	IgG_1	IgG_1
IgG_1_898	0.221041	0.413547	7.54089	0.609334	0.755306	0.661326	0.212835	0.710666	0.445609	2.50558	0.199026	0.576297	0.128124	0.349832	2.69617	0.458712	1.33424	0.289521	1.27794	1.51756	0.842039	0.174048	0.903292	IgG_1_898	IgG_1	IgG_1
IgG_1_899	1.41497	0.281906	1.86294	0.439182	0.337633	0.426103	0.0535896	0.326774	0.21512	0.570787	0.0632416	0.79118	0.0802373	0.175995	1.68901	0.146137	1.67824	0.335486	0.333779	0.122627	0.290063	0.150097	0.296068	IgG_1_899	IgG_1	IgG_1
IgG_1_900	0.852676	0.18787	0.334605	0.0666667	0.0959301	0.121259	0.179845	0.23307	0	0	0	0.895565	0	0	0.41165	0.173532	1.09312	0.516803	0.295399	0.0666667	0.448805	0.167396	0.0666667	IgG_1_900	IgG_1	IgG_1
IgG_1_901	1.72388	0.139262	0.59288	0.094152	0.224569	0.185143	0.0610347	0.0930942	0.102055	0.168934	0.0651242	0.449572	0.033295	0.0167041	0.614623	0.135934	1.31241	0.35692	0.278757	0.015873	0.384059	0.0546663	0.0834743	IgG_1_901	IgG_1	IgG_1
IgG_1_902	0.606296	0.224408	3.79641	0.256683	0.317048	0.425289	0.171536	0.559286	0.513276	1.91764	0.0277778	0.258313	0.146218	0.061957	1.27416	0.46131	0.510646	0	1.37673	0.378767	0.891535	0.16133	0.383939	IgG_1_902	IgG_1	IgG_1
IgG_1_903	0.445171	0.572385	4.59845	0.322009	0.313652	0.331017	0.15702	0.751569	0.302999	1.40471	0.0571429	0.352833	0.0710253	0.262527	1.92953	0.360145	0.395456	0.140023	0.350177	0.303141	0.423744	0.0571429	0.42668	IgG_1_903	IgG_1	IgG_1
IgG_1_904	0.419326	0.236235	5.84457	0.393538	0.615645	0.62588	0.149207	0.626712	0.450138	2.47938	0.372097	0.270388	0.104924	0.208212	2.4014	0.423078	0.256458	0.116789	0.703538	0.678058	0.711658	0.0625	1.03126	IgG_1_904	IgG_1	IgG_1
IgG_1_905	0.133333	0.776599	5.53655	0.449724	0.825631	0.74543	0.137927	1.83591	0.230708	1.20343	0.378016	0.676326	0	0.377013	4.1154	0.44193	1.51814	0.0666667	2.06824	0.210535	0.453271	0	0.669758	IgG_1_905	IgG_1	IgG_1
IgG_1_906	0.195467	0.922795	17.4372	0.832664	0.83189	1.0875	0.285122	1.12119	0.587642	3.07035	0.328012	0.509715	0.148421	0.427944	3.59992	0.750924	3.03096	0.482686	1.34694	1.02805	1.17509	0.205573	1.2191	IgG_1_906	IgG_1	IgG_1
IgG_1_907	1.26394	0.397353	0.833296	0.195113	0.447541	0.556324	0.0552596	0.433926	0.185144	0.352755	0.10497	0.74225	0.0379207	0.133332	1.66169	0.161522	3.18998	0.912915	0.257998	0.13221	1.13692	0.205314	0.338095	IgG_1_907	IgG_1	IgG_1
IgG_1_908	1.69812	0.0604657	0.128291	0.0537385	0.128574	0.0886578	0	0	0	0	0.0790812	0.340921	0.0905869	0	0.0277778	0.0277778	0.269823	0.0364141	0.0838441	0	0.0898033	0	0.0736672	IgG_1_908	IgG_1	IgG_1
IgG_1_909	1.88422	2.26982	5.0589	1.40793	1.91303	2.18447	0.392516	1.45726	0.642295	2.80467	0.351995	4.24473	0.35458	0.465634	8.60648	1.80072	136.742	28.4403	1.51925	0.650424	2.06598	0.282964	0.531219	IgG_1_909	IgG_1	IgG_1
IgG_1_910	0.289218	0.369411	3.85903	0.244762	0.467572	0.385026	0.183218	0.4013	0.137104	1.82814	0.0467182	0.266087	0.276768	0.0861023	1.30367	0.250984	0.467585	0.0227273	0.559011	0.256847	0.74229	0.14265	1.11273	IgG_1_910	IgG_1	IgG_1
IgG_1_911	0.470055	0.458724	7.06054	0.477471	0.855579	0.776766	0.299995	0.882904	0.583113	3.28407	0.0782235	0.357308	0.268624	0.203112	1.98625	0.734291	0.329418	0.119122	0.960799	0.412022	1.23553	0.256471	1.30158	IgG_1_911	IgG_1	IgG_1
IgG_1_912	0.427446	0.408191	5.07139	0.309974	0.43121	0.476844	0.175341	0.51818	0.278669	1.65071	0.0911951	0.381044	0.0936079	0.201826	1.76756	0.32406	0.218813	0.102223	0.662505	0.246655	0.479177	0.0824847	0.497637	IgG_1_912	IgG_1	IgG_1
IgG_1_913	0.874199	0.750034	14.8496	0.664963	0.605813	1.22011	0.252362	1.06239	0.771891	4.49603	0.224852	0.482886	0.0561088	0.272878	3.17123	0.547981	0.565691	0.153408	1.6986	0.556456	0.739769	0.136517	0.485951	IgG_1_913	IgG_1	IgG_1
IgG_1_914	0.468163	0.50556	6.00953	0.45062	0.657567	0.595546	0.226215	0.583963	0.492995	2.64724	0.173587	0.473454	0.039286	0.203704	1.84946	0.649931	0.5679	0.108108	0.73953	0.364353	0.572862	0.0758885	0.722229	IgG_1_914	IgG_1	IgG_1
IgG_1_915	1.15271	0.302073	0.603553	0.211862	0.239556	0.348278	0.025058	0.378588	0.215892	0.39111	0.0439277	1.21056	0.071561	0.188394	1.55035	0.261469	2.87117	0.523475	0.281551	0.181387	0.685007	0.114008	0.260696	IgG_1_915	IgG_1	IgG_1
IgG_1_916	0.612911	0.699051	11.7065	0.498114	0.784746	1.03353	0.424786	0.775619	0.832907	3.28621	0.223547	0.397585	0.133894	0.399139	3.42937	0.500791	1.90924	0.466257	1.15928	0.451582	1.02424	0.177221	0.921052	IgG_1_916	IgG_1	IgG_1
IgG_1_917	0.26956	0.751487	6.92015	0.453607	0.694577	0.885585	0.19586	0.831603	0.38831	2.89621	0.165912	0.357535	0.0830222	0.432912	2.79906	0.633228	0.460001	0.134604	1.05049	0.418528	0.910302	0.137433	0.883319	IgG_1_917	IgG_1	IgG_1
IgG_1_918	1.10356	0.535602	1.06816	0.45275	0.632994	0.585891	0.141609	0.327541	0.295464	0.372706	0.11389	0.911784	0.0938895	0.201726	3.06327	0.315655	3.13419	0.789396	0.64182	0.211322	0.970194	0.0555556	0.375611	IgG_1_918	IgG_1	IgG_1
IgG_1_919	1.08441	0.154285	0.173233	0.0871941	0.139494	0.174223	0.105007	0.0793651	0.0325053	0.0908352	0.0510403	1.93326	0.0486876	0	0.712931	0.0392513	0.999673	0.221394	0.147445	0.0485519	0.175634	0.015873	0.15162	IgG_1_919	IgG_1	IgG_1
IgG_1_920	1.53335	0.164792	0.792943	0.324755	0.455346	0.305695	0.0707314	0.216294	0.112185	0.325399	0.104893	1.16486	0.10211	0.12486	1.59116	0.11478	2.47344	0.531017	0.217469	0.145759	0.750022	0.105608	0.272796	IgG_1_920	IgG_1	IgG_1
IgG_1_921	2.38943	0.0599383	0.382793	0.183575	0.293355	0.304054	0.0238095	0.088242	0.097516	0.27302	0.143782	0.522169	0	0.0561899	0.796852	0.0238095	2.67836	0.703957	0.22655	0	0.625299	0.131213	0.428099	IgG_1_921	IgG_1	IgG_1
IgG_1_922	2.47343	0.0325974	0.0980237	0	0.0350877	0.0439523	0	0.0408248	0	0.0608393	0.0175439	0.358628	0	0	0.143175	0.0526316	1.57265	0.416317	0	0.0535328	0.15434	0	0.0350877	IgG_1_922	IgG_1	IgG_1
IgG_1_923	2.42044	0.174972	0.234485	0.156717	0.303886	0.112882	0.0710678	0.0393455	0.0709901	0.102565	0	1.01412	0.0268166	0	0.534964	0.192154	3.08858	1.07274	0.0418018	0.0605547	0.352762	0.0429544	0.0566038	IgG_1_923	IgG_1	IgG_1
IgG_1_924	0.382132	0.282955	4.11027	0.163816	0.342625	0.741161	0.0416667	0.536993	0.177268	1.72015	0	0.526573	0.0833333	0.348806	1.84382	0.342189	13.0149	2.3955	0.426739	0.218437	0.527699	0.278811	0.746815	IgG_1_924	IgG_1	IgG_1
IgG_1_925	0.166798	0.697819	4.86724	0.38125	0.560209	0.615287	0.253877	0.491805	0.246718	1.36934	0.21595	0.430299	0.104167	0.358329	2.672	0.387288	0.210259	0.0833333	0.907846	0.436185	0.690137	0.248819	0.564445	IgG_1_925	IgG_1	IgG_1
IgG_1_926	0.156824	0.414854	4.04831	0.223698	0.438471	0.410548	0.202584	0.480451	0.236345	2.39033	0.15636	0.285154	0.0512283	0.29845	1.70688	0.191701	0.554253	0.0876778	0.662825	1.08702	0.456597	0.103203	0.616226	IgG_1_926	IgG_1	IgG_1
IgG_1_927	0.287504	0.394509	4.45329	0.206436	0.33599	0.370468	0.261552	0.51134	0.315632	2.08633	0.148179	0.109747	0.0809824	0.157739	1.85358	0.266698	0.450115	0.0438821	0.78498	0.328822	0.789177	0.123973	0.697651	IgG_1_927	IgG_1	IgG_1
IgG_1_928	0.148164	0.673488	14.2218	0.657951	0.680453	1.13331	0.28044	0.946547	0.448524	3.26453	0.276125	0.449551	0.10699	0.184164	2.86157	0.465141	3.14313	0.482111	1.11938	0.654669	1.05848	0.195747	1.12488	IgG_1_928	IgG_1	IgG_1
IgG_1_929	0.120441	1.20453	20.4044	0.791418	1.08736	1.25159	0.120918	1.20582	0.2921	4.38291	0.237907	0.322429	0.377276	0.392648	3.10641	0.758711	4.05287	0.589096	0.975366	2.01392	0.838881	0.050697	0.778602	IgG_1_929	IgG_1	IgG_1
IgG_1_930	0.351434	1.10265	7.79568	0.750144	0.414852	0.852039	0.255067	0.634282	0.54957	1.69478	0.219502	0.614014	0.184231	0.248121	2.75032	0.481492	5.63384	0.610773	0.595381	0.261889	0.860614	0.0588235	0.625633	IgG_1_930	IgG_1	IgG_1
IgG_1_931	0.590781	0.329786	1.51727	0.309114	0.506778	0.349634	0.14106	0.315885	0.116133	0.652615	0.0722848	0.304027	0.0645793	0.0527321	1.75111	0.206091	1.86762	0.323504	0.493859	0.109034	0.618508	0.0815403	0.51468	IgG_1_931	IgG_1	IgG_1
IgG_1_932	1.42441	0.140575	0.234789	0.0537634	0.18961	0.163616	0.0558566	0.0779018	0.0107527	0.114489	0.094858	1.72666	0	0.0535376	0.760951	0.0567485	1.73116	0.407795	0.0924642	0.0518254	0.7214	0.0395049	0.196462	IgG_1_932	IgG_1	IgG_1
IgG_1_933	0.546498	0.599957	4.92637	0.259721	0.287348	0.435165	0.169381	0.610397	0.391078	2.02615	0.187781	0.416563	0.118867	0.31921	2.0608	0.364316	0.492544	0.0712814	0.749281	0.189889	0.903576	0.13491	1.19222	IgG_1_933	IgG_1	IgG_1
IgG_1_934	0.190156	0.469438	5.57237	0.279833	0.450436	0.588539	0.117752	0.955268	0.368041	2.44166	0.172386	0.470621	0.0785581	0.247666	2.13338	0.291756	0.386754	0.127443	0.915843	1.01632	0.593753	0.0800586	0.706471	IgG_1_934	IgG_1	IgG_1
IgG_1_935	0.212766	0.776474	12.4176	0.580632	0.70172	1.09209	0.284553	1.00073	0.520809	3.97221	0.179199	0.465718	0.149681	0.329043	3.10042	0.516555	0.586893	0.157594	1.09471	0.518728	0.803706	0.0952027	1.2482	IgG_1_935	IgG_1	IgG_1
IgG_1_936	0.284972	0.496607	6.38361	0.352427	0.427937	0.558451	0.117861	0.474114	0.280295	2.10178	0.268285	0.329386	0.174775	0.130013	1.89303	0.290669	0.705472	0.204177	0.789108	0.77687	0.612781	0.0629446	0.782584	IgG_1_936	IgG_1	IgG_1
IgG_1_937	0.131579	1.09735	26.725	1.15867	1.40212	1.34755	0.201233	1.79509	0.678416	3.64944	0.655871	0.83476	0.155416	0.420799	4.8254	0.905741	4.65197	0.832834	2.04166	2.04967	1.49443	0.215507	1.45375	IgG_1_937	IgG_1	IgG_1
IgG_1_938	1.93595	0.245232	0.947444	0.239266	0.370267	0.461895	0.0186916	0.13344	0.0937624	0.255401	0.0368494	1.06936	0.0217358	0.0628387	1.34053	0.130272	3.15209	0.746974	0.281281	0.0791971	0.996726	0.079977	0.332297	IgG_1_938	IgG_1	IgG_1
IgG_1_939	3.37673	0.166073	0.274341	0.121951	0.110556	0.15442	0.0352725	0.0901631	0	0.0594129	0.0288671	1.04194	0.0590888	0	0.337137	0.183691	0.944175	0.189895	0.0487805	0.0243902	0.646239	0.0562363	0.0243902	IgG_1_939	IgG_1	IgG_1
IgG_1_940	0.477526	0.468349	5.0975	0.26822	0.530672	0.509983	0.150745	0.589875	0.29739	2.49123	0.156233	0.253376	0.210307	0.165386	1.886	0.271332	0.448605	0.0888108	0.712743	0.290084	0.602433	0.166231	0.783293	IgG_1_940	IgG_1	IgG_1
IgG_1_941	0.334462	0.389948	3.39381	0.137669	0.377811	0.479967	0.109157	0.543411	0.175631	1.28261	0.106594	0.245831	0.0563861	0.283787	1.48186	0.327132	0.3988	0.0681373	0.743947	0.262186	0.450821	0.049644	0.36408	IgG_1_941	IgG_1	IgG_1
IgG_1_942	0.202943	0.716522	5.46862	0.291038	0.392419	0.613255	0.0762761	0.453804	0.268587	1.9538	0.140493	0.239713	0.265056	0.16728	2.15903	0.283953	0.317288	0.0594736	0.641089	0.476266	0.87029	0.149364	0.773019	IgG_1_942	IgG_1	IgG_1
IgG_1_943	0.244021	1.08138	9.08639	0.687044	0.796205	0.876592	0.329873	0.858549	0.609976	1.73347	0.590018	0.589895	0.186252	0.268714	2.32457	0.597439	3.09595	0.389524	1.36505	0.603915	1.31901	0.29325	1.06278	IgG_1_943	IgG_1	IgG_1
IgG_1_944	0.226428	0.562697	6.10792	0.359821	0.656843	0.728294	0.190241	0.913186	0.289783	1.81261	0.171721	0.45792	0.0722438	0.267925	2.63005	0.608984	1.98292	0.276326	1.04741	0.668021	0.911351	0.11057	0.521924	IgG_1_944	IgG_1	IgG_1
IgG_1_945	0.331432	0.737376	6.23073	0.424479	0.542676	0.636231	0.253374	0.71829	0.362805	2.04069	0.197711	0.635899	0.0766462	0.160355	3.02356	0.43198	5.37111	0.988797	0.865071	0.361395	0.854697	0.176584	0.958215	IgG_1_945	IgG_1	IgG_1
IgG_1_946	0.258968	0.568385	5.96891	0.558271	0.518826	1.1357	0.294965	0.739041	0.318995	1.65576	0.430146	3.01685	0.132193	0.186844	2.56919	0.269384	4.35014	0.964855	0.67489	0.269291	0.743658	0.09375	0.752917	IgG_1_946	IgG_1	IgG_1
IgG_1_947	1.59733	0.158189	0.505333	0.183579	0.162073	0.125822	0.0331691	0.160964	0.116508	0.108425	0.0294235	0.310564	0.0151137	0.0183486	0.781241	0.0846775	1.10007	0.206143	0.1258	0.155991	0.383713	0.0659164	0.103911	IgG_1_947	IgG_1	IgG_1
IgG_1_948	1.93994	0.207306	0.357442	0.115128	0.207956	0.27552	0.0766738	0.160091	0.0309875	0.117524	0.0561852	1.10722	0.0653657	0.115294	0.749147	0.0570257	1.94961	0.523496	0.165872	0.144132	0.73962	0.050315	0.241936	IgG_1_948	IgG_1	IgG_1
IgG_1_949	1.78757	0.132691	0.988026	0.143082	0.330317	0.627508	0.0252045	0.237161	0.216519	0.377704	0.0510719	1.41164	0.0193059	0.0736604	1.33028	0.169799	3.15519	0.731197	0.154078	0.0912773	0.471766	0.0616367	0.289866	IgG_1_949	IgG_1	IgG_1
IgG_1_950	3.11883	0.216433	0.516038	0.181628	0.325801	0.0955453	0.0959703	0.131579	0.0526316	0.159277	0	1.17693	0	0	0.587255	0.0263158	1.73402	0.629718	0.160592	0	0.335019	0.0526316	0.131579	IgG_1_950	IgG_1	IgG_1
IgG_1_951	2.42093	0.352042	0.582965	0.180038	0.159502	0.275616	0	0.120011	0.104784	0.19041	0.0717188	0.346833	0.16797	0.0723161	1.14701	0.105711	2.25155	0.762067	0.0333333	0.1	0.597711	0.0647263	0.253221	IgG_1_951	IgG_1	IgG_1
IgG_1_952	0.468857	0.381798	0.857747	0.342949	0.480536	0.493132	0.130952	0.285996	0.206084	0.315574	0.0350877	0.585969	0.0442025	0.0901246	1.25489	0.0175439	3.52458	1.10185	0.0756851	0.136349	1.00914	0.0726783	0.315631	IgG_1_952	IgG_1	IgG_1
IgG_1_953	0.28634	0.487302	3.4027	0.296643	0.339448	0.635904	0.183925	0.495994	0.08419	1.27857	0.0714286	0.273201	0.109571	0.279317	1.71902	0.356247	0.412343	0.0567825	0.68854	0.646651	0.887911	0.0949006	0.687291	IgG_1_953	IgG_1	IgG_1
IgG_1_954	0.100382	0.617768	1.9728	0	0.201816	0.335768	0.128338	0.17514	0.375951	0.634845	0.0454545	0.358454	0.0909091	0.136364	1.21796	0.182605	0.0909091	0.0946136	0.855569	0.0962519	0.437762	0	0.751355	IgG_1_954	IgG_1	IgG_1
IgG_1_955	0.293502	0.48137	3.14194	1.05457	0.310033	0.494161	0.125106	0.345805	0.201519	0.934396	0.0618833	0.414614	0.0999229	0.211306	2.40573	0.2337	0.921754	0.183732	1.32794	0.235598	0.541307	0.0558493	0.651631	IgG_1_955	IgG_1	IgG_1
IgG_1_956	0.383173	0.749643	10.2885	1.19508	0.589501	0.97878	0.220868	0.823142	0.466171	3.22078	0.381551	0.776895	0.0243902	0.38527	3.61487	0.606363	1.78103	0.297437	1.24178	0.55298	0.624287	0.337204	1.13082	IgG_1_956	IgG_1	IgG_1
IgG_1_957	0.250351	0.501741	11.7411	0.354455	0.534662	0.261152	0.178596	0.872433	0.424639	3.76983	0.349924	0.519358	0.184053	0.155236	2.20809	0.453791	2.75749	0.544114	1.2065	0.940596	1.38977	0.436465	1.71144	IgG_1_957	IgG_1	IgG_1
IgG_1_958	0.235789	0.915839	11.9121	0.738972	1.03139	0.222222	0.282277	1.53274	0.779656	2.30835	0.222222	0.220902	0.111111	0.406132	2.44845	0.563748	2.59325	0.222222	1.24091	0.447298	1.92176	0.222222	0.866547	IgG_1_958	IgG_1	IgG_1
IgG_1_959	0.179766	0.780401	12.32	0.6696	0.699904	1.01827	0.278326	1.11432	0.622251	3.12234	0.188627	0.508598	0.10864	0.439578	3.09875	0.61096	2.90733	0.516786	1.14429	0.703027	0.892531	0.29793	1.00292	IgG_1_959	IgG_1	IgG_1
IgG_1_960	2.69563	0.347585	1.47223	0.288173	0.474048	0.488096	0.170078	0.328467	0.312198	0.688237	0.112351	1.57415	0.0482359	0.26259	2.2993	0.252197	4.82645	1.13578	0.302066	0.0941508	0.79028	0.123944	0.263752	IgG_1_960	IgG_1	IgG_1
IgG_1_961	1.39189	0.532901	1.06821	0.353199	0.415683	0.532838	0.0816319	0.383856	0.197041	0.293674	0.0622584	0.643984	0.102499	0.0957969	2.03917	0.27506	6.09403	1.84654	0.367497	0.223608	0.910297	0.228103	0.503477	IgG_1_961	IgG_1	IgG_1
IgG_1_962	0.380564	0.211756	4.72706	0.264051	0.432518	0.607156	0.100967	0.364973	0.270974	1.73963	0.0833333	0.244688	0.0722117	0.298145	1.85147	0.270273	0.504022	0.0926345	1.11875	0.222271	0.944263	0.0901469	0.813132	IgG_1_962	IgG_1	IgG_1
IgG_1_963	0.436757	0.234285	5.34507	0.190476	0.469752	0.488481	0.148815	0.713233	0.456593	2.15785	0.315182	0.285149	0.150645	0.266121	2.1011	0.329353	0.370804	0.0714286	0.8506	0.406503	0.783206	0.120954	0.768642	IgG_1_963	IgG_1	IgG_1
IgG_1_964	0.206694	0.345111	4.84596	0.229396	0.881589	1.12572	0	0.549581	0.559873	2.02803	0.115385	0.269322	0.0769231	0.281314	2.12684	0.328714	0.470729	0	0.997973	0.469157	0.781879	0.0384615	0.787872	IgG_1_964	IgG_1	IgG_1
IgG_1_965	0.319396	0.197419	4.00916	0.458331	0.591665	0.620852	0.06	0.466446	0.26607	1.91363	0.08	0.414893	0.165923	0.236721	2.18335	0.51917	0.280202	0.04326	1.19243	0.384989	0.689849	0.130219	0.513318	IgG_1_965	IgG_1	IgG_1
IgG_1_966	0.151366	0.761871	11.384	0.702686	0.58461	0.927802	0.223377	0.837998	0.391479	1.92765	0.221823	0.386572	0.15699	0.352733	3.10421	0.606872	1.08035	0.19504	1.15474	0.31446	0.689366	0.140282	0.949109	IgG_1_966	IgG_1	IgG_1
IgG_1_967	0.157205	1.00858	14.2066	0.700416	0.839775	0.950789	0.339052	1.17281	0.442296	3.63553	0.286486	0.506375	0.187582	0.420255	3.21914	0.525822	5.31168	0.813283	1.25369	1.83529	0.994755	0.154515	0.92811	IgG_1_967	IgG_1	IgG_1
IgG_1_968	0.627625	0.196101	0.944431	0.547192	0.330464	0.416778	0.116525	0.392591	0.143194	0.305882	0.168286	0.89379	0.126432	0.199259	1.30155	0.269552	2.87393	0.431123	0.394189	0.0841825	0.76926	0.171821	0.627235	IgG_1_968	IgG_1	IgG_1
IgG_1_969	2.41343	0.0456664	0.266535	0.0554656	0.146275	0.177632	0.0472255	0.101106	0.031196	0.125792	0.0399928	0.599621	0.00699301	0.013986	0.593921	0.113236	0.523362	0.151506	0.0683306	0.0246293	0.210449	0.013986	0.0295466	IgG_1_969	IgG_1	IgG_1
IgG_1_970	0.652896	0.140823	0.605353	0.158323	0.090539	0.376916	0	0.203356	0.0383221	0.202105	0.0344828	4.41756	0.0344828	0	0.903559	0.0359032	2.90606	0.679886	0.137931	0.120052	0.543565	0.0842751	0.353776	IgG_1_970	IgG_1	IgG_1
IgG_1_971	2.55503	0.0935236	0.356939	0.14447	0.136765	0.0913125	0.0535733	0.0418823	0.104336	0.151596	0.0152672	0.426918	0.0364833	0.0510212	0.396743	0.103557	1.24445	0.255602	0.141928	0.0453794	0.362777	0.0338901	0.0646764	IgG_1_971	IgG_1	IgG_1
IgG_1_972	0.233886	0.622932	7.77936	0.313398	0.667294	0.81161	0.273526	0.834124	0.506124	2.57801	0.104698	0.408273	0.138446	0.251306	2.53053	0.560389	0.457588	0.0699898	1.33007	0.455867	0.7299	0.111623	0.648514	IgG_1_972	IgG_1	IgG_1
IgG_1_973	0.811435	0.555183	8.35781	0.409401	0.569582	0.690193	0.165243	0.623117	0.269285	2.49414	0.111202	0.682082	0.125008	0.291539	2.18751	0.525943	9.3343	2.00027	0.791345	0.378803	0.714791	0.0961135	0.648904	IgG_1_973	IgG_1	IgG_1
IgG_1_974	0.284367	0.745725	8.85516	0.413557	0.758789	0.731644	0.17891	0.916466	0.619457	2.72142	0.238992	0.521305	0.104761	0.275528	3.12543	0.52268	1.20852	0.279642	1.06731	0.550105	0.446198	0.0422721	0.83316	IgG_1_974	IgG_1	IgG_1
IgG_1_975	0.351619	0.735925	9.09775	0.490192	0.696606	0.89555	0.224828	1.0905	0.646436	3.07514	0.306613	0.480491	0.114556	0.342354	3.00976	0.716892	0.70193	0.0647537	1.9908	0.502669	1.42459	0.254064	1.24068	IgG_1_975	IgG_1	IgG_1
IgG_1_976	0.236844	0.462645	4.64488	0.248306	0.660949	0.686392	0.166257	0.709823	0.381154	2.60719	0.156523	0.363509	0.180099	0.230687	2.59497	0.464608	0.362145	0.109981	0.920734	0.415633	1.14619	0.0886561	1.00075	IgG_1_976	IgG_1	IgG_1
IgG_1_977	0.922845	0.272647	1.58466	0.499028	0.255374	0.705492	0.17086	0.454172	0.268376	0.486897	0.170832	0.433155	0.0615051	0.100664	1.93768	0.228786	2.49279	0.667301	0.257208	0.245694	0.703651	0.210817	0.678905	IgG_1_977	IgG_1	IgG_1
IgG_1_978	1.01493	0.272544	1.96215	0.462815	0.43006	0.630827	0.124237	0.366439	0.463024	0.73799	0.137751	0.436091	0.0706599	0.155977	2.06239	0.300431	2.79421	0.311408	0.272156	0.140275	0.807252	0.117727	0.437388	IgG_1_978	IgG_1	IgG_1
IgG_1_979	0.644857	0	0.228761	0.146491	0.283061	0.169395	0	0	0	0.0799188	0.0865508	0.390127	0	0.0298896	0.514383	0	0.74613	0.321458	0.252771	0.0512821	0.295688	0.025641	0.193921	IgG_1_979	IgG_1	IgG_1
IgG_1_980	1.94588	0.159091	0.302506	0.185159	0.20255	0.381542	0	0.172555	0.0537582	0.0681818	0.115973	1.65796	0.0895642	0.0227273	0.983933	0.0681818	2.0798	0.262584	0.253494	0.052054	0.615779	0.0454545	0.16856	IgG_1_980	IgG_1	IgG_1
IgG_1_981	0.310984	0.0384615	0.322637	0.252256	0.339207	0.240825	0.0384615	0	0	0.277803	0	1.99452	0.0384615	0	0.589784	0.0785074	1.94644	0.302617	0.104164	0.0804561	0.435816	0.0384615	0.0769231	IgG_1_981	IgG_1	IgG_1
IgG_1_982	1.70285	0.0326087	0.110169	0.030541	0.05879	0.0108696	0.0108696	0.0108696	0.0108696	0.0623198	0.0438095	0.507539	0	0.0108696	0.231692	0.0356262	0.913995	0.58518	0.0326087	0.035765	0.192352	0.0326087	0.0593606	IgG_1_982	IgG_1	IgG_1
IgG_1_983	1.15199	0.104348	0.20671	0.0717654	0.046693	0.105754	0.012987	0.0391047	0.0298942	0.0751485	0	0.293349	0.0435932	0.0885829	0.283976	0.012987	0.424894	0.0717225	0.0718632	0.0400579	0.162746	0.0369007	0.012987	IgG_1_983	IgG_1	IgG_1
IgG_1_984	0.354619	0.696438	6.64514	0.465956	0.785066	0.644872	0.245957	1.3565	0.348087	2.81848	0.256524	0.253409	0.0454619	0.13178	2.44715	0.516827	0.603154	0.037037	1.15164	1.24112	0.988706	0.190307	0.911478	IgG_1_984	IgG_1	IgG_1
IgG_1_985	0.238596	0.49283	6.95359	0.242857	0.166667	0.75321	0.111111	0.567404	0.265475	1.82018	0.0555556	0.441013	0.0555556	0.169097	1.79413	0.166302	1.81447	0.378803	0.8837	1.17358	1.1073	0.187612	0.673591	IgG_1_985	IgG_1	IgG_1
IgG_1_986	0.168762	0.399436	4.70891	0.162454	0.658957	0.524177	0.127366	0.601288	0.253175	2.21857	0.10481	0.257963	0.27988	0.248788	1.82437	0.265028	3.86048	0.53876	0.665888	2.84305	0.416997	0.107827	0.737925	IgG_1_986	IgG_1	IgG_1
IgG_1_987	0.69613	1.70304	9.65944	0.927029	1.05384	1.38927	0.50559	1.21307	0.748681	3.67572	0.439715	0.935334	0.265716	0.508456	5.1231	1.65994	131.798	18.5512	1.83688	0.936714	1.6024	0.269003	1.75599	IgG_1_987	IgG_1	IgG_1
IgG_1_988	0.349416	0.577079	4.38749	0.484459	0.536095	0.590465	0.11203	0.577454	0.302522	1.40001	0.196832	3.05436	0.0973609	0.210267	2.40394	0.437832	11.5367	1.48539	0.708264	0.586885	0.985037	0.107363	0.765348	IgG_1_988	IgG_1	IgG_1
IgG_1_989	0.336229	0.795377	12.7015	0.649563	0.636405	0.911227	0.537969	1.41941	0.599149	2.78694	0.301084	0.411424	0.124996	0.423222	3.04689	0.842127	2.48364	0.457358	1.70132	0.67242	0.998698	0.0645161	1.11103	IgG_1_989	IgG_1	IgG_1
IgG_1_990	0.304304	1.03004	18.8472	1.11861	1.18668	1.89772	0.398063	1.34763	0.844028	3.71167	0.294085	0.495981	0.160948	0.454375	4.37888	0.819044	3.95231	0.652558	1.87833	0.933616	1.65032	0.457596	1.7854	IgG_1_990	IgG_1	IgG_1
IgG_1_991	0.767892	0.35688	6.33358	0.681767	0.880845	1.52182	0.0833333	1.14784	0.468316	3.41903	0.176631	1.05651	0.269182	0.633483	2.6809	0.39985	4.1612	0.669182	1.02836	0.464446	1.21645	0.166667	0.736956	IgG_1_991	IgG_1	IgG_1
IgG_1_992	0.397503	0.573284	8.27421	0.888575	0.848227	0.675906	0.267251	0.989878	0.433906	2.91319	0.196102	0.836632	0.0454367	0.593537	3.34271	0.459784	5.84598	1.19613	0.996564	0.441163	1.92924	0.225727	1.38617	IgG_1_992	IgG_1	IgG_1
IgG_1_993	0.463696	0.804711	2.63496	0.220937	0.751611	0.724616	0.2716	0.513185	0.383442	1.33784	0.0815222	0.56331	0.110467	0.190254	2.36774	0.423157	3.42445	0.656848	0.685076	0.228358	1.03177	0.159501	1.10647	IgG_1_993	IgG_1	IgG_1
IgG_1_994	1.47379	0.241695	1.08222	0.200074	0.467276	0.446408	0.203058	0.173978	0.100417	0.541133	0.125383	0.993191	0.0919596	0.126954	2.02798	0.213335	8.16766	2.17476	0.471394	0.151031	0.605712	0.0873365	0.291125	IgG_1_994	IgG_1	IgG_1
IgG_1_995	1.69808	0.0468483	0.185769	0.0408039	0.198841	0.109178	0.0322447	0.0512821	0.109099	0.102564	0.025641	1.26515	0	0.0605122	0.772458	0.025641	1.19107	0.380734	0.114828	0.121318	0.23499	0.025641	0.0386082	IgG_1_995	IgG_1	IgG_1
IgG_1_996	0.455259	0.426911	5.66001	0.171536	0.621851	0.484389	0.157213	0.636952	0.38831	1.99323	0.107025	0.259605	0.0589206	0.241207	1.97162	0.417479	0.372755	0.047619	0.999494	0.229043	0.773889	0.229825	1.07324	IgG_1_996	IgG_1	IgG_1
IgG_1_997	0.353891	0.500746	4.52462	0.227473	0.684376	0.745703	0.201438	0.569439	0.341495	2.29099	0.220505	0.342515	0.0608713	0.289521	1.7967	0.383772	0.430676	0.0890274	0.92472	0.446343	0.867994	0.0539237	0.766831	IgG_1_997	IgG_1	IgG_1
IgG_1_998	0.219385	0.668062	12.3958	0.417528	1.29377	0.64896	0.188631	0.452804	0.569536	3.64856	0.25	0.790379	0.129207	0.125	2.6554	0.418917	0.5	0.544955	1	0.883707	1.30802	0.125	1.39479	IgG_1_998	IgG_1	IgG_1
IgG_1_999	0.163255	0.440787	4.92007	0.259684	0.607411	0.587861	0.184344	0.63396	0.288828	2.32751	0.152485	0.266396	0.06813	0.233367	1.95858	0.484248	0.345879	0.0921094	0.96347	0.385644	0.767796	0.199621	1.00356	IgG_1_999	IgG_1	IgG_1
IgG_1_1000	1.28286	0.276673	0.605406	0.16401	0.348317	0.302992	0.0664535	0.231484	0.0992403	0.230437	0.0934507	0.655175	0.0402115	0.0992705	1.20993	0.116126	1.62065	0.328124	0.186631	0.0588212	0.530008	0.0706478	0.218794	IgG_1_1000	IgG_1	IgG_1
IgG_1_1001	1.27199	0.0701754	0.129694	0.0333927	0.195868	0.0713994	0	0.0350877	0	0.108984	0	0.72236	0.0175439	0	0.432723	0.0950248	0.748409	0.240659	0.171426	0.0371499	0.244415	0.0175439	0.0364714	IgG_1_1001	IgG_1	IgG_1
IgG_1_1002	0.294326	0.257365	3.44139	0.539928	0.801295	0.665947	0.0833333	0.440429	0.20043	1.25168	0.255268	0.0833333	0.0416667	0.0416667	1.63851	0.163321	0.357383	0.133822	0.4672	0.131585	0.792832	0.0416667	0.60724	IgG_1_1002	IgG_1	IgG_1
IgG_1_1003	0.218969	0.498828	4.77532	0.278184	0.688888	0.528651	0.0626885	0.746298	0.427152	1.95494	0.183193	0.378526	0.155453	0.188867	2.31193	0.351744	0.46991	0.0952727	0.691561	0.323288	0.505123	0.03125	0.798917	IgG_1_1003	IgG_1	IgG_1
IgG_1_1004	0.326342	0.825903	16.1333	0.886621	0.917285	0.966515	0.415993	1.10256	0.39824	2.99902	0.199192	0.552165	0.175032	0.423256	3.3079	0.695304	0.997145	0.152561	1.83225	1.12423	0.953985	0.100227	0.939078	IgG_1_1004	IgG_1	IgG_1
IgG_1_1005	0.273823	0.354838	9.7822	0.166516	1.08618	1.17773	0.133333	0.789574	0.730254	2.32888	0.133333	0.371417	0	0.14438	3.13505	0.416338	3.33332	0.551818	2.46026	0.427688	1.32629	0.133333	1.02111	IgG_1_1005	IgG_1	IgG_1
IgG_1_1006	0.223555	0.347607	6.5958	0.23631	0.464349	0.517332	0.170746	0.715074	0.381296	1.72445	0.124962	0.169744	0.0883218	0.243808	2.06952	0.401132	1.68068	0.299967	1.04594	1.23762	0.862749	0.171103	0.831973	IgG_1_1006	IgG_1	IgG_1
IgG_1_1007	0.217914	1.25571	19.3979	0.789783	0.772363	1.073	0.354361	1.63572	1.53334	5.90807	0.308185	0.697079	0.138628	0.408847	4.8193	1.13524	2.89501	0.629556	1.8297	0.576762	0.499911	0	0.705281	IgG_1_1007	IgG_1	IgG_1
IgG_1_1008	0.32421	0.618533	6.9087	0.376531	0.555369	0.726744	0.17592	0.744034	0.330257	2.27783	0.207877	0.342168	0.0780768	0.26244	2.66696	0.537782	2.08981	0.319121	0.694564	0.851301	0.758048	0.103548	0.728041	IgG_1_1008	IgG_1	IgG_1
IgG_1_1009	1.26462	0.501503	1.17478	0.340883	0.568765	0.656374	0.0208333	0.110979	0.159081	0.352806	0.103469	0.866018	0.0813993	0.17103	2.03907	0.328812	3.55102	1.05024	0.537831	0.111286	1.07416	0.0431528	0.622743	IgG_1_1009	IgG_1	IgG_1
IgG_1_1010	0.457454	0.711447	8.24661	0.31821	0.669179	0.61793	0.136978	1.13818	0.561108	3.14834	0.322663	0.471088	0.209835	0.417198	2.74752	0.387537	0.691971	0.296531	0.967226	0.25838	1.45597	0.318688	1.57529	IgG_1_1010	IgG_1	IgG_1
IgG_1_1011	0.493573	0.244342	2.76501	0.189712	0.353027	0.435813	0.17134	0.496492	0.467873	1.50635	0.125904	0.260746	0.0593645	0.199016	1.38514	0.172274	0.46691	0.0571065	0.594192	0.321499	0.595919	0.0934095	0.417834	IgG_1_1011	IgG_1	IgG_1
IgG_1_1012	0.175643	0.460401	10.7748	0.696005	0.389548	0.828561	0.253625	0.735848	0.175945	2.24669	0.163303	0.264078	0.0739968	0.29349	3.1284	0.556753	2.54948	0.337358	0.893668	0.565393	1.1741	0.134158	1.01136	IgG_1_1012	IgG_1	IgG_1
IgG_1_1013	0.287718	0.470615	10.1194	0.567601	0.324007	1.25027	0.0909091	0.206808	0.782231	3.16213	0.250087	0.429065	0.0909091	0.329002	1.79013	0.879103	1.61002	0.232388	0.886269	0.737286	0.984732	0.856295	0.843742	IgG_1_1013	IgG_1	IgG_1
IgG_1_1014	1.61824	0.153692	0.49544	0.156405	0.299811	0.350068	0.0508988	0.126043	0.0485133	0.204492	0.0430491	0.835049	0.0600247	0.0214506	1.05343	0.153544	3.43315	0.565801	0.0919962	0.0351495	0.653794	0.137861	0.290496	IgG_1_1014	IgG_1	IgG_1
IgG_1_1015	2.29175	0.163475	0.522386	0.125238	0.223985	0.243301	0.0586451	0.150966	0.138014	0.189083	0.052637	0.269269	0.0332768	0.08719	0.914307	0.0702771	1.47682	0.358023	0.195056	0.145327	0.275469	0.0596949	0.159733	IgG_1_1015	IgG_1	IgG_1
IgG_1_1016	0.647107	0.313162	0.496467	0.0779573	0.270218	0.161586	0.0448319	0.16332	0.033081	0.278193	0.059656	1.37865	0.0414149	0.0690942	0.855974	0.14391	1.8341	0.483312	0.1295	0.0840791	0.638046	0.0660914	0.1357	IgG_1_1016	IgG_1	IgG_1
IgG_1_1017	0.261693	0.534413	3.41082	0.381611	0.639497	0.456216	0.0172414	0.55551	0.35363	2.19183	0.107572	0.484437	0.0612387	0.214184	2.00469	0.388245	0.311082	0	0.90638	0.369852	0.683202	0	0.337126	IgG_1_1017	IgG_1	IgG_1
IgG_1_1018	0.222751	0.591531	3.62083	0.270558	0.499797	0.299105	0.104583	0.524986	0.370143	2.50816	0.182975	0.224882	0.0288778	0.301183	1.49474	0.415035	0.289383	0.112412	0.973898	0.28824	0.682333	0.0978578	0.589056	IgG_1_1018	IgG_1	IgG_1
IgG_1_1019	0.411881	0.441062	5.28632	0.286009	0.4931	0.612922	0.201394	0.422015	0.134071	1.93685	0.115755	0.356808	0.146595	0.28553	1.9396	0.556683	2.61184	0.43502	0.938466	0.26624	0.682294	0.183328	0.604391	IgG_1_1019	IgG_1	IgG_1
IgG_1_1020	0.298291	1.03194	19.4517	0.753667	1.25851	1.38989	0.415179	1.28524	0.67485	4.7194	0.188779	0.792108	0.114043	0.44495	4.48516	0.789432	0.978199	0.28336	1.53306	1.2396	1.3975	0.23044	2.06493	IgG_1_1020	IgG_1	IgG_1
IgG_1_1021	0.444248	0.522314	6.00349	0.273767	0.489529	0.805182	0.256446	0.806337	0.372959	1.68682	0.20982	0.324309	0.184444	0.278588	2.16337	0.511421	0.409552	0.0689303	0.824074	1.06877	0.72363	0.14915	0.626814	IgG_1_1021	IgG_1	IgG_1
IgG_1_1022	0.481162	0.676938	10.8602	0.725317	0.975667	0.997139	0.354879	1.3661	0.41547	4.84053	0.152432	0.394061	0.0931364	0.590798	4.25386	1.21324	0.513253	0.0285714	1.26641	0.578033	1.03602	0.127802	1.42205	IgG_1_1022	IgG_1	IgG_1
IgG_1_1023	0.232072	0.469962	11.4541	0.306419	0.884816	0.728629	0.368935	1.05722	0.46155	2.58177	0.319371	0.24316	0.0741244	0.19372	2.59123	0.362653	2.78257	0.50317	1.16742	0.495493	0.733174	0.122433	0.636788	IgG_1_1023	IgG_1	IgG_1
IgG_1_1024	0.366885	0.578747	10.2324	0.663487	0.787589	1.23424	0.242101	0.871989	0.605735	2.73875	0.249691	0.523381	0.165505	0.489042	2.67066	0.599029	2.87294	0.342672	1.07707	0.527672	1.64446	0.355169	1.28385	IgG_1_1024	IgG_1	IgG_1
IgG_1_1025	1.78428	0.447973	0.963178	0.255317	0.385761	0.50801	0.0781162	0.229867	0.175958	0.493165	0.167767	0.679191	0.125623	0.117336	1.89901	0.372339	24.3427	3.48546	0.551618	0.234801	0.816691	0.129865	0.350783	IgG_1_1025	IgG_1	IgG_1
IgG_1_1026	2.19492	0.231507	0.413515	0.0232558	0.0930233	0.198125	0.0465116	0.233807	0.0236298	0.257514	0.0777556	0.395597	0.0232558	0.0465116	0.967646	0.0930233	2.26918	0.538554	0.144546	0.0780593	1.09131	0.075421	0.512483	IgG_1_1026	IgG_1	IgG_1
IgG_1_1027	0.283973	0.497675	7.87162	0.366823	0.588207	0.709033	0.329577	0.75707	0.424258	1.91047	0.185168	0.368007	0.0915547	0.262401	2.43789	0.448694	0.456143	0.13502	0.977853	0.289606	0.458651	0.0993817	0.472803	IgG_1_1027	IgG_1	IgG_1
IgG_1_1028	0.28285	0.819139	16.6269	0.707228	0.997941	1.04057	0.316032	1.39553	0.616176	3.77197	0.334208	0.737823	0.187372	0.413721	3.97988	0.738258	3.12252	0.436626	1.36865	0.77412	1.15648	0.0989215	1.12012	IgG_1_1028	IgG_1	IgG_1
IgG_1_1029	1.79508	1.13021	4.85212	1.33028	2.20153	2.13494	0.416441	1.09984	0.50301	1.43966	0.357872	2.73101	0.310827	0.539639	6.8738	0.858063	39.272	7.56705	1.32629	0.536961	1.76927	0.337993	0.677785	IgG_1_1029	IgG_1	IgG_1
IgG_1_1030	1.47879	0.343363	0.958118	0.289004	0.491315	0.570446	0.211564	0.558847	0.23187	0.322918	0.197394	1.01442	0.0714286	0.184895	2.44558	0.341023	6.4163	1.74207	0.423126	0.203246	0.755807	0.0418489	0.229552	IgG_1_1030	IgG_1	IgG_1
IgG_1_1031	1.30355	1.31525	4.52505	1.37104	2.2871	1.96812	0.571351	1.44454	0.866852	1.5298	0.396926	3.47912	0.308493	0.727212	7.58484	0.897229	65.7406	18.9973	1.00864	0.408419	1.20292	0.112895	0.435378	IgG_1_1031	IgG_1	IgG_1
IgG_1_1032	0.971355	0.0917485	0.835791	0.29166	0.255139	0.207596	0.0526316	0.255758	0.169615	0.214983	0.0263158	2.34538	0.0263158	0.131579	1.36549	0.0502906	3.26626	0.907911	0.372086	0.0487592	0.890202	0.154946	0.395973	IgG_1_1032	IgG_1	IgG_1
IgG_1_1033	0.32821	0.557796	5.54629	0.35532	0.487238	0.585528	0.195268	0.751384	0.362044	2.21491	0.153251	0.355304	0.119026	0.280286	1.97109	0.44215	5.74495	1.0874	0.976753	0.31711	0.885454	0.143919	0.970224	IgG_1_1033	IgG_1	IgG_1
IgG_1_1034	0.115248	0.44731	5.48147	0.180255	0.62603	0.539794	0.177371	0.796275	0.292689	1.84069	0.163478	0.307081	0.0658931	0.410352	2.00578	0.426287	0.964223	0.212026	0.566494	0.394981	0.908134	0.0899752	0.560907	IgG_1_1034	IgG_1	IgG_1
IgG_1_1035	0.284155	0.377404	3.98803	0.30949	0.366869	0.43973	0.128496	0.517115	0.252064	1.669	0.119717	0.16957	0.0323019	0.0897769	1.3256	0.431472	0.496728	0.109822	0.576841	0.226914	0.726138	0.0567201	0.556499	IgG_1_1035	IgG_1	IgG_1
IgG_1_1036	0	0	2.70783	0	1	0	0	1.16904	0	3.13794	0	1	0	0	0	1.17134	0	0	2	1.58816	1.96601	0	1	IgG_1_1036	IgG_1	IgG_1
IgG_1_1037	0.259243	1.24511	18.6021	1.29945	1.30895	2.01834	0.53211	2.32641	1.02242	5.46775	0.406219	0.980769	0.330964	0.452669	6.0865	0.98497	9.23554	1.9787	1.33586	0.826688	1.98426	0.248182	1.41937	IgG_1_1037	IgG_1	IgG_1
IgG_1_1038	0.777283	0.601219	3.04146	0.30738	0.49777	0.557963	0.0526316	0.397356	0.460792	0.797508	0.194673	0.544849	0	0.287616	2.59085	0.302372	3.93263	0.716359	0.77619	0.735364	1.66111	0.208229	1.6016	IgG_1_1038	IgG_1	IgG_1
IgG_1_1039	2.93242	0.351149	1.13214	0.377341	0.446271	0.569667	0.141497	0.365838	0.219094	0.521118	0.0989957	1.07117	0.0916867	0.141526	2.45701	0.319831	21.5554	4.96976	0.421254	0.203728	1.26204	0.184794	0.563022	IgG_1_1039	IgG_1	IgG_1
IgG_1_1040	1.25525	0.147894	0.49234	0.167069	0.114491	0.236038	0.011236	0.186237	0.0956006	0.110556	0.0499756	0.562745	0.0257536	0	0.794211	0.107265	2.13253	0.625744	0.207886	0.0586158	0.432118	0.104607	0.0859846	IgG_1_1040	IgG_1	IgG_1
IgG_1_1041	1.24859	0.38067	1.02328	0.324375	0.430858	0.49009	0.15068	0.3294	0.134458	1.18246	0.133998	1.27558	0.0408163	0.135898	1.44807	0.0917697	8.51891	3.26612	0.223389	0.231686	0.598528	0.102041	0.0612245	IgG_1_1041	IgG_1	IgG_1
IgG_1_1042	0.646372	0.479756	7.50088	0.33302	0.756328	0.740434	0.39631	0.769122	0.359167	2.78961	0.270453	0.547283	0.0780628	0.118491	2.45092	0.431169	0.5023	0.0966383	0.623519	0.549847	1.15463	0.208333	1.3351	IgG_1_1042	IgG_1	IgG_1
IgG_1_1043	0.390536	0.459686	3.63622	0.227577	0.251164	0.321239	0.129032	0.470061	0.36306	1.69583	0.170258	0.21573	0.0967742	0.176281	1.51293	0.127771	0.287666	0.155977	0.46225	0.254146	0.62134	0.194113	0.818474	IgG_1_1043	IgG_1	IgG_1
IgG_1_1044	0.452601	0.699558	6.90233	0.368316	0.871807	0.730471	0.380311	0.563918	0.389905	3.38564	0.12	0.411639	0.355212	0.0764176	2.0275	0.574137	0.617404	0.124536	1.11894	0.588959	0.413248	0.04	0.546129	IgG_1_1044	IgG_1	IgG_1
IgG_1_1045	0.519283	0.348678	4.14447	0.245645	0.325039	0.338512	0.135976	0.252288	0.245306	1.49486	0.0235383	0.261663	0.076158	0.0670614	1.85342	0.284325	0.769838	0.167322	0.449754	0.794794	0.605571	0.119772	0.617201	IgG_1_1045	IgG_1	IgG_1
IgG_1_1046	0.133333	0.951652	7.20773	0.369436	0.762059	0.69119	0.382989	0.858874	0.369361	2.21718	0.303885	0.576721	0.115119	0.184315	2.56127	0.586835	0.736636	0.14913	1.02746	0.29019	0.718748	0.0714222	0.761169	IgG_1_1046	IgG_1	IgG_1
IgG_1_1047	0.173398	0.441514	5.41255	0.305691	0.466806	0.618888	0.105438	0.664591	0.154131	1.34067	0.145256	0.327252	0.0975621	0.187905	2.12693	0.366491	0.341626	0.0116279	1.00067	0.2299	0.635144	0.0936669	0.60342	IgG_1_1047	IgG_1	IgG_1
IgG_1_1048	0.500746	0.856938	12.3652	0.598611	0.775195	1.28529	0.217916	1.06354	0.526616	2.86367	0.212127	0.396984	0.08842	0.223682	3.09848	0.265866	3.38884	0.483079	1.15277	0.943556	1.60688	0.255618	0.837867	IgG_1_1048	IgG_1	IgG_1
IgG_1_1049	0.335513	1.38036	18.4704	1.12812	1.13689	1.64938	0.345338	1.46691	0.313428	3.9627	0.427121	0.993227	0.298791	0.579892	4.41779	1.09063	4.05976	0.424367	1.31266	0.667142	1.35291	0.0851994	1.17299	IgG_1_1049	IgG_1	IgG_1
IgG_1_1050	0.368665	0.725448	4.87051	0.313073	0.470636	0.692785	0.291473	0.793602	0.360351	2.23967	0.173744	0.510689	0.05	0.209378	2.54211	0.735454	5.96573	0.691214	0.551312	0.497964	0.673191	0.151274	0.759919	IgG_1_1050	IgG_1	IgG_1
IgG_1_1051	0.359565	0.524257	5.70791	0.848629	0.428279	0.86623	0.220713	0.832152	0.650601	1.93616	0.110994	0.773159	0.19169	0.263057	3.03834	0.509927	4.52496	0.953039	0.677528	0.55783	1.22393	0.263002	1.10323	IgG_1_1051	IgG_1	IgG_1
IgG_1_1052	1.07731	0.715188	3.42651	0.499658	0.670352	0.913073	0.266496	0.633994	0.359356	1.38463	0.18603	1.88291	0.0992498	0.307905	3.55098	0.325477	7.66212	1.61254	0.371797	0.0810477	1.1573	0.145958	0.400115	IgG_1_1052	IgG_1	IgG_1
IgG_1_1053	0.769033	0	0.47308	0.0692786	0.124117	0.13785	0.075649	0.0990324	0.0858248	0.203761	0.03125	0.348278	0	0.03125	0.700562	0.03125	2.68795	0.452283	0.0625	0	0.313499	0.0992545	0	IgG_1_1053	IgG_1	IgG_1
IgG_1_1054	0.432476	0.299458	3.67289	0.08	0.0812917	0.599591	0.278933	0.386225	0.374664	1.21433	0.04	0.368836	0.0981977	0.153979	1.97971	0.837647	0.100157	0.0786545	0.636372	0	0.919745	0.08	0.752415	IgG_1_1054	IgG_1	IgG_1
IgG_1_1055	0.255483	0.636667	4.05091	0.382828	0.542691	0.669451	0.404491	0.699384	0.0983306	2.28495	0.100631	0.422343	0.129032	0.259598	2.3201	0.41298	1.30545	0.348899	0.675	0.54291	0.997612	0.0367191	0.842808	IgG_1_1055	IgG_1	IgG_1
IgG_1_1056	0.142857	1.2717	27.9852	1.77519	2.0284	1.91442	0.821031	3.14376	0.285714	7.01752	0.430748	0.505599	0	0.855766	6.74097	1.4893	6.71924	0.714286	2.36361	0.695876	1.98519	0	1.38531	IgG_1_1056	IgG_1	IgG_1
IgG_1_1057	0.162703	1.55138	29.0588	1.35647	0.867069	2.11206	0.862253	2.23557	1.10098	5.69345	0.375186	1.29516	0.16808	0.665651	6.12703	1.25857	14.0152	2.01348	2.12993	1.27981	1.85166	0.143763	1.54345	IgG_1_1057	IgG_1	IgG_1
IgG_1_1058	0.874956	0.231671	0.779938	0.59583	0	0.358895	0.205231	0.415482	0.0909091	0.247556	0	0.596307	0	0	2.03096	0.181818	1.27887	0.183269	0.189463	0	0.593801	0	0.299327	IgG_1_1058	IgG_1	IgG_1
IgG_1_1059	2.70404	0	0.087388	0	0.0445161	0.102388	0	0.115385	0	0	0	0.341312	0	0.0660061	0.200277	0.0384615	0.147861	0.0384615	0	0.175614	0	0.0769231	0	IgG_1_1059	IgG_1	IgG_1
IgG_1_1060	0.624595	0.39874	3.72977	0.129643	0.472251	0.42248	0.1	0.945854	0.255588	1.48043	0.125762	0.289341	0.204241	0.229711	1.61684	0.37147	0.353184	0.161028	0.490733	0.191815	0.467402	0.133479	0.856292	IgG_1_1060	IgG_1	IgG_1
IgG_1_1061	0.638933	0.582208	4.79572	0.345624	0.450005	0.466323	0.144993	0.730675	0.234913	2.61605	0.132923	0.384811	0.0355683	0.22583	2.11115	0.283089	0.903103	0.256309	0.705499	0.406465	0.633616	0.0514862	0.714252	IgG_1_1061	IgG_1	IgG_1
IgG_1_1062	0.0606061	0.864864	23.2167	1.51828	0.963551	1.3906	0.49833	1.97568	0.877476	6.52997	0.278705	0.901713	0.153637	0.341643	4.06231	0.87345	3.7619	0.651613	1.16143	0.767021	1.26038	0.206962	1.29774	IgG_1_1062	IgG_1	IgG_1
IgG_1_1063	0.070053	0.919826	14.7432	1.02609	0.860703	0.990776	0.305397	2.09994	0.567351	3.03491	0.130435	0.62744	0.148869	0.421528	3.6909	0.619441	2.99141	0.662654	1.47157	0.319206	1.43891	0.130625	1.7379	IgG_1_1063	IgG_1	IgG_1
IgG_1_1064	0.138326	0.794455	9.19217	0.530392	0.690686	0.91816	0.288011	1.11608	0.428049	3.08181	0.295635	0.579822	0.155192	0.281776	3.2739	0.693364	2.52232	0.452989	1.20291	0.718685	0.849053	0.13481	0.904935	IgG_1_1064	IgG_1	IgG_1
IgG_1_1065	0.630975	0.767062	5.71075	0.83541	0.409399	0.700862	0.588123	0.706011	0.445243	1.33775	0.140536	0.7774	0.047619	0.0832638	3.18878	0.625031	5.17354	0.876424	0.656966	0.439766	1.20142	0.213004	0.712222	IgG_1_1065	IgG_1	IgG_1
IgG_1_1066	1.89113	0.276337	1.30446	0.15951	0.629558	0.706673	0.226704	0.379062	0.211513	0.552282	0.027027	1.08692	0.027027	0.104812	2.51271	0.207713	4.4162	1.28012	0.480802	0.0627963	0.933156	0.114797	0.132125	IgG_1_1066	IgG_1	IgG_1
IgG_1_1067	1.37465	0.214999	0.823136	0.253975	0.309073	0.338097	0.0438201	0.168263	0.12634	0.397566	0.0630792	1.01512	0.0457468	0.124681	1.00753	0.151209	5.31081	2.3415	0.123069	0.112896	0.561364	0.129716	0.285966	IgG_1_1067	IgG_1	IgG_1
IgG_1_1068	0.740654	0.433504	3.95788	0.285847	0.783552	0.531056	0.294921	0.674139	0.338824	2.23191	0.0970935	0.373963	0.136819	0.23956	2.01105	0.363087	0.35364	0.0557511	0.593856	0.283563	0.705332	0.0919897	0.759251	IgG_1_1068	IgG_1	IgG_1
IgG_1_1069	0.711851	0.268162	3.67579	0.338133	0.50963	0.682644	0.127121	0.637201	0.194639	2.18112	0.0615584	0	0	0.310638	2.13204	0.314341	0.557961	0	0.697934	0.269652	0.425988	0.0434783	0.573097	IgG_1_1069	IgG_1	IgG_1
IgG_1_1070	0.565464	0.502638	5.98168	0.0606061	0.73241	0.86498	0.259351	0.662119	0.180881	2.6838	0.194627	0.463183	0.155554	0.310933	1.92164	0.519022	0.654331	0.0715041	0.793926	0.534518	0.733169	0.180319	1.32427	IgG_1_1070	IgG_1	IgG_1
IgG_1_1071	0.628427	0.543734	5.23626	0.366301	0.557717	0.585783	0.167373	0.628311	0.333934	1.9079	0.0972919	0.337527	0.0758244	0.316209	1.98214	0.227133	0.4656	0.084805	0.799082	1.06478	0.608053	0.199842	0.598442	IgG_1_1071	IgG_1	IgG_1
IgG_1_1072	0.0833333	1.61784	7.80782	0.525501	0.37521	0.339147	0.640362	0.528173	0.891684	2.43147	0.367289	0.58937	0.0833333	0.274601	3.32915	0.462935	7.76678	1.47107	0.638739	0.25	1.26921	0.114387	1.03101	IgG_1_1072	IgG_1	IgG_1
IgG_1_1073	0.826988	0.0769231	3.38813	0.621038	0.399325	0.858106	0.185981	0.42891	1.15033	1.64223	0.131056	0.896217	0.157626	0.203954	2.52807	0.31186	3.78933	0.763376	0.38901	0.250846	0.702432	0.11057	0.489673	IgG_1_1073	IgG_1	IgG_1
IgG_1_1074	0.977346	0.483667	2.08535	0.439585	0.393691	0.493936	0.146647	0.489814	0.308106	1.32936	0.178397	1.76974	0.0892862	0.126442	2.27183	0.339504	4.57831	1.13913	0.260286	0.147599	0.613818	0.0781219	0.254153	IgG_1_1074	IgG_1	IgG_1
IgG_1_1075	1.44317	0.337941	1.11408	0.110025	0.440873	0.868115	0	0.326939	0	0.338382	0.122257	2.70948	0	0.232469	1.94993	0.286226	7.07603	1.98643	0.489453	0.240541	1.42045	0.238095	0.466616	IgG_1_1075	IgG_1	IgG_1
IgG_1_1076	0.318809	0.42298	5.2429	0.21082	0.539698	0.489786	0.184093	0.684434	0.262513	2.26359	0.138415	0.339908	0.0772042	0.189839	2.09629	0.379165	0.421758	0.0289855	0.665331	0.228628	0.951517	0.106682	0.90924	IgG_1_1076	IgG_1	IgG_1
IgG_1_1077	0.404824	0.459834	3.03196	0.179218	0.392955	0.351446	0.166661	0.436195	0.267071	1.50619	0.113909	0.208358	0.0892253	0.139245	1.31038	0.221057	0.306709	0.0980053	0.37484	0.672101	0.449595	0.0572445	0.449127	IgG_1_1077	IgG_1	IgG_1
IgG_1_1078	0.935017	0.529238	7.7267	0.313331	0.36516	0.721351	0.163865	0.736577	0.509075	2.00812	0.0857824	0.30614	0.148112	0.289673	2.321	0.571562	0.460403	0.226609	0.410846	0.229159	0.68836	0.0779169	0.449086	IgG_1_1078	IgG_1	IgG_1
IgG_1_1079	0.338452	0.37231	2.65434	0.190947	0.439232	0.695282	0.213906	0.922436	0.32843	1.89207	0.096101	0.307211	0.133399	0.178171	1.96022	0.470212	0.24884	0.0335857	0.575901	0.14181	0.477512	0.0491803	0.472894	IgG_1_1079	IgG_1	IgG_1
IgG_1_1080	0.262642	0.349624	4.82626	0.301419	0.542413	0.486178	0.138094	0.632847	0.484014	2.40361	0.122449	0.303965	0.180599	0.180095	2.03812	0.45473	0.334467	0.0755779	0.931396	0.341306	0.905262	0.0872772	1.001	IgG_1_1080	IgG_1	IgG_1
IgG_1_1081	0.383425	0.461015	4.85552	0.333158	0.52829	0.707927	0.144931	0.531419	0.280522	2.13013	0.149053	0.314419	0.0759724	0.276378	1.93349	0.335213	0.31494	0.0524414	0.669912	0.881874	0.581068	0.0665555	0.63232	IgG_1_1081	IgG_1	IgG_1
IgG_1_1082	0.189946	0.841821	12.652	0.495387	0.802863	1.16374	0.208624	0.944733	0.419903	3.06717	0.15035	0.463786	0.262451	0.269664	3.00288	0.537673	3.71325	0.628227	1.26293	0.527644	0.964601	0.196847	0.936109	IgG_1_1082	IgG_1	IgG_1
IgG_1_1083	0.258361	2.62945	36.6819	0.894737	2.35596	2.64059	0.394596	2.45603	0.895567	6.67308	0.468584	1.64687	0.987446	0.468251	7.5351	0.525845	6.25119	0.833333	2.1671	1.38383	1.43591	0.395076	2.78592	IgG_1_1083	IgG_1	IgG_1
IgG_1_1084	0.365379	0.520052	11.8515	0.498449	0.754457	1.46417	0.536877	0.932728	0.605206	2.25996	0.326257	0.482482	0.392949	0.181666	4.086	0.979203	6.26044	0.932172	0.958875	0.457861	0.803981	0.182194	0.781006	IgG_1_1084	IgG_1	IgG_1
IgG_1_1085	1.09031	0.163592	1.88785	0.382188	0.354952	0.621449	0.140886	0.155672	0.216216	0.53648	0.027027	1.47426	0.0602019	0.118042	1.9957	0.295417	2.59751	0.663112	0.242674	0.264399	0.852039	0.027027	0.760174	IgG_1_1085	IgG_1	IgG_1
IgG_1_1086	0.989164	0.982058	8.26182	1.15787	0.773653	1.17041	0.179623	1.27644	1.67674	1.38331	0.239491	1.27655	0.194151	0.219448	5.18023	0.622581	6.1882	1.35154	0.789617	0.393164	1.08387	0.155648	1.25858	IgG_1_1086	IgG_1	IgG_1
IgG_1_1087	1.86101	0.157544	0.458542	0.0632037	0.0854028	0.284192	0	0.101453	0.0441438	0.170732	0	0.374717	0.0488136	0.0560733	0.577872	0.0730104	1.65677	0.25585	0.2814	0.140958	0.374745	0.0644019	0.212949	IgG_1_1087	IgG_1	IgG_1
IgG_1_1088	1.68918	0.124649	0.440469	0.123814	0.28303	0.230328	0.0810985	0.247099	0.0462567	0.195326	0.115556	0.306208	0.0172414	0.0172414	1.11816	0.0961913	2.11751	0.343348	0.161221	0.0344828	0.65967	0.135422	0.349707	IgG_1_1088	IgG_1	IgG_1
IgG_1_1089	1.75889	0.203153	0.583947	0.0884503	0.142393	0.323663	0.190916	0.199754	0.0555556	0.144193	0.151985	0.888921	0	0.109523	0.890372	0.214386	4.60974	0.918691	0.0847566	0.086804	0.546178	0.0883477	0.2694	IgG_1_1089	IgG_1	IgG_1
IgG_1_1090	0.297824	0.0666667	1.1413	0.183158	0.133333	0.133333	0	0.133333	0.101608	0.263099	0	0.571021	0.124901	0	1.59191	0.315542	3.34053	0.829294	0.309766	0.133333	1.01315	0	0.31463	IgG_1_1090	IgG_1	IgG_1
IgG_1_1091	0.629005	0.70318	6.72604	0.351804	0.462765	0.533345	0.24377	0.581517	0.627065	2.81425	0.133283	0.485392	0	0.32006	1.63033	0.426238	0.417322	0.0906712	0.844104	0.51531	0.615416	0.0859298	0.79972	IgG_1_1091	IgG_1	IgG_1
IgG_1_1092	0.381123	0.687291	4.72367	0.314884	0.331865	0.591426	0.0218145	0.432795	0.340501	1.74603	0.195875	0.145887	0.116655	0.159687	1.43681	0.495455	0.365712	0.148173	0.336827	0.343705	0.38836	0.136382	0.664132	IgG_1_1092	IgG_1	IgG_1
IgG_1_1093	0.279129	0.786125	9.69161	0.599781	0.84168	0.738474	0.268299	0.757027	0.358505	2.49809	0.203447	0.402885	0.156742	0.337277	2.50138	0.489804	2.2681	0.487714	0.882702	0.428834	0.748146	0.149897	0.941239	IgG_1_1093	IgG_1	IgG_1
IgG_1_1094	0.1644	1.26505	15.1061	0.794228	1.05403	1.20393	0.189313	0.916733	0.638978	3.55037	0.217314	0.590211	0.223981	0.515947	3.19062	0.383762	2.62337	0.601956	1.5059	0.462995	1.07619	0.1502	1.39743	IgG_1_1094	IgG_1	IgG_1
IgG_1_1095	0.334281	0.514507	8.43198	0.544265	0.840526	0.67399	0.165493	0.752935	0.634081	2.71606	0.177666	0.426598	0.0601435	0.310436	2.72429	0.505501	2.25129	0.378248	1.26842	0.587211	1.15735	0.0784314	0.760835	IgG_1_1095	IgG_1	IgG_1
IgG_1_1096	1.82457	0.260961	1.34877	0.420755	0.378254	0.640013	0.103465	0.206206	0.11383	0.213558	0.100347	1.22953	0.0377358	0.0274212	1.84572	0.121515	4.66287	0.83053	0.338059	0.224049	0.74201	0.21002	0.226438	IgG_1_1096	IgG_1	IgG_1
IgG_1_1097	1.07463	0.202355	0.836171	0.221265	0.407845	0.272237	0	0.172608	0.133913	0	0	0.933388	0.0869565	0.134988	0.938002	0.153822	1.38434	0.596453	0.31263	0.0434783	0.376758	0	0.456823	IgG_1_1097	IgG_1	IgG_1
IgG_1_1098	1.06178	0.182689	0.608129	0.209703	0.324758	0.470954	0.0768985	0.191769	0.121112	0.22115	0.0815357	0.967928	0.0494608	0.0697407	1.43017	0.171941	3.50972	1.13767	0.257722	0.114711	1.02164	0.103299	0.390391	IgG_1_1098	IgG_1	IgG_1
IgG_1_1099	0.420357	0.322788	3.3636	0.164077	0.447278	0.36118	0.165975	0.517976	0.351336	1.31635	0.0900784	0.250918	0.074011	0.194477	1.48701	0.229582	0.298827	0.0435445	0.650058	0.160424	0.481051	0.040404	0.482964	IgG_1_1099	IgG_1	IgG_1
IgG_1_1100	0.532581	0.506155	4.20154	0.105731	0.484908	0.389244	0.139278	0.583798	0.315844	1.31072	0.16509	0.284619	0.0481694	0.186281	1.50097	0.306177	0.434174	0.105668	0.543453	0.131285	0.359283	0.060676	0.546575	IgG_1_1100	IgG_1	IgG_1
IgG_1_1101	0.387417	1.08488	11.2474	0.639084	1.12801	0.859155	0.195629	0.996559	0.479647	3.39595	0.316207	0.474677	0.140744	0.133876	3.74243	0.47404	3.23247	0.715271	0.871406	0.531236	1.72464	0.192349	1.09164	IgG_1_1101	IgG_1	IgG_1
IgG_1_1102	0.162664	0.323153	9.21834	0.541848	0.541298	0.562602	0.193759	0.769294	0.269294	1.86408	0.18338	2.00132	0.0771655	0.153296	2.32048	0.327424	1.43448	0.328989	0.809603	0.532732	0.646777	0.0977145	0.619931	IgG_1_1102	IgG_1	IgG_1
IgG_1_1103	0.407982	0.905317	14.284	0.960448	0.953897	0.86164	0.304228	0.92809	0.618284	4.30669	0.384853	0.6175	0.13036	0.4019	3.41551	0.659767	3.05044	0.419924	0.997982	0.725588	1.37633	0.247756	1.19714	IgG_1_1103	IgG_1	IgG_1
IgG_1_1104	0.316201	0.71179	7.04192	0.496126	0.668639	0.792007	0.19969	0.982899	0.423547	1.99954	0.186842	0.630005	0.115698	0.306861	2.99507	0.520271	3.82731	0.644246	0.842479	0.449665	0.898089	0.154143	0.690799	IgG_1_1104	IgG_1	IgG_1
IgG_1_1105	2.38997	0.418413	1.13592	0.385742	0.393042	0.514321	0.0530119	0.342665	0.170032	0.491711	0.136792	0.486247	0.0543142	0.166122	2.08797	0.415304	27.087	4.11766	0.262184	0.214225	0.806693	0.170987	0.274112	IgG_1_1105	IgG_1	IgG_1
IgG_1_1106	1.34186	0.03125	0.235756	0.0625	0.338137	0.21625	0.03125	0.162569	0	0.0625	0.0379856	2.0455	0	0	0.394426	0	0.349174	0.223844	0	0	0.255165	0	0	IgG_1_1106	IgG_1	IgG_1
IgG_1_1107	1.62275	0.0941933	0.314336	0	0.262521	0.237491	0	0.03409	0.0263158	0.149769	0.027779	0.546755	0.0544031	0	0.75024	0.0453809	1.91585	0.22773	0.109792	0	0.43588	0.0263158	0.100542	IgG_1_1107	IgG_1	IgG_1
IgG_1_1108	0.688908	0.732091	10.6615	0.287743	0.726398	0.98738	0.277718	0.818105	0.404258	2.91089	0.411804	0.405761	0.0855743	0.213685	2.53344	0.454113	0.478145	0.0628879	0.595968	0.207672	0.645637	0.141499	1.32991	IgG_1_1108	IgG_1	IgG_1
IgG_1_1109	0.443617	0.993423	18.1775	0.602702	0.766816	1.20711	0.320259	1.06172	0.547938	2.60804	0.197311	0.593468	0.153345	0.331293	3.16961	0.732343	0.47307	0.11828	1.39974	0.36785	0.799728	0.163231	0.720098	IgG_1_1109	IgG_1	IgG_1
IgG_1_1110	0.149685	0.514642	4.87041	0.245973	0.416758	0.4976	0.251186	0.773681	0.285536	2.77967	0.265147	0.228329	0.149027	0.234387	2.13532	0.414074	0.388672	0.0392942	0.712937	0.688614	0.625457	0.0802778	0.760972	IgG_1_1110	IgG_1	IgG_1
IgG_1_1111	0.363614	0.229403	4.31569	0.481556	0.462374	0.482958	0.0304859	0.733496	0.275177	1.95757	0.252072	0.534909	0.125251	0.291079	2.37395	0.377304	0.259334	0.216041	1.24819	0.393148	0.583765	0.0982758	0.816249	IgG_1_1111	IgG_1	IgG_1
IgG_1_1112	0.415438	0.107016	4.14998	0.485926	0.404579	0.606721	0.0959035	0.696337	0.134433	0.896491	0.0944879	0.301737	0.1875	0.314879	2.28197	0.510363	0.806931	0.09375	0.495357	0.463335	0.517629	0.0625	0.567844	IgG_1_1112	IgG_1	IgG_1
IgG_1_1113	0.351408	0.772666	8.88737	0.487275	0.60652	0.499743	0.300865	0.6378	0.278513	2.16872	0.156824	0.155222	0.0606472	0.308626	2.44642	0.477412	2.18242	0.567682	0.813598	0.590559	0.957346	0.277713	0.540055	IgG_1_1113	IgG_1	IgG_1
IgG_1_1114	0.252958	0.694244	10.8691	0.388382	0.699916	0.917971	0.313559	0.854574	0.502121	1.85148	0.230624	0.440129	0.113646	0.303324	2.71735	0.577088	2.03885	0.324437	0.781215	0.429381	1.35867	0.195351	0.923764	IgG_1_1114	IgG_1	IgG_1
IgG_1_1115	0.271159	0.485616	3.82513	0.354402	0.457026	0.509703	0.215698	0.566704	0.267639	1.43398	0.179926	0.348459	0.0724242	0.199702	1.90479	0.364515	2.6142	0.396779	0.798606	0.708771	0.867184	0.142763	0.704293	IgG_1_1115	IgG_1	IgG_1
IgG_1_1116	0.186175	0.846475	15.2563	1.16329	1.10759	1.45788	0.457917	1.38344	1.35093	4.18237	0.217715	1.06641	0.167161	0.493063	5.37815	0.910316	8.16901	1.75661	1.86892	0.846956	1.59108	0.273917	1.93035	IgG_1_1116	IgG_1	IgG_1
IgG_1_1117	0.241128	0.294127	1.71313	0.648553	0.325729	0.578812	0.162382	0.389046	0.188683	0.638372	0.0506329	0.794326	0.0506329	0.0817836	1.92405	0.240147	2.76164	0.485881	0.289225	0.165345	0.770729	0.121774	0.491873	IgG_1_1117	IgG_1	IgG_1
IgG_1_1118	1.57961	0.124346	0.556172	0.0526316	0.174412	0.446737	0	0.0526316	0	0.296178	0.184391	0.327728	0.0816047	0.0528311	1.25197	0.201618	2.54108	0.691813	0.301609	0	0.633245	0.029955	0.350708	IgG_1_1118	IgG_1	IgG_1
IgG_1_1119	0.912259	0.157487	0.530508	0.164879	0.262786	0.296725	0.0664733	0.0616945	0.122539	0.141462	0.0682715	0.574488	0.0294326	0.0828061	0.949737	0.117573	2.43831	0.669212	0.116029	0.0870395	0.31602	0.0413317	0.148061	IgG_1_1119	IgG_1	IgG_1
IgG_1_1120	0.408589	0.122675	0.238364	0.0552434	0.0757024	0.141137	0	0.0911117	0.0210526	0.166829	0.0105263	0.36097	0	0.0441902	0.526152	0.0436575	2.15806	0.50564	0.0718443	0.0210526	0.263112	0.0295566	0.0315789	IgG_1_1120	IgG_1	IgG_1
IgG_1_1121	0.375672	0.926161	9.74454	0.529052	0.811302	0.598543	0.347235	1.04002	0.746117	3.96064	0.155073	0.548231	0.172201	0.551212	3.35043	0.919004	1.09789	0.222222	1.10249	0.427272	1.68486	0.146693	1.10934	IgG_1_1121	IgG_1	IgG_1
IgG_1_1122	0.395122	0.608319	7.94463	0.225	0.687236	0.673097	0.0767228	0.851304	0.479454	2.40635	0.0845964	0.394507	0.146906	0.241044	2.69791	0.391373	0.620742	0.233527	0.710377	0.0531236	1.07235	0.125109	1.19594	IgG_1_1122	IgG_1	IgG_1
IgG_1_1123	0.551759	0.414527	5.27529	0.212851	0.455775	0.605179	0.172808	0.430551	0.368033	1.68018	0.146743	0.338959	0.118906	0.179596	1.73356	0.310525	0.369838	0.113146	0.546217	0.287641	0.675534	0.192701	0.816637	IgG_1_1123	IgG_1	IgG_1
IgG_1_1124	0.335533	0.447375	4.14171	0.327841	0.61745	0.529321	0.139882	0.580388	0.310216	2.29406	0.126956	0.306911	0.0913376	0.214344	1.87311	0.380589	0.348342	0.107694	0.675296	0.535423	0.757101	0.087095	0.847072	IgG_1_1124	IgG_1	IgG_1
IgG_1_1125	0.400145	0.859506	11.4993	0.518258	0.869061	0.844471	0.302494	1.04178	0.480277	3.21606	0.0704324	0.360885	0.136399	0.414893	3.10301	0.450086	1.94037	0.19448	1.06301	0.738016	0.904339	0.101371	0.785771	IgG_1_1125	IgG_1	IgG_1
IgG_1_1126	0.283605	0.729468	10.7492	0.430791	0.657707	0.921288	0.200685	0.937734	0.485374	2.40141	0.216639	0.385467	0.136366	0.268468	2.76972	0.500225	3.2261	0.514363	0.814979	0.388485	0.700245	0.11775	0.772363	IgG_1_1126	IgG_1	IgG_1
IgG_1_1127	1.0017	0.180815	1.69031	0.381236	0.317267	0.396198	0.0882353	0.31728	0.265888	0.392488	0.0735294	0.352277	0.0147059	0.241145	1.77967	0.339315	2.83542	0.291632	0.259583	0.160138	0.827331	0.169108	0.642827	IgG_1_1127	IgG_1	IgG_1
IgG_1_1128	1.78291	0.121488	0.0960766	0.062406	0.0769619	0.122757	0	0.192308	0.0384615	0.138288	0.11351	0.694728	0.0521799	0	0.568852	0.0384615	1.45295	0.34292	0.0776303	0	0.384551	0.0733966	0.0661327	IgG_1_1128	IgG_1	IgG_1
IgG_1_1129	2.0163	0.0654327	0.145186	0	0.0526316	0.245743	0	0.0532136	0.0263158	0.0263158	0	0.21212	0	0	0.421509	0	0.206787	0.0573636	0.0354447	0	0.0640313	0	0.0526316	IgG_1_1129	IgG_1	IgG_1
IgG_1_1130	2.84563	0	0.0285714	0	0	0.0823315	0	0	0	0	0	0.0734645	0	0	0.12948	0.0399743	0	0	0	0	0.0571429	0	0	IgG_1_1130	IgG_1	IgG_1
IgG_1_1131	0.695261	0.58845	12.8264	0.607349	0.96438	1.00456	0.380772	1.15458	0.374639	2.74175	0.112376	0.467755	0.245426	0.417138	2.01528	0.492403	2.80337	0.264705	1.13764	0.962472	0.503315	0.05	1.09898	IgG_1_1131	IgG_1	IgG_1
IgG_1_1132	0.21947	0.566318	9.85054	0.460921	0.772239	0.990043	0.151455	0.714328	0.498319	2.79815	0.209703	0.19419	0.108311	0.269762	2.40983	0.352436	2.15813	0.527799	1.25755	0.421471	0.836014	0.164533	0.972133	IgG_1_1132	IgG_1	IgG_1
IgG_1_1133	0.111111	0.763438	7.04117	0.841249	0.632414	0.845156	0.286105	0.910304	0.395991	3.35313	0.247483	0.512272	0.0555556	0.528458	3.965	0.805604	5.34815	0.621939	0.779453	0.385406	0.812858	0.0911376	0.755402	IgG_1_1133	IgG_1	IgG_1
IgG_1_1134	0.260306	0.543062	9.80861	0.339709	0.845989	1.32974	0.44528	2.04157	1.37217	1.97125	0.15794	0.975875	0.234188	0.28083	2.92327	0.309515	3.54797	0.718008	0.457373	0.446914	0.929002	0.303405	1.25369	IgG_1_1134	IgG_1	IgG_1
IgG_1_1135	1.63313	0.197132	0.521363	0.394622	0.105113	0.574925	0	0.341057	0.0277778	0.373765	0.0277778	0.773917	0.0277778	0.0503694	1.03914	0.10665	2.63001	0.656485	0.0870925	0.0277778	0.733171	0.0316192	0.304971	IgG_1_1135	IgG_1	IgG_1
IgG_1_1136	1.50101	0.0705371	0.786591	0.111111	0.303902	0.659325	0.111111	0.294278	0.127881	0.166667	0	0.657561	0.0376855	0.156294	1.52384	0.0632669	3.2653	1.08897	0.392975	0	0.22772	0.159956	0.111111	IgG_1_1136	IgG_1	IgG_1
IgG_1_1137	1.23259	0.0522371	0.277411	0.0537634	0.235409	0.137167	0.0323229	0.0309161	0.0570136	0.134279	0.0495296	0.808609	0	0.0215054	0.466683	0.0653313	0.956028	0.310525	0.0977628	0.0559355	0.399913	0.0610573	0.170366	IgG_1_1137	IgG_1	IgG_1
IgG_1_1138	0.378591	0.719707	6.16549	0.273701	0.798229	0.699701	0.154749	0.597423	0.455035	2.32944	0.118889	0.421668	0.0870756	0.153472	1.65803	0.289549	0.396512	0.100358	0.575703	0.228349	0.595026	0.141897	0.556184	IgG_1_1138	IgG_1	IgG_1
IgG_1_1139	0.908067	0.607139	5.36612	0.311549	0.589726	0.512283	0.382861	0.580587	0.456677	1.98077	0.168707	0.344556	0.168144	0.167662	2.23985	0.380916	0.360791	0.0232558	0.704608	0.282826	0.75102	0.149962	0.907076	IgG_1_1139	IgG_1	IgG_1
IgG_1_1140	0.347904	0.281021	3.50658	0.204699	0.355631	0.43008	0.194158	0.431828	0.337549	1.61314	0.0619871	0.156489	0.0421342	0.228437	1.65746	0.422898	0.386021	0.106535	1.02952	0.401284	0.550353	0.0138889	0.503337	IgG_1_1140	IgG_1	IgG_1
IgG_1_1141	0.256882	0.512091	5.60698	0.358769	0.552332	0.530274	0.234932	0.639572	0.19567	1.90914	0.113658	0.317792	0.0987047	0.229698	1.65809	0.306862	1.05887	0.389512	0.73367	0.39833	0.465426	0.0672458	0.554934	IgG_1_1141	IgG_1	IgG_1
IgG_1_1142	0.684744	0.234488	2.14381	0.0815216	0.134584	0.227846	0.0678989	0.222695	0.224931	0.708194	0.0508475	0.193748	0.0338983	0.0722514	0.897876	0.186218	0.233905	0.0683228	0.675847	0.187931	0.277337	0	0.46474	IgG_1_1142	IgG_1	IgG_1
IgG_1_1143	0.402853	0.369289	3.97353	0.199405	0.346586	0.499312	0.193368	0.329384	0.133086	1.72929	0.0514598	0.356294	0.0446616	0.225204	1.49514	0.273388	0.182317	0.0352379	0.344721	0.314635	0.426574	0.129161	0.587699	IgG_1_1143	IgG_1	IgG_1
IgG_1_1144	0.336879	0.670407	8.88897	0.440794	0.648731	0.710409	0.144525	0.733658	0.43776	2.26476	0.125372	0.409428	0.164055	0.253382	2.04572	0.418026	0.479965	0.164031	0.591454	0.15762	0.552158	0.082668	0.614381	IgG_1_1144	IgG_1	IgG_1
IgG_1_1145	0.264962	0.568267	4.67088	0.317943	0.559937	0.637038	0.171525	0.725089	0.331023	1.91414	0.175483	0.470443	0.10834	0.207697	2.18256	0.534323	1.78972	0.285518	0.926527	0.497463	0.798569	0.104313	0.626985	IgG_1_1145	IgG_1	IgG_1
IgG_1_1146	0.149165	0.362211	3.86126	0.256631	0.495482	0.655181	0.136146	0.66717	0.39042	1.20655	0.186412	0.208139	0.112479	0.111522	2.01801	0.237513	2.7179	0.297717	0.679452	0.223167	0.811952	0.109859	0.533824	IgG_1_1146	IgG_1	IgG_1
IgG_1_1147	1.03625	0.387819	1.4654	0.146341	0.30046	0.362802	0.235731	0.198474	0.331828	0.583485	0.0501366	0.889867	0.137808	0.0243902	1.43661	0.228504	3.18919	0.700407	0.487321	0.205517	0.928267	0.0497037	0.676158	IgG_1_1147	IgG_1	IgG_1
IgG_1_1148	1.46355	0.119288	0.518016	0.123104	0.202213	0.307703	0.0316196	0.186488	0.0756643	0.171399	0.0723606	1.87487	0.0331695	0.146896	1.00552	0.143875	1.95724	0.441283	0.165718	0.0668608	0.761829	0.106532	0.147552	IgG_1_1148	IgG_1	IgG_1
IgG_1_1149	0.362816	0.59003	8.65741	0.476403	0.798053	0.677487	0.248793	0.798727	0.323251	2.3402	0.196828	0.382698	0.0738879	0.147604	2.60198	0.326476	0.417985	0.140372	0.796583	0.324424	0.951044	0.13822	0.847517	IgG_1_1149	IgG_1	IgG_1
IgG_1_1150	0.406885	0.273149	3.6002	0.201648	0.310316	0.268983	0.155578	0.524295	0.27684	1.81284	0.104583	0.279264	0.0425406	0.171498	1.16508	0.302974	0.365865	0.0738233	0.418852	0.456935	0.65749	0.162185	0.70331	IgG_1_1150	IgG_1	IgG_1
IgG_1_1151	0.548266	0.362495	2.59785	0.259448	0.208683	0.454032	0.212158	0.399856	0.31853	1.52276	0.0902514	0.212692	0.0217391	0.153207	1.12038	0.199422	0.272167	0.0217391	0.555816	0.275889	0.846963	0.0217391	0.470971	IgG_1_1151	IgG_1	IgG_1
IgG_1_1152	0.583958	0.211888	0.800667	0.342441	0.150786	0.107143	0	0.0902731	0.27271	0.186531	0.0357143	0.192823	0	0.135168	1.63054	0.216993	2.3608	0.254651	0.319879	0.124339	0.645153	0.0714286	0.447902	IgG_1_1152	IgG_1	IgG_1
IgG_1_1153	0.693964	0.290235	0.527979	0.207231	0.365826	0.441355	0.154493	0.496261	0.0333333	0.202814	0.244225	1.54909	0.0850616	0.0333333	1.47489	0.188935	2.42021	0.677505	0.256591	0.321187	0.501066	0	0.313908	IgG_1_1153	IgG_1	IgG_1
IgG_1_1154	0.392942	0.482408	1.05461	0.19263	0.686728	0.713118	0.129086	0.365734	0.0973429	0.555134	0.0496487	0.747232	0.0566038	0.289447	2.09107	0.212047	3.16488	0.707209	0.43696	0.0639554	0.604339	0.103513	0.177036	IgG_1_1154	IgG_1	IgG_1
IgG_1_1155	0.900678	0.342457	2.65481	0.203545	0.37161	0.320697	0.0576273	0.246566	0.179642	0.825269	0.0126582	0.158017	0.0126582	0.130101	0.911399	0.26453	0.121302	0.0477181	0.411798	0.103217	0.184382	0.0253165	0.33073	IgG_1_1155	IgG_1	IgG_1
IgG_1_1156	0.314006	0.630163	10.6917	0.589087	0.56375	0.751118	0.205822	0.851715	0.252282	3.49999	0.135135	0.447069	0.151759	0.410806	2.42003	0.523412	0.65605	0.066	0.903395	0.482992	0.598052	0.118534	1.04872	IgG_1_1156	IgG_1	IgG_1
IgG_1_1157	0.352495	0.659868	8.04005	0.358095	0.623236	0.901526	0.145811	0.789068	0.320665	2.02675	0.140767	0.221599	0.0955773	0.367767	2.13924	0.447168	3.3772	0.960644	0.823316	0.253374	0.577256	0.153266	0.68814	IgG_1_1157	IgG_1	IgG_1
IgG_1_1158	0.634049	0.881164	12.9791	0.641613	1.18233	1.44172	0.35334	1.47995	0.404035	3.50544	0.220343	1.83848	0.148402	0.24884	3.42554	1.23664	40.8325	7.59128	1.37099	0.631724	1.12201	0.272996	1.12159	IgG_1_1158	IgG_1	IgG_1
IgG_1_1159	0.329752	0.67808	7.59696	0.377432	0.576542	0.581944	0.156287	0.7339	0.656483	3.12405	0.0882353	0.334358	0.118657	0.189718	2.36403	0.503823	0.639761	0.151111	0.913615	0.486632	0.919438	0.106709	0.835677	IgG_1_1159	IgG_1	IgG_1
IgG_1_1160	0.586197	0.659208	7.85993	0.552941	0.8296	0.802262	0.271098	0.924417	0.517883	3.04794	0.395448	0.442729	0.133454	0.39047	3.37605	0.654752	0.41523	0.182128	1.17462	0.689692	0.938278	0.163287	0.977136	IgG_1_1160	IgG_1	IgG_1
IgG_1_1161	0.432014	0.637103	4.8358	0.305487	0.457196	0.617116	0.264777	0.706076	0.027027	1.48463	0.138552	0.291616	0.126515	0.196032	2.18762	0.420935	0.520337	0.125345	0.749687	0.455176	0.548528	0.0947719	0.351986	IgG_1_1161	IgG_1	IgG_1
IgG_1_1162	0.404304	1.0382	27.544	1.78246	1.09073	1.71267	0.369437	1.76271	0.790795	4.44943	0.290937	0.952252	0.190457	0.837568	4.57682	1.0494	3.05966	0.552795	1.80036	0.769109	1.15742	0.141861	0.983348	IgG_1_1162	IgG_1	IgG_1
IgG_1_1163	0.1	0.716555	5.14856	0.844912	0.655601	0.59583	0.244416	0.692523	0.253457	1.28784	0.155674	0.759421	0.0333333	0.221139	1.96594	0.30195	3.33039	0.709098	0.572052	0.433565	1.09978	0.100146	0.456232	IgG_1_1163	IgG_1	IgG_1
IgG_1_1164	0.559291	0.563308	3.11602	1.2534	0.618839	0.616039	0.113632	0.458905	0.367337	0.984929	0.0753205	0.559103	0.129441	0.152098	2.71286	0.358102	6.37924	1.00648	0.51159	0.383237	0.847093	0.150168	0.807314	IgG_1_1164	IgG_1	IgG_1
IgG_1_1165	1.25794	0.258958	1.47177	0.742214	0.398913	0.4555	0.0868274	0.361719	0.223279	0.455009	0.138025	0.338077	0.016129	0.159507	1.36479	0.0915598	2.93022	0.399428	0.283751	0.127726	0.773005	0.125817	0.583403	IgG_1_1165	IgG_1	IgG_1
IgG_1_1166	2.23637	0.0549451	0.367227	0.0480377	0.0762689	0.0647878	0.0510645	0.0547368	0.0341906	0.16552	0.0285648	1.2905	0.00674434	0.021978	0.42673	0.010989	0.768645	0.141018	0.125341	0.0263411	0.290072	0.010989	0.141766	IgG_1_1166	IgG_1	IgG_1
IgG_1_1167	2.00298	0.111562	0.279189	0.0826065	0.0859626	0.196075	0.0321778	0.0739425	0.0540596	0.132608	0.0223069	0.408815	0.0217065	0.0177671	0.439502	0.0277893	1.50188	0.384153	0.136143	0.0741401	0.349566	0.0475419	0.102442	IgG_1_1167	IgG_1	IgG_1
IgG_1_1168	3.17919	2.40144	5.64404	1.8931	2.67502	3.3939	0.544899	1.8226	0.74947	2.74068	0.543214	4.46278	0.593809	0.688739	11.1312	2.24729	182.16	37.4647	1.32842	0.943845	2.86049	0.273859	1.09507	IgG_1_1168	IgG_1	IgG_1
IgG_1_1169	0.740939	0.355963	0.926866	0.448025	0.315122	0.712752	0.0936251	0.390105	0.0652659	0.374835	0.151332	1.14731	0.134292	0.0811477	1.84131	0.217673	2.07374	0.448777	0.240368	0.047619	0.660737	0.015873	0.0504764	IgG_1_1169	IgG_1	IgG_1
IgG_1_1170	0.96331	0.0851836	0.121355	0.00869565	0.091923	0.0810797	0	0.0528333	0.0173913	0.0739961	0	0.494888	0.0241444	0	0.245767	0.0564932	0.449515	0.0692652	0.0443694	0	0.218808	0.00869565	0.0577494	IgG_1_1170	IgG_1	IgG_1
IgG_1_1171	3.11062	0.822202	2.99262	1.14647	0.994063	2.1156	0.287363	0.820053	0.35181	1.25815	0.589278	2.90755	0.140412	0.226222	7.20057	0.836695	47.3314	9.95929	0.932	0.331382	1.17422	0.195796	0.609174	IgG_1_1171	IgG_1	IgG_1
IgG_1_1172	0.39932	0.445159	5.60295	0.290585	0.492849	0.526105	0.228154	0.5561	0.304213	1.7813	0.115194	0.369668	0.0414011	0.270721	1.45333	0.367037	1.9694	0.409889	0.735784	0.252352	0.603135	0.153425	0.717595	IgG_1_1172	IgG_1	IgG_1
IgG_1_1173	0.405088	0.65831	3.54397	0.283658	0.521015	0.517117	0.129557	0.315861	0.284029	1.13423	0.289405	0.327848	0.0466688	0.160457	1.71163	0.239838	0.630931	0.12854	0.529627	0.233605	0.442888	0.0707811	0.299341	IgG_1_1173	IgG_1	IgG_1
IgG_1_1174	0.325964	0.494494	6.60563	0.671916	0.564881	0.619516	0.250566	0.737387	0.594072	3.4636	0.236827	0.434197	0.0701132	0.164313	2.94508	0.388824	3.70355	0.508334	0.591345	0.262748	0.83167	0.117427	1.23207	IgG_1_1174	IgG_1	IgG_1
IgG_1_1175	0.975396	0.352129	0.917006	0.551361	0.310968	0.403304	0.0876916	0.458581	0.19878	0.575763	0.100372	0.424475	0.0568312	0.0586717	1.4985	0.3284	3.01644	0.595807	0.295737	0.257605	0.693763	0.157842	0.748006	IgG_1_1175	IgG_1	IgG_1
IgG_1_1176	1.91871	0.010989	0.034291	0	0.0601125	0.010989	0	0.0128466	0	0.0386907	0.010989	0.0539792	0	0.010989	0.0610088	0	0.126082	0.010989	0	0.010989	0.010989	0.0172914	0	IgG_1_1176	IgG_1	IgG_1
IgG_1_1177	1.77782	0.288996	0.342071	0.12152	0.152071	0.309544	0	0.165066	0	0.180259	0	0.54436	0.0794084	0.0586347	0.908284	0.105292	2.77966	0.682575	0.239016	0.027027	0.672892	0.0416227	0.338936	IgG_1_1177	IgG_1	IgG_1
IgG_1_1178	0.554537	0.377585	0.666514	0.206407	0.0699996	0.409948	0.104988	0.131156	0.0869565	0.252748	0.0761615	0.545543	0	0.0591293	1.21339	0.155237	3.65836	0.599977	0.15163	0.0352444	0.720165	0.0915135	0.168325	IgG_1_1178	IgG_1	IgG_1
IgG_1_1179	0.177684	0.925243	4.77818	0.299649	0.725463	1.22268	0.234582	0.457978	0.3429	3.77725	0.189845	0.357799	0.0732175	0.292123	1.70169	0.14396	0.247312	0.0333333	0.827679	1.14861	0.791025	0.278847	0.663015	IgG_1_1179	IgG_1	IgG_1
IgG_1_1180	0.226474	0.691923	5.45613	0.304557	0.533468	0.543778	0.306215	1.04883	0.447848	2.06041	0.173048	0.614841	0.226031	0.203405	2.08718	0.443102	0.33381	0.0606061	1.18767	0.296342	0.486797	0.103216	0.644629	IgG_1_1180	IgG_1	IgG_1
IgG_1_1181	0.420409	0.46891	5.03987	0.446164	0.498692	0.530279	0.072264	0.601601	0.306469	2.89386	0.275331	0.223982	0.179963	0.262499	1.79084	0.435158	0.23593	0.0633236	0.722618	0.261336	0.66994	0.0973778	0.825479	IgG_1_1181	IgG_1	IgG_1
IgG_1_1182	0.223222	0.615541	7.37036	0.573649	0.590047	0.72948	0.228828	0.750415	0.460323	2.18507	0.147868	0.459827	0.100216	0.283298	2.81832	0.539059	1.83446	0.375947	1.06353	0.735532	1.0499	0.117449	0.945311	IgG_1_1182	IgG_1	IgG_1
IgG_1_1183	0.202788	0.235674	2.80894	0.109754	0.317725	0.423023	0.167063	0.41181	0.190939	0.867663	0.0970546	0.173493	0.0540907	0.310062	1.11758	0.272787	0.886372	0.0841695	0.767941	0.162056	0.558471	0.0370985	0.273639	IgG_1_1183	IgG_1	IgG_1
IgG_1_1184	0.25639	0.927555	8.54131	1.05242	0.672265	1.88183	0.230867	1.12909	0.680324	3.18283	0.144544	1.00407	0.0714286	0.429384	4.48854	0.678485	4.47405	0.291536	0.499247	0.558803	0.754724	0	0.718372	IgG_1_1184	IgG_1	IgG_1
IgG_1_1185	0.230722	0.575388	7.60949	0.70209	0.989171	0.717784	0.526524	1.0057	0.950184	2.79942	0.258893	0.566711	0.125235	0.190753	3.50242	0.501237	4.7533	0.84109	0.73087	0.323879	1.4046	0.185963	0.931852	IgG_1_1185	IgG_1	IgG_1
IgG_1_1186	2.48146	0	0.094348	0.0450133	0.144833	0.0391483	0.0294118	0	0	0.0147059	0.0159939	0.519089	0.0147059	0.0337531	0.163269	0.0147059	0.456096	0.0301283	0.0251215	0.0322223	0.130373	0.0147059	0.0257818	IgG_1_1186	IgG_1	IgG_1
IgG_1_1187	1.99624	0.0166667	0.0166667	0	0.059435	0	0.0166667	0	0.0166667	0	0	0.70665	0	0.0166667	0.0568031	0.0333333	0.05	0.0166667	0	0.0170947	0.0766521	0.0166667	0.0333333	IgG_1_1187	IgG_1	IgG_1
IgG_1_1188	1.45078	0.0622794	0.277912	0.0431185	0.113181	0.127363	0.0226981	0.0673738	0.0666667	0.112556	0.0109673	0.83918	0.00952381	0.0190476	0.343806	0.0397271	1.05608	0.324351	0.178636	0.0318967	0.307234	0.0235948	0.0847626	IgG_1_1188	IgG_1	IgG_1
IgG_1_1189	0.452242	0.359659	8.57332	0.555402	0.672208	0.506982	0.377137	1.00503	0.479175	3.12704	0.0263158	0.323228	0.178403	0.263104	2.34879	0.554108	0.691327	0.0263158	0.955698	0.343549	0.747197	0.259443	0.912593	IgG_1_1189	IgG_1	IgG_1
IgG_1_1190	0.742616	0.411015	4.21735	0.219206	0.307548	0.468632	0.0341361	0.476034	0.157866	1.39113	0.0839368	0.210318	0.010989	0.115353	1.6024	0.140997	0.437316	0.0769041	0.545679	0.20705	0.616376	0.0595041	0.634102	IgG_1_1190	IgG_1	IgG_1
IgG_1_1191	0.398868	0.479232	6.30825	0.293826	0.557126	0.600115	0.122889	0.763089	0.373242	2.69383	0.241231	0.356078	0.111655	0.312993	2.04487	0.458575	0.891998	0.169505	0.776853	0.368934	0.908849	0.161496	0.743242	IgG_1_1191	IgG_1	IgG_1
IgG_1_1192	0.398987	0.522368	12.2585	0.777452	0.810082	0.959428	0.357692	1.12396	0.862796	3.15727	0.261146	0.416533	0.0728354	0.471534	2.35924	0.684852	0.46307	0.134551	0.943369	0.42638	1.0355	0.0249147	0.933482	IgG_1_1192	IgG_1	IgG_1
IgG_1_1193	0.316471	0.397136	4.20753	0.257474	0.448139	0.565871	0.127901	0.549163	0.184455	1.89391	0.140137	0.403106	0.130307	0.198697	1.54508	0.336008	0.372357	0.0475557	0.678089	0.356325	0.631789	0.0924106	0.500683	IgG_1_1193	IgG_1	IgG_1
IgG_1_1194	0.239873	0.387181	3.85891	0.423888	0.559693	0.805016	0.102583	0.597416	0.293034	1.94	0.102531	0.202445	0.125456	0.146976	1.8329	0.388211	1.13179	0.210923	0.706703	0.361127	0.626637	0.0491803	0.510655	IgG_1_1194	IgG_1	IgG_1
IgG_1_1195	0.356628	0.483322	6.41264	0.277295	0.273813	0.631307	0.163404	0.709441	0.260968	1.41138	0.202486	0.231231	0.0557735	0.286058	1.78546	0.372704	3.72522	0.699511	0.739594	0.513186	0.569087	0.124962	0.539216	IgG_1_1195	IgG_1	IgG_1
IgG_1_1196	0.157998	0.789483	12.7082	0.813923	0.756102	0.945566	0.334451	0.861389	0.363345	2.40713	0.140419	0.335796	0.375508	0.683024	2.65277	0.472238	2.1929	0.174229	0.860024	0.583321	0.794845	0.0433989	0.6992	IgG_1_1196	IgG_1	IgG_1
IgG_1_1197	0.277192	0.457633	3.9245	0.183258	0.135486	0.399894	0.0333333	0.464034	0.2	1.36477	0.19703	0.0666667	0	0.221013	1.98737	0.247791	1.72461	0.224536	0.829738	0.133333	0.271054	0.1	0.287297	IgG_1_1197	IgG_1	IgG_1
IgG_1_1198	2.69769	0.115294	0.119164	0.0318637	0.125717	0.160915	0.010101	0.0480796	0.010101	0.0267525	0.030303	0.151299	0.010101	0.010101	0.3655	0.030303	1.02991	0.251785	0.0402976	0.020202	0.219479	0.0165263	0.0742343	IgG_1_1198	IgG_1	IgG_1
IgG_1_1199	2.97175	0.0101161	0.0228514	0.0210301	0.0312614	0.035471	0.00666667	0.00666667	0.00666667	0.0133333	0	0.0610451	0.00904452	0	0.014024	0.00666667	0.0365651	0.0265488	0.0133333	0.0187984	0.0684327	0.0133333	0.00809152	IgG_1_1199	IgG_1	IgG_1
IgG_1_1200	0.130357	0.742109	7.29973	0.484625	0.643151	0.752685	0.182045	0.554966	0.275336	2.20373	0.233054	0.334159	0.12909	0.13944	1.80099	0.275934	1.85751	0.386552	0.791016	0.25456	0.515443	0.0760431	0.420821	IgG_1_1200	IgG_1	IgG_1
IgG_1_1201	0.258065	0.486241	6.4008	0.244737	0.947203	0.751051	0.0768805	0.511543	0.320053	1.60691	0.20512	0.166079	0.133244	0.25972	2.3743	0.398285	1.65465	0.398642	0.67288	0.242167	0.585933	0.211392	0.622401	IgG_1_1201	IgG_1	IgG_1
IgG_1_1202	0.288852	0.120645	1.65045	0.184991	0.481022	0.413305	0.133009	0.364868	0.166677	0.513442	0.0384615	1.21464	0	0.0384615	1.18063	0.238691	1.42069	0.0957972	0.0839478	0.289726	0.251224	0.0925432	0.442134	IgG_1_1202	IgG_1	IgG_1
IgG_1_1203	2.59931	0.0842798	0.0926144	0	0.0251778	0.480843	0	0.0487805	0.0569173	0.0547432	0	0.292103	0.0243902	0.0243902	0.153922	0	0	0	0.0243902	0.0338936	0.0552742	0	0.0638611	IgG_1_1203	IgG_1	IgG_1
IgG_1_1204	0.960717	0.326046	0.54804	0.167803	0.296217	0.400822	0.0885672	0.147482	0.106818	0.214639	0.0343695	1.07447	0.0371947	0.0580785	1.3245	0.102484	2.30032	0.354598	0.270405	0.15369	0.284684	0.0396469	0.0641844	IgG_1_1204	IgG_1	IgG_1
IgG_1_1205	1.23648	0.0163934	0.477796	0.0983607	0.0933153	0.171935	0.0740178	0.105975	0.050485	0.138817	0	0.94235	0.0624856	0.0631061	1.05521	0.153442	1.17446	0.294997	0.124339	0.0669583	0.320172	0.0296373	0.0490027	IgG_1_1205	IgG_1	IgG_1
IgG_1_1206	0.97174	0.500606	3.81077	0.427974	0.622633	0.210701	0.320503	0.373153	0.0714372	1.66219	0.0588235	0.233128	0	0.149187	1.57086	0.290606	0.204024	0.0308449	0.266985	0.199928	0.444057	0.091318	0.622677	IgG_1_1206	IgG_1	IgG_1
IgG_1_1207	0.493069	0.866233	9.2431	0.279589	1.05807	0.722867	0.166918	1.1508	0.374364	3.63968	0.181614	0.363915	0.096849	0.520468	3.05818	0.619751	2.55499	0.396812	1.16278	0.433663	0.829028	0.0833333	1.20851	IgG_1_1207	IgG_1	IgG_1
IgG_1_1208	0.549336	1.07849	8.82703	0.298463	0.742694	1.23505	0.253425	1.01569	0.67307	3.70487	0.287035	0.502848	0.201981	0.448862	3.38667	1.05322	114.606	17.3443	1.67424	0.966921	1.37175	0.214014	1.30153	IgG_1_1208	IgG_1	IgG_1
IgG_1_1209	0.677119	0.186269	0.584415	0.206497	0	0.0769231	0.174463	0.210313	0.184795	0.31284	0.0512821	0.23823	0.102703	0.218801	1.06593	0.147838	1.82713	0.144967	0.348326	0.280723	0.582779	0.0428098	0.495578	IgG_1_1209	IgG_1	IgG_1
IgG_1_1210	1.41451	0.238232	1.00697	0.414289	0.248762	0.479559	0.10327	0.315515	0.0922411	0.300627	0.0891983	0.76002	0.105902	0.0688106	1.31667	0.257173	3.20558	0.567307	0.265546	0.221907	0.659347	0.0926606	0.479843	IgG_1_1210	IgG_1	IgG_1
IgG_1_1211	0.350163	0.555035	6.86059	0.298888	0.559566	0.632044	0.273781	0.837472	0.50501	2.58585	0.179722	0.358578	0.104566	0.15977	2.38071	0.549559	0.631483	0.159972	1.03976	0.313936	0.593633	0.0194206	0.666554	IgG_1_1211	IgG_1	IgG_1
IgG_1_1212	0.693143	0.406497	7.11458	0.391978	0.750451	0.666578	0.106451	0.716938	0.553932	2.94635	0.0411273	0.173354	0.227722	0.346594	2.07703	0.34331	2.03273	0.369956	0.779047	0.319842	0.719557	0.0750937	0.722984	IgG_1_1212	IgG_1	IgG_1
IgG_1_1213	0.136364	0.346684	3.26629	0.479733	0.548666	0.324364	0.192644	0.908014	0.183993	2.12072	0.34934	0.298694	0	0.189867	1.56241	0.42289	0.769085	0.369517	1.22058	0.816994	0.902895	0	0.589952	IgG_1_1213	IgG_1	IgG_1
IgG_1_1214	0.874832	0.523904	2.60238	0.97217	0.434214	0.671129	0.172947	0.334036	0.139347	0.543405	0.134404	0.32822	0.0448637	0.219256	2.06965	0.264038	3.91941	0.903682	0.295845	0.201894	0.955384	0.0983345	1.38469	IgG_1_1214	IgG_1	IgG_1
IgG_1_1215	2.53184	0.180525	0.599656	0.231765	0.386187	0.448588	0.045313	0.132213	0.0551515	0.211428	0.126075	1.11731	0.0206186	0.0833373	1.64534	0.190731	2.67025	0.554843	0.28286	0.122307	0.41436	0.0833449	0.123724	IgG_1_1215	IgG_1	IgG_1
IgG_1_1216	0.595553	0.303817	0.367846	0.417591	0.200681	0.176107	0.21876	0.0833333	0.103849	0.161328	0	0.728721	0.134591	0.149601	1.33233	0.248731	2.6908	1.17188	0.371057	0.135104	1.19009	0.160056	0.341336	IgG_1_1216	IgG_1	IgG_1
IgG_1_1217	1.31415	0.386818	4.47292	0.260498	0.347099	0.360835	0.141443	0.554783	0.269268	1.36279	0.0795744	0.200863	0.123414	0.185483	1.55859	0.280234	0.276054	0.0989568	0.413926	0.296529	0.580472	0.0253165	0.574536	IgG_1_1217	IgG_1	IgG_1
IgG_1_1218	0.179649	0.355686	4.4084	0.320439	0.475596	0.282417	0.210652	0.265985	0.0789474	1.63701	0.149437	0.314164	0.0263158	0.273229	1.48934	0.345813	0.325461	0.0263158	0.461994	0.180338	0.560462	0.14085	0.748773	IgG_1_1218	IgG_1	IgG_1
IgG_1_1219	0.200364	0.416533	4.87732	0.188485	0.391449	0.839479	0.155581	0.346323	0.186972	0.779667	0.195538	0.415589	0.155377	0.222643	1.21824	0.213864	0.441395	0.037037	0.430816	0.434222	0.452997	0	0.446586	IgG_1_1219	IgG_1	IgG_1
IgG_1_1220	0.373701	0.661933	7.72046	0.40597	0.343926	0.568429	0.144221	0.814283	0.406563	2.38256	0.124866	0.37425	0.0677966	0.176527	1.73902	0.609243	10.697	1.73763	1.31249	0.305328	0.936557	0.131005	0.814029	IgG_1_1220	IgG_1	IgG_1
IgG_1_1221	0.393546	0.541253	7.77089	0.624519	0.856487	0.510272	0.233707	0.758996	0.358723	2.03113	0.187506	0.425953	0.111673	0.189919	2.16093	0.493515	2.71407	0.401107	0.895563	0.259692	0.711905	0.0722951	0.696084	IgG_1_1221	IgG_1	IgG_1
IgG_1_1222	0.335011	0.353366	2.49662	0.833627	0.429001	0.574894	0.113426	0.617842	0.240944	1.02517	0.1344	0.458343	0.056402	0.184814	1.83878	0.272749	2.76938	0.510347	0.524799	0.171072	0.820725	0.136718	0.798484	IgG_1_1222	IgG_1	IgG_1
IgG_1_1223	0.455245	0.496932	6.34718	0.342907	0.562541	0.592134	0.123155	0.653316	0.36597	1.56782	0.103351	0.192126	0.0771454	0.200571	1.83324	0.392735	0.386535	0.0233508	0.662899	0.201386	0.559176	0.0535485	0.597551	IgG_1_1223	IgG_1	IgG_1
IgG_1_1224	0.407851	0.703093	6.6464	0.407523	0.926708	0.570159	0.257586	0.871438	0.576923	2.72207	0.197124	0.283848	0.0502584	0.301744	2.36029	0.628263	0.512235	0.0946064	1.33228	0.414266	0.732384	0.176644	0.912491	IgG_1_1224	IgG_1	IgG_1
IgG_1_1225	0.382027	0.554472	6.2357	0.472311	0.558001	0.576216	0.0914507	0.70963	0.583936	1.8227	0.125898	0.445084	0.117181	0.235319	2.7689	0.589357	2.09991	0.30356	0.763865	0.359003	0.704931	0.162111	0.722365	IgG_1_1225	IgG_1	IgG_1
IgG_1_1226	0.196509	0.630456	7.63594	0.528403	0.761167	0.630721	0.205211	0.762846	0.388296	2.58499	0.107348	0.431538	0.162695	0.268742	2.60749	0.406005	2.02426	0.425671	0.955749	1.40045	0.756923	0.135506	1.17446	IgG_1_1226	IgG_1	IgG_1
IgG_1_1227	0.296393	0.287586	5.59582	0.698361	0.612917	0.563636	0.19671	0.301106	0.262878	1.28669	0.04	0.499097	0.0839305	0.156418	2.71703	0.430101	1.4459	0.266822	1.43179	0.497779	0.96645	0.14428	0.864396	IgG_1_1227	IgG_1	IgG_1
IgG_1_1228	0.430002	0.744539	5.22914	0.505286	0.432073	0.514267	0.0881718	0.479866	0.139634	1.74539	0.333308	0.448228	0.126515	0.172749	2.44929	0.268181	1.25449	0.189314	0.753006	0.996295	0.569945	0.0532041	0.542592	IgG_1_1228	IgG_1	IgG_1
IgG_1_1229	0.357723	0.169903	0.58393	0.328297	0.326206	0.254452	0.1001	0.277486	0.0802341	0.332073	0	0.139308	0.035794	0.0540541	1.05901	0.275603	2.02117	0.41551	0.29417	0.162162	0.61973	0.0540541	0.535448	IgG_1_1229	IgG_1	IgG_1
IgG_1_1230	3.22207	0.018299	0.125787	0.0521232	0.101287	0.105444	0.0391611	0.0492963	0.0227273	0.077604	0.0412657	0.2954	0.0117461	0.0195018	0.416393	0.012941	1.31076	0.366155	0.032269	0.0488779	0.259428	0.0250596	0.0644875	IgG_1_1230	IgG_1	IgG_1
IgG_1_1231	0.462861	0.427537	0.846756	0.409121	0.395826	0.609862	0.0858836	0.357155	0.160836	0.292806	0.13198	1.1233	0.0263158	0.0586961	2.22197	0.385883	2.34026	0.803908	0.132927	0	0.516573	0.0862258	0.198723	IgG_1_1231	IgG_1	IgG_1
IgG_1_1232	0.362404	0.413147	1.21228	0.564912	0.440825	0.445501	0.0479064	1.04702	0.554895	0.047619	0	0.500169	0.14446	0	2.57348	0.106496	2.46786	0.886589	0.484573	0	0.7888	0	0.20547	IgG_1_1232	IgG_1	IgG_1
IgG_1_1233	1.79977	0.107682	0.469564	0.0726001	0.158825	0.15299	0.0682202	0.0978361	0.0596212	0.140265	0.0496644	0.810763	0.103619	0.0304537	0.538814	0.161149	1.42288	0.45756	0.185342	0.0634801	0.597544	0.0692432	0.142027	IgG_1_1233	IgG_1	IgG_1
IgG_1_1234	0.413641	0.384463	4.46862	0.203468	0.320156	0.440139	0.12613	0.496895	0.251476	1.51552	0.099098	0.227107	0.117934	0.214259	1.61673	0.402887	0.365572	0.0759088	0.636865	0.167108	0.485722	0.100201	0.53975	IgG_1_1234	IgG_1	IgG_1
IgG_1_1235	0.709125	0.546652	4.4642	0.211654	0.495541	0.669638	0.0972475	0.550689	0.169489	1.56014	0.143507	0.312291	0.0939416	0.135353	1.9652	0.314114	0.324802	0.0733379	0.572197	0.25519	0.694498	0.146973	0.495224	IgG_1_1235	IgG_1	IgG_1
IgG_1_1236	0.520626	0.329882	2.34899	0.18937	0.349304	0.260773	0.0511071	0.22011	0.199281	0.794732	0.107372	0.0661545	0.0831312	0.156229	0.658454	0.202172	0.206168	0.0352224	0.187966	0.126914	0.444958	0.0600516	0.274598	IgG_1_1236	IgG_1	IgG_1
IgG_1_1237	0.373428	0.103167	1.37395	0.184586	0.352491	0.240262	0.0454545	0.136364	0.266279	0.748493	0.214118	0.15596	0.0454545	0.0454545	0.754619	0.193351	0.191964	0	0.314895	0.0454545	0.0454545	0	0.272262	IgG_1_1237	IgG_1	IgG_1
IgG_1_1238	0.487745	0.559897	5.56902	0.209391	0.652936	0.648233	0.219597	0.656166	0.310014	2.12706	0.0801488	0.223674	0.0931054	0.262406	2.19677	0.349025	0.617214	0.14363	0.738369	0.368503	1.06064	0.0196078	0.857776	IgG_1_1238	IgG_1	IgG_1
IgG_1_1239	0.186516	0.519967	3.81036	0.225358	0.363366	0.682279	0.047619	0.421086	0.431272	1.20859	0.106264	0.218782	0.092291	0.131744	1.77818	0.294442	3.44667	0.872102	0.48595	0.215592	0.366632	0.114577	0.430751	IgG_1_1239	IgG_1	IgG_1
IgG_1_1240	0.787593	0.281536	0.843551	0.324641	0.316763	0.536085	0.153317	0.322856	0.161316	0.183343	0.0461002	0.824367	0.0621687	0.048991	2.0772	0.164951	1.68114	0.298626	0.19763	0.0910458	0.350927	0.0441176	0.109891	IgG_1_1240	IgG_1	IgG_1
IgG_1_1241	1.2047	0.222186	0.565939	0.230812	0.501514	0.537729	0.025974	0.211834	0.0797804	0.198662	0.012987	0.398787	0.025974	0.0893747	1.40811	0.136573	2.51954	0.727496	0.196852	0.0877541	0.733607	0.0654835	0.429494	IgG_1_1241	IgG_1	IgG_1
IgG_1_1242	0.709059	0.206757	0.380936	0.255201	0.203408	0.178135	0.129071	0.156756	0.0725008	0.169979	0.0412371	0.544616	0.0548905	0.0859296	1.11922	0.136658	2.27408	0.560613	0.0901955	0.0672728	0.652802	0.0289471	0.272939	IgG_1_1242	IgG_1	IgG_1
IgG_1_1243	0.388787	0.400409	6.5032	0.38967	0.527337	0.60771	0.195942	0.559278	0.540469	2.26576	0.191235	0.183735	0	0.17489	2.19522	0.336567	1.09444	0.112509	0.706902	0.351763	0.838454	0.100139	0.642563	IgG_1_1243	IgG_1	IgG_1
IgG_1_1244	0.846522	0.58563	6.31586	0.355685	0.767462	0.664628	0.16502	0.620106	0.263862	1.91112	0.235216	0.432256	0.135645	0.22615	2.06203	0.508378	0.30045	0.144162	0.473006	0.3654	0.987652	0.0865692	0.85494	IgG_1_1244	IgG_1	IgG_1
IgG_1_1245	0.294497	0.770799	12.7256	0.870444	0.694686	1.27536	0.351373	1.36998	0.625682	2.98659	0.312184	0.622009	0.109462	0.331229	3.2967	0.477935	3.00387	0.406018	1.56752	0.685811	0.701257	0.124162	0.940448	IgG_1_1245	IgG_1	IgG_1
IgG_1_1246	0.298714	0.453266	6.23601	0.398131	0.403306	0.598716	0.155785	0.799314	0.365563	1.65713	0.200121	0.386837	0.11468	0.314006	2.11282	0.460852	10.921	1.50395	1.20505	0.580538	1.18854	0.142851	1.28972	IgG_1_1246	IgG_1	IgG_1
IgG_1_1247	0.228161	0.540054	3.29084	0.265552	0.433686	0.682338	0.153513	0.412494	0.208436	1.94706	0.0434783	0.261489	0.374835	0.206376	1.51421	0.312219	1.40385	0.10654	0.79306	0.393292	0.46152	0.0407572	0.641024	IgG_1_1247	IgG_1	IgG_1
IgG_1_1248	0.194781	0.478162	6.08095	0.217814	0.594039	0.610749	0.258393	0.657371	0.325234	1.92003	0.153505	0.456316	0.134918	0.144736	2.16303	0.347485	1.9315	0.450288	0.92132	0.667358	0.780192	0.112119	0.672364	IgG_1_1248	IgG_1	IgG_1
IgG_1_1249	0.234845	0.747927	10.1587	0.727293	0.970957	1.07107	0.220269	1.4087	0.632521	3.0826	0.176861	0.707136	0.139668	0.380898	3.91332	0.76848	4.87814	0.871661	1.06391	0.416899	0.847732	0.186358	1.04343	IgG_1_1249	IgG_1	IgG_1
IgG_1_1250	0.42109	0.492531	4.78934	0.513725	0.526358	0.571052	0.195518	0.718551	0.252226	1.77504	0.142789	0.814682	0.112994	0.224777	2.83821	0.479046	3.48868	0.6058	0.621474	0.304358	0.969561	0.038358	1.04765	IgG_1_1250	IgG_1	IgG_1
IgG_1_1251	2.62259	0.0196078	0.0250217	0	0.161849	0.0578009	0	0.0196078	0.0834284	0.0919844	0.0244613	0.274836	0	0	0.250029	0.0610769	0.0196078	0.0196078	0.0792294	0.0196078	0.0816917	0	0	IgG_1_1251	IgG_1	IgG_1
IgG_1_1252	1.88709	0.0236482	0.020418	0.0176991	0.0365324	0.0274436	0.00945939	0.017797	0.00884956	0.023816	0.00884956	0.0906816	0	0.0340997	0.0740546	0.0246863	0.0592429	0.0288612	0.00884956	0	0.135957	0.0176991	0	IgG_1_1252	IgG_1	IgG_1
IgG_1_1253	0.47863	0.696347	10.6306	0.588045	0.855708	1.10003	0.26916	1.10086	0.526239	3.35594	0.237577	0.499078	0.13194	0.378724	2.90334	0.478457	1.9978	0.498713	1.22938	0.323865	1.04661	0.203351	1.16071	IgG_1_1253	IgG_1	IgG_1
IgG_1_1254	0.362349	0.597597	6.24115	0.372399	0.559196	0.443409	0.173588	0.713583	0.304944	1.54467	0.102304	0.224134	0.18248	0.176786	2.11859	0.33042	0.484228	0.119659	0.950091	0.506829	0.372821	0.0241361	0.549053	IgG_1_1254	IgG_1	IgG_1
IgG_1_1255	0.262171	0.364208	5.13005	0.458873	0.477496	0.672323	0.131455	0.531671	0.341188	1.55913	0.114134	0.360404	0.0666223	0.356156	2.09753	0.378263	2.12058	0.279776	1.1499	0.457391	0.76705	0.0956774	0.854033	IgG_1_1255	IgG_1	IgG_1
IgG_1_1256	0.245724	2.88026	71.6428	3.84323	2.59727	3.08571	0.519313	3.3478	2.15481	7.97228	1.04185	1.35423	0.263158	1.09141	10.4405	1.82633	15.6187	1.85293	4.12806	1.33105	2.42065	0.601473	2.53728	IgG_1_1256	IgG_1	IgG_1
IgG_1_1257	0.563035	0.278735	2.6171	1.04735	0.579419	0.408242	0.255753	0.482864	0.180139	0.699026	0.108398	0.460856	0.0737774	0.164236	2.55711	0.350831	3.47772	0.572625	0.386064	0.200625	0.713496	0.154651	0.897383	IgG_1_1257	IgG_1	IgG_1
IgG_1_1258	0.606219	0.32086	0.800585	0.449777	0.227367	0.352956	0.0935551	0.288183	0.200107	0.341454	0.0964807	0.258159	0.0796571	0.0335328	1.30487	0.245089	3.63778	0.795026	0.380119	0.164482	0.717978	0.133233	0.77233	IgG_1_1258	IgG_1	IgG_1
IgG_1_1259	0.441054	0.506548	5.22902	0.254923	0.528771	0.67353	0.142786	0.613624	0.439925	1.83983	0.204556	0.372458	0.0778646	0.263209	1.87655	0.476495	0.30188	0.0897352	1.2367	0.335879	0.715862	0.0896227	0.779172	IgG_1_1259	IgG_1	IgG_1
IgG_1_1260	0.800874	0.26215	2.2184	0.202036	0.310966	0.167636	0.146378	0.188915	0.135819	1.14146	0.121076	0.517551	0	0.0386765	1.10375	0.182089	0.225008	0.0578194	0.376951	0.176365	0.40915	0.129145	0.301843	IgG_1_1260	IgG_1	IgG_1
IgG_1_1261	0.36682	0.659813	11.2167	0.555726	0.702088	1.06942	0.261639	0.880567	0.473463	2.566	0.251823	0.475881	0.0859965	0.32053	3.02718	0.597236	0.580788	0.0761058	0.98634	0.499806	0.794254	0.130486	0.839722	IgG_1_1261	IgG_1	IgG_1
IgG_1_1262	0.20975	0.439812	3.12418	0.478566	0.514752	0.591293	0.195522	0.541303	0.176701	1.12601	0.115455	0.213355	0.16142	0.21461	1.99601	0.157836	0.782216	0.226005	0.847115	0.27505	0.592854	0.135774	0.585388	IgG_1_1262	IgG_1	IgG_1
IgG_1_1263	0.333695	0.793962	13.706	0.899284	0.968198	1.03273	0.646288	0.878357	0.756887	3.84727	0.0995996	0.342311	0.0967742	0.391331	3.72503	0.726181	4.67311	0.365869	1.11957	0.698274	0.81377	0.167255	0.668059	IgG_1_1263	IgG_1	IgG_1
IgG_1_1264	0.214286	0.345744	7.44449	0.511421	0.412426	0.530042	0.188949	0.771384	0.574138	2.03423	0.12855	0.476162	0.0953674	0.374145	2.58323	0.605714	2.84599	0.341034	1.71894	0.465586	0.944279	0.187115	0.532955	IgG_1_1264	IgG_1	IgG_1
IgG_1_1265	0.32813	0.462605	6.65415	0.401383	0.712412	0.821667	0.191841	0.914229	0.519005	1.81914	0.152506	0.485067	0.134303	0.217775	2.90552	0.407717	2.99879	0.441242	1.0025	0.451214	0.831864	0.268318	1.15535	IgG_1_1265	IgG_1	IgG_1
IgG_1_1266	0.21773	0.998152	13.5144	0.713047	0.840364	1.18131	0.380949	1.12614	0.640138	2.93895	0.330585	0.574448	0.141102	0.357329	4.20887	0.926464	3.74964	0.790464	1.02825	0.443021	0.925522	0.18324	1.192	IgG_1_1266	IgG_1	IgG_1
IgG_1_1267	2.12498	0.101763	0.592303	0.183258	0.384629	0.133333	0.083635	0.349974	0.159285	0.282605	0	1.4827	0	0.0666667	0.914348	0.0333333	1.01484	0.368233	0.177266	0.0860252	0.85096	0	0.3	IgG_1_1267	IgG_1	IgG_1
IgG_1_1268	2.40557	0.0806449	0.0690337	0.0780075	0.197092	0.201305	0.0438234	0.031428	0.0608497	0.176805	0.0151515	0.57833	0.030303	0.0582679	0.595821	0.0614924	1.0297	0.187241	0.191792	0.0518595	0.309013	0.105377	0.19614	IgG_1_1268	IgG_1	IgG_1
IgG_1_1269	1.15836	0.297844	0.792254	0.306932	0.39249	0.458261	0.122959	0.205595	0.114505	0.317836	0.0975031	0.828751	0.0544852	0.0814443	1.49347	0.177487	10.3021	2.8141	0.194144	0.10763	0.637938	0.114291	0.163377	IgG_1_1269	IgG_1	IgG_1
IgG_1_1270	1.91567	0.0949966	0.343601	0.128444	0.184681	0.288055	0.137264	0.144535	0.0986968	0.159766	0.00943396	0.99135	0.0328857	0.0649231	0.832656	0.214748	2.80959	0.49199	0.220749	0.149276	0.70649	0.110022	0.161349	IgG_1_1270	IgG_1	IgG_1
IgG_1_1271	0.239659	0.641657	11.0746	0.464823	0.80594	0.881948	0.257315	1.01562	0.303423	4.52634	0.253879	0.463861	0.149356	0.143891	3.32795	0.77489	0.439296	0.0627364	0.978293	0.300939	1.10073	0.217468	0.876151	IgG_1_1271	IgG_1	IgG_1
IgG_1_1272	1.01581	0.341996	2.77199	0.214622	0.279593	0.341403	0.022614	0.306644	0.183929	0.773652	0.0873661	0.102594	0.0223498	0.109101	0.977482	0.299199	0.151667	0.0497976	0.540746	0.17756	0.473944	0.0707371	0.449822	IgG_1_1272	IgG_1	IgG_1
IgG_1_1273	0.327322	0.471387	5.38591	0.386973	0.594788	0.465621	0.117974	1.08047	0.266759	2.12471	0.0434783	0.606113	0.108784	0.23126	2.26278	0.318442	0.175089	0.113664	1.0403	0.322642	0.63105	0.115721	0.640278	IgG_1_1273	IgG_1	IgG_1
IgG_1_1274	0.317964	0.745028	2.76275	0.399398	0.259637	0.2	0.23833	0.777094	0.1	0.846734	0	0.743705	0	0.586084	1.61921	0.876775	0.537316	0.124536	0.667934	0.2	0.493235	0.487921	0.2	IgG_1_1274	IgG_1	IgG_1
IgG_1_1275	0.516541	1.19048	7.29788	0.549469	0.79767	1.01098	0.30273	0.860175	0.481792	3.43366	0.188507	0.536038	0.153884	0.343898	3.24928	0.75664	60.6071	6.77768	1.48962	0.744965	1.2538	0.212343	1.52423	IgG_1_1275	IgG_1	IgG_1
IgG_1_1276	0.350749	0.513077	2.01056	0.389075	0.358194	0.391312	0.230001	0.160515	0.240038	0.632747	0	1.20769	0.174193	0.0412114	2.28356	0.277259	4.34059	0.702288	0.520486	0.253783	0.393899	0.0426098	0.368781	IgG_1_1276	IgG_1	IgG_1
IgG_1_1277	2.85886	0.20276	0.2751	0.185146	0.188096	0.19302	0.0471861	0.107254	0.125891	0.284401	0.0416704	1.00032	0.0415562	0.0153116	0.808605	0.102187	2.33123	0.357161	0.0928903	0.0865233	0.580256	0.0670483	0.332419	IgG_1_1277	IgG_1	IgG_1
IgG_1_1278	2.29038	0.121896	0.065425	0.034387	0	0.0204082	0	0	0	0.0408163	0.0574477	0.302705	0.0204082	0.0231288	0.0408163	0.0408163	0.10915	0.0204082	0	0.0204082	0.185686	0.0389451	0.0619249	IgG_1_1278	IgG_1	IgG_1
IgG_1_1279	2.42336	0	0.0522088	0	0.0269167	0.0480521	0	0	0.0232558	0.0752016	0	0.0238634	0	0	0.0232558	0	0.0483467	0	0	0	0.0550281	0.0303648	0	IgG_1_1279	IgG_1	IgG_1
IgG_1_1280	2.07333	0.136682	0.138949	0	0.0815555	0	0	0	0	0.137527	0	0.134204	0	0	0.268278	0	0.19822	0.0924659	0.0504501	0.0484482	0.201171	0	0	IgG_1_1280	IgG_1	IgG_1
IgG_1_1281	0.476578	0.115786	0.298491	0.0947016	0.111898	0.119775	0.015625	0.015625	0.0642461	0.0929138	0.03125	0.380938	0	0.0217555	0.266813	0.0247761	0.707808	0.240702	0.0820054	0.03125	0.215074	0.0224938	0.155046	IgG_1_1281	IgG_1	IgG_1
IgG_1_1282	0.737942	0.644957	5.79502	0.384762	0.501868	0.439984	0.0775921	0.604378	0.373785	1.98462	0.123204	0.336351	0.0285087	0.200988	1.92102	0.348532	0.342068	0.0909091	1.09019	0.309958	0.93361	0.107545	0.924378	IgG_1_1282	IgG_1	IgG_1
IgG_1_1283	0.0526316	0.54465	3.82229	0.622972	0.157895	0.375579	0.132055	0.506527	0.391036	1.84019	0.277428	0.271284	0.115535	0.13273	2.19592	0.552568	0.923511	0.23034	1.03541	1.77064	0.924428	0.0526316	0.871163	IgG_1_1283	IgG_1	IgG_1
IgG_1_1284	0.169768	0.0907867	4.971	0.290932	0.356529	0.759182	0.25833	0.664645	0.267959	1.27095	0.122224	0.638907	0.212975	0.04	2.97621	0.581516	2.49685	0.228805	0.608512	0.242786	0.415928	0.0883849	0.94979	IgG_1_1284	IgG_1	IgG_1
IgG_1_1285	2.46928	0.355286	0.155797	0.0637626	0.23788	0.103471	0	0.0686861	0.0869565	0.144287	0.0869565	1.76149	0	0.0633529	0.636535	0.167969	1.71947	0.369124	0.127749	0.0434783	0.4637	0.136638	0.260425	IgG_1_1285	IgG_1	IgG_1
IgG_1_1286	1.91143	0.103475	0.50815	0.085332	0.287995	0.213895	0.0470871	0.101225	0.117124	0.229006	0.0686286	0.432753	0.0420738	0.0420168	0.776062	0.0617759	1.90078	0.481778	0.154275	0.0771119	0.750293	0.135702	0.245514	IgG_1_1286	IgG_1	IgG_1
IgG_1_1287	1.97035	0.0315009	0.0793173	0.0266667	0.0446014	0.0666667	0	0.0133333	0.0133333	0.0266667	0	0.110198	0	0.0133839	0.113491	0	0.0666667	0.0432715	0.0133333	0	0.16618	0.0133333	0	IgG_1_1287	IgG_1	IgG_1
IgG_1_1288	0.346963	0.643397	9.97562	0.300773	0.902644	0.831699	0.133638	1.06653	0.750991	4.10026	0.249942	0.664626	0.150197	0.337469	2.98242	0.569615	1.14638	0.375385	1.09013	0.837714	0.608245	0.177529	1.10064	IgG_1_1288	IgG_1	IgG_1
IgG_1_1289	0.339102	0.327633	2.08266	0.296596	0.63931	0.598543	0.176608	0.393936	0.22181	1.35154	0.0990946	0.270157	0.0869979	0.169786	1.67727	0.313325	0.357226	0.0277778	0.429476	0.157065	0.597134	0.0278993	0.817815	IgG_1_1289	IgG_1	IgG_1
IgG_1_1290	0.178091	0.331832	4.05383	0.292353	0.556128	0.667731	0.128674	0.686472	0.203661	2.14485	0.129716	0.306964	0.342616	0.0764222	1.65344	0.467484	0.914287	0.20586	0.563697	0.866995	0.399915	0.0914552	0.488936	IgG_1_1290	IgG_1	IgG_1
IgG_1_1291	0.189798	0.660699	6.9067	0.506145	0.697212	0.614919	0.215977	0.782407	0.309437	2.12553	0.328126	0.34228	0.128183	0.276169	2.27135	0.547487	1.16153	0.271094	1.02444	0.525884	0.866523	0.121128	0.833483	IgG_1_1291	IgG_1	IgG_1
IgG_1_1292	0.092709	0.334765	0.849286	0.624561	0.392589	0.468267	0.200522	0.0684571	0	0.353378	0	0.508709	0.192017	0.0935432	1.4212	0.0632669	1.75785	0.337765	0	0.0555556	0.470324	0.126234	0.222222	IgG_1_1292	IgG_1	IgG_1
IgG_1_1293	2.40773	0.0294118	0.266301	0.0716276	0.113136	0.137224	0.0294118	0.0408884	0.0438933	0.0588235	0.0588235	0.259466	0	0	0.851464	0.13755	0.958182	0.21646	0.117647	0.0588235	0.377393	0	0.0588235	IgG_1_1293	IgG_1	IgG_1
IgG_1_1294	0.493321	0.592749	5.95804	0.249541	0.612677	0.755438	0.160694	0.674759	0.231541	2.25855	0.112236	0.399223	0.118614	0.177652	1.86843	0.310297	0.373432	0.115795	0.544425	0.266314	0.683078	0.139419	0.902915	IgG_1_1294	IgG_1	IgG_1
IgG_1_1295	0.353729	0.677958	6.73533	0.357919	0.531135	0.708532	0.168376	0.751466	0.352506	3.26862	0.0979699	0.357865	0.115892	0.181996	1.92534	0.521675	0.549561	0.0768314	0.673149	0.344512	0.857219	0.0861626	0.900327	IgG_1_1295	IgG_1	IgG_1
IgG_1_1296	0.208871	0.638834	6.92288	0.377135	0.556891	0.690111	0.235755	0.670237	0.509283	2.64805	0.175634	0.469945	0.0805985	0.276925	2.17166	0.51106	0.571965	0.187209	0.986908	0.304161	1.00714	0.125679	1.14926	IgG_1_1296	IgG_1	IgG_1
IgG_1_1297	0.404702	0.560023	8.7151	0.373654	0.631608	0.629303	0.18346	0.831159	0.512909	2.86822	0.10258	0.473106	0.107205	0.264907	2.38974	0.493616	0.618093	0.147629	0.969848	0.366432	1.3506	0.191713	1.12081	IgG_1_1297	IgG_1	IgG_1
IgG_1_1298	0.353122	0.412833	4.16155	0.215084	0.504298	0.501158	0.160615	0.577279	0.515481	1.92227	0.100269	0.348051	0.0928515	0.206754	1.88728	0.455322	0.247303	0.0721102	1.16023	0.337381	0.791802	0.106191	0.664189	IgG_1_1298	IgG_1	IgG_1
IgG_1_1299	0.470509	0.743193	3.98303	1.0672	0.879992	0.905197	0.33598	0.730272	0.395356	1.8671	0.453597	0.212476	0.0791841	0.182947	2.26215	0.592288	2.32618	0.377328	1.13581	0.872183	0.608606	0.214218	0.866332	IgG_1_1299	IgG_1	IgG_1
IgG_1_1300	0	0.368478	2.06928	0.142857	0.285714	0.142857	0	0.666441	0.142857	2.68209	0	0.142857	0	0	0.905292	0.431044	0.811561	0.285714	0.142857	0.285714	0.785642	0.142857	0.714286	IgG_1_1300	IgG_1	IgG_1
IgG_1_1301	0.163661	0.349074	5.39587	0.284743	0.577868	0.691131	0.16203	0.735308	0.425464	2.14959	0.262605	0.2942	0.158727	0.177713	2.50329	0.562213	1.60599	0.243093	0.860354	0.417087	0.479923	0.186973	0.853653	IgG_1_1301	IgG_1	IgG_1
IgG_1_1302	0.415597	0.354212	0.685378	0.652005	0.486943	0.641077	0.185042	0.33599	0.0911528	0.259643	0.128944	0.830975	0.128187	0.0621928	2.11968	0.179647	1.57042	0.272165	0.442915	0.113132	0.443347	0.0151515	0.306114	IgG_1_1302	IgG_1	IgG_1
IgG_1_1303	1.71155	0.134456	0.479222	0.170925	0.145205	0.537015	0.0338983	0.164163	0.103051	0.103134	0.0744189	0.37429	0.0383242	0.102629	0.85088	0.156989	1.68451	0.408059	0.103565	0.119138	0.719064	0.0538329	0.194849	IgG_1_1303	IgG_1	IgG_1
IgG_1_1304	1.14786	0.206418	0.512959	0.252635	0.29851	0.273538	0.0561202	0.163859	0.0919172	0.149107	0.0548491	0.351404	0.110715	0.0168067	0.977866	0.145152	1.82775	0.362769	0.192736	0.117768	0.722831	0.0502123	0.178666	IgG_1_1304	IgG_1	IgG_1
IgG_1_1305	0.482291	0.512654	4.8181	0.251744	0.32734	0.444702	0.228728	0.669406	0.252481	2.01291	0.0947968	0.456739	0.0693713	0.257525	1.64399	0.240479	0.30322	0.0863037	0.70991	0.315346	0.790984	0.10787	0.650205	IgG_1_1305	IgG_1	IgG_1
IgG_1_1306	0.290008	0.615888	4.00671	0.455223	0.911679	0.784169	0.21778	0.895569	0.294954	2.19631	0.105263	0.317602	0.117307	0.34536	1.90031	0.303912	0.326528	0.109553	1.14855	0.781133	0.396411	0.202407	1.30232	IgG_1_1306	IgG_1	IgG_1
IgG_1_1307	0.232304	0.604268	3.00905	0.599728	0.315321	0.446246	0.101154	0.576892	0.443135	0.978457	0.221039	0.381091	0.143571	0.0517241	1.95969	0.414199	1.84674	0.182555	0.626646	0.202896	0.737207	0.114291	0.784105	IgG_1_1307	IgG_1	IgG_1
IgG_1_1308	0.199412	0.389436	3.13073	0.241747	0.46399	0.423718	0.0786813	0.375143	0.21192	1.73881	0.0930233	0.366845	0.204921	0.138381	1.49481	0.328906	1.80385	0.127671	1.06298	0.247087	0.589834	0	0.613094	IgG_1_1308	IgG_1	IgG_1
IgG_1_1309	0.230892	0.488135	4.67576	0.466508	0.51854	0.698102	0.22858	0.717468	0.446743	1.80175	0.151442	0.451324	0.0908386	0.232436	2.47566	0.471697	2.53433	0.493029	1.09073	0.628603	0.863288	0.137121	0.799775	IgG_1_1309	IgG_1	IgG_1
IgG_1_1310	0.48886	0.583339	3.63948	0.754135	0.487221	0.484227	0.160297	0.738606	0.420083	1.88884	0.151971	0.591714	0.07519	0.303593	2.56869	0.510888	4.19536	0.535942	0.603444	0.401711	1.12813	0.0747574	0.602955	IgG_1_1310	IgG_1	IgG_1
IgG_1_1311	0.529574	0.71937	2.74628	1.02599	0.543722	0.809769	0.197236	0.604598	0.520159	1.47249	0.188347	0.731902	0.129026	0.232028	3.31481	0.644124	37.2311	6.70517	0.719189	0.428396	0.850313	0.140437	0.81786	IgG_1_1311	IgG_1	IgG_1
IgG_1_1312	0.593357	0.755401	1.93744	0.979338	0.566064	0.842392	0.193383	0.606551	0.365122	1.05313	0.173129	0.849063	0.102985	0.326266	3.14473	0.600197	39.6965	6.97916	0.753383	0.335071	1.00823	0.147165	0.904542	IgG_1_1312	IgG_1	IgG_1
IgG_1_1313	1.34607	0.111312	0.5135	0.362979	0.279895	0.251324	0.10715	0.213708	0.1072	0.191054	0.0411046	0.631981	0.0536761	0.161752	1.27383	0.179397	1.57983	0.517293	0.175446	0.0848847	0.712422	0.132374	0.203278	IgG_1_1313	IgG_1	IgG_1
IgG_1_1314	1.96352	0.128124	0.369927	0.120613	0.197319	0.193615	0.0603323	0.155828	0.0752417	0.149068	0.0397675	0.603444	0.0266908	0.0309804	0.906392	0.0952851	2.16652	0.515479	0.174463	0.0605515	0.589681	0.0532527	0.193758	IgG_1_1314	IgG_1	IgG_1
IgG_1_1315	2.40708	0.113993	0.327787	0.0913145	0.261338	0.180948	0.0508273	0.127733	0.0675464	0.118622	0.0552197	1.42018	0.0300648	0.0801312	0.877559	0.110269	0.438282	0.107029	0.114032	0.0573011	0.285006	0.0290319	0.115236	IgG_1_1315	IgG_1	IgG_1
IgG_1_1316	2.22774	0.0350877	0.138977	0.0175439	0.135536	0.0912057	0.0175439	0.0544885	0	0.102266	0	0.738071	0.0175439	0	0.25251	0.0313956	0.333886	0.0175439	0.0350877	0	0.124555	0.01997	0.0175439	IgG_1_1316	IgG_1	IgG_1
IgG_1_1317	2.58806	0.00704225	0.0621147	0.0233136	0.0548315	0.0299606	0.0104057	0.0171328	0.0141978	0.0213479	0.00704225	0.0795139	0.00704225	0.00980532	0.0821148	0.0214168	0.0964554	0.0265474	0.0174528	0.0352358	0.0783869	0.022398	0.0222376	IgG_1_1317	IgG_1	IgG_1
IgG_1_1318	0.321236	0.749999	12.8387	0.605807	0.693218	0.87087	0.207118	0.926001	0.479792	3.05013	0.2278	0.413823	0.11752	0.37052	2.40719	0.587657	0.62047	0.128401	1.0554	0.34341	1.02547	0.0747177	0.974161	IgG_1_1318	IgG_1	IgG_1
IgG_1_1319	1.01664	0.0867928	1.17204	0.0441176	0.217561	0.147318	0	0.139834	0.112753	0.420341	0.0392904	0.150395	0.0147059	0.0784585	0.544497	0.122717	0.0967234	0.0147059	0.0687561	0.0170299	0.102941	0.0177242	0.097328	IgG_1_1319	IgG_1	IgG_1
IgG_1_1320	0.409925	0.701829	7.88792	0.452134	0.751473	0.772522	0.222021	0.816899	0.398916	3.06868	0.247943	0.272393	0.131791	0.216528	2.37963	0.545406	0.623319	0.161249	0.980878	0.379675	0.869714	0.092126	0.955896	IgG_1_1320	IgG_1	IgG_1
IgG_1_1321	0.491728	0.538201	8.34979	0.807143	0.788382	0.858023	0.171143	0.590781	1.27001	2.49517	0.161136	0.344206	0.679153	0.169726	3.90531	0.98953	2.86832	0.48061	1.27059	0.576139	1.10217	0.112238	0.709556	IgG_1_1321	IgG_1	IgG_1
IgG_1_1322	0.203523	0.364461	4.8687	0.349272	0.462433	0.384007	0.296198	0.525145	0.232174	2.38275	0.217806	0.346917	0.0490975	0.197181	2.54422	0.616044	1.53295	0.192908	0.921453	0.402336	0.792172	0.154144	0.533991	IgG_1_1322	IgG_1	IgG_1
IgG_1_1323	0.293573	0.908907	6.52833	0.542528	0.805122	0.787261	0.286728	1.36952	0.347745	3.03428	0.322402	0.345271	0.197806	0.365054	3.14464	0.624113	2.26715	0.213602	0.938688	0.528937	0.957096	0.03125	0.799914	IgG_1_1323	IgG_1	IgG_1
IgG_1_1324	2.03734	0.0578997	0.218829	0.0987724	0.113115	0.131073	0.0284282	0.0695184	0.0586388	0.138286	0.0509622	0.54221	0.00510204	0.0534687	0.470282	0.0639795	2.95374	0.548932	0.122401	0.0457295	0.194534	0.0373185	0.208523	IgG_1_1324	IgG_1	IgG_1
IgG_1_1325	2.30452	0.144716	0.344021	0.0222222	0	0.0444444	0	0.0547657	0	0.0477499	0.0462047	0.867247	0	0	0.395584	0.0468059	0.430788	0.168253	0.0360927	0.0648672	0.329586	0.0452856	0.0951503	IgG_1_1325	IgG_1	IgG_1
IgG_1_1326	3.03394	0.0878637	0.373692	0.147451	0.165426	0.172354	0.0751595	0.0987424	0.0568748	0.117762	0	0.205996	0.021365	0	0.64526	0.0541097	0.858628	0.201852	0.161691	0.0596601	0.357935	0.0494563	0.102547	IgG_1_1326	IgG_1	IgG_1
IgG_1_1327	1.47852	0.159569	0.449766	0.168546	0.565019	0.749377	0.187181	0.287836	0.133333	0.314154	0.036253	0.317181	0.102199	0.0333333	1.62662	0.257552	0.109169	0.19448	0.0848002	0.0341895	0.251072	0.0468708	0.361469	IgG_1_1327	IgG_1	IgG_1
IgG_1_1328	0.741433	1.09983	20.3734	0.717645	1.19701	1.14243	0.117843	0.817639	0.731627	3.58548	0.135965	0.5489	0.174061	0.385336	3.54562	0.687722	0.572421	0.219472	0.978885	0.398327	0.757848	0.108886	1.14351	IgG_1_1328	IgG_1	IgG_1
IgG_1_1329	0.551235	0.641618	7.58138	0.254568	0.750135	0.789902	0.184119	0.549727	0.515958	2.60883	0.118121	0.405084	0.147157	0.393086	2.28416	0.473863	0.577171	0.103663	1.27101	0.185829	0.76693	0.059951	0.573625	IgG_1_1329	IgG_1	IgG_1
IgG_1_1330	0.3432	0.330004	3.59798	0.289265	0.493628	0.346506	0.144451	0.581869	0.247391	1.21525	0.181018	0.430513	0.137096	0.277888	2.25627	0.29988	1.55644	0.257956	0.995022	0.306607	0.711162	0.101198	0.592294	IgG_1_1330	IgG_1	IgG_1
IgG_1_1331	0.69705	0.772707	7.65693	0.744793	0.758224	0.866913	0.50181	1.48199	0.635773	4.07518	0.41112	1.46009	0.05	0.177713	5.0115	0.811163	5.39135	0.817054	1.29244	0.578472	1.8863	0.228895	1.74013	IgG_1_1331	IgG_1	IgG_1
IgG_1_1332	2.32827	0.132373	0.427505	0.151844	0.230057	0.317366	0.10543	0.127335	0.0297924	0.215365	0.0273973	0.952884	0.0344957	0	0.993885	0.140609	1.18571	0.255276	0.169747	0.0569593	0.692083	0.111085	0.291713	IgG_1_1332	IgG_1	IgG_1
IgG_1_1333	0.879252	0.122141	0.452532	0.137404	0.185994	0.15651	0	0.0704549	0.0515464	0.0957339	0.0373506	0.697467	0.0103093	0.0412371	0.720871	0.024733	1.11872	0.35397	0.132489	0.0293345	0.465569	0.0543977	0.133921	IgG_1_1333	IgG_1	IgG_1
IgG_1_1334	0.45461	0.549618	7.22872	0.213478	0.618432	0.774057	0.271254	0.63882	0.433365	2.26969	0.190745	0.217907	0.059742	0.269762	2.22712	0.32732	0.625769	0.214271	0.834815	0.3306	0.520299	0.074323	0.521085	IgG_1_1334	IgG_1	IgG_1
IgG_1_1335	0.344786	0.767785	6.18327	0.274248	0.836421	0.726995	0.315769	0.461352	0.235847	2.47545	0.115684	0.646335	0.175207	0.24129	2.7732	0.343582	0.270614	0.366984	0.851741	0.374992	0.476103	0.128821	0.540617	IgG_1_1335	IgG_1	IgG_1
IgG_1_1336	0.272147	0.466687	3.29372	0.703085	0.496081	0.67618	0.214444	0.656542	0.334042	1.31804	0.120043	0.364678	0.119592	0.17784	1.99791	0.314383	1.8576	0.287404	1.29451	0.32681	0.767934	0.13789	0.641132	IgG_1_1336	IgG_1	IgG_1
IgG_1_1337	0.388831	0.608768	6.06327	0.356181	0.533616	0.693457	0.146127	0.607546	0.453371	1.96627	0.181936	0.25931	0.156467	0.215429	1.99732	0.6056	4.48764	0.7317	1.15432	0.245634	1.05401	0.0679449	0.817458	IgG_1_1337	IgG_1	IgG_1
IgG_1_1338	1.97791	0.22717	0.541849	0.4045	0.23478	0.305062	0.0617909	0.148316	0.121249	0.224456	0.125313	0.409101	0.0294733	0.0641815	1.07473	0.174666	4.71952	0.854153	0.212591	0.157496	0.520164	0.0144928	0.431406	IgG_1_1338	IgG_1	IgG_1
IgG_1_1339	0.518288	0.501207	8.13155	0.287683	0.52606	0.645789	0.25547	0.900257	0.177784	3.18639	0.176562	0.521541	0.123436	0.238379	2.43426	0.2571	0.502084	0.1346	0.699176	0.267779	0.700274	0.0758917	0.581247	IgG_1_1339	IgG_1	IgG_1
IgG_1_1340	0.286712	0.655566	7.99807	0.439476	0.628682	0.654063	0.189042	0.812326	0.391213	1.75587	0.282426	0.54343	0.168505	0.397452	2.51712	0.462612	1.39718	0.271484	0.948059	0.37363	0.832378	0.144125	0.75732	IgG_1_1340	IgG_1	IgG_1
IgG_1_1341	0.181247	0.476844	7.65495	0.591332	0.67558	0.59728	0.303068	0.879191	0.643345	2.36442	0.11219	0.664918	0.112943	0.319784	3.02841	0.620986	3.01358	0.610009	1.74737	0.808288	1.15806	0.0555556	1.23207	IgG_1_1341	IgG_1	IgG_1
IgG_1_1342	0.300897	0.491863	7.70039	0.919466	1.19667	0.79172	0.340635	1.14688	0.536636	3.11361	0.229989	0.776606	0.0850547	0.273401	4.38436	0.874385	4.99038	0.763102	1.10672	0.321458	1.22826	0.130933	1.18401	IgG_1_1342	IgG_1	IgG_1
IgG_1_1343	0.953181	0.0503531	0.123207	0.212513	0.119048	0.0261334	0.0238095	0.13966	0.0238095	0.0744556	0.0238095	0.176168	0	0.0578221	0.507041	0.0795877	0.384172	0.047619	0.0242473	0.0899827	0.328517	0.0238095	0.100872	IgG_1_1343	IgG_1	IgG_1
IgG_1_1344	1.69818	0.085446	0.0651307	0.0672883	0.025974	0.0679232	0.012987	0	0.0470103	0.0169908	0.0362509	0.670928	0	0.012987	0.152293	0	0.371541	0.0951429	0.0347456	0	0.123781	0	0	IgG_1_1344	IgG_1	IgG_1
IgG_1_1345	0.519947	0.302818	8.49829	0.504344	0.4539	0.617127	0.1097	0.929964	0.665002	3.83869	0.0451751	0.265505	0.0185185	0.316856	2.65242	0.376954	0.601401	0.244334	0.583368	0.35947	0.498685	0.037037	0.809297	IgG_1_1345	IgG_1	IgG_1
IgG_1_1346	0.186408	0.334951	6.10907	0.313169	0.485621	0.552636	0.188188	0.747793	0.289236	3.11967	0.213241	0.639513	0.133858	0.274311	1.88401	0.397629	0.485822	0.152804	1.1159	0.57059	0.608243	0.111012	0.943763	IgG_1_1346	IgG_1	IgG_1
IgG_1_1347	0.234378	0.491157	5.30625	0.457967	0.462595	0.663779	0.262049	0.913867	0.233247	2.43193	0.133248	0.33659	0.112245	0.303374	1.94698	0.453677	0.601117	0.0914432	0.889256	0.291017	0.688876	0.0589192	0.504276	IgG_1_1347	IgG_1	IgG_1
IgG_1_1348	0	1.47096	2.33635	1.85808	1.48587	0	0	0	1.82577	1.91998	0.5	0	0	0.582846	3.3795	0.5	20.0269	1.17184	0.5	0	1.08314	0	0.5	IgG_1_1348	IgG_1	IgG_1
IgG_1_1349	0.42241	0.511892	5.50212	0.619058	0.390208	0.587117	0.197123	0.779415	0.66779	1.73109	0.199096	0.718424	0.0961148	0.305007	2.75455	0.423601	4.43025	0.881892	1.07864	0.474891	1.37581	0.151004	0.907063	IgG_1_1349	IgG_1	IgG_1
IgG_1_1350	2.4382	0.0373001	0.0445938	0	0.0307692	0	0	0.0374286	0	0.0742946	0	0.115311	0	0.0443362	0.0912885	0	0.243828	0	0	0.0153846	0.0825571	0.0153846	0	IgG_1_1350	IgG_1	IgG_1
IgG_1_1351	1.82513	0.287343	1.04333	0.294621	0.56995	0.500054	0.0869059	0.205128	0.495776	1.54592	0.0769231	1.17742	0.0935578	0.173331	1.94473	0.330325	4.69619	1.14638	0.221334	0.113213	0.802433	0.11309	0.293321	IgG_1_1351	IgG_1	IgG_1
IgG_1_1352	0.872839	0.187435	0.471461	0.232129	0.139934	0.370784	0.0577683	0.12109	0.147639	0.252902	0.0792747	1.05668	0.0391321	0.0651655	1.0268	0.21613	2.1101	0.51423	0.182128	0.109556	0.864419	0.0568052	0.285995	IgG_1_1352	IgG_1	IgG_1
IgG_1_1353	0.748169	0	0.462995	0	0.460286	0.285714	0	0	0	0.369239	0	0.285714	0.142857	0	0.408055	0	0.451117	0	0	0	0.257057	0.196092	0.142857	IgG_1_1353	IgG_1	IgG_1
IgG_1_1354	0.267703	0.406772	3.72887	0.33656	0.486726	0.548998	0.11602	0.531898	0.369081	2.05816	0.217251	0.30023	0.16898	0.172912	1.82208	0.318661	1.07192	0.124499	0.707966	1.09467	0.492808	0.0873793	0.471881	IgG_1_1354	IgG_1	IgG_1
IgG_1_1355	0.233535	0.423733	6.44128	0.39951	0.532845	0.623951	0.182323	0.773691	0.389058	1.99021	0.136522	0.494588	0.123255	0.217704	2.11147	0.424547	3.72701	0.398411	1.03072	0.454006	0.779465	0.181787	0.756769	IgG_1_1355	IgG_1	IgG_1
IgG_1_1356	0.434319	1.12584	12.8106	0.710432	0.879447	0.797711	0.27864	1.12303	0.626044	3.68682	0.184977	0.274681	0.2855	0.623623	3.6245	0.686408	2.75503	0.373369	1.18429	0.721253	1.22997	0.172217	1.2842	IgG_1_1356	IgG_1	IgG_1
IgG_1_1357	0.258065	0.435711	4.31374	0.297077	0.441815	0.619882	0.331667	0.641951	0.440412	2.69841	0.0645161	0.176615	0.0385538	0.122087	1.97034	0.439219	1.70658	0.16129	0.822047	0.494881	0.748298	0.0851767	0.565497	IgG_1_1357	IgG_1	IgG_1
IgG_1_1358	0.218245	0.444525	4.48079	0.457723	0.332296	0.598547	0.305348	0.672799	0.373196	2.5072	0	0.335118	0.0946466	0.122065	2.25955	0.457915	1.79259	0.20225	1.14138	0.359784	0.64222	0.102066	0.682232	IgG_1_1358	IgG_1	IgG_1
IgG_1_1359	0.530986	0.548627	8.16777	0.734763	0.944974	1.04837	0.094921	1.42797	0.811121	3.4482	0.254951	0.653651	0.231915	0.447792	3.97944	0.550223	3.70824	0.949129	2.25931	0.576608	1.48723	0.242177	0.968525	IgG_1_1359	IgG_1	IgG_1
IgG_1_1360	0.41249	0.377392	3.18215	0.713661	0.325227	0.478893	0.159587	0.776493	0.391497	1.87852	0.0513481	0.573206	0.02	0.077637	1.7083	0.392185	3.53101	0.343208	0.458578	0.408298	0.75856	0.131063	0.695365	IgG_1_1360	IgG_1	IgG_1
IgG_1_1361	2.26945	1.33379	4.2851	1.20035	0.984027	1.16609	0.379368	0.785846	0.761361	2.57941	0.322681	1.5252	0.151724	0.367958	6.01758	1.36933	135.524	26.9752	1.37909	0.842072	1.90231	0.20693	1.49355	IgG_1_1361	IgG_1	IgG_1
IgG_1_1362	1.47621	0.0625	0.152882	0.126825	0.184326	0.0919734	0.0530525	0.0985059	0.0625	0.216504	0	0.842562	0	0.011468	0.899049	0.186231	2.00368	0.421338	0.43632	0.132809	0.999832	0.276021	0.184954	IgG_1_1362	IgG_1	IgG_1
IgG_1_1363	0.581624	0.351501	0.860528	0.305401	0.365583	0.410311	0.121699	0.259007	0.115771	0.311212	0.120762	0.80579	0.108674	0.0949355	1.75967	0.109385	3.42068	0.782265	0.276368	0.125492	1.03074	0.178046	0.445787	IgG_1_1363	IgG_1	IgG_1
IgG_1_1364	1.68487	0.0503222	0.303903	0.0488017	0.225215	0.119995	0.03125	0.0697571	0.0198454	0.160054	0	0.852341	0.0368231	0.015625	0.301885	0.015625	0.522616	0.193079	0.0574283	0.015625	0.22392	0.046875	0.0690003	IgG_1_1364	IgG_1	IgG_1
IgG_1_1365	0.657595	0.788126	8.4005	0.431739	0.510104	0.829681	0.270872	0.948322	0.498665	2.0982	0.191061	0.230047	0.142447	0.255236	2.30942	0.510679	0.42559	0.105935	0.541095	0.354587	0.673604	0.159899	0.809077	IgG_1_1365	IgG_1	IgG_1
IgG_1_1366	0.983676	0.349715	3.7497	0.0771531	0.392288	0.432063	0.12625	0.460386	0.866411	1.28582	0.123001	0.439843	0.0493905	0.10808	1.3732	0.243505	0.297853	0	1.23659	0.0795438	0.760483	0.0323983	0.553856	IgG_1_1366	IgG_1	IgG_1
IgG_1_1367	0.634693	1.01356	18.3092	0.822458	1.06503	1.241	0.271353	1.65247	0.921848	4.70499	0.326268	0.652969	0.185627	0.287196	3.81472	0.664961	0.562186	0.114571	1.4674	0.501162	0.914487	0.106958	1.12069	IgG_1_1367	IgG_1	IgG_1
IgG_1_1368	0.392537	1.0735	22.1504	0.721291	1.07965	1.26588	0.357394	2.6525	0.999065	5.46905	0.440417	0.850395	0.234636	0.387106	4.42664	0.738099	1.03728	0.233333	1.73665	0.603903	2.05068	0.275499	2.20582	IgG_1_1368	IgG_1	IgG_1
IgG_1_1369	0	0.515233	5.81094	1.01119	0.582241	0.664714	0.180912	0.682829	0.437177	1.61115	0.259652	0.230769	0	0.0769231	3.49349	0.264638	4.31053	0.104654	1.00373	0.391112	0.574218	0	0.680267	IgG_1_1369	IgG_1	IgG_1
IgG_1_1370	0.195553	0.675244	8.92207	0.564865	0.85858	0.850334	0.193012	0.998364	0.387311	2.70652	0.185799	0.474386	0.136197	0.33299	2.86658	0.642672	2.36888	0.418433	1.31747	0.367562	0.860039	0.139412	0.963537	IgG_1_1370	IgG_1	IgG_1
IgG_1_1371	0.305503	0.547215	5.7072	0.419619	0.720075	1.08136	0.29693	0.908521	0.523853	2.24513	0.268422	0.348389	0.0837405	0.1647	2.98433	0.574767	2.59173	0.785185	1.10684	0.338335	1.12997	0.162664	1.1329	IgG_1_1371	IgG_1	IgG_1
IgG_1_1372	0.879264	0.28648	0.931134	0.764884	0.361687	0.472451	0.202099	0.414261	0.147554	0.282858	0.0681818	0.951306	0.0315677	0.0909091	2.3898	0.130841	3.0345	0.563232	0.442717	0.0909091	0.859705	0.11013	0.4196	IgG_1_1372	IgG_1	IgG_1
IgG_1_1373	1.93972	0.0719769	0.267844	0.0423397	0.134358	0.345474	0.0260274	0.105923	0.0636562	0.18283	0.0521066	0.903247	0.0380317	0.0589899	0.57513	0.0768878	0.547733	0.0722187	0.0693846	0.0830269	0.158723	0.0860107	0.169008	IgG_1_1373	IgG_1	IgG_1
IgG_1_1374	1.10122	0.251823	0.650172	0.176515	0.284541	0.365578	0.217529	0.217042	0.329485	0.282217	0.0378632	0.910271	0.123795	0.0924379	1.96974	0.381772	0.595745	0.186639	0.22481	0.0204082	0.444137	0.0612245	0.231616	IgG_1_1374	IgG_1	IgG_1
IgG_1_1375	1.51574	0.126853	0.516904	0.145834	0.245025	0.348554	0.0775266	0.119105	0.0338347	0.266801	0.0890341	0.663584	0.138695	0.0491803	0.786121	0.087585	1.772	0.609088	0.209711	0.0655738	0.79274	0.0655738	0.253669	IgG_1_1375	IgG_1	IgG_1
IgG_1_1376	0.797554	0.334079	3.36512	0.202704	0.429497	0.331537	0.0753511	0.440675	0.188975	1.39842	0.115632	0.30485	0.118947	0.130458	1.33967	0.380479	0.144623	0.0932986	0.655263	0.114742	0.658052	0.0686052	0.327556	IgG_1_1376	IgG_1	IgG_1
IgG_1_1377	0.531706	0.3095	7.20331	0.383219	0.18613	0.399753	0.300976	0.677223	0.727367	2.72702	0.237382	0.28212	0.0924391	0.344237	1.97286	0.663568	0.774516	0.36199	1.30766	0.500316	0.56051	0.106326	0.631329	IgG_1_1377	IgG_1	IgG_1
IgG_1_1378	0.69808	0.426824	5.0451	0.158578	0.491862	0.558361	0.101212	0.699854	0.537221	2.51179	0.164719	0.453346	0.0687481	0.2281	1.90471	0.396314	0.267371	0.0781571	1.23275	0.321443	0.729104	0.0856277	0.915099	IgG_1_1378	IgG_1	IgG_1
IgG_1_1379	0.476102	0.664394	6.2626	0.414929	0.715107	0.691424	0.125198	0.727301	0.443044	2.3297	0.210286	0.38236	0.212016	0.266639	2.50706	0.606653	0.621934	0.0739713	0.912782	0.291599	1.10855	0.116008	0.998353	IgG_1_1379	IgG_1	IgG_1
IgG_1_1380	1.72322	0.0459529	0.368999	0.189516	0.11437	0.208269	0.124765	0.129003	0.0779288	0.201142	0.0356229	0.981429	0	0.0992626	0.876794	0.0552645	1.13369	0.47152	0.18573	0.0227273	0.612007	0.0888252	0.117741	IgG_1_1380	IgG_1	IgG_1
IgG_1_1381	0.363233	0.735351	11.8664	0.484717	0.729552	0.992952	0.13981	0.984592	0.334523	2.8773	0.173306	0.353007	0.243765	0.262607	2.70403	0.439303	0.592942	0.153439	0.787804	1.96345	0.785843	0.118558	0.761215	IgG_1_1381	IgG_1	IgG_1
IgG_1_1382	0.425663	0.806535	10.1904	0.420444	0.676316	1.027	0.166072	1.11934	0.581322	3.68333	0.311631	0.467549	0.183889	0.406979	3.15282	0.672258	0.98549	0.166233	1.84941	0.422957	1.2871	0.130478	1.45517	IgG_1_1382	IgG_1	IgG_1
IgG_1_1383	0.489195	0.469409	4.73817	0.263533	0.570243	0.53858	0.152842	0.696304	0.382326	3.28562	0.170944	0.357635	0.105154	0.247787	1.83125	0.380261	0.444523	0.0636941	0.890594	0.538303	0.615949	0.0774262	0.684723	IgG_1_1383	IgG_1	IgG_1
IgG_1_1384	0	0	6.79719	0	1	1.37984	0	0	0	1.30829	0	1	0	0	0	0	0	0	1.24835	0	1	0	0	IgG_1_1384	IgG_1	IgG_1
IgG_1_1385	0.300799	0.811822	7.71612	0.675258	0.71779	0.692857	0.30186	0.905539	0.491291	2.34174	0.0822152	0.466807	0.138753	0.357405	2.93378	0.680516	2.94522	0.416181	1.22283	0.467544	0.717739	0.105644	0.789278	IgG_1_1385	IgG_1	IgG_1
IgG_1_1386	0.266884	0.488867	8.75464	0.556258	0.733205	0.899318	0.280751	0.995128	0.946456	2.57902	0.221373	0.550333	0.142286	0.526726	3.83542	0.659671	4.84464	1.00875	1.50367	0.583504	1.51713	0.222544	0.802563	IgG_1_1386	IgG_1	IgG_1
IgG_1_1387	0.4566	0.544149	2.89102	0.549612	0.69317	0.995978	0.205542	0.640064	0.475278	1.30481	0.203503	1.06565	0.175718	0.327237	3.59953	0.327727	3.32176	0.63153	0.604074	0.265567	0.595811	0.150361	0.432684	IgG_1_1387	IgG_1	IgG_1
IgG_1_1388	0.478385	0.531256	1.64307	0.89765	0.935672	0.929721	0.262544	0.724487	0.470289	0.439579	0.269536	1.21479	0.129072	0.104142	3.6739	0.314694	3.77803	1.11611	0.725619	0.215988	0.751557	0.05	0.386003	IgG_1_1388	IgG_1	IgG_1
IgG_1_1389	1.19983	1.47331	4.5645	1.30651	1.32705	2.25734	0.248391	1.50491	0.390613	1.51638	0.267287	3.1603	0.431753	0.391175	7.56898	1.59046	61.2776	15.6801	1.111	0.668033	0.917395	0.282235	0.61008	IgG_1_1389	IgG_1	IgG_1
IgG_1_1390	1.43365	0.417525	1.13805	0.404464	0.493609	0.50872	0	0.235585	0.215636	0.350147	0.0833333	0.701603	0	0.146745	1.39345	0.27449	5.15917	0.981259	0.509633	0.978069	1.24421	0.150474	0.789435	IgG_1_1390	IgG_1	IgG_1
IgG_1_1391	0.723388	0.620446	7.81335	0.433459	0.531547	0.699032	0.151773	0.763355	0.433465	2.17145	0.183904	0.473831	0.127211	0.278867	2.59852	0.563799	0.227762	0.0598555	1.4003	0.213606	0.553851	0.0817731	0.716411	IgG_1_1391	IgG_1	IgG_1
IgG_1_1392	0.577038	0.821091	10.6469	0.539016	0.828522	1.20772	0.362413	0.998627	0.438978	3.94037	0.324962	0.468475	0.397365	0.289686	3.1668	0.621089	5.3891	1.16181	0.79209	0.691961	1.57443	0.181857	1.50161	IgG_1_1392	IgG_1	IgG_1
IgG_1_1393	0.238378	0.276061	3.54878	0.4173	0.609816	0.474296	0.0902093	0.557471	0.402346	1.77312	0.128792	0.209046	0.0607052	0.205549	1.94944	0.484209	1.86906	0.404648	0.925252	0.22952	0.871088	0.103448	0.822252	IgG_1_1393	IgG_1	IgG_1
IgG_1_1394	0.318663	1.15177	25.6395	1.31691	0.976219	1.21568	0.452525	1.67864	0.791919	4.3069	0.276554	0.792949	0.138744	0.745211	4.93105	0.930739	3.98013	0.881547	1.81015	1.16223	1.39009	0.131411	1.39645	IgG_1_1394	IgG_1	IgG_1
IgG_1_1395	0.366026	0.45795	4.59331	0.937583	1.14148	0.773836	0.191798	0.549113	0.651789	2.09151	0.186327	0.515404	0.0294118	0.263693	2.82556	0.588612	3.81217	0.989168	0.779272	0.149325	0.788109	0.0648603	1.01399	IgG_1_1395	IgG_1	IgG_1
IgG_1_1396	0.281306	0.631899	2.67778	0.59532	0.275862	0.693154	0.137931	0.78673	0.599403	1.91067	0.21236	0.530469	0.0344828	0.228765	3.30584	0.3642	5.6518	1.44841	0.943445	0.345578	1.04351	0.103448	1.10744	IgG_1_1396	IgG_1	IgG_1
IgG_1_1397	2.37884	0.0344828	0	0.0344828	0	0.0344828	0	0.0344828	0	0	0.0344828	0.343107	0	0	0.114856	0	0.0344828	0	0	0	0.239023	0	0	IgG_1_1397	IgG_1	IgG_1
IgG_1_1398	0.716426	0.0591198	0.729509	0	0.136364	0.254677	0.0940414	0.289602	0.182568	0.130539	0	0.785143	0.0454545	0.0454545	0.546587	0.134586	1.98067	0.359089	0.197586	0.0454545	0.848338	0.130674	0.171118	IgG_1_1398	IgG_1	IgG_1
IgG_1_1399	0.350192	0.4758	6.29223	0.329975	0.500288	0.658812	0.169148	0.378647	0.211593	2.6049	0.212317	0.285471	0.116037	0.141626	1.66457	0.446986	0.338888	0.0533239	1.23418	0.793307	0.404569	0.112248	0.452344	IgG_1_1399	IgG_1	IgG_1
IgG_1_1400	0.318084	0.412553	8.85841	0.647074	0.67764	1.33509	0.354518	0.848897	0.244971	3.88774	0.288385	0.631443	0.3001	0.22332	3.34008	0.368584	2.22388	0.257823	1.03579	0.820929	0.494501	0.130847	1.27042	IgG_1_1400	IgG_1	IgG_1
IgG_1_1401	1.15013	1.60184	4.33659	1.52022	1.00288	1.26301	0.287208	1.26823	0.742773	2.25875	0.340954	1.39712	0.185473	0.471977	5.67257	1.40041	91.9681	16.5294	1.22456	0.666853	1.36093	0.380544	1.17757	IgG_1_1401	IgG_1	IgG_1
IgG_1_1402	0.700446	0.800356	4.5927	0.82065	0.876939	0.705712	0.109389	0.737316	0.347773	0.798791	0.145291	1.32862	0.0930233	0.331646	4.09967	0.667649	9.13422	2.44851	0.589246	0.214	1.31138	0.23784	0.702212	IgG_1_1402	IgG_1	IgG_1
IgG_1_1403	1.33951	0.130865	0.383816	0.120485	0.148654	0.150563	0.0175439	0.103822	0.115587	0.107123	0.0350877	0.383235	0	0.0350877	0.824905	0.0175439	1.00557	0.177693	0.0806183	0.0175439	0.329176	0.0568198	0.188663	IgG_1_1403	IgG_1	IgG_1
IgG_1_1404	1.3927	0.0863059	0.443167	0.028169	0.136567	0.175495	0.028169	0.0740049	0.0422535	0.0503433	0.0611759	0.671004	0.0422535	0.0305027	0.63406	0.100118	0.754494	0.147034	0.0896519	0.028169	0.488156	0.032946	0.106198	IgG_1_1404	IgG_1	IgG_1
IgG_1_1405	0.526963	0.571415	6.14869	0.307331	0.630708	0.669202	0.151201	0.818036	0.337189	2.87007	0.125797	0.381137	0.118286	0.224277	2.01055	0.509714	0.370826	0.0716781	0.825226	0.28343	0.656628	0.161029	0.512777	IgG_1_1405	IgG_1	IgG_1
IgG_1_1406	0.337166	0.61486	5.09012	0.25168	0.43565	0.599122	0.169405	0.555	0.462136	2.28036	0.158379	0.267037	0.138678	0.218776	2.0588	0.438761	0.289955	0.0469391	0.942444	0.515688	0.737517	0.0671556	0.75525	IgG_1_1406	IgG_1	IgG_1
IgG_1_1407	0.275477	0.702872	7.87555	0.645711	0.628578	0.961415	0.259328	1.00382	0.538472	2.60334	0.132789	0.410953	0.120336	0.355471	2.65456	0.519294	4.58327	0.679186	1.19613	0.783566	1.16794	0.197053	1.27694	IgG_1_1407	IgG_1	IgG_1
IgG_1_1408	0.269758	0.752511	5.53307	1.00366	0.697434	0.939481	0.243285	0.750116	1.01483	1.97666	0.165215	0.510416	0.208152	0.266029	4.73528	0.71526	2.4145	0.715785	1.04407	0.336503	0.70995	0.103091	0.861304	IgG_1_1408	IgG_1	IgG_1
IgG_1_1409	0.660833	0.541311	7.36771	1.01316	0.770904	1.13339	0.288619	1.16697	0.739026	3.95193	0.211545	2.89168	0.137931	0.198225	4.09678	0.469737	5.15602	1.14328	1.23507	0.400342	1.29053	0.175024	1.41859	IgG_1_1409	IgG_1	IgG_1
IgG_1_1410	1.47587	0.235278	0.637665	0.209337	0.322357	0.28184	0.0758739	0.175394	0.0933099	0.268264	0.0633999	1.05802	0.0635312	0.108833	1.26847	0.189176	2.83008	0.644499	0.303237	0.0641133	0.736447	0.159762	0.261475	IgG_1_1410	IgG_1	IgG_1
IgG_1_1411	1.25841	0.246228	0.864943	0.451089	0.650336	0.82004	0.155484	0.224438	0.142325	0.106377	0.0344828	0.531698	0.0689655	0.0882085	1.96162	0.385661	5.95414	1.29524	0.113779	0.154024	1.3056	0.209658	0.521975	IgG_1_1411	IgG_1	IgG_1
IgG_1_1412	1.56396	0.362802	0.968806	0.335909	0.338599	0.32501	0.0689655	0.445552	0.0881337	0.334907	0.147281	0.769841	0.103448	0	1.97867	0.246166	5.15435	0.930856	0.599843	0.250371	1.3641	0.0344828	0.637423	IgG_1_1412	IgG_1	IgG_1
IgG_1_1413	1.28355	0.0437918	0.280858	0.0770523	0.153751	0.114985	0.0204082	0.146758	0.104961	0.0575275	0.107062	0.201876	0.0204082	0.0244505	0.479243	0.126963	0.76039	0.163899	0.0816327	0.0892823	0.189773	0.0204082	0.0612245	IgG_1_1413	IgG_1	IgG_1
IgG_1_1414	0.89707	0.739331	2.04411	0.476198	0.592126	0.783121	0.177541	0.571016	0.283518	1.35824	0.157964	1.42243	0.235028	0.175266	3.41178	0.381436	12.7514	3.3468	0.362187	0.398196	1.04461	0.125865	0.312538	IgG_1_1414	IgG_1	IgG_1
IgG_1_1415	0.812792	0.500568	1.32632	0.342044	0.709103	0.674352	0.0981965	0.496032	0.270976	0.883268	0.114579	0.947121	0.0619271	0.289609	2.28044	0.314505	5.79457	1.11391	0.560856	0.263544	1.3509	0.196287	0.610217	IgG_1_1415	IgG_1	IgG_1
IgG_1_1416	0.272698	0.554078	3.68406	0.262454	0.567104	0.553345	0.140997	0.53227	0.191953	1.82229	0.0734575	0.299734	0.0920519	0.0892782	1.51926	0.418471	2.28727	0.379221	0.515554	0.616955	0.721884	0.203051	0.607935	IgG_1_1416	IgG_1	IgG_1
IgG_1_1417	0.331083	0.875563	16.9519	0.705292	0.735957	1.08061	0.156419	1.45494	0.42617	4.12535	0.273596	0.410682	0.0380996	0.584215	3.62899	0.492177	1.96995	0.184894	1.16001	0.615931	0.600782	0.237563	0.630452	IgG_1_1417	IgG_1	IgG_1
IgG_1_1418	1.32244	0.280585	0.639971	0.304835	0.345045	0.378668	0.0917463	0.212586	0.125006	0.294759	0.0505502	0.686075	0.0719797	0.143342	1.41536	0.25461	1.61546	0.34276	0.292533	0.0669704	0.518369	0.138037	0.303753	IgG_1_1418	IgG_1	IgG_1
IgG_1_1419	0.69793	0.210376	0.687495	0.0949688	0.198897	0.198019	0.142477	0.22695	0.12193	0.303272	0.0755459	0.622883	0.0254291	0.0638298	1.16699	0.0972435	3.16312	0.682759	0.210221	0.105049	1.14379	0.111462	0.404307	IgG_1_1419	IgG_1	IgG_1
IgG_1_1420	1.97451	0.0344828	0.408669	0.22078	0.107833	0.208585	0.0344828	0.0867789	0.153288	0.172769	0	0.876074	0	0	0.921038	0.321111	2.6192	0.509732	0.21043	0.137931	0.62864	0.161322	0.314248	IgG_1_1420	IgG_1	IgG_1
IgG_1_1421	1.35661	0.111931	0.0938236	0.0714069	0.143788	0.106895	0.0356362	0.0234788	0.0290129	0.0344828	0.0114943	1.06382	0.0259744	0.0114943	0.226568	0.0229885	0.423821	0.20364	0.0631804	0.0244246	0.155902	0.0560828	0.0494717	IgG_1_1421	IgG_1	IgG_1
IgG_1_1422	1.68702	0.0740321	0.387281	0.0357143	0.116135	0.232646	0.0230175	0.0535714	0	0.0714286	0.0372784	0.820961	0.0547978	0.0450335	0.333911	0.041098	0.919951	0.227684	0.0357844	0.0623017	0.20057	0	0.0467554	IgG_1_1422	IgG_1	IgG_1
IgG_1_1423	0.541172	0.590047	4.90222	0.196964	0.379997	0.603878	0.167379	0.719893	0.280254	2.27969	0.173663	0.317536	0.13899	0.22333	2.36476	0.428869	0.222378	0.100872	0.98324	0.574646	0.617845	0.12006	0.667312	IgG_1_1423	IgG_1	IgG_1
IgG_1_1424	0.534272	0.924351	12.1325	0.33846	0.782363	0.96599	0.404017	1.02017	0.505169	3.84079	0.0982756	0.559785	0.119906	0.50411	2.82024	0.534584	0.939801	0.172958	1.09601	0.610672	0.775467	0	0.940506	IgG_1_1424	IgG_1	IgG_1
IgG_1_1425	0.390218	0.601231	7.45321	0.265404	0.540509	0.631853	0.297942	0.730461	0.536675	2.18316	0.170216	0.308328	0.0839424	0.274854	2.34524	0.306246	0.437428	0.116475	0.912208	0.286618	0.665504	0.117459	0.800238	IgG_1_1425	IgG_1	IgG_1
IgG_1_1426	0.398595	0.882598	10.2485	0.520202	0.797522	0.998994	0.234719	1.22415	0.699037	4.08963	0.253581	0.513842	0.117954	0.625222	3.66466	0.720058	0.641505	0.0505164	0.881428	0.444114	1.0818	0.165391	1.35712	IgG_1_1426	IgG_1	IgG_1
IgG_1_1427	0.329707	0.584568	5.31961	0.22901	0.561428	0.600334	0.339579	0.403568	0.751375	3.05952	0.327939	0.588628	0.0833333	0.368011	2.34975	0.416753	0.523015	0.0833333	1.6706	0.125	0.610976	0.126759	1.39951	IgG_1_1427	IgG_1	IgG_1
IgG_1_1428	0.26228	1.0707	14.3762	0.476159	0.930164	1.03603	0.332222	1.58465	0.90421	4.18971	0.346948	0.581106	0.0969056	0.282696	4.08543	1.15047	5.48537	0.480739	2.16123	0.845559	1.59137	0.590553	1.39065	IgG_1_1428	IgG_1	IgG_1
IgG_1_1429	0.322776	0.868888	13.6808	0.997793	0.707016	1.43951	0.145733	1.33862	1.07943	3.81965	0.288983	0.84199	0.386041	0.298133	5.26066	1.00885	5.49936	0.929992	3.02135	0.324639	1.08674	0.0434783	0.996153	IgG_1_1429	IgG_1	IgG_1
IgG_1_1430	0.191292	0.229677	6.25037	0.645882	0.396478	0.521077	0.310705	0.766696	0.46686	1.88762	0.231947	1.03476	0.204027	0.136364	2.61177	0.46578	3.17432	0.438845	0.839143	0.485613	0.886249	0.0909091	1.14827	IgG_1_1430	IgG_1	IgG_1
IgG_1_1431	2.06343	0.0854118	0.0657073	0	0.0277778	0.0818846	0	0	0	0.110211	0	0.528074	0	0.0440733	0.16826	0.0801989	0.155987	0.0277778	0.0833333	0	0.355455	0.0409189	0.0555556	IgG_1_1431	IgG_1	IgG_1
IgG_1_1432	0.284844	0.764859	11.0132	0.605321	0.440193	0.512807	0.328083	0.962876	0.437764	3.36096	0.125681	0.368445	0.165753	0.166519	2.36286	0.584718	0.41089	0.307949	0.896817	0.537457	1.07292	0.126106	1.30765	IgG_1_1432	IgG_1	IgG_1
IgG_1_1433	0.410227	0.657495	7.53898	0.404238	0.395325	0.651249	0.272894	1.17096	0.234413	2.71863	0.0959637	0.404614	0.140656	0.335992	2.01919	0.595689	0.558738	0.0832964	0.852281	0.394427	0.850076	0.195869	1.10712	IgG_1_1433	IgG_1	IgG_1
IgG_1_1434	0.453787	0.797451	15.028	0.876102	0.872911	1.09589	0.362852	1.12041	0.507127	4.37735	0.10852	0.495666	0.110764	0.551089	3.03503	0.393207	1.42161	0.273743	0.926373	0.274435	0.49451	0.217044	1.09909	IgG_1_1434	IgG_1	IgG_1
IgG_1_1435	0.263078	1.22556	11.2076	0.472095	0.773787	1.25994	0.386998	1.16396	0.455153	3.80286	0.239851	0.502976	0.415578	0.423626	3.2944	0.467662	4.86749	0.651874	1.3829	0.518976	1.21875	0.130083	1.44861	IgG_1_1435	IgG_1	IgG_1
IgG_1_1436	0.168806	0.573008	6.36183	0.341479	0.885352	0.615985	0.253202	0.822907	0.355595	3.12343	0.19703	0.461777	0.106506	0.520852	2.51436	0.515432	1.10084	0.112268	1.38823	0.326585	0.93261	0.094008	0.870701	IgG_1_1436	IgG_1	IgG_1
IgG_1_1437	0.412253	0.910716	5.14601	1.25133	0.72879	0.726228	0.290947	0.75161	0.358398	1.56374	0.140577	0.504111	0.105602	0.352156	3.31885	0.487313	2.72568	0.469035	1.64499	0.502528	0.762655	0.0835296	0.75462	IgG_1_1437	IgG_1	IgG_1
IgG_1_1438	0.584012	0.745193	5.1728	1.26228	0.515641	0.995335	0.176651	0.847336	1.05266	3.05134	0.170588	0.475945	0.242409	0.319651	4.02518	0.394198	12.7067	3.30393	0.820161	0.591356	1.26467	0.204738	2.00292	IgG_1_1438	IgG_1	IgG_1
IgG_1_1439	2.00622	0.316393	0.90859	0.137312	0.231762	0.391892	0.100148	0.239267	0.160613	0.394971	0.0795216	0.737389	0.0693141	0.145068	1.47847	0.106418	0.688372	0.173775	0.0979551	0.0596878	0.415596	0.0604935	0.207715	IgG_1_1439	IgG_1	IgG_1
IgG_1_1440	0.507473	0.138494	0.779208	0.344224	0.248142	0.467016	0	0.262914	0.0606061	0.420969	0.0610678	0.63244	0.0909091	0.177257	2.46285	0.168801	4.49289	1.15372	0.168676	0.030303	1.17955	0.030303	0.246876	IgG_1_1440	IgG_1	IgG_1
IgG_1_1441	0.618389	0.362179	0.391497	0.344672	0.350534	0.140215	0.036859	0.246881	0.158749	0.356897	0.111406	0.578016	0.103448	0.108176	1.46596	0.261647	3.31231	0.617121	0.110879	0.0689655	1.27789	0.086584	0.55953	IgG_1_1441	IgG_1	IgG_1
IgG_1_1442	2.12706	0.158494	0.3216	0.0777163	0.223185	0.122089	0.0356945	0.116036	0.0731555	0.142977	0.0613997	0.582762	0.0538364	0.0360783	0.606649	0.0922533	0.643442	0.314482	0.137305	0.0196078	0.372813	0.0517741	0.131099	IgG_1_1442	IgG_1	IgG_1
IgG_1_1443	0.30599	0.740238	9.56219	0.552954	0.700273	0.855132	0.25918	1.26582	0.205533	2.72098	0.254329	0.383841	0.0706099	0.333713	2.63954	0.422114	0.428888	0.0538253	0.730182	0.330405	0.591921	0.123162	0.497282	IgG_1_1443	IgG_1	IgG_1
IgG_1_1444	0.748336	0.601581	6.60367	0.358431	0.452491	0.472928	0.163042	0.593193	0.296716	2.43081	0.147753	0.272079	0.102105	0.32862	1.69694	0.486425	0.399138	0.0491748	0.894656	0.151067	0.668961	0.131892	0.579235	IgG_1_1444	IgG_1	IgG_1
IgG_1_1445	0.314495	0.361572	6.94054	0.428301	0.540521	0.700041	0.244671	0.760812	0.225709	2.98838	0.0752334	0.602174	0.0625	0.251604	1.50849	0.321716	0.74228	0.358007	0.553422	0.320078	0.594676	0.0625	0.596234	IgG_1_1445	IgG_1	IgG_1
IgG_1_1446	0.176248	0.49042	6.96915	0.261799	0.511178	0.602807	0.132545	0.492041	0.379175	2.46131	0.14705	0.298693	0.0384615	0.255161	1.73777	0.334971	0.343942	0.0384615	0.441219	0.186079	0.726757	0.0835296	0.761544	IgG_1_1446	IgG_1	IgG_1
IgG_1_1447	0.212215	0.654692	4.82567	0.301852	0.502598	0.417932	0.37928	0.786701	0.292516	2.74576	0.113297	0.314419	0.137532	0.214918	1.95494	0.252388	0.455507	0.0910673	0.875306	0.272457	0.882507	0.137312	0.642184	IgG_1_1447	IgG_1	IgG_1
IgG_1_1448	0.375808	0.43125	4.47326	0.20585	0.538806	0.475907	0.213733	0.609344	0.311567	1.83722	0.131391	0.274712	0.0989757	0.175298	1.66133	0.2849	1.92667	0.346891	0.703351	0.667076	0.669831	0.0584004	0.557913	IgG_1_1448	IgG_1	IgG_1
IgG_1_1449	0.239698	0.746494	4.70909	0.333418	0.495784	0.601743	0.241879	0.591712	0.333358	2.51041	0.0509875	0.388	0.160259	0.253162	1.89039	0.433875	2.40255	0.355864	1.13602	0.313608	0.83675	0.134878	0.816925	IgG_1_1449	IgG_1	IgG_1
IgG_1_1450	0.223596	0.860695	16.8511	1.01587	0.777876	0.914581	0.311541	1.16601	0.391907	4.17043	0.273785	0.370546	0.162154	0.441742	4.29212	0.668556	1.55803	0.232526	1.31824	0.569302	0.717246	0.0814231	0.893589	IgG_1_1450	IgG_1	IgG_1
IgG_1_1451	0.153538	0.479376	2.25689	0.591016	0.439995	0.580094	0.305549	0.304952	0.332257	0.577708	0.145363	0.418503	0.0689655	0.0344828	2.00687	0.252969	6.17079	1.03647	0.73315	0.33531	1.05959	0.263064	0.971829	IgG_1_1451	IgG_1	IgG_1
IgG_1_1452	0.897068	0.665	4.10254	0.767644	0.704201	0.726143	0.114426	0.598748	0.758428	2.21294	0.156264	0.655495	0.0827826	0.299541	3.55905	0.713767	30.4723	5.49187	0.676596	0.366249	1.07807	0.205251	0.772357	IgG_1_1452	IgG_1	IgG_1
IgG_1_1453	2.25818	0	0.0833333	0	0.0416667	0.105693	0	0	0.0621821	0.125879	0	1.16746	0	0	0.163388	0	0.66469	0.104481	0.240745	0	0.247167	0.0416667	0.16481	IgG_1_1453	IgG_1	IgG_1
IgG_1_1454	2.02215	0.0357143	0.229418	0	0	0.230595	0	0.0714286	0	0.0714286	0	0.490795	0.0530673	0.0357143	0.355714	0.272462	1.63508	0.501047	0.0357143	0.190248	0.617722	0.0714286	0.194655	IgG_1_1454	IgG_1	IgG_1
IgG_1_1455	0.51629	0.160483	0.823921	0.35654	0.408655	0.35216	0.0340909	0.152072	0.081537	0.277535	0.0724314	0.398834	0.0227273	0.0463628	1.25327	0.164956	2.45658	0.509374	0.482914	0.0882326	0.787013	0.0933409	0.217469	IgG_1_1455	IgG_1	IgG_1
IgG_1_1456	0.428296	0.77189	7.05902	0.932442	0.60504	0.91348	0.0676491	0.724179	0.469802	2.56675	0.0540541	0.571868	0.159727	0.144864	3.31852	0.818305	3.05572	0.894747	1.05323	0.579475	1.41948	0.108463	0.265129	IgG_1_1456	IgG_1	IgG_1
IgG_1_1457	0.339816	0.782759	11.2335	0.831669	0.529042	1.21814	0.319174	1.32379	0.711175	1.95519	0.223641	0.819287	0.288024	0.214399	4.31246	0.924847	5.41711	1.03845	0.819917	0.49764	1.07046	0.16	1.42401	IgG_1_1457	IgG_1	IgG_1
IgG_1_1458	0.866516	0.536908	6.06112	0.957525	0.860747	1.08389	0.0994078	0.803942	0.497414	2.02111	0.238559	2.29697	0.0589129	0.117259	3.092	0.7304	4.53949	0.918098	0.786081	0.273858	0.950705	0.126638	1.07663	IgG_1_1458	IgG_1	IgG_1
IgG_1_1459	0.392213	0.541598	2.18074	0.664754	0.388483	0.615781	0.104669	0.434872	0.482536	0.994356	0.311939	0.670077	0.105276	0.207669	3.11295	0.549572	17.0667	2.59869	0.738893	0.399514	1.01624	0.091484	0.990434	IgG_1_1459	IgG_1	IgG_1
IgG_1_1460	2.24889	0.0143508	0	0.0129378	0.0503187	0.0175493	0	0	0.0460749	0.0243902	0.0167741	0	0.0121951	0	0.0166253	0	0.0564519	0	0	0	0.0829154	0	0	IgG_1_1460	IgG_1	IgG_1
IgG_1_1461	2.08361	0.226501	0.73745	0.265399	0.232128	0.279693	0.0769231	0.28916	0	0.122333	0	0.769733	0.149033	0.18681	1.42805	0.230769	3.4858	0.999087	0.30112	0.0384615	0.566593	0.141306	0.384639	IgG_1_1461	IgG_1	IgG_1
IgG_1_1462	1.14888	0.232591	0.60421	0.0775214	0.189185	0.148866	0.0568106	0.169036	0.10647	0.181749	0.169748	1.21109	0.0918698	0.107618	0.888794	0.253381	1.97169	0.507502	0.150777	0.231419	0.539561	0.0587263	0.111213	IgG_1_1462	IgG_1	IgG_1
IgG_1_1463	0.532751	0.534081	2.82458	0.299807	0.648523	0.436746	0.145724	0.534056	0.0861738	1.10627	0.207268	0.166339	0.0285714	0.191507	1.59788	0.299283	0.460683	0.174644	0.142857	0.181404	0.365649	0.0285714	0.275153	IgG_1_1463	IgG_1	IgG_1
IgG_1_1464	0.545067	0.639667	5.82017	0.283974	0.750546	0.530761	0.22038	1.08039	0.310477	2.56405	0.141572	0.359111	0.0465116	0.186399	2.51352	0.512377	3.20593	0.325521	1.15915	0.258628	0.926969	0.156394	0.881719	IgG_1_1464	IgG_1	IgG_1
IgG_1_1465	0.110013	0.623113	5.8509	0.373478	0.692452	0.675634	0.225159	0.607753	0.356218	2.2154	0.167964	0.367533	0.120819	0.274422	1.77561	0.492428	3.66021	0.512889	1.07382	1.7469	0.582033	0.0390884	0.979957	IgG_1_1465	IgG_1	IgG_1
IgG_1_1466	0.252703	0.810055	5.89648	0.440409	0.712309	0.906126	0.276779	0.91767	0.334195	3.00244	0.187846	0.422376	0.10096	0.462656	3.348	0.446069	1.50288	0.155278	0.974438	1.04654	0.767781	0.140504	0.879391	IgG_1_1466	IgG_1	IgG_1
IgG_1_1467	0.209707	0.947737	9.27617	0.591203	0.976119	0.696241	0.366323	0.929569	0.530481	2.99932	0.187154	0.627573	0.138875	0.256982	3.6273	0.690412	3.14813	0.698469	1.34568	0.757023	1.12869	0.0630524	0.740137	IgG_1_1467	IgG_1	IgG_1
IgG_1_1468	1.36027	0.241228	0.520192	0.0882802	0.161822	0.276044	0.015873	0.0499762	0.0811389	0.106373	0.0485016	0.487822	0.0123055	0.0482534	0.89635	0.111765	1.4524	0.534371	0.123167	0.084147	0.666026	0.0583862	0.234722	IgG_1_1468	IgG_1	IgG_1
IgG_1_1469	1.57436	0.19053	0.67146	0.193882	0.300609	0.387329	0.0541595	0.105794	0.115218	0.288065	0.0263126	0.38181	0.0322581	0.0652218	1.05502	0.117135	2.2019	0.593234	0.157178	0.126125	0.65957	0.136334	0.312094	IgG_1_1469	IgG_1	IgG_1
IgG_1_1470	0.370637	0.36601	3.70843	0.161825	0.432094	0.328168	0.0227273	0.23528	0.138182	1.12609	0.228692	0.679982	0.0227273	0.165495	1.77169	0.243439	0.14323	0.0469246	0.90625	0.254423	0.533254	0.0601103	0.670667	IgG_1_1470	IgG_1	IgG_1
IgG_1_1471	0.28623	0.291886	4.48211	0.250706	0.716479	0.578832	0.154739	0.809565	0.402637	2.17931	0.189273	0.234902	0.155513	0.321726	1.73588	0.452962	2.04587	0.386857	1.15637	0.163876	0.606	0	0.941201	IgG_1_1471	IgG_1	IgG_1
IgG_1_1472	0.16787	0.645064	8.20801	0.534733	0.653743	0.774285	0.200302	0.698634	0.559347	2.70878	0.143214	0.405809	0.0612972	0.161622	2.23619	0.513919	0.975616	0.149382	1.28794	1.13349	0.540839	0.132754	0.583061	IgG_1_1472	IgG_1	IgG_1
IgG_1_1473	0.05	0.318773	6.49187	0.151485	0.432997	0.981729	0.1	0.855056	0.0650928	1.46104	0.15	0.571556	0.1	0.420565	2.73949	0.591641	3.12715	0.576973	0.41938	0.431976	1.39817	0.161936	0.584889	IgG_1_1473	IgG_1	IgG_1
IgG_1_1474	0.885971	0.299117	0.604308	0.220415	0.406906	0.42187	0.0806024	0.277617	0.125642	0.244656	0.0973383	0.906335	0.0243902	0.117398	1.40538	0.178718	2.96461	0.537863	0.319988	0.167992	0.892133	0.141815	0.407843	IgG_1_1474	IgG_1	IgG_1
IgG_1_1475	1.42607	0.230187	0.496511	0.198429	0.30832	0.340987	0.0313788	0.155319	0.0933592	0.0799368	0.0553566	1.03691	0.00990099	0.0716637	1.16002	0.0505571	2.27579	0.520222	0.185386	0.103156	0.591617	0.0827825	0.142304	IgG_1_1475	IgG_1	IgG_1
IgG_1_1476	2.63153	0.025641	0.182268	0.081685	0.0545163	0.0794257	0.025641	0.128489	0.0293101	0.0512821	0.0527077	0.568031	0.0331301	0	0.297477	0	0.417077	0.0932762	0	0.0390252	0.0837326	0	0.0806743	IgG_1_1476	IgG_1	IgG_1
IgG_1_1477	0.801741	0.325547	3.09247	0.261685	0.461268	0.415339	0.0548163	0.463665	0.15345	0.903811	0.150762	1.89444	0.0887849	0.155902	1.16031	0.170786	0.169203	0.0166667	0.6998	0.0369467	0.559335	0.0919947	0.332812	IgG_1_1477	IgG_1	IgG_1
IgG_1_1478	0.706202	0.436158	3.63701	0.310655	0.34614	0.449827	0	0.355913	0.241217	1.74996	0.051697	0.154018	0.148804	0.216118	1.63988	0.22549	0.166469	0.0243902	0.776093	0.135935	0.42754	0.0806265	0.490052	IgG_1_1478	IgG_1	IgG_1
IgG_1_1479	0.703374	0.409797	7.05456	0.419132	0.585315	0.477905	0.16989	0.893736	0.209832	3.3411	0.232567	0.212589	0.17604	0.167736	2.09069	0.195158	0.47937	0.165676	0.894766	0.294739	0.6046	0.070415	0.773979	IgG_1_1479	IgG_1	IgG_1
IgG_1_1480	0.282743	0.849185	14.7037	0.684894	0.620524	1.285	0.450658	1.31907	0.757676	2.62873	0.308339	0.559202	0.180963	0.426258	3.45701	0.647661	1.64039	0.288029	1.38696	0.554794	1.39464	0.171189	0.640871	IgG_1_1480	IgG_1	IgG_1
IgG_1_1481	0.170372	0.495152	5.00443	0.386434	0.425131	0.597019	0.202995	0.651794	0.355439	3.37434	0.120846	0.402019	0.0712508	0.253842	2.26886	0.390607	0.840415	0.107521	0.556309	0.163421	0.690927	0.134218	0.675057	IgG_1_1481	IgG_1	IgG_1
IgG_1_1482	0.659593	0.539749	5.37821	1.45043	1.14725	0.660161	0	0.718557	0.197843	2.51939	0.230769	0.480815	0	0.132012	4.06431	0.400964	3.33933	0.300063	1.18457	0.714343	0.812703	0.388537	0.374288	IgG_1_1482	IgG_1	IgG_1
IgG_1_1483	0.192834	0.325771	3.59429	0.596458	0.358153	0.448511	0.0702813	0.595411	0.137023	0.585802	0.185367	0.765991	0.0441787	0.0350877	2.33139	0.228981	2.24707	0.392743	0.614792	0.273209	0.810951	0.150796	0.64999	IgG_1_1483	IgG_1	IgG_1
IgG_1_1484	0.672565	0.402252	1.23448	0.347113	0.279379	0.486514	0.127907	0.39623	0.256152	0.66545	0.18191	0.71899	0.0645577	0.0843897	2.29118	0.327655	2.33511	0.544719	0.552927	0.154409	0.622487	0.0537588	0.3478	IgG_1_1484	IgG_1	IgG_1
IgG_1_1485	1.0511	0.248709	0.672054	0.0576923	0.410192	0.487077	0.0391822	0.0346336	0.0598335	0.103923	0	1.54798	0.0540435	0.0323803	0.815081	0.177497	2.359	0.61837	0.104796	0	0.440981	0.0507784	0.188001	IgG_1_1485	IgG_1	IgG_1
IgG_1_1486	0.220408	0.90396	14.1363	0.748586	0.786606	0.907829	0.323597	1.20885	0.559814	3.73494	0.24023	0.443207	0.162338	0.411452	3.02967	0.702338	0.594109	0.0968657	1.08889	0.29939	1.22683	0.117663	1.20821	IgG_1_1486	IgG_1	IgG_1
IgG_1_1487	0.386752	1.53577	12.4508	0.600996	0.934296	0.940217	0.169784	1.10954	0.471838	2.82534	0.170924	0.516578	0.153128	1.23103	2.78562	0.328709	0.478746	0.200553	0.796858	0.51541	0.777197	0.137443	1.00603	IgG_1_1487	IgG_1	IgG_1
IgG_1_1488	0.634624	0.504042	7.91493	0.544443	0.726096	0.764871	0.217475	0.705969	0.512638	2.68426	0.233314	0.724899	0.131538	0.271217	2.15677	0.482723	0.234196	0.161876	1.24729	0.226499	1.00466	0.229028	0.561314	IgG_1_1488	IgG_1	IgG_1
IgG_1_1489	0.192897	0.525388	7.6312	0.390304	0.610731	0.800063	0.0913424	0.646028	0.340662	2.28607	0.099004	0.378304	0.158589	0.331962	2.27186	0.453444	2.74022	0.455087	0.786068	0.423641	0.702303	0.131873	0.830369	IgG_1_1489	IgG_1	IgG_1
IgG_1_1490	0.262183	0.637094	5.19768	0.76745	0.458656	0.588765	0.125084	0.554239	0.665453	1.91294	0.131315	0.399149	0.208989	0.395128	2.5615	0.940281	1.2359	0.459333	2.04332	0.238657	0.646182	0.111111	0.877083	IgG_1_1490	IgG_1	IgG_1
IgG_1_1491	0.291045	0.450124	3.85854	0.353604	0.488111	0.782248	0.262471	0.549111	0.260565	1.31209	0.204991	0.494087	0.0708646	0.179874	2.26369	0.561297	0.847356	0.122579	1.03445	0.325519	0.753458	0.193311	0.576042	IgG_1_1491	IgG_1	IgG_1
IgG_1_1492	0.179149	0.437244	3.68887	0.150159	0.324071	0.533582	0.137382	0.495109	0.173711	1.42374	0.220546	0.354878	0.0906676	0.333475	2.47273	0.283369	0.510448	0.0961538	0.781861	0.235148	0.359559	0.0192308	0.476497	IgG_1_1492	IgG_1	IgG_1
IgG_1_1493	0.237399	0.580112	8.96994	1.0818	0.439544	1.00535	0.403938	0.924729	0.52946	2.13503	0.152906	0.538633	0.0588235	0.486718	3.56213	0.963106	4.25046	1.01907	0.973019	0.997592	0.784169	0.259184	0.631265	IgG_1_1493	IgG_1	IgG_1
IgG_1_1494	0.498849	0.474793	1.30034	0.587685	0.366506	0.558103	0.116665	0.301357	0.423164	0.875914	0.345301	0.574207	0.122431	0.336679	2.64959	0.598167	11.5205	2.24139	0.540075	0.275096	1.24231	0.125685	0.86645	IgG_1_1494	IgG_1	IgG_1
IgG_1_1495	1.38678	1.28831	3.27983	0.865629	0.641049	0.989879	0.290363	0.778367	0.735858	2.28447	0.153398	0.89353	0.123982	0.345905	4.2343	1.55479	133.112	33.8385	1.16696	0.840213	1.41302	0.311072	0.922115	IgG_1_1495	IgG_1	IgG_1
IgG_1_1496	2.08071	0.0380166	0.110888	0.037037	0	0.091046	0.0620714	0.037037	0.0185185	0.0784013	0	0.20256	0.0394801	0.0682883	0.448348	0.0408126	0.466364	0.115934	0.0404193	0.0185185	0.154282	0.100437	0.0709636	IgG_1_1496	IgG_1	IgG_1
IgG_1_1497	1.1778	0.548384	1.53966	0.204443	0.0724704	0.365542	0.0454545	0.197688	0.19627	0.0909091	0.136364	3.25712	0	0	1.59833	0.267992	2.43024	0.554275	0.129076	0.119147	0.651403	0.0454545	0.186936	IgG_1_1497	IgG_1	IgG_1
IgG_1_1498	0.879476	0.249811	1.14063	0.162791	0.255978	0.393816	0.0970998	0.25563	0.156893	0.333219	0	1.82782	0.113401	0.0697674	1.94876	0.131059	5.82491	1.18958	0.32289	0.230584	1.21451	0.129143	0.331896	IgG_1_1498	IgG_1	IgG_1
IgG_1_1499	1.74182	1.77978	4.94756	1.35871	1.48856	1.87508	0.513333	1.18314	0.530109	1.89037	0.489223	3.14687	0.294936	0.372494	7.07042	0.949669	60.4613	13.8192	1.04083	0.43136	2.27478	0.261547	0.645285	IgG_1_1499	IgG_1	IgG_1
IgG_1_1500	2.75168	0	0	0	0.257316	0	0	0	0	0	0	0.729752	0.0625197	0	0.230798	0	0	0.129032	0	0	0	0.0322581	0	IgG_1_1500	IgG_1	IgG_1
IgG_1_1501	0.421504	0.561135	6.02827	0.30692	0.718586	0.673432	0.218719	0.729751	0.248324	2.20914	0.0608647	0.388421	0.0602008	0.249456	1.81471	0.441113	0.480918	0.0441672	0.983625	0.260273	0.794779	0.0928382	0.722253	IgG_1_1501	IgG_1	IgG_1
IgG_1_1502	0.333949	0.443368	4.5355	0.298692	0.610383	0.674269	0.142401	0.768896	0.40976	2.21445	0.245985	0.367617	0.16429	0.298389	2.06799	0.447525	0.403756	0.0939677	1.25426	0.802022	0.57583	0.0860588	0.471336	IgG_1_1502	IgG_1	IgG_1
IgG_1_1503	0.59998	0.530219	9.17144	0.442267	0.652531	0.743796	0.266593	0.702101	0.383498	2.2747	0.239181	0.254959	0.0724899	0.37936	2.31172	0.432142	0.558859	0.191624	0.986508	0.292853	0.998365	0.227803	0.820411	IgG_1_1503	IgG_1	IgG_1
IgG_1_1504	0.43221	0.591493	7.42914	0.232675	0.698882	0.49925	0.322562	0.843869	0.600343	2.91729	0.1362	0.242297	0.129093	0.219341	2.22537	0.504103	0.642899	0.103869	1.13503	0.192517	1.526	0.194088	1.078	IgG_1_1504	IgG_1	IgG_1
IgG_1_1505	0.143358	0.345067	7.6473	0.243045	0.417544	0.702103	0.142857	1.27996	0.605538	4.41068	0.14623	0.147014	0.15228	0.0714286	1.70616	0.595906	0.690687	0.121727	1.03135	0.52808	0.747536	0.0714286	0.638084	IgG_1_1505	IgG_1	IgG_1
IgG_1_1506	0.154992	0.227273	3.07124	0.310885	0.486148	0.506502	0.0940414	0.61597	0.374527	1.59512	0.0454545	0.277208	0.113057	0.160258	1.84381	0.136364	0.898376	0.108021	0.858734	0.324356	0.68471	0.182613	0.581249	IgG_1_1506	IgG_1	IgG_1
IgG_1_1507	0.43617	0.937121	12.2662	0.553828	1.00642	0.737426	0.385288	0.0909091	0.451734	2.28228	0.277782	0.88836	0.334518	0.67601	3.98816	0.549199	4.24687	0.49014	1.47162	0.900384	1.30281	0.152178	0.596574	IgG_1_1507	IgG_1	IgG_1
IgG_1_1508	0.492521	0.29308	3.32677	0.821273	0.411323	0.588922	0.100716	0.361633	0.315585	1.16148	0.0784596	0.97899	0.124682	0.119704	2.36889	0.537545	4.26121	0.880277	0.402486	0.390014	0.897539	0.146891	0.888726	IgG_1_1508	IgG_1	IgG_1
IgG_1_1509	0.461494	0.487347	1.64977	0.24714	0.332449	0.507966	0.0217391	0.409094	0.294039	0.545057	0	0.530439	0.0659491	0.208982	1.5969	0.402569	4.15855	0.557211	0.424838	0.14306	0.807056	0.220873	0.473183	IgG_1_1509	IgG_1	IgG_1
IgG_1_1510	0.595534	0.33529	0.828655	0.292305	0.491616	0.703401	0.0425532	0.311183	0.0800527	0.365075	0.175123	2.55109	0.0638298	0.170169	1.51777	0.372359	4.79873	1.26443	0.475184	0.0733704	1.47775	0.207626	0.580758	IgG_1_1510	IgG_1	IgG_1
IgG_1_1511	3.20165	0.0789634	0.126156	0.0335896	0.175275	0.0493091	0.0151515	0.030303	0.0680725	0.0633432	0	0.954833	0	0.0151515	0.583149	0.0516327	0.894141	0.250049	0.105243	0.0316948	0.516559	0.0657449	0.202616	IgG_1_1511	IgG_1	IgG_1
IgG_1_1512	2.20712	0.0984562	0.117267	0.0134291	0.151184	0.0839778	0.0253165	0.0747896	0.0564635	0.105299	0.0463718	0.491791	0.0126582	0.0396622	0.254364	0.0365463	0.570759	0.0925213	0.0587666	0.073993	0.248904	0.055516	0.213643	IgG_1_1512	IgG_1	IgG_1
IgG_1_1513	1.54483	0.118467	0.258041	0.0983854	0.161102	0.0958201	0.0399787	0.0434298	0.0603792	0.155003	0.0667706	0.449758	0.0267857	0.0370061	0.626064	0.0232409	0.800488	0.257696	0.0865868	0.0387656	0.459141	0.041173	0.156522	IgG_1_1513	IgG_1	IgG_1
IgG_1_1514	0.136948	0.649516	9.44059	0.262129	0.73446	0.80148	0.215235	1.12495	0.590656	3.24714	0.204918	0.369246	0.0566038	0.339116	2.96266	0.516671	0.276892	0.100206	1.20848	0.555063	0.586646	0.155311	0.828611	IgG_1_1514	IgG_1	IgG_1
IgG_1_1515	0.292598	0.769479	9.14028	0.411782	0.766981	0.812942	0.225751	0.827743	0.947092	2.93083	0.191909	0.461654	0.108361	0.417639	2.90086	0.575855	0.706271	0.113451	1.30285	0.349711	1.07188	0.171762	1.21137	IgG_1_1515	IgG_1	IgG_1
IgG_1_1516	0.271438	0.491268	4.46995	0.222632	0.440902	0.249366	0.21862	0.380095	0.148165	2.13951	0.06852	0.34711	0.198073	0.168952	2.31958	0.288716	2.83133	0.627167	1.09754	0.461878	0.454359	0.0803499	0.610938	IgG_1_1516	IgG_1	IgG_1
IgG_1_1517	0.400594	0.781598	4.2458	0.479165	0.511479	0.671618	0.176076	0.635621	0.361145	2.39376	0.119472	0.488081	0.111253	0.225832	2.92861	0.730274	59.8597	7.30666	1.67367	0.399379	0.597196	0.149746	0.65356	IgG_1_1517	IgG_1	IgG_1
IgG_1_1518	0.255626	0.456584	6.45548	0.363387	0.427777	0.666623	0.223935	0.608678	0.609837	2.15492	0.146917	0.593215	0.0243902	0.271309	2.44092	0.312996	3.66201	0.199487	0.956566	0.487614	0.919327	0.0487805	0.873483	IgG_1_1518	IgG_1	IgG_1
IgG_1_1519	0.296329	0.917366	14.8709	1.48255	0.859893	1.05993	0.420097	1.05541	0.883505	3.23616	0.544819	0.897679	0.324052	0.364027	4.95429	0.891779	4.27615	0.751351	1.5428	0.667124	0.778099	0.131005	1.44961	IgG_1_1519	IgG_1	IgG_1
IgG_1_1520	1.44533	0.24	0.878554	0.08	0.473986	0.514855	0.08	0.261106	0.175885	0.532292	0.175629	0.579572	0.175668	0.240607	1.30321	0.188024	4.56386	1.40426	0.252719	0.166025	0.918479	0.278196	0.0472006	IgG_1_1520	IgG_1	IgG_1
IgG_1_1521	2.53392	0.1	0.0746988	0.145169	0.05	0.05	0	0	0	0	0	2.75303	0	0	0.292819	0	0.66003	0.0688227	0.118988	0	0.103299	0.200219	0.05	IgG_1_1521	IgG_1	IgG_1
IgG_1_1522	1.49499	0	0	0	0.0469223	0	0.0454545	0	0	0.0918685	0.0454545	0.0480997	0	0	0.0454545	0.0547217	0.162857	0.0454545	0	0	0.152994	0.0532623	0	IgG_1_1522	IgG_1	IgG_1
IgG_1_1523	0.371439	0.438033	5.96802	0.227975	0.383708	0.37598	0.183162	0.762808	0.186208	2.57504	0.17875	0.260434	0.170717	0.146816	1.74661	0.392172	0.454535	0.14463	0.762652	0.421854	1.15163	0.125344	0.986899	IgG_1_1523	IgG_1	IgG_1
IgG_1_1524	0.638369	0.311695	3.11956	0.190953	0.256941	0.379262	0.102564	0.36098	0.147555	2.06551	0.0931124	0.191105	0.0877252	0.210181	1.05692	0.080065	0.973849	0.136155	0.284358	0.148421	0.296516	0.0128205	0.324866	IgG_1_1524	IgG_1	IgG_1
IgG_1_1525	0.410816	0.490338	7.08201	0.395499	0.602449	0.695348	0.177072	0.941359	0.429262	2.5756	0.169678	0.270071	0.13949	1.30907	1.85084	0.285723	1.79291	0.32671	0.88003	0.424153	0.965601	0.140146	0.929818	IgG_1_1525	IgG_1	IgG_1
IgG_1_1526	0.252098	0.569602	10.4795	0.55539	0.469261	0.686162	0.306769	0.815273	0.421939	1.95701	0.149987	0.373439	0.108259	0.25061	2.28897	0.420884	2.18229	0.347726	1.1864	0.406198	0.735985	0.206237	0.854029	IgG_1_1526	IgG_1	IgG_1
IgG_1_1527	0.477318	0.857542	6.63677	0.530516	0.621487	0.941646	0.101333	0.820009	0.402082	2.88296	0.142397	0.522098	0.0873294	0.335984	2.90585	0.843772	33.7294	4.72599	1.05761	0.578002	0.808869	0.133797	0.754089	IgG_1_1527	IgG_1	IgG_1
IgG_1_1528	0	0.552355	1.37944	1.48918	0.0769231	0.442782	0	0.40175	0.313846	0.427136	0.0910425	0.530787	0.116784	0.0769231	2.20991	0.329712	6.78274	1.48519	0.388557	0.602927	0.323046	0	0.325013	IgG_1_1528	IgG_1	IgG_1
IgG_1_1529	2.07356	0.350553	0.73112	0.360495	0.391391	0.496779	0.0973734	0.29218	0.144076	0.354248	0.0624285	0.739344	0.047513	0.070296	1.79985	0.215171	13.5594	2.49278	0.319398	0.091492	0.568667	0.067846	0.354716	IgG_1_1529	IgG_1	IgG_1
IgG_1_1530	1.86847	0.167992	0.344621	0.0721439	0.157848	0.199286	0.0194175	0.067363	0.038835	0.161211	0.0152989	0.250709	0.0435655	0.0837902	0.859053	0.0595362	0.295945	0.0741531	0.0492197	0.0524322	0.174071	0.0318539	0.111285	IgG_1_1530	IgG_1	IgG_1
IgG_1_1531	1.08607	0.317597	1.20746	0.390029	0.446162	0.564365	0.0716393	0.249326	0.230427	0.483659	0.136833	1.14526	0.0561347	0.161947	2.06125	0.286764	4.89547	0.920466	0.305639	0.13877	1.22241	0.176689	0.417932	IgG_1_1531	IgG_1	IgG_1
IgG_1_1532	2.42107	0	0.094675	0	0.347311	0.037037	0.124366	0	0	0	0.037037	2.87833	0.037037	0.112732	0.0740741	0.141559	0.18961	0.0740741	0	0	0.085169	0.037037	0.0387095	IgG_1_1532	IgG_1	IgG_1
IgG_1_1533	2.42361	0	0.125387	0	0	0.124242	0	0	0.0353815	0.0285714	0.0285714	0.760468	0	0	0.0647399	0.0285714	0.257754	0.0857143	0	0	0.132356	0	0.0317881	IgG_1_1533	IgG_1	IgG_1
IgG_1_1534	0.54478	0.382052	3.91195	0.277297	0.494243	0.579427	0.112219	0.411546	0.240382	1.21598	0.14469	0.312548	0.0472375	0.155372	1.91788	0.383993	0.252361	0.0667751	0.480163	0.194281	0.332323	0.0435685	0.385658	IgG_1_1534	IgG_1	IgG_1
IgG_1_1535	0.198782	0.608081	6.52187	0.278229	0.536134	0.713737	0.156749	0.539332	0.266131	1.92318	0.143027	0.334917	0.202302	0.199241	1.85865	0.527106	0.410138	0.103398	1.4116	0.479173	0.837622	0.177542	1.14008	IgG_1_1535	IgG_1	IgG_1
IgG_1_1536	0.358299	0.782577	6.19273	0.264141	0.413724	0.305686	0.314666	0.909953	0.30958	2.93142	0	0.399506	0	0.446223	1.84983	0.447014	2.73375	0.168325	0.675373	0.65043	0.326891	0.064383	0.82638	IgG_1_1536	IgG_1	IgG_1
IgG_1_1537	0.218723	0.430279	8.19299	0.329515	0.542178	0.659589	0.307183	0.746732	0.347576	2.46308	0.0646564	0.50427	0.077633	0.23951	2.30069	0.431203	3.87026	0.508418	1.01182	0.392667	0.625429	0.105424	0.812918	IgG_1_1537	IgG_1	IgG_1
IgG_1_1538	0.278224	0.611458	5.57338	1.26233	0.719119	0.64482	0.182551	0.712295	0.424415	2.23348	0.0926931	0.453926	0.0949256	0.0685702	2.44732	0.57834	2.97658	0.548563	0.855681	0.515122	0.884145	0.0433259	1.27381	IgG_1_1538	IgG_1	IgG_1
IgG_1_1539	1.43589	0.84818	2.3473	0.710704	0.769326	0.893632	0.287364	0.566143	0.489924	1.82127	0.27083	0.932257	0.206667	0.243281	3.26024	1.06315	89.3649	21.9657	1.02183	0.59134	1.09716	0.190943	0.808126	IgG_1_1539	IgG_1	IgG_1
IgG_1_1540	2.64295	0.206325	0.568187	0.0887722	0.170424	0.186244	0.117556	0.225099	0.0243902	0.231689	0.0254584	0.428437	0.0779475	0.123018	1.09205	0.0592027	3.21841	0.754115	0.152671	0.0385126	0.642582	0.0790467	0.183771	IgG_1_1540	IgG_1	IgG_1
IgG_1_1541	0.327655	0.538356	3.47609	0.0950957	0.874186	0.680568	0.264976	0.690076	0.40553	2.3595	0.354844	0.417296	0.117461	0.120518	1.59691	0.796675	0.24905	0.0506488	0.603568	0.155578	0.724137	0.117177	0.756473	IgG_1_1541	IgG_1	IgG_1
IgG_1_1542	0.175201	0.352932	2.29359	0.099919	0.401149	0.324584	0.0814618	0.458112	0.135302	1.31329	0.077884	0.150521	0.0461538	0.260304	1.02972	0.126112	3.6436	0.627054	0.570845	0.203389	0.482992	0.0479009	0.581226	IgG_1_1542	IgG_1	IgG_1
IgG_1_1543	0.650967	1.61239	9.11706	0.608355	1.07766	0.999582	0.307952	1.04222	0.495892	4.62875	0.275417	1.03794	0.199109	0.40539	3.4915	1.22429	124.055	14.4546	1.76099	1.09839	1.15922	0.205221	1.54263	IgG_1_1543	IgG_1	IgG_1
IgG_1_1544	0.255055	0.674719	17.0627	1.22456	0.856986	0.731244	0.335272	1.25011	0.544068	2.20826	0.182891	0.551123	0.0454545	0.530815	3.66357	0.542292	1.98257	0.340488	1.1854	0.780227	1.10881	0.280535	1.31172	IgG_1_1544	IgG_1	IgG_1
IgG_1_1545	0.178049	0.550385	5.96198	0.5405	0.633774	0.665697	0.164195	0.682828	0.35226	2.1416	0.277518	0.313575	0.224699	0.253731	2.10845	0.65511	3.47333	0.378913	1.21047	0.355947	1.11983	0.150059	1.18183	IgG_1_1545	IgG_1	IgG_1
IgG_1_1546	0.324439	0.51025	1.13434	0.383274	0.310128	0.332442	0.113872	0.33151	0.234804	0.539982	0.117067	0.376625	0.0454545	0.117765	1.65001	0.194081	8.30112	1.75342	0.515503	0.226164	0.673199	0.0850208	0.711325	IgG_1_1546	IgG_1	IgG_1
IgG_1_1547	1.55982	0.157157	0.315574	0.115833	0.159486	0.216285	0.0468426	0.170307	0.0755775	0.172735	0.0246918	1.47633	0.0374219	0.0714554	0.878468	0.126833	1.86967	0.409265	0.216619	0.0799215	0.619933	0.131754	0.181578	IgG_1_1547	IgG_1	IgG_1
IgG_1_1548	0.878594	0.039081	0.240234	0.0638699	0.10233	0.127181	0	0.050888	0.0454545	0.114108	0	0.626988	0.0205352	0.0641552	0.39753	0.045355	0.712084	0.258477	0.0477241	0	0.25956	0	0.129221	IgG_1_1548	IgG_1	IgG_1
IgG_1_1549	2.8229	0	0	0.124812	0	0	0	0	0.0736083	0	0	0.137551	0	0	0.146974	0	0.08768	0	0	0	0	0	0	IgG_1_1549	IgG_1	IgG_1
IgG_1_1550	0.326118	0.527038	12.7183	0.475478	0.52559	0.601763	0.181589	1.00233	0.391579	2.8004	0.217061	0.286869	0.0385355	0.186063	2.00386	0.407347	0.813698	0.107253	1.04299	0.384468	0.843139	0.209608	0.772628	IgG_1_1550	IgG_1	IgG_1
IgG_1_1551	0.397727	0.506925	6.22741	0.45366	0.419619	0.816632	0.163017	0.60543	0.406077	2.80429	0.105263	0.244812	0.109621	0.267065	2.14933	0.463173	0.372484	0.0741698	0.369595	0.302431	0.58761	0.114189	0.388558	IgG_1_1551	IgG_1	IgG_1
IgG_1_1552	0.334461	0.688197	6.09508	0.629671	0.539821	0.575454	0.108887	0.883477	0.649088	2.05906	0.137602	0.405078	0.123023	0.306615	2.6113	0.448607	3.55077	0.698337	0.826258	0.271074	0.917541	0.126859	0.80868	IgG_1_1552	IgG_1	IgG_1
IgG_1_1553	0.355102	0.484693	5.92831	0.657575	0.496232	0.710966	0.361236	0.509697	0.188805	1.80469	0.109251	0.426012	0.02268	0.283969	2.01225	0.518386	3.09711	0.296404	0.810743	0.521725	0.707664	0.213324	0.934852	IgG_1_1553	IgG_1	IgG_1
IgG_1_1554	0.512759	0.823539	3.93777	0.482595	0.44327	0.926974	0.0735906	0.631385	0.221414	1.86245	0.140057	1.21761	0.146113	0.280799	2.94033	0.860743	62.2936	9.88737	0.724989	0.4133	0.967109	0.155776	0.468625	IgG_1_1554	IgG_1	IgG_1
IgG_1_1555	0.65057	0.404681	2.45216	0.905063	0.389343	0.609601	0.155282	0.525786	0.241457	0.973655	0.105656	0.623074	0.0921509	0.161718	2.76384	0.442513	20.0018	3.45765	0.401549	0.185122	0.470902	0.130465	0.593376	IgG_1_1555	IgG_1	IgG_1
IgG_1_1556	1.91258	0.172733	0.327614	0.142838	0.235269	0.190691	0.0367152	0.105622	0.128281	0.125283	0.0334495	0.988603	0.0606061	0.0624329	0.714909	0.162644	1.07843	0.19932	0.0545267	0.0387681	0.375006	0.0623411	0.15992	IgG_1_1556	IgG_1	IgG_1
IgG_1_1557	1.51742	0.227282	0.831805	0.161127	0.405407	0.431722	0.0771313	0.272584	0.141912	0.285029	0.075925	0.973061	0	0.127849	1.43157	0.192564	2.61569	0.689116	0.156641	0.0638909	0.7188	0.0832454	0.193412	IgG_1_1557	IgG_1	IgG_1
IgG_1_1558	2.19207	0.0696997	0.0350877	0	0.110822	0.0352113	0.035851	0	0	0	0	1.00654	0.0175439	0.0175439	0.162997	0	0.263434	0.0526316	0.0219008	0.0179945	0.230934	0.029955	0.0755095	IgG_1_1558	IgG_1	IgG_1
IgG_1_1559	1.52541	0.296297	1.24361	0.261318	0.274019	0.400244	0.180709	0.308431	0.292425	0.24073	0.203933	0.891611	0.105263	0.0391973	1.5196	0.0956715	3.56692	0.806541	0.402169	0.105263	1.70845	0.25251	0.437071	IgG_1_1559	IgG_1	IgG_1
IgG_1_1560	3.74791	0	0	0	0	0	0	0	0	0	0	0.39433	0	0.0263158	0.0956684	0.0263158	0.159111	0	0	0.0263158	0.0263158	0.0440515	0	IgG_1_1560	IgG_1	IgG_1
IgG_1_1561	2.57332	0.219007	0.514172	0.0384615	0.0877902	0.252751	0.1398	0.0769231	0.0384615	0.266757	0.0384615	0.797551	0	0.0821963	0.964601	0.0769231	0.934347	0.165157	0.0480133	0.0394494	0.305077	0	0.0389016	IgG_1_1561	IgG_1	IgG_1
IgG_1_1562	0.884698	0.249399	2.42315	0.1338	0.211598	0.32137	0.110556	0.233179	0.133056	0.776921	0.0580097	0.891827	0.0735833	0.137224	1.02397	0.16986	0.168575	0.0585115	0.344028	0.107822	0.537003	0.0700571	0.374027	IgG_1_1562	IgG_1	IgG_1
IgG_1_1563	0.402103	0.1	11.0419	0.2	0.1	0.898273	0.5	0.835072	0.950969	4.23568	0.2	0.353919	0.1	0.239615	3.08773	0.795432	0.371362	0	1.34388	0.397779	1.56304	0.1	1.00915	IgG_1_1563	IgG_1	IgG_1
IgG_1_1564	0.222502	0.369289	6.84726	0.366316	0.746183	0.721494	0.50181	0.4	0.368302	1.85446	0.23143	0.391607	0.210858	0.170284	1.84209	0.375701	1.46313	0.464309	0.931928	0.238224	0.526602	0.111597	0.503432	IgG_1_1564	IgG_1	IgG_1
IgG_1_1565	0.482765	0.65178	4.40123	0.53309	0.526836	0.466971	0.230885	0.491043	0.146462	1.46234	0.0636883	0.383117	0.0925881	0.349574	2.50941	0.323452	1.12845	0.135468	1.07234	0.458021	0.806139	0.0788777	0.768996	IgG_1_1565	IgG_1	IgG_1
IgG_1_1566	0.270256	0.525685	7.68054	0.615269	0.678479	0.624395	0.196688	0.941438	0.447063	3.00641	0.126676	0.431945	0.0461676	0.245712	2.7395	0.544765	3.83567	0.445541	1.1522	0.498279	0.888986	0.114587	0.971509	IgG_1_1566	IgG_1	IgG_1
IgG_1_1567	0.248024	0.811946	3.54653	0.701912	0.821042	0.525538	0.347246	0.540628	0.173931	1.09007	0.125534	0.289889	0.150156	0.140454	2.36306	0.287839	6.25216	1.37029	1.12163	0.475213	1.17233	0.271249	1.14962	IgG_1_1567	IgG_1	IgG_1
IgG_1_1568	0.732364	0.559415	4.60806	0.678923	0.633923	0.694068	0.156765	0.538272	0.544739	1.68059	0.039862	0.500115	0.132235	0.235021	3.02973	0.583175	10.1611	1.97653	0.650276	0.308253	0.785866	0.198092	0.910932	IgG_1_1568	IgG_1	IgG_1
IgG_1_1569	0.880156	0.226419	0.704794	0.275517	0.699698	0.745313	0.113663	0.148183	0.136515	0.413769	0.0505903	1.00861	0.13883	0	1.66334	0.190724	2.18965	0.573631	0.075	0.0388768	0.798208	0.105241	0.25733	IgG_1_1569	IgG_1	IgG_1
IgG_1_1570	2.40095	0.161195	0.4751	0.0363636	0.313806	0.303081	0.0268657	0.109694	0.0424292	0.200553	0.0724227	0.748801	0	0.138872	0.873763	0.10349	1.22711	0.40588	0.151236	0.0312819	0.304819	0.0528784	0.0923541	IgG_1_1570	IgG_1	IgG_1
IgG_1_1571	0.620132	0.897947	14.4477	0.746102	0.83273	1.00971	0.196794	1.21954	0.531346	2.61834	0.266196	0.724867	0.160419	0.394253	3.12168	0.803551	1.03344	0.102941	0.973249	0.394018	1.23356	0.181909	0.997433	IgG_1_1571	IgG_1	IgG_1
IgG_1_1572	0.286549	0.944834	7.37994	0.220559	0.578393	0.790961	0.222968	0.677429	0.501392	2.72581	0.0629919	0.734956	0.0740251	0.202657	2.56991	0.429633	0.168475	0.216805	0.986169	0.548315	0.686708	0.0737508	0.564432	IgG_1_1572	IgG_1	IgG_1
IgG_1_1573	0.577266	0.403446	4.11338	0.164822	0.408273	0.464423	0.161743	0.580867	0.513067	1.44335	0.107388	0.325269	0.0341441	0.212457	2.16809	0.338977	0.306632	0.0419132	0.797534	0.375953	0.51875	0.0618395	0.615554	IgG_1_1573	IgG_1	IgG_1
IgG_1_1574	0.289416	0.208341	3.41314	0.152527	0.324432	0.419825	0.118022	0.596532	0.157276	1.04939	0.117732	0.120339	0.0870768	0.234505	1.36793	0.15623	0.11114	0.136466	0.437305	0.133632	0.644087	0.163198	0.669771	IgG_1_1574	IgG_1	IgG_1
IgG_1_1575	0.239279	0.983798	15.8862	0.629541	0.94551	1.46656	0.214981	1.65985	0.596148	4.81198	0.324348	0.33226	0.169974	0.452327	3.50989	0.690369	0.508869	0.290268	1.04657	0.63969	0.882284	0.182143	1.55813	IgG_1_1575	IgG_1	IgG_1
IgG_1_1576	0.241134	0.510206	6.03561	0.275883	0.606458	0.678072	0.232594	0.719579	0.202457	2.43972	0.133992	0.276673	0.0915585	0.25641	1.97134	0.343651	1.84012	0.213501	0.701723	0.380281	0.807607	0.120098	0.664512	IgG_1_1576	IgG_1	IgG_1
IgG_1_1577	0.398127	0.511273	4.91784	0.34014	0.455589	0.661955	0.189482	0.591552	0.289529	1.12262	0.157872	0.92563	0.0975777	0.162062	1.653	0.258596	1.08115	0.0934567	0.903286	0.226797	0.665341	0.0735255	0.896578	IgG_1_1577	IgG_1	IgG_1
IgG_1_1578	0.198149	0.415756	4.06852	0.351116	0.666086	0.551487	0.203509	0.700704	0.172696	1.38189	0.230493	0.179335	0.030303	0.100951	2.0074	0.522966	0.73581	0.0327727	0.825663	0.0909091	0.787716	0	0.420539	IgG_1_1578	IgG_1	IgG_1
IgG_1_1579	0.259822	0.69205	4.33904	0.796408	0.608453	0.82527	0.303988	0.848453	0.557123	2.17297	0.114798	0.357175	0.169426	0.29492	3.15792	0.387132	1.20013	0.142896	1.42782	0.341729	0.664194	0.0204299	0.746277	IgG_1_1579	IgG_1	IgG_1
IgG_1_1580	2.15169	0.106889	0.366627	0.197966	0.244	0.252183	0.0269473	0.152872	0.0513108	0.155191	0.0119955	1.34268	0.0403531	0.0536391	0.591755	0.113145	0.881901	0.314044	0.10252	0.0496299	0.262454	0.0554431	0.238196	IgG_1_1580	IgG_1	IgG_1
IgG_1_1581	0.244863	0.671913	5.88931	0.419423	0.584278	0.631496	0.190506	0.816994	0.365139	2.52635	0.20082	0.316333	0.0613969	0.178747	2.21695	0.400125	0.360499	0.0689318	0.807241	0.323376	0.69466	0.0961276	0.739019	IgG_1_1581	IgG_1	IgG_1
IgG_1_1582	0.238054	0.260234	5.74238	0.319395	0.456289	0.723332	0.0997575	0.88403	0.284292	2.14002	0.0454545	0.307169	0	0.136364	1.96843	0.384437	3.29757	0.675663	1.30103	0.713044	0.825633	0.195912	1.34998	IgG_1_1582	IgG_1	IgG_1
IgG_1_1583	0.305499	0.417443	7.66359	0.390147	0.542939	0.771546	0.171656	0.663979	0.383259	2.82245	0.177733	0.377656	0.0628552	0.229731	3.06466	0.420058	2.40231	0.438053	1.85676	0.244169	0.545765	0.0789621	0.719916	IgG_1_1583	IgG_1	IgG_1
IgG_1_1584	0.293848	0.87	10.8076	1.05619	0.765153	1.27767	0.388056	0.986402	0.488707	2.93696	0.188726	0.594305	0.136464	0.400333	3.77476	0.760086	4.12724	0.508048	1.23015	0.748813	1.37781	0.314467	1.06812	IgG_1_1584	IgG_1	IgG_1
IgG_1_1585	0.402851	0.329822	0.907307	0.832658	0.2774	0.325172	0.120489	0.240178	0.129551	0.327695	0.0967742	0.314382	0	0.129032	1.5189	0.16129	5.63128	0.635452	0.557964	0.207774	0.308531	0.0506176	0.548815	IgG_1_1585	IgG_1	IgG_1
IgG_1_1586	1.86724	0.0560556	0.109945	0.0759786	0.138952	0.0496792	0	0.0333219	0.0343671	0.0656867	0	0.18471	0	0.0216591	0.227432	0.0457762	0.3353	0.0761926	0.0309278	0.0249002	0.166302	0.0265311	0.0458735	IgG_1_1586	IgG_1	IgG_1
IgG_1_1587	0.589217	0.391889	1.44259	0.367887	0.416739	0.702342	0.0638117	0.397404	0.229091	0.39588	0.106981	1.24304	0.117369	0.119285	2.63308	0.257737	6.92562	1.5959	0.523067	0.262442	1.58642	0.177171	0.40212	IgG_1_1587	IgG_1	IgG_1
IgG_1_1588	1.71473	0.16645	0.545181	0	0.4416	1.32756	0.125	0.514613	0.125	0.135616	0	1.10451	0	0	3.62028	0.324291	4.7893	1.38066	0.6383	0	1.90382	0.125	0.830148	IgG_1_1588	IgG_1	IgG_1
IgG_1_1589	0.777973	0.513856	7.58988	0.343918	0.593997	0.594903	0.156143	0.552854	0.295866	1.27458	0.136329	0.408997	0.0537068	0.196654	2.30793	0.356985	0.802378	0.136416	0.586894	0.254423	0.68983	0.106024	0.693711	IgG_1_1589	IgG_1	IgG_1
IgG_1_1590	0.104308	0.954655	6.8953	0.31934	0.569711	0.65265	0.227594	1.10273	0.473173	2.94297	0.293264	0.412345	0.0314046	0.256029	2.52547	0.340199	0.126393	0	1.16841	0.330153	0.609148	0.239812	0.902101	IgG_1_1590	IgG_1	IgG_1
IgG_1_1591	0.581559	0.287741	5.86988	0.235818	0.474982	0.61061	0.159257	0.729096	0.54824	2.42381	0.0867323	0.386026	0.109621	0.284332	2.12301	0.535074	0.224214	0.0293824	0.825701	0.146863	0.549908	0.126111	0.745522	IgG_1_1591	IgG_1	IgG_1
IgG_1_1592	0.421648	0.786472	8.25477	0.504479	0.693339	0.761233	0.219937	0.929086	0.636945	3.27337	0.356182	0.454385	0.0956086	0.305793	2.9027	0.575124	0.707431	0.0989624	1.12966	0.284805	1.18335	0.131221	1.1666	IgG_1_1592	IgG_1	IgG_1
IgG_1_1593	0.312171	0.524736	5.83628	0.355432	0.536954	0.417286	0.196888	0.710737	0.188852	2.53424	0.157208	0.292284	0.163133	0.160458	1.76698	0.555831	0.489405	0.0553895	0.671776	0.21697	0.856742	0.19854	1.26459	IgG_1_1593	IgG_1	IgG_1
IgG_1_1594	0.681562	0.471618	6.74514	0.350648	0.641173	0.560188	0.144921	0.764159	0.314938	4.46848	0.128914	0.25473	0.0463639	0.204727	1.70657	0.459564	0.691803	0.185365	0.574589	0.568227	0.45664	0.0582912	0.496495	IgG_1_1594	IgG_1	IgG_1
IgG_1_1595	0.595317	0.898595	9.42328	0.54901	0.764934	0.954128	0.418023	1.06674	0.667518	3.95952	0.123085	0.343868	0.186605	0.270032	3.09185	0.572952	4.29233	0.554239	1.30051	0.366384	0.976665	0.157224	1.01162	IgG_1_1595	IgG_1	IgG_1
IgG_1_1596	0.123526	0.753011	10.1315	0.465294	0.376708	0.566853	0.15047	0.432975	0.413518	2.98676	0.284399	0.457621	0.0503893	0.207153	2.04212	0.578849	2.79494	0.455316	0.660809	0.578538	0.870603	0.1882	0.824702	IgG_1_1596	IgG_1	IgG_1
IgG_1_1597	0.188538	0.739405	4.64035	0.290116	0.776573	0.328547	0.292672	0.379476	0.309553	0.948472	0.109641	0.488074	0.045761	0.167141	2.93594	0.377798	0.740977	0.162534	0.646349	0.395207	0.534641	0.0416667	0.446694	IgG_1_1597	IgG_1	IgG_1
IgG_1_1598	0.516314	0.418643	3.3506	0.624323	0.622906	0.412728	0.140084	0.79925	0.120258	0.620691	0.124962	0.508194	0.075	0.186712	1.71303	0.531283	4.42458	0.892324	0.763466	0.420483	0.859795	0.119469	0.972848	IgG_1_1598	IgG_1	IgG_1
IgG_1_1599	1.19523	0.447947	1.65355	0.494059	0.590625	0.396188	0.149834	0.395159	0.193041	0.789916	0.0867113	0.8098	0.10842	0.340759	2.68981	0.376417	6.9329	1.77389	0.361203	0.143515	1.38453	0.241308	0.424384	IgG_1_1599	IgG_1	IgG_1
IgG_1_1600	0.235294	0.383377	1.74031	0.65973	0.665935	0.745657	0.0588235	0.235294	0.0728442	0.391694	0.117647	1.0941	0.17655	0.296914	1.99359	0.176471	7.03976	0.71542	0.261497	0.329791	1.286	0.259441	0.314658	IgG_1_1600	IgG_1	IgG_1
IgG_1_1601	1.12397	0.145528	1.4419	0.20553	0.285104	0.264066	0.0745142	0.207104	0.121876	0.178203	0.0680295	0.479018	0.0430253	0.0830917	1.41451	0.199284	2.14311	0.649793	0.228461	0.156581	0.853252	0.0723581	0.26716	IgG_1_1601	IgG_1	IgG_1
IgG_1_1602	1.17191	0.139114	0.593934	0.0580871	0.146153	0.202255	0.0465116	0.0465116	0.0232558	0.0465116	0.0465116	1.49967	0.0623501	0.0976296	1.30089	0.0465116	1.22809	0.532437	0.0881943	0.0678843	0.57432	0	0.252454	IgG_1_1602	IgG_1	IgG_1
IgG_1_1603	1.34221	0.438752	3.76231	0.211531	0.446936	0.753772	0.144102	0.456229	0.345425	1.57432	0.0512909	0.313989	0.0172414	0.204824	1.65647	0.418651	0.330053	0.0810917	0.491479	0.32992	0.560818	0.087663	0.515758	IgG_1_1603	IgG_1	IgG_1
IgG_1_1604	0.214513	0.465776	7.4548	0.372514	0.556509	0.580786	0.278826	1.00722	0.113636	3.68633	0.0837951	0.182412	0.0704151	0.248309	1.93123	0.697733	0.583809	0.136364	0.897379	0.325444	0.999045	0.115456	0.841799	IgG_1_1604	IgG_1	IgG_1
IgG_1_1605	0.817485	0.42073	3.85007	0.290616	0.436946	0.477923	0.124175	0.73426	0.605575	2.39689	0.157197	0.186271	0.0495114	0.190906	1.63576	0.506861	0.547837	0.106632	0.638735	0.249403	0.529232	0.0446388	0.585391	IgG_1_1605	IgG_1	IgG_1
IgG_1_1606	0.112982	0.499847	7.93288	0.463677	0.72277	0.793422	0.118002	0.790308	0.480898	2.77476	0.321805	0.634064	0.1604	0.332993	2.32013	0.432177	2.00523	0.389468	0.665568	0.481497	1.03802	0.184605	0.737703	IgG_1_1606	IgG_1	IgG_1
IgG_1_1607	0.293784	1.05702	18.1316	1.01697	1.25022	1.2476	0.539315	1.36338	0.630464	3.96768	0.27667	0.603813	0.138291	0.578122	3.87579	0.889551	3.12944	0.522385	1.58334	0.495522	1.28488	0.116423	1.43335	IgG_1_1607	IgG_1	IgG_1
IgG_1_1608	1.4496	0.126269	0.325224	0.0732456	0.145515	0.367783	0	0.0835663	0.0641026	0.121376	0.0464488	0.4445	0	0.024908	0.620436	0.0385725	1.41125	0.333245	0.0648098	0.0384615	0.366591	0.0660998	0.122602	IgG_1_1608	IgG_1	IgG_1
IgG_1_1609	0.711102	0.44607	1.03461	0.382961	0.422034	0.117647	0.056227	0.431141	0.142414	0.257183	0.0319879	0.574053	0.0664639	0.157028	2.10184	0.38388	5.34257	1.02291	0.364997	0.0615252	1.63892	0.111012	0.469332	IgG_1_1609	IgG_1	IgG_1
IgG_1_1610	2.94079	0	0.195236	0	0	0	0	0	0	0	0	1.10916	0	0	0.214843	0	0.25438	0	0	0	0.272727	0	0	IgG_1_1610	IgG_1	IgG_1
IgG_1_1611	3.0856	0.0909091	0.0909091	0	0	0	0	0	0	0	0	0.531094	0	0	0	0.121275	0.202367	0	0	0	0.136333	0	0	IgG_1_1611	IgG_1	IgG_1
IgG_1_1612	0.107146	0.105263	4.02753	0	0.240268	0.271596	0.181378	0.231646	0.133695	1.20481	0.0526316	0.105263	0.275201	0.0526316	0.984743	0.279937	1.30813	0.157895	0.593399	1.04292	0.713849	0.210526	0.548845	IgG_1_1612	IgG_1	IgG_1
IgG_1_1613	0.0782592	0.276076	4.93329	0.174737	0.510434	0.451853	0.0427564	0.376935	0.255274	1.64282	0.04	0.368028	0.0452226	0.143465	1.7844	0.533528	0.718103	0.191427	0.933347	0.768358	0.355934	0.04	0.565467	IgG_1_1613	IgG_1	IgG_1
IgG_1_1614	0.152757	0.58735	8.81922	0.394783	0.724272	0.86099	0.287173	1.04527	0.387858	3.05397	0.226322	0.813069	0.0554316	0.210698	2.63855	0.495293	1.12867	0.0690112	1.14504	1.04036	0.714271	0.0862224	0.738051	IgG_1_1614	IgG_1	IgG_1
IgG_1_1615	0.103259	0.382996	9.72466	0.432604	0.57145	0.712842	0.0990944	0.762779	0.299308	1.971	0.272081	0.303425	0.123954	0.0932406	2.45171	0.356129	0.585788	0.0700594	1.39228	0.24697	0.488638	0.016129	0.746763	IgG_1_1615	IgG_1	IgG_1
IgG_1_1616	0.0555556	0.182866	2.09176	0.242774	0.295381	0.31824	0	0.394331	0.185223	1.66001	0.0604216	0.0555556	0	0.0755542	1.25481	0.231741	0.475446	0.121101	1.14951	0.316983	0.216631	0.076258	0.346478	IgG_1_1616	IgG_1	IgG_1
IgG_1_1617	0.589838	0.938368	5.44153	0.688453	1.18529	0.731886	0.242874	1.3146	1.41811	3.06907	0.286041	0.896674	0	0.485525	5.86195	1.23767	19.1225	2.75564	0.651771	0.431536	1.23156	0.187704	1.43462	IgG_1_1617	IgG_1	IgG_1
IgG_1_1618	1.41884	0.246259	0.700333	0.176692	0.359169	0.282308	0.0212766	0.144029	0.121939	0.295804	0	0.738616	0.108589	0.101883	1.22492	0.119905	1.74458	0.569082	0.187155	0	0.902648	0.0583173	0.172865	IgG_1_1618	IgG_1	IgG_1
IgG_1_1619	3.01163	0	0	0	0	0	0.0833333	0	0	0	0	0	0	0	0	0	0	0	0	0	0	0	0.0833333	IgG_1_1619	IgG_1	IgG_1
IgG_1_1620	2.23061	0.193277	0.518411	0.110802	0.231174	0.309221	0.0507433	0.157445	0.0758667	0.118003	0.0360794	0.875144	0.0116279	0.136455	0.848512	0.090222	0.73903	0.312359	0.106698	0.042963	0.405729	0.0404355	0.088459	IgG_1_1620	IgG_1	IgG_1
IgG_1_1621	1.72936	0.106787	0.11249	0.0557022	0.0960566	0.135752	0.0186116	0.0604866	0.0241287	0.102205	0.0167007	0.582394	0.0175613	0.008	0.367997	0.021865	0.398799	0.177142	0.0905752	0.0267932	0.167173	0.035284	0.0996076	IgG_1_1621	IgG_1	IgG_1
IgG_1_1622	0.902431	0.648938	6.61297	0.357217	0.538993	0.513003	0.166229	0.714657	0.272376	2.42924	0.210842	0.347495	0.0775112	0.255565	1.95372	0.467688	0.542311	0.12687	0.561619	0.135274	0.783856	0.10689	0.653951	IgG_1_1622	IgG_1	IgG_1
IgG_1_1623	0.859557	0.451034	3.69175	0.220637	0.308307	0.418642	0.0744546	0.45906	0.161448	1.67649	0.0985401	0.354664	0.0456748	0.162349	1.5991	0.264916	0.205101	0.0338279	0.67383	0.319102	0.950505	0.0429559	0.677329	IgG_1_1623	IgG_1	IgG_1
IgG_1_1624	0.523013	0.399535	4.94717	0.206793	0.363967	0.522912	0.139292	0.587542	0.353438	2.10908	0.152842	0.369882	0.0664693	0.202214	1.69229	0.343428	0.148764	0.0768023	0.603641	0.2906	0.530683	0.0914123	0.497302	IgG_1_1624	IgG_1	IgG_1
IgG_1_1625	0.209487	0.777081	12.9294	0.324812	0.693078	1.29564	0.370009	1.0213	0.534021	4.38218	0.230038	0.436009	0.216851	0.322205	2.87872	0.476608	9.0506	1.55105	1.58759	0.51293	0.659859	0.127046	0.758291	IgG_1_1625	IgG_1	IgG_1
IgG_1_1626	0.27967	0.561477	7.69199	0.381322	0.653272	0.60323	0.141735	0.566278	0.370623	1.83722	0.176449	0.482002	0.0802159	0.386018	1.91679	0.293072	1.55199	0.204116	0.858482	0.410763	0.78655	0.104614	0.759969	IgG_1_1626	IgG_1	IgG_1
IgG_1_1627	0.312868	1.23512	3.67507	0.754549	0.81295	1.08706	0.183524	0.979915	0.535536	1.6058	0.152618	0.848053	0.175242	0.2737	3.82307	0.908619	108.956	17.7825	1.26605	0.555507	0.936544	0.207944	0.464179	IgG_1_1627	IgG_1	IgG_1
IgG_1_1628	0.847059	0.151532	0.791039	0.270289	0.616549	0.34844	0.0625	0.447522	0.03125	0.198438	0.03125	0.410778	0.03125	0.12232	1.84128	0.338796	4.56463	1.34232	0.489895	0.121436	1.01752	0.114811	0.469484	IgG_1_1628	IgG_1	IgG_1
IgG_1_1629	1.0374	0.108108	0.628731	0.175533	0.438596	0.325933	0.027027	0.41181	0.027027	0.200387	0.141825	0.439975	0	0.102187	1.7396	0.119596	3.58605	0.867289	0.239122	0.202697	1.95824	0.0902477	0.37021	IgG_1_1629	IgG_1	IgG_1
IgG_1_1630	3.29423	0	0	0	0	0	0	0	0.05	0	0.05	1.13842	0	0	0.05	0	0	0.05	0	0	0.05	0	0	IgG_1_1630	IgG_1	IgG_1
IgG_1_1631	0.406438	0.465988	9.06419	0.385483	0.669485	0.706883	0.203314	0.864492	0.236082	2.80611	0.169969	0.366558	0.0961682	0.226986	1.95245	0.465052	0.398038	0.081722	0.690429	0.273368	0.656418	0.10145	0.675896	IgG_1_1631	IgG_1	IgG_1
IgG_1_1632	0.41144	0.578933	4.81827	0.136409	0.548042	0.445093	0.151753	0.73841	0.527333	2.23844	0.0217391	0.320433	0.0919015	0.183476	1.84241	0.417942	0.250305	0.188143	0.630318	0.199485	0.943315	0.0895203	0.931943	IgG_1_1632	IgG_1	IgG_1
IgG_1_1633	0.318997	0.450911	5.64997	0.0865198	0.500361	0.612755	0.123441	0.391379	0.223152	2.74344	0.26576	0.248795	0.0949822	0.106284	1.49176	0.368076	0.252374	0.0571429	0.903618	0.338752	0.894158	0.142857	0.727824	IgG_1_1633	IgG_1	IgG_1
IgG_1_1634	0.297742	0.532558	7.59625	0.251191	0.680729	0.628393	0.195609	0.714018	0.390556	2.1781	0.14559	0.357986	0.128849	0.140209	1.88357	0.377474	0.55742	0.209428	0.824389	0.320591	1.04581	0.182789	0.982915	IgG_1_1634	IgG_1	IgG_1
IgG_1_1635	0.181818	0.257008	5.24781	0.0454545	0.136364	0.18768	0.0914576	0.330174	0.2403	1.22234	0.258119	0	0.0454545	0	1.71375	0.508276	1.41605	0.0454545	0.516961	0.422448	0.737769	0.192868	0.643561	IgG_1_1635	IgG_1	IgG_1
IgG_1_1636	0.0882353	0.369183	4.86189	0.260814	0.334748	0.920086	0.224161	1.00971	0.402462	1.91592	0.0454057	0.229705	0.140568	0.354897	2.22808	0.280079	1.23257	0.147059	1.36271	0.417053	0.775348	0.1093	0.911235	IgG_1_1636	IgG_1	IgG_1
IgG_1_1637	0.235839	0.842823	9.79112	0.526351	0.74009	0.870355	0.115131	1.06203	0.532587	3.2003	0.329852	0.657052	0.157567	0.481399	3.47316	0.747433	6.02727	0.923283	0.929599	0.553817	1.23548	0.145561	1.68744	IgG_1_1637	IgG_1	IgG_1
IgG_1_1638	0.729139	1.54292	4.23056	0.917505	0.702373	1.15753	0.410688	0.949002	0.284526	1.55631	0.179448	0.933856	0.121649	0.239999	4.16386	0.845533	61.0595	10.639	1.14121	0.650815	1.29889	0.117494	0.74799	IgG_1_1638	IgG_1	IgG_1
IgG_1_1639	1.49033	0.23718	1.56343	0.242648	0.430564	0.552418	0.0547358	0.343269	0.370771	1.46006	0.109368	0.751121	0.0925283	0.0754137	2.35512	0.222815	4.44862	0.96686	0.257574	0.139022	0.870215	0.173401	0.330212	IgG_1_1639	IgG_1	IgG_1
IgG_1_1640	3.17763	0.213763	0.695959	0.125986	0.246287	0.281134	0.0435727	0.16826	0.0721288	0.0951777	0.0377467	0.760886	0.0215346	0.055605	0.906797	0.132851	2.03397	0.606689	0.117112	0.122158	0.654857	0.120765	0.26752	IgG_1_1640	IgG_1	IgG_1
IgG_1_1641	0.517773	0.254192	0.770822	0.282485	0.491045	0.382055	0.0908261	0.248277	0.143055	0.428626	0.100153	0.642922	0.083247	0.094393	1.53148	0.16673	1.79254	0.447352	0.231691	0.125416	0.522636	0.0477869	0.141488	IgG_1_1641	IgG_1	IgG_1
IgG_1_1642	0.951398	0.453476	4.99555	0.345948	0.403024	0.271284	0.117079	0.571128	0.285243	1.28709	0.105369	0.276439	0.120939	0.18993	1.4952	0.307505	0.230381	0.0291313	0.383996	0.245793	0.763866	0.0365982	0.52102	IgG_1_1642	IgG_1	IgG_1
IgG_1_1643	0.165964	0.705342	7.17864	0.318931	0.142857	0.630926	0	1.29068	0.377614	3.31201	0	0.174075	0	0.325846	2.27053	0.257356	0.35537	0	0.458043	0	0.633169	0	0.734455	IgG_1_1643	IgG_1	IgG_1
IgG_1_1644	0.730158	0.584016	4.44813	0.212209	0.389483	0.330066	0.172089	0.42313	0.234142	1.52545	0.0683378	0.336968	0.0484219	0.176448	1.62826	0.270407	0.341574	0.051031	0.621069	0.227184	0.312842	0.0243485	0.39508	IgG_1_1644	IgG_1	IgG_1
IgG_1_1645	0.448335	0.735325	11.0167	0.553297	0.710856	0.823912	0.160311	0.865148	0.240219	3.92815	0.268171	0.350327	0.16219	0.336221	2.201	0.373803	4.74262	0.675119	0.834678	0.600841	0.705102	0.188107	0.570937	IgG_1_1645	IgG_1	IgG_1
IgG_1_1646	0.296597	1.00394	13.2947	1.1815	1.00333	1.14197	0.263392	1.29801	0.543667	3.75387	0.401073	1.03091	0.205298	0.579236	4.9278	0.889015	4.83152	0.939685	1.57187	0.761863	1.01966	0.224986	1.36053	IgG_1_1646	IgG_1	IgG_1
IgG_1_1647	0.135135	0.402021	2.99726	0.529049	0.387924	0.655162	0.0829435	0.644892	0.207222	1.18704	0.251848	0.272934	0.027027	0.117064	2.44085	0.210996	9.99081	1.91745	0.915825	1.32389	0.55395	0.164563	0.68609	IgG_1_1647	IgG_1	IgG_1
IgG_1_1648	0.215945	0.346701	2.05256	0.45919	0.391374	0.538116	0.10446	0.313572	0.251359	0.843982	0.134637	0.319037	0.037037	0.126118	1.74188	0.317562	8.97579	1.66927	0.548934	0.290774	0.604844	0.0885362	0.640004	IgG_1_1648	IgG_1	IgG_1
IgG_1_1649	1.15449	0.244894	1.29038	0.347975	0.339255	0.42071	0.113879	0.338155	0.190866	0.58297	0.0953814	0.408878	0.0480347	0.113628	1.61156	0.283189	6.75479	1.3817	0.344826	0.270996	0.780494	0.0830868	0.49844	IgG_1_1649	IgG_1	IgG_1
IgG_1_1650	1.07186	0.426044	3.01026	0.136424	0.461935	0.258489	0.194006	0.48862	0.364551	1.6007	0	0.08098	0	0.113931	1.32787	0.212338	0.164391	0.0740741	0.160461	0.212548	0.41106	0	0.493612	IgG_1_1650	IgG_1	IgG_1
IgG_1_1651	0.451126	0.77313	11.9742	0.86446	1.09111	0.554766	0.262782	1.1951	0.538616	3.16727	0.24622	0.44698	0.156749	0.342036	4.05239	0.756342	0.83149	0.0755097	1.01741	0.437356	0.674881	0	0.92425	IgG_1_1651	IgG_1	IgG_1
IgG_1_1652	0.23235	0.307482	8.91165	0.393459	1.29152	0.134848	0.1	0.701264	0.587382	3.4347	0.1	0.67779	0	0.514468	2.34905	0.4	0.3	0	1.02562	0.761384	1.87637	0.180787	1.07983	IgG_1_1652	IgG_1	IgG_1
IgG_1_1653	0	0.786017	6.99046	0.556704	0.349142	0.538348	0	0.166667	0.489485	0.71273	0.166667	0	0.403773	0	1.52994	0.265721	1.16478	0	1.78843	0.504281	1.02749	0	0.333333	IgG_1_1653	IgG_1	IgG_1
IgG_1_1654	0.386861	0.901253	6.55812	0.507425	0.745263	1.38689	0.216947	1.24311	0.6037	3.05173	0.338115	0.469517	0.144386	0.267721	3.35338	0.70281	4.85185	1.17819	1.47225	0.797259	1.60069	0.329655	1.53076	IgG_1_1654	IgG_1	IgG_1
IgG_1_1655	2.09247	0.413664	0.650405	0.411722	0.319267	0.314492	0.0626028	0.34219	0.15274	1.20539	0.0609638	0.783272	0.125251	0.0861753	2.00113	0.344043	2.63072	0.674736	0.402539	0.155968	0.951823	0.095607	0.433483	IgG_1_1655	IgG_1	IgG_1
IgG_1_1656	1.65853	0.147327	0.258791	0.0812274	0.201644	0.2832	0.0244883	0.127307	0.0614332	0.166046	0.0394059	0.477299	0.0404209	0.0441652	0.941254	0.094139	1.43484	0.351627	0.165613	0.0478531	0.351701	0.0277276	0.291078	IgG_1_1656	IgG_1	IgG_1
IgG_1_1657	0.913924	0.0816744	0.425326	0.166888	0.324469	0.335877	0.0201957	0.155821	0.0647185	0.225118	0.0512992	0.465501	0.0192438	0.0572519	0.821575	0.0810103	2.00545	0.512932	0.100159	0.0682956	0.479067	0.056251	0.176116	IgG_1_1657	IgG_1	IgG_1
IgG_1_1658	1.6872	0	0.0384615	0	0	0	0	0	0	0	0	0.267312	0	0	0	0	0.112652	0.134906	0	0	0	0	0	IgG_1_1658	IgG_1	IgG_1
IgG_1_1659	2.90592	0.0340603	0.241968	0.031746	0.0545865	0.12577	0	0.0315956	0.0720668	0.015873	0	0.586189	0	0	0.198896	0.0565363	0.440953	0.11031	0.0351666	0.0378133	0.20418	0.056792	0.047619	IgG_1_1659	IgG_1	IgG_1
IgG_1_1660	1.81396	0	0	0	0	0.0408163	0	0.0481349	0.0213844	0.0764127	0.0204082	0.0722284	0	0	0.0594913	0	0.149575	0.0347792	0	0	0.0754917	0.05867	0	IgG_1_1660	IgG_1	IgG_1
IgG_1_1661	3.6484	0	0	0	0	0	0	0	0	0	0	0.2	0	0.2	0	0.2	0.457719	0.534282	0	0	0	0	0	IgG_1_1661	IgG_1	IgG_1
IgG_1_1662	0.373152	0.753691	16.7142	0.606785	0.909199	0.762519	0.213498	1.33147	0.457293	4.74319	0.250142	0.410907	0.120828	0.410166	3.20824	0.593269	0.42939	0.0341012	1.04524	0.435413	0.738581	0.0812557	1.09942	IgG_1_1662	IgG_1	IgG_1
IgG_1_1663	0.268897	0.602087	7.68865	0.366831	0.780818	0.75057	0.245113	0.699195	0.40021	2.74253	0.299856	0.50241	0.159463	0.264378	2.15431	0.537716	0.58621	0.183402	0.802099	0.298742	0.759233	0.144993	0.878869	IgG_1_1663	IgG_1	IgG_1
IgG_1_1664	0.253756	0.65739	4.9025	0.382315	0.593631	0.58877	0.277731	0.676773	0.224415	1.75925	0.0923642	0.33438	0.11761	0.328711	1.828	0.468542	0.344796	0.0610679	0.701471	0.14917	0.558334	0.0980245	0.532004	IgG_1_1664	IgG_1	IgG_1
IgG_1_1665	0.209841	0.190243	3.17372	0.132533	0.170732	0.26048	0.104904	0.404963	0.199799	1.44508	0.0243902	0.220352	0.0307262	0.0243902	1.26143	0.319133	3.05066	0.512069	0.524178	0.24112	0.523516	0.146875	0.482666	IgG_1_1665	IgG_1	IgG_1
IgG_1_1666	0.34749	0.374136	7.61607	0.604037	0.365595	0.645218	0.340936	1.14857	0.336818	2.66722	0.0434783	0.442218	0.08842	0.411509	2.62012	0.15486	1.83794	0.15104	1.06958	0.691317	0.64916	0.0987916	1.08319	IgG_1_1666	IgG_1	IgG_1
IgG_1_1667	0.211405	0.530553	7.52287	0.285796	0.666894	0.620034	0.227511	0.705108	0.396727	2.23576	0.134168	0.348569	0.114002	0.318177	2.12358	0.542097	1.05343	0.243612	1.82914	0.973443	0.741623	0.0944703	0.977752	IgG_1_1667	IgG_1	IgG_1
IgG_1_1668	0.215073	0.88376	9.827	0.775532	0.824042	1.18201	0.221532	1.11483	0.426959	2.56113	0.210158	0.663771	0.102261	0.38583	4.08387	0.738737	4.81227	0.545637	1.03482	0.508108	1.22061	0.256309	1.31614	IgG_1_1668	IgG_1	IgG_1
IgG_1_1669	0.374581	0.468857	2.14068	0.506354	0.368364	0.5813	0.0825194	0.326668	0.364747	1.24843	0.0487805	0.354382	0.118078	0.0487805	2.31955	0.254059	3.44099	0.504443	0.787119	0.438833	0.574678	0.0799166	0.736715	IgG_1_1669	IgG_1	IgG_1
IgG_1_1670	0.454268	0.601192	5.176	0.455555	0.68341	0.738182	0.396163	0.568604	0.385109	1.78076	0.0785028	0.560702	0.161459	0.256504	2.03572	0.201813	0.477722	0.037037	0.51584	0.301601	0.64434	0.037037	0.850738	IgG_1_1670	IgG_1	IgG_1
IgG_1_1671	0.24207	0.507675	8.21105	0.436325	0.666675	0.673273	0.166323	0.99143	0.475433	2.15325	0.12837	0.189638	0.0573019	0.30633	2.52647	0.556499	0.870318	0.05	0.971513	0.863484	0.849041	0.142068	0.416617	IgG_1_1671	IgG_1	IgG_1
IgG_1_1672	0.302936	0.62511	3.96906	0.332505	0.414658	0.421547	0.180616	0.377889	0.304551	2.5185	0.151209	0.278085	0.0508204	0.202326	1.71937	0.378197	0.528434	0.171146	0.75378	1.2164	0.393159	0.153594	0.485707	IgG_1_1672	IgG_1	IgG_1
IgG_1_1673	0.156842	0.526739	6.31136	0.318777	0.439349	0.505146	0.185752	1.01256	0.377027	2.92579	0.157855	0.396127	0.0734935	0.268819	2.07095	0.28302	3.66967	0.624089	0.85927	0.239351	0.617447	0.136157	0.472251	IgG_1_1673	IgG_1	IgG_1
IgG_1_1674	0.23095	0.709971	9.90735	0.612966	0.660276	0.813351	0.336555	0.8438	0.473269	2.17168	0.271032	0.39253	0.113322	0.292496	2.89949	0.48865	1.11083	0.220726	1.57974	0.351668	0.87451	0.13522	0.790953	IgG_1_1674	IgG_1	IgG_1
IgG_1_1675	0.145289	0.632147	9.42732	0.360818	0.779662	0.785681	0.176496	0.751163	0.274909	3.07059	0.135973	0.52807	0.0926157	0.351487	2.48756	0.329613	1.09817	0.190551	1.14677	0.587666	0.570625	0.0777459	0.793949	IgG_1_1675	IgG_1	IgG_1
IgG_1_1676	0.193916	1.24681	21.8766	1.07542	1.39894	1.19745	0.342041	1.34945	0.652658	4.55285	0.440737	0.743746	0.204624	0.52392	3.78867	0.717354	6.87237	1.06001	1.80566	0.60999	0.932303	0.129321	1.46123	IgG_1_1676	IgG_1	IgG_1
IgG_1_1677	0.212731	0.601325	6.72611	0.313179	0.652069	0.71649	0.100086	0.850463	0.55881	2.53533	0.36995	0.171666	0.0682178	0.0933321	2.66193	0.407061	2.58926	0.298293	0.667314	0.447254	0.960764	0.0411315	0.603922	IgG_1_1677	IgG_1	IgG_1
IgG_1_1678	0.248845	0.550639	5.11395	0.387589	0.505355	0.791556	0.178082	0.703551	0.211684	2.25869	0.124372	0.394187	0.122905	0.215375	2.37735	0.458011	2.57296	0.421136	0.930192	0.582239	0.950179	0.148235	0.771073	IgG_1_1678	IgG_1	IgG_1
IgG_1_1679	1.62559	0.227438	0.559196	0.403307	0.187617	0.365081	0.120757	0.23305	0.0599369	0.174867	0.0303559	0.354089	0.0714701	0.0643142	1.60973	0.175769	2.03971	0.486302	0.210316	0.0870701	0.705295	0.119137	0.306964	IgG_1_1679	IgG_1	IgG_1
IgG_1_1680	0.974774	0.449317	0.499944	0.0555556	0.198117	0.602027	0	0.204757	0.0555556	0.218049	0	0.264318	0	0.127722	1.35621	0.176186	3.96941	0.451583	0.173163	0.0555556	1.01838	0.193435	0.2647	IgG_1_1680	IgG_1	IgG_1
IgG_1_1681	0.280957	0.310544	0.803367	0.562543	0.620586	0.509324	0.155635	0.266041	0.0769231	0.148512	0.0192308	0.512356	0.140984	0.0384615	1.80729	0.115092	2.33097	0.465834	0.195617	0.0576923	0.428786	0.0384615	0.272288	IgG_1_1681	IgG_1	IgG_1
IgG_1_1682	2.45021	0	0.0587907	0	0.0799418	0.151574	0	0	0	0.111111	0	0.508049	0	0	0.0555556	0	0.291995	0.146591	0	0	0.0944128	0	0.118001	IgG_1_1682	IgG_1	IgG_1
IgG_1_1683	2.05774	0.0263158	0.0951173	0.172517	0.139041	0.0849096	0.0263158	0.0349215	0.0706023	0.0377876	0	0.406613	0.114721	0	0.242459	0.0967555	0.41494	0.355791	0.0531155	0	0.213999	0	0.13958	IgG_1_1683	IgG_1	IgG_1
IgG_1_1684	0.876967	0.32258	0.811565	0.22001	0.513715	0.295222	0.026437	0.0593494	0.220806	0.581413	0.0681818	0.376538	0.0506243	0.0681818	0.974343	0.231214	2.70389	1.43143	0.0749906	0.0604939	0.798278	0.0699024	0.202014	IgG_1_1684	IgG_1	IgG_1
IgG_1_1685	0.640262	0.28758	5.99674	0.819643	1.31383	0.958201	0.620157	0.855648	0.432629	2.20594	0	0.537856	0	0	1.41446	0.375	0.393037	0.125	0.268724	0.195309	0.93323	0.288211	1.06886	IgG_1_1685	IgG_1	IgG_1
IgG_1_1686	0.70352	1.41944	10.3844	0.679297	1.07506	1.36264	0.0973598	1.13902	0.57038	5.53465	0.284871	0.706405	0.258274	0.602552	2.89326	1.03971	112.682	15.5922	1.74792	1.14309	1.59509	0.172414	0.903984	IgG_1_1686	IgG_1	IgG_1
IgG_1_1687	0.282708	0.468231	6.47417	0.368421	0.528497	0.626282	0.187653	0.760064	0.392272	3.86186	0.157091	0.400297	0.104913	0.337596	2.01921	0.393247	1.47374	0.247318	0.672243	1.05938	0.847853	0.103435	0.870988	IgG_1_1687	IgG_1	IgG_1
IgG_1_1688	0.30471	0.82878	7.64313	0.411584	0.682557	0.749748	0.233437	0.843371	0.347557	2.79959	0.243148	0.335455	0.136026	0.256429	2.32118	0.464059	0.858545	0.0944085	1.11912	0.534053	0.575892	0.14133	0.627767	IgG_1_1688	IgG_1	IgG_1
IgG_1_1689	0.273358	0.947277	12.2897	0.432599	0.806185	0.826789	0.218301	1.23003	0.464345	4.79782	0.107143	0.534017	0.0911374	0.397139	3.95716	0.827153	3.07427	0.224219	1.13891	0.698768	0.858213	0.0573928	1.14019	IgG_1_1689	IgG_1	IgG_1
IgG_1_1690	1.06452	0.24409	0.483838	0.18904	0.316513	0.445515	0.0668737	0.197415	0.13513	0.227726	0.0599819	0.428104	0.064948	0.0706608	1.60298	0.123313	5.15765	1.36829	0.181852	0.100744	0.898378	0.117878	0.391382	IgG_1_1690	IgG_1	IgG_1
IgG_1_1691	1.80602	0.216312	0.6805	0.301063	0.349728	0.310799	0.0703417	0.365183	0.0779992	0.433498	0.0157965	0.548107	0.0330659	0.0894521	1.5223	0.164643	3.24881	0.902203	0.173487	0.132078	1.09157	0.113502	0.387897	IgG_1_1691	IgG_1	IgG_1
IgG_1_1692	1.32896	0.175435	0.339742	0.137288	0.211571	0.108531	0.0259302	0.0876095	0	0.125675	0.057864	0.41314	0.0123457	0.0426804	0.631766	0.120081	0.867576	0.280048	0.0660596	0.0123457	0.336978	0.0465975	0.0875422	IgG_1_1692	IgG_1	IgG_1
IgG_1_1693	1.84117	0.027027	0.489607	0.186497	0.129299	0.0685579	0.0540541	0.027027	0.027027	0.109819	0.0293943	0.439654	0.027027	0.0638856	0.412893	0.107697	0.747217	0.0956843	0.0532722	0.0810811	0.185541	0.0632207	0.115707	IgG_1_1693	IgG_1	IgG_1
IgG_1_1694	0.313491	0.424477	6.21404	0.383193	0.63772	0.427793	0.124914	0.342409	0.246683	2.00206	0.0835164	0.285466	0.0544299	0.23701	1.55165	0.455548	0.723895	0.151688	0.734234	0.296883	0.631583	0.136899	0.463482	IgG_1_1694	IgG_1	IgG_1
IgG_1_1695	0.300574	0.505393	5.65252	0.1819	0.454994	0.693798	0.17435	0.531539	0.232595	2.27438	0.26417	0.404162	0.0743954	0.25115	1.84313	0.275327	0.481036	0.0434783	0.591705	0.697766	0.67136	0.117841	0.579117	IgG_1_1695	IgG_1	IgG_1
IgG_1_1696	0.225443	0.497942	3.28879	0.168406	0.537882	0.458107	0.0597401	0.534008	0.238768	1.74695	0.128723	0.417635	0.0780805	0.0485193	1.76249	0.30046	6.13853	0.836561	0.458161	0.364306	0.671919	0.180732	0.947143	IgG_1_1696	IgG_1	IgG_1
IgG_1_1697	0.0740741	0.50504	8.60408	0.54372	0.785066	0.790958	0.407807	0.978118	0.425078	2.91423	0.263322	0.318422	0.0777135	0.480487	2.29785	0.63404	2.15691	0.369683	0.879491	0.452055	1.17758	0.236186	1.03842	IgG_1_1697	IgG_1	IgG_1
IgG_1_1698	0.0901515	0.481632	2.67269	0.222682	0.433434	0.547521	0.0666667	0.5089	0.177814	0.692161	0.28261	0.133333	0.133333	0	0.894709	0.114965	0.797968	0.133333	0.999821	0.492874	0.573298	0.107133	0.531889	IgG_1_1698	IgG_1	IgG_1
IgG_1_1699	0.282022	0.543414	5.68028	0.23149	0.420164	0.709177	0.147059	0.772326	0.317502	2.19968	0	0.38354	0.185261	0.177646	2.06923	0.275548	1.2337	0.223626	0.279314	0.47014	0.656771	0.176985	0.733082	IgG_1_1699	IgG_1	IgG_1
IgG_1_1700	0.61146	0.538322	7.06955	0.607719	0.391793	0.40047	0.182344	0.910374	0.133333	3.12452	0.346586	0.0666667	0.288292	0.2	1.66308	0.355602	0.962341	0.0961333	0.753829	0.210535	0.79549	0	1.21212	IgG_1_1700	IgG_1	IgG_1
IgG_1_1701	0.257351	0.71394	12.0321	0.519719	0.592592	0.729193	0.321408	1.04344	0.373568	4.10924	0.226679	0.523944	0.15415	0.225773	3.08172	0.537149	2.27951	0.453087	1.52856	0.611344	0.857917	0.208763	1.14784	IgG_1_1701	IgG_1	IgG_1
IgG_1_1702	0.549557	0.626508	16.0168	0.734245	0.856466	1.66228	0.32985	1.10336	0.470953	3.64631	0.296199	0.724681	0.186918	0.383084	4.1772	1.04521	5.04422	0.609902	1.49989	0.637683	1.35427	0.163954	1.7469	IgG_1_1702	IgG_1	IgG_1
IgG_1_1703	0.290502	0.571924	3.45539	0.611442	0.564209	0.61459	0.163774	0.689206	0.276499	1.37031	0.229805	0.461995	0.0865367	0.177603	2.06006	0.435739	5.44903	0.941994	0.802561	0.5113	0.740802	0.0660183	0.622035	IgG_1_1703	IgG_1	IgG_1
IgG_1_1704	1.44834	0.13918	0.292074	0.16453	0.22523	0.103637	0.0703612	0.0821058	0.114773	0.157697	0.0135135	1.18683	0.0410321	0.0144399	0.648727	0.027027	3.337	0.796382	0.0923385	0.0675676	0.250412	0.027991	0.161723	IgG_1_1704	IgG_1	IgG_1
IgG_1_1705	2.20267	0.167291	0.377526	0.111535	0.25014	0.117196	0.0393272	0.0630157	0.0980134	0.259181	0.037706	0.981845	0.0333273	0.0328342	0.808445	0.111419	0.634184	0.132693	0.175082	0.0485519	0.292548	0	0.0634921	IgG_1_1705	IgG_1	IgG_1
IgG_1_1706	1.68264	0.135892	0.439534	0.153909	0.148345	0.157225	0.0295137	0.148806	0.0212203	0.115165	0.0270918	0.292149	0.0372322	0.0326721	0.62656	0.0882271	0.925035	0.236964	0.0842068	0.0432152	0.434984	0.0552538	0.196421	IgG_1_1706	IgG_1	IgG_1
IgG_1_1707	0.629521	0.434417	0.885005	0.232418	0.394809	0.536678	0.0232558	0.509387	0.0561112	0.516022	0	0.901093	0.0991592	0.0865105	1.79024	0.363915	3.78452	1.04168	0.433485	0.0697674	1.00212	0.139535	0.37474	IgG_1_1707	IgG_1	IgG_1
IgG_1_1708	1.04235	0.271617	0.648079	0.217155	0.330766	0.285528	0.0905107	0.232025	0.146952	1.02303	0.110881	1.01241	0.0524286	0.0871987	1.36272	0.189672	1.64516	0.53351	0.215975	0.0464107	0.79648	0.100237	0.263299	IgG_1_1708	IgG_1	IgG_1
IgG_1_1709	0.369875	0.901916	10.1781	0.569503	0.673476	0.942654	0.17225	0.746272	0.282077	1.85594	0.190404	0.456593	0.135838	0.25196	3.14698	0.551233	0.84766	0.30879	0.877708	0.214352	0.614534	0.0692479	0.8994	IgG_1_1709	IgG_1	IgG_1
IgG_1_1710	0.510246	0.553547	9.45706	0.455934	0.558033	0.771194	0.25726	0.822066	0.414037	4.90345	0.286476	0.275704	0.0758105	0.326566	2.46571	0.434301	2.78571	0.462783	0.753074	0.24958	0.634944	0.216069	0.989803	IgG_1_1710	IgG_1	IgG_1
IgG_1_1711	0.166667	1.46698	33.943	1.64671	1.75866	1.33568	0.346936	1.96037	0.558282	7.79523	0.341204	1.13183	0.215233	0.320473	6.53854	1.7301	3.75478	0.839981	2.63435	0.906834	2.08289	0.752552	2.01801	IgG_1_1711	IgG_1	IgG_1
IgG_1_1712	0.280491	0.573504	6.5466	0.600966	0.566867	0.684535	0.20638	0.788519	0.382391	2.58192	0.191396	0.409041	0.200694	0.238456	2.64008	0.538538	2.56244	0.413097	0.976175	0.626233	0.888941	0.161847	0.89379	IgG_1_1712	IgG_1	IgG_1
IgG_1_1713	0.763994	0.295614	0.737665	0.318613	0.308841	0.249809	0.0408163	0.124835	0.0813213	0.417239	0	0.66295	0.0777327	0.022468	1.37149	0.26371	4.18191	1.27864	0.359327	0.360505	0.875347	0.157741	0.855645	IgG_1_1713	IgG_1	IgG_1
IgG_1_1714	1.61673	0.156461	0.375107	0.131972	0.0923769	0.162235	0.0499244	0.173249	0.101262	0.319274	0.0454545	0.371878	0.0181086	0.0494943	0.973868	0.174486	1.97618	0.4666	0.156831	0.024063	0.240359	0.0481234	0.106745	IgG_1_1714	IgG_1	IgG_1
IgG_1_1715	2.47738	0.0792088	0.324135	0.132961	0.241089	0.211143	0.0333695	0.0781226	0.016129	0.178092	0.016129	0.83325	0.0322581	0.0697999	0.694388	0.016129	1.42024	0.503846	0.12545	0.0994986	0.417113	0.0388084	0.120167	IgG_1_1715	IgG_1	IgG_1
IgG_1_1716	2.11093	0.0445932	0.04	0	0	0	0	0	0	0.0204221	0	0.624085	0	0	0.0610228	0.0767879	0.04	0.183562	0	0	0.281293	0	0.137556	IgG_1_1716	IgG_1	IgG_1
IgG_1_1717	0.163742	1.01505	7.55699	0.395596	0.585075	0.775864	0.101514	1.31227	0.387059	3.33256	0.261669	0.436036	0.209064	0.324804	1.95367	0.573588	0.512642	0.0811515	1.0025	0.401766	1.43151	0.047619	1.13282	IgG_1_1717	IgG_1	IgG_1
IgG_1_1718	0.652681	0.385146	4.08341	0.182127	0.378753	0.52088	0.129307	0.422278	0.234321	1.61919	0.0939802	0.219925	0.0500928	0.309124	1.29778	0.335814	0.260122	0.0326065	0.437607	0.111595	0.465546	0.0560562	0.412967	IgG_1_1718	IgG_1	IgG_1
IgG_1_1719	0.352981	0.554726	8.4266	0.489415	0.768155	0.621545	0.262475	0.690227	0.556154	2.4532	0.247105	0.314706	0.140229	0.297303	2.52732	0.475723	0.360687	0.17744	0.891336	0.364216	1.05268	0.0989813	0.810242	IgG_1_1719	IgG_1	IgG_1
IgG_1_1720	0.452442	0.533363	3.85443	0.17888	0.310812	0.433366	0.134328	0.669473	0.202111	1.77213	0.124382	0.152994	0.0447761	0.129408	1.48751	0.532483	0.154368	0.0753412	0.628392	0.242256	0.69986	0.0787549	0.769839	IgG_1_1720	IgG_1	IgG_1
IgG_1_1721	0.304277	0.410616	4.56671	0.358277	0.353745	0.385297	0.159845	0.332668	0.263737	2.79759	0.0947209	0.258595	0.0175439	0.25196	1.25931	0.421581	0.442392	0.113872	0.637777	0.041343	0.704542	0.0890475	0.452634	IgG_1_1721	IgG_1	IgG_1
IgG_1_1722	0.257972	0.90229	12.0193	0.363419	0.587146	0.727174	0.282982	1.18089	0.436117	6.43673	0.223957	0.331618	0.0555556	0.253914	2.93197	0.554585	0.966863	0.0673662	0.445391	0.30483	0.656317	0.0277778	1.22426	IgG_1_1722	IgG_1	IgG_1
IgG_1_1723	0.230773	0.833354	7.25282	0.265678	0.6253	0.487303	0.202864	0.89602	0.322704	2.95122	0.138077	0.367509	0.120161	0.222822	2.17771	0.240494	1.15351	0.156922	0.869279	0.248185	0.586219	0.149474	0.766712	IgG_1_1723	IgG_1	IgG_1
IgG_1_1724	0.27994	0.930297	17.6156	0.76721	0.994716	1.3725	0.329122	1.35007	0.396603	4.35946	0.279668	0.631667	0.135593	0.474571	3.73519	0.764396	2.10052	0.313358	1.49392	0.509087	1.67085	0.137937	1.5742	IgG_1_1724	IgG_1	IgG_1
IgG_1_1725	0.343785	0.589608	6.07652	0.184013	0.403102	0.708801	0.226371	0.487653	0.675985	3.50011	0.33467	0.163708	0.173267	0.241601	2.69135	0.526881	1.72829	0.194072	1.39656	0.279793	1.22259	0.157895	1.25086	IgG_1_1725	IgG_1	IgG_1
IgG_1_1726	0.379484	0.829791	7.54225	0.838668	0.669651	0.883317	0.191098	0.725283	0.369452	2.4873	0.167654	0.536524	0.0931124	0.298277	3.11365	0.66664	3.59387	0.796906	0.891271	0.54706	1.21883	0.20439	1.47208	IgG_1_1726	IgG_1	IgG_1
IgG_1_1727	0.951891	1.43347	3.53168	0.889897	0.661993	1.04115	0.203184	0.778305	0.730238	1.86385	0.238368	1.13311	0.268221	0.383662	4.36459	1.19075	94.8087	15.8521	1.03309	0.74005	1.33846	0.0943635	1.15757	IgG_1_1727	IgG_1	IgG_1
[truncated: 26,221 more rows]
