# Supplementary material for: Anti-CSF-1R therapy with combined immuno-chemotherapy coordinate an adaptive immune response to eliminate macrophage enriched triple negative breast cancers
Source: Nat Commun. 2026 Jan 3;17:1193. doi: 10.1038/s41467-025-67964-2 (PMC12858953; doi:10.1038/s41467-025-67964-2)
Supplement: Supplementary file 18 — Supplementary Dataset 16 [file 41467_2025_67964_MOESM18_ESM.xlsx]

## Sheet: Sheet 1 - Supplementary Dataset
	CD11b	Ly6G	Vimentin	Pan-CK	CD163	CD4	CD8a	CD127	CD11c	CD44	CD244.2	PD-1	FoxP3	F4_80	CD62L	CD86	S100A8	S100A9	PD-L1	Ki67	CD68	Ly6C	B220	sample_id	condition
IgG_1_1	5.24806	3.24392	17.3676	1.41431	2.63317	0.959859	0.520508	5.36806	1.18396	22.5643	0.92298	0.298032	0.679322	18.4628	5.26823	2.92939	71.5974	118.384	1.73276	2.90991	3.45484	0.373007	6.3315	IgG_1	IgG
IgG_1_2	1.11053	1.29863	15.3158	1.12252	2.3019	0.662414	0.580237	4.64348	1.2548	19.6469	0.583361	0.0623272	0.208333	3.07014	4.20777	1.56964	0.827088	1.08379	2.99441	0.941828	2.86158	0.202272	4.88833	IgG_1	IgG
IgG_1_3	1.89364	2.1374	31.9629	1.95158	2.03638	0.8809	0.399756	3.70829	1.33547	15.1785	0.344886	0.19839	0.596245	7.90917	4.01078	1.94442	0.919088	1.18313	1.85049	5.25006	2.70034	0.373223	4.5239	IgG_1	IgG
IgG_1_4	1.87591	2.77911	65.7728	1.28049	3.76022	1.29696	0.564511	8.23149	1.6305	16.7628	1.01988	0.255728	1.13586	14.4331	6.8552	2.51169	2.59567	3.27353	1.17838	2.17277	2.91743	0.166667	7.09808	IgG_1	IgG
IgG_1_5	4.04609	1.977	25.969	1.61576	2.0406	0.982498	0.55409	4.10558	1.39136	21.0026	0.614469	0.452432	0.383203	14.1805	4.04587	1.9385	2.66635	4.02627	1.2289	1.25845	2.79636	0.35765	4.86694	IgG_1	IgG
IgG_1_6	6.20955	3.2625	30.9858	1.45299	2.37973	1.01826	0.493766	4.03687	1.05567	29.8593	0.966789	0.225018	0.589973	19.2271	4.92434	2.83351	74.9561	130.266	1.57963	2.11948	3.93033	0.756554	7.1691	IgG_1	IgG
IgG_1_7	3.75444	1.98309	14.7994	1.04244	2.37798	0.782786	0.438535	3.37529	1.15744	16.0562	0.746676	0.126242	0.469958	18.4782	4.03828	2.1884	11.3709	22.6705	1.90549	2.423	3.15334	0.338176	6.043	IgG_1	IgG
IgG_1_8	1.63622	1.58798	8.88151	0.979393	1.40729	0.593586	0.228469	1.16949	0.918109	6.80584	0.320013	0.310425	0.549552	2.6968	3.23055	1.18276	0.781847	1.39405	3.5985	0.948351	3.63706	0.186081	2.70731	IgG_1	IgG
IgG_1_9	4.74297	2.36705	19.2494	1.44999	2.23124	0.737402	0.541556	3.95972	1.20847	17.6886	0.885259	0.205761	0.620568	24.9814	5.30559	2.36737	27.3562	50.8668	1.36708	6.85646	2.96862	0.373914	6.02997	IgG_1	IgG
IgG_1_10	4.7071	1.94424	16.0016	1.19082	2.41685	0.465561	0.588787	3.29613	1.63019	15.5927	0.817351	0.173902	0.395636	20.5096	4.86321	1.6328	0.949934	1.16953	1.38253	1.63519	2.52341	0.355098	4.30532	IgG_1	IgG
IgG_1_11	2.79299	1.10117	4.36061	0.644596	1.18807	0.153846	0.153846	1.03351	0.85007	7.37961	0.348008	0	0.0769231	9.3205	2.09475	1.19462	1.22831	1.02452	2.28917	4.47557	1.90375	0.256089	2.97399	IgG_1	IgG
IgG_1_12	4.69519	2.21255	38.2568	1.82003	2.07715	0.915081	0.468424	2.17545	1.32662	28.8858	0.708288	0.207039	0.408392	17.7684	4.23142	2.06852	2.5248	4.31772	1.30157	1.88134	2.80645	0.5461	5.93173	IgG_1	IgG
IgG_1_13	4.27587	2.07165	34.3746	1.8287	1.81759	0.933935	0.36696	2.83452	1.25606	17.9217	0.915013	0.156679	0.531673	18.0707	3.39891	1.98397	1.17354	2.18145	1.00304	2.11222	2.56368	0.568786	7.56355	IgG_1	IgG
IgG_1_14	4.71672	2.74565	19.3639	1.65285	2.44619	0.73861	0.417672	2.9623	1.12375	16.8587	0.916342	0.29699	0.612732	14.262	4.83539	2.42004	51.2949	99.2606	1.22232	3.39464	2.88137	0.419047	6.15106	IgG_1	IgG
IgG_1_15	2.87337	1.65137	12.5783	1.01156	2.08303	0.537798	0.510944	2.82746	0.806547	16.1035	0.638951	0.139993	0.601098	10.9014	3.91264	1.74129	7.89971	12.2311	1.21946	4.96851	2.82145	0.333167	5.22434	IgG_1	IgG
IgG_1_16	4.46776	3.40134	33.0562	1.58368	3.37507	1.20968	0.975573	6.18135	1.1142	21.7542	0.70192	0.0625	0.71125	7.13571	5.9789	2.99095	40.0727	86.2414	2.09026	1.81876	3.59782	0.331936	5.14186	IgG_1	IgG
IgG_1_17	2.09673	2.06939	19.6359	2.40374	3.08756	0.719797	0.471172	2.90038	1.55345	23.6738	0.423837	0.29096	0.527628	10.4145	5.38953	1.80423	2.05878	2.47034	2.1901	1.52755	3.90964	0.1	4.95693	IgG_1	IgG
IgG_1_18	4.69788	3.23348	33.019	1.91181	2.39775	0.971575	0.380302	2.96312	1.10665	22.2201	0.822525	0.310366	0.358798	9.6607	4.53437	2.26384	59.7352	93.1454	1.41695	3.2329	3.35522	0.382627	5.44907	IgG_1	IgG
IgG_1_19	2.23248	1.13035	15.3258	1.01165	1.93123	0.488395	0.347502	2.08236	0.756574	16.915	0.450336	0.13233	0.387911	7.09593	1.88152	1.19355	0.685349	1.43465	1.27993	1.7924	1.32708	0.331252	2.62721	IgG_1	IgG
IgG_1_20	1.94352	1.94379	50.0908	1.53678	2.71917	1.2311	0.804742	4.27736	0.990931	24.5406	0.706087	0.239597	0.445405	7.89013	3.92672	1.63916	1.07126	1.42599	3.12341	0.714143	4.12984	0.48313	7.59452	IgG_1	IgG
IgG_1_21	6.43276	3.74445	36.3345	2.06604	2.87949	0.978214	0.655139	3.89329	1.68709	20.9371	1.24986	0.283323	0.651422	22.7811	5.65491	2.60831	51.4463	86.3961	1.71049	2.36862	3.49608	0.67291	7.80003	IgG_1	IgG
IgG_1_22	5.65216	2.68874	17.4247	1.3135	2.08559	0.564219	0.453329	2.51773	1.27476	12.2898	0.89615	0.179557	0.578886	15.6113	4.52743	2.96856	72.4943	134.074	1.67277	6.0688	3.19346	0.393513	4.29293	IgG_1	IgG
IgG_1_23	4.51845	2.28648	30.9194	1.49803	3.06879	1.06205	0.430392	3.14719	1.60064	18.2029	1.00554	0.161506	0.629248	34.5162	6.48206	2.29542	3.00141	4.07313	1.76332	1.43042	3.78193	0.491923	6.80785	IgG_1	IgG
IgG_1_24	4.92467	2.67342	28.9584	1.41083	2.24075	0.836744	0.534992	2.83255	1.29109	16.724	0.722593	0.209027	0.547012	15.3585	4.51509	2.44813	37.9662	67.276	1.51234	9.80907	3.27738	0.434901	5.32628	IgG_1	IgG
IgG_1_25	1.83885	1.94033	30.7809	1.6256	2.69426	0.618319	0.855619	3.56348	1.25722	6.66849	0.716298	0.0867545	0.661441	14.2833	4.7257	2.64537	0.76255	0.976724	2.66656	1.91054	3.99879	0.252377	3.72397	IgG_1	IgG
IgG_1_26	3.46694	2.58433	28.6778	1.79339	2.60473	0.89346	0.49049	3.41722	1.34634	27.0456	0.729151	0.315976	0.727424	23.9255	5.03133	3.51407	2.69328	4.8427	1.59304	1.90749	4.17158	0.390721	6.50615	IgG_1	IgG
IgG_1_27	3.50419	2.51044	30.8275	1.56298	3.00198	0.823569	0.449622	3.9785	1.33686	18.6592	0.74645	0.208837	0.595025	13.5299	5.00094	2.22469	15.0496	26.8575	1.92275	4.4818	3.03639	0.440193	6.66914	IgG_1	IgG
IgG_1_28	1.3628	1.81353	20.1518	1.17733	2.45413	0.709558	0.429771	2.46685	1.12522	12.4559	0.454573	0.0854579	0.449573	6.20878	3.71376	1.60514	0.941242	1.14711	3.08046	1.75523	2.97035	0.25124	6.31682	IgG_1	IgG
IgG_1_29	2.32804	2.89026	28.1767	1.69853	3.03686	1.30807	0.792866	6.57079	0.673333	30.1385	1.39688	0.1	0.3	10.9283	7.08759	3.08285	34.969	39.6305	2.86836	1.84016	4.183	0.486081	11.5328	IgG_1	IgG
IgG_1_30	4.16432	2.14219	24.6722	1.45273	2.26112	0.774589	0.622596	2.76903	1.07025	19.023	0.677556	0.18019	0.510387	7.99195	4.80602	2.02555	34.1961	65.9149	1.40335	1.71709	2.86298	0.4889	6.37693	IgG_1	IgG
IgG_1_31	3.4162	1.76239	31.6957	1.6443	3.06203	0.641425	1.34841	5.23156	1.88027	27.7755	0.607898	0.445197	0.640648	18.2533	7.62992	3.20267	1.06972	1.66687	1.75233	3.38066	4.03632	0.366214	12.0888	IgG_1	IgG
IgG_1_32	2.06083	1.27253	18.0131	1.01423	2.27691	0.578041	0.450773	2.60306	1.08052	23.695	0.386987	0.129006	0.42537	9.92309	3.16794	1.64832	0.668039	0.780995	1.52472	2.49714	2.04462	0.224037	5.53395	IgG_1	IgG
IgG_1_33	2.57324	1.51685	26.9501	1.42683	2.4835	0.449668	0.546082	3.27698	1.09111	18.7295	0.773528	0.166376	0.667125	6.47092	3.93847	1.40303	1.268	0.871342	0.926819	1.73655	2.55979	0.62967	6.94198	IgG_1	IgG
IgG_1_34	2.9652	2.88651	81.4509	3.67236	3.5504	1.70403	1.06957	8.17832	2.17162	27.1341	0.79743	0.120505	0.724223	11.7873	7.36093	2.63821	1.12017	0.965063	1.87413	1.70171	3.60649	0.584645	13.8879	IgG_1	IgG
IgG_1_35	3.34232	2.02282	25.0642	1.31306	2.8862	0.827403	0.528585	3.59231	1.37539	21.5397	0.86519	0.216843	0.514057	14.2666	5.14461	2.19996	1.0739	1.49495	1.74962	2.27501	3.61695	0.3991	6.96062	IgG_1	IgG
IgG_1_36	3.87091	1.93673	22.1579	1.20534	2.40859	0.707216	0.64164	3.03083	1.28143	5.65208	0.69772	0.160703	0.648228	13.8179	3.85488	2.25926	0.578342	0.943957	1.90207	2.24952	7.83493	0.421086	4.36174	IgG_1	IgG
IgG_1_37	3.07461	0.415555	14.8812	0.457026	0.813944	0.47566	0.247636	0.643812	0.537025	4.19932	0.24929	0.153116	0.203988	2.92748	1.3151	0.881174	0.214673	0.400831	0.480455	0.395345	1.33669	0.257808	1.51601	IgG_1	IgG
IgG_1_38	3.20564	1.38614	16.8363	0.942411	2.05768	0.491275	0.395733	3.30766	1.28279	9.62385	0.543468	0.144167	0.38334	10.8637	3.2352	2.19697	0.408292	0.57689	0.972781	8.87681	2.12722	0.357581	3.60792	IgG_1	IgG
IgG_1_39	2.6491	1.81395	16.5646	1.11835	2.12944	0.536354	0.467579	2.88117	1.14127	13.7418	0.696059	0.129621	0.364814	4.75336	3.50794	1.41975	1.87877	3.02329	2.0445	6.95949	2.60405	0.238868	5.11442	IgG_1	IgG
IgG_1_40	2.61302	1.60219	9.87845	1.47239	3.81894	0.569289	0.498005	4.76018	1.38341	17.1533	0.715155	0.328754	0.504131	9.20404	5.32159	1.91818	1.16196	1.37629	2.10569	0.929976	2.8481	0.257581	5.28732	IgG_1	IgG
IgG_1_41	3.19004	2.06714	17.2278	1.77607	2.24546	0.447697	0.569817	2.87982	1.18015	11.6626	0.840116	0.253962	0.629437	17.1215	5.08731	2.24929	3.34253	5.39687	1.84459	12.4151	3.37336	0.317845	7.67771	IgG_1	IgG
IgG_1_42	9.66348	3.82396	10.4895	1.88354	1.51252	0.836543	0.738868	1.39038	0.919596	15.3804	1.13704	0.268878	0.775786	10.5538	4.18574	2.42823	171.945	332.02	1.43834	4.17802	2.87465	0.354789	4.95234	IgG_1	IgG
IgG_1_43	2.97811	1.9651	37.0196	2.01875	2.1279	0.839278	0.378184	3.90751	1.29181	19.3869	0.513255	0.253152	0.690406	9.58014	4.08462	1.78848	1.2659	2.65347	1.36304	0.559128	2.22665	0.435074	7.55296	IgG_1	IgG
IgG_1_44	1.76303	2.25122	39.0923	2.13673	2.56447	0.930645	0.776791	3.37601	1.09708	14.9706	0.956902	0.287694	0.388069	13.3327	4.28328	1.90256	1.53976	1.68822	1.93127	1.02712	2.31709	0.577194	8.03716	IgG_1	IgG
IgG_1_45	3.60811	2.77899	34.3585	2.26976	3.12012	1.44274	0.400817	5.65791	2.23569	15.6449	0.825881	0.245349	1.01012	12.6901	8.61665	2.22788	1.81355	1.65767	1.81541	12.148	3.10722	0.459613	7.66989	IgG_1	IgG
IgG_1_46	5.00058	3.57233	45.6697	3.29454	2.74898	1.1366	0.70932	3.56636	1.61601	16.8533	1.14245	0.270337	0.724475	10.2276	6.1139	3.07911	51.1598	83.1301	0.930518	1.87853	4.19758	0.423562	8.28081	IgG_1	IgG
IgG_1_47	2.97259	1.64405	23.4632	1.62257	2.39958	0.459522	0.375701	3.05005	1.20512	22.858	0.740954	0.203335	0.493227	6.35198	4.4628	1.59915	2.98864	5.85837	2.52932	1.02981	3.06465	0.439264	4.99868	IgG_1	IgG
IgG_1_48	1.72346	1.74849	18.6027	2.51518	2.89126	0.806335	0.36298	4.96437	1.5114	23.0559	0.850376	0.194386	0.852113	5.22759	4.71696	1.69519	0.818817	1.30523	2.21054	0.614106	3.02664	0.175937	9.09649	IgG_1	IgG
IgG_1_49	3.11465	2.17564	28.5941	1.8563	2.47374	0.782504	0.505844	2.93921	1.11646	15.3999	0.697277	0.25402	0.56676	7.9519	4.38985	2.06469	22.169	39.0358	1.7832	1.80831	3.45629	0.415832	6.63885	IgG_1	IgG
IgG_1_50	2.04534	2.3996	18.9662	3.54003	2.66311	0.962573	0.494799	2.38418	0.835322	7.42027	1.15455	0.220448	0.706064	5.18187	3.55209	1.32016	1.07851	1.85774	1.74944	1.80734	60.3644	1.11635	6.42541	IgG_1	IgG
IgG_1_51	2.8023	2.09452	26.1351	24.0108	2.48553	1.13676	0.520284	2.65259	1.06103	12.4786	0.912465	0.144056	0.533773	7.7622	7.08305	1.68087	8.52022	15.1815	1.75176	1.26199	3.04306	0.349138	5.78578	IgG_1	IgG
IgG_1_52	2.44709	1.57151	18.3489	1.42786	1.92521	0.473978	0.533799	3.09976	0.868022	19.0156	0.497035	0.20018	0.41833	5.07004	3.43643	1.64099	0.51151	0.602129	1.63034	0.887612	2.52368	0.203027	5.73813	IgG_1	IgG
IgG_1_53	2.68061	2.2052	20.2169	1.20885	2.40108	0.819254	0.379732	4.48318	1.1736	18.7632	0.542244	0.131661	0.640358	16.3388	5.24577	2.52917	0.612167	0.858938	2.13272	3.79586	2.99696	0.374307	5.04177	IgG_1	IgG
IgG_1_54	4.84457	1.47353	10.0111	0.876092	1.87402	0.73955	0.420332	3.35367	1.29943	13.0205	0.851012	0.184099	0.374892	8.38993	4.2543	2.19694	0.743414	0.656219	1.43344	1.20196	2.69088	0.42952	5.11744	IgG_1	IgG
IgG_1_55	1.52783	1.51623	23.0077	1.42791	3.81373	0.759994	0.820206	4.70011	1.905	24.2665	0.667549	0.238631	0.618971	5.25114	4.55351	2.10013	0.967415	1.41306	2.52512	1.47538	3.55164	0.515275	10.6347	IgG_1	IgG
IgG_1_56	1.12431	1.37219	27.9203	1.65084	1.95654	0.515658	0.956557	3.25828	1.19679	24.8573	0.718056	0.499268	0.630169	8.34861	4.67948	2.25363	0.515539	1.58517	1.70515	0.924729	2.25253	0.334611	8.31071	IgG_1	IgG
IgG_1_57	3.49272	2.54811	25.2692	2.06198	2.7652	0.643726	0.512423	5.27215	1.79573	27.228	0.922389	0.291102	0.541036	15.2647	4.83459	2.76887	0.684384	0.895807	2.26174	4.63543	3.53472	0.381895	8.24083	IgG_1	IgG
IgG_1_58	4.33257	3.27998	46.5359	1.95165	3.84807	1.24214	0.686848	6.26039	1.8748	61.2971	1.19904	0.0714286	0.931551	15.8361	5.61742	3.67308	1.05976	1.16217	1.85125	3.33101	3.6567	0.450559	13.5744	IgG_1	IgG
IgG_1_59	3.7923	1.80441	32.1533	1.86765	1.70513	0.73356	0.292538	2.9062	0.547672	10.2981	0.479307	0.219884	0.411874	9.04473	3.05803	1.78098	0.869076	1.23651	0.673341	1.58669	2.0004	0.324489	6.5316	IgG_1	IgG
IgG_1_60	2.76155	2.55891	42.5401	2.51673	3.12852	0.871968	1.13532	6.88595	1.37303	33.7811	0.80445	0.142857	0.92005	6.61815	5.66689	2.4302	10.2946	14.1085	1.93662	1.0392	3.75723	0.482265	20.7176	IgG_1	IgG
IgG_1_61	2.96891	2.11999	47.2743	1.52696	2.93553	1.35126	0.492527	10.2042	1.63836	16.6666	0.694716	0.343391	0.455223	9.82261	6.26035	1.87613	0.355549	1.24507	1.52808	0.970406	2.21638	0.465941	20.8447	IgG_1	IgG
IgG_1_62	3.31214	1.90903	18.7081	1.39296	2.3031	0.647352	0.430835	4.08665	2.94816	12.3164	0.615723	0.184415	0.636309	4.42537	4.06918	8.25889	7.78748	13.2599	12.8563	3.96294	2.92153	0.379922	8.15693	IgG_1	IgG
IgG_1_63	5.61009	2.51254	37.1617	1.99519	2.23849	0.827546	0.407574	2.55169	1.36208	7.15886	0.710442	0.141603	0.457873	20.0864	4.08661	2.24458	34.0454	58.203	1.62045	24.6211	2.5783	0.425291	3.95648	IgG_1	IgG
IgG_1_64	5.65286	1.61969	13.4726	1.21211	1.60304	0.565949	0.328638	2.65818	1.02256	22.117	0.490009	0.152575	0.413668	26.2666	4.23037	2.50992	1.04145	0.946195	1.01059	1.96807	2.41001	0.332179	5.59182	IgG_1	IgG
IgG_1_65	2.84894	1.71524	25.1558	1.24864	2.19234	0.85975	0.320536	2.84614	1.15938	14.607	0.592014	0.161273	0.619689	6.74027	4.23614	1.53364	10.7253	16.002	2.38298	4.57478	3.17322	0.227124	4.64224	IgG_1	IgG
IgG_1_66	4.71167	4.55624	37.6125	2.08518	2.70761	0.934501	0.550883	5.93799	1.67713	20.538	1.25387	0.219466	0.667196	12.7557	4.71147	2.53497	43.3515	62.6898	1.36909	2.1836	2.86854	0.367108	6.7773	IgG_1	IgG
IgG_1_67	3.07471	2.14672	33.6569	1.69187	2.45425	0.902551	0.652461	6.42975	1.13766	29.5729	0.446168	0.424569	0.338873	7.99383	5.35072	2.23675	1.18641	1.30184	1.9269	2.12762	3.24737	0.404164	7.57528	IgG_1	IgG
IgG_1_68	3.29056	2.51212	50.204	2.34169	3.19555	1.05138	0.650299	5.14684	1.52303	16.2715	0.916199	0.339965	0.840712	19.7649	6.33857	2.69134	0.925702	1.78462	2.44904	4.25478	4.15649	0.365408	6.53559	IgG_1	IgG
IgG_1_69	3.20542	2.3115	48.734	2.62617	2.501	1.16944	0.48879	6.29812	1.83188	20.2993	1.165	0.0869565	1.02597	14.0263	4.59895	2.55916	31.1164	34.2008	1.49427	2.77454	2.97669	0.460038	11.7526	IgG_1	IgG
IgG_1_70	3.12308	2.06202	35.1344	1.63672	3.04668	0.794448	0.555044	4.30676	2.09502	24.7577	0.897587	0.228873	0.716228	10.4918	4.91396	2.2558	0.829151	1.3627	1.39748	0.947727	3.13313	0.405405	12.5328	IgG_1	IgG
IgG_1_71	2.86544	1.80279	36.2238	1.9402	3.46249	0.437799	0.704188	3.96102	1.54342	35.9131	0.967673	0.259502	0.554681	10.9814	5.78491	2.04664	1.21336	1.02223	2.11511	8.73864	2.72804	0.594382	7.47543	IgG_1	IgG
IgG_1_72	5.69013	2.82919	24.4255	1.6085	2.24195	0.841571	0.773772	3.05003	1.27463	16.3093	0.856866	0.213321	0.496853	12.1241	4.08436	2.89752	68.1464	90.6617	1.5043	9.02953	2.83152	0.419023	6.36908	IgG_1	IgG
IgG_1_73	5.78376	3.24386	27.1696	1.60341	2.61565	0.893054	0.587223	3.61659	1.38428	13.977	0.842077	0.26256	0.486192	16.1624	4.82946	2.52975	45.9579	74.3884	1.86961	11.8015	4.26349	0.501847	6.20978	IgG_1	IgG
IgG_1_74	3.82975	2.58694	41.6634	2.29188	3.14063	1.12528	0.525259	6.08169	1.35459	21.8777	0.924084	0.14579	0.241328	16.3176	7.21208	2.5132	2.67022	4.78035	2.20057	1.81898	6.62676	0.560702	7.61002	IgG_1	IgG
IgG_1_75	4.12396	2.31309	20.0185	1.27719	2.26808	0.732446	0.486287	3.74321	1.11279	14.5365	0.670394	0.191985	0.434458	15.4481	4.77377	2.13452	23.7736	37.5376	1.96218	2.15535	3.78598	0.428618	5.09925	IgG_1	IgG
IgG_1_76	3.77053	2.18393	49.6377	2.30531	3.13755	1.30537	0.692111	6.39234	2.40313	24.3604	0.500686	0.208333	0.839364	15.9353	7.08673	3.77166	0.907964	1.23327	1.29613	1.27543	4.00447	0.263453	12.0986	IgG_1	IgG
IgG_1_77	3.71941	3.35676	37.6873	1.70208	3.47584	0.982559	1.09268	8.79686	2.21922	19.2653	0.605792	0.0558226	0.520037	18.4487	7.43508	2.64686	1.54597	0.760739	2.18668	2.60833	5.60305	0.493971	8.99007	IgG_1	IgG
IgG_1_78	4.58983	2.11172	12.2153	1.27823	2.27003	0.774422	0.320822	3.44758	1.13492	10.4228	0.636722	0.261868	0.467471	34.5582	5.0507	2.3429	0.817422	0.833491	2.19874	9.64793	4.85453	0.535678	5.20676	IgG_1	IgG
IgG_1_79	3.49645	3.01089	45.2402	2.18741	3.66273	0.894982	0.649482	8.71387	1.82924	14.2107	0.799196	0.197521	0.67421	13.5168	7.9483	2.69124	1.23584	1.20489	2.32816	8.98188	5.82329	0.491062	8.84824	IgG_1	IgG
IgG_1_80	3.9767	2.03461	13.6665	1.21681	2.52025	0.691925	0.444368	3.4729	1.12053	11.1194	0.650224	0.222481	0.620997	17.8312	5.44476	2.27366	12.2979	19.6865	2.10702	1.87744	3.67041	0.323563	5.29773	IgG_1	IgG
IgG_1_81	2.84441	1.29061	23.1522	1.32848	2.27524	0.61923	0.36123	3.06449	0.781916	16.1201	0.861912	0.123187	0.418294	4.95887	3.71738	1.52201	1.18564	1.56766	1.63959	21.243	2.83931	0.333652	2.90164	IgG_1	IgG
IgG_1_82	2.40748	1.70184	39.6662	1.48789	2.81003	0.637321	0.87667	3.20101	0.956945	19.7361	0.556835	0.307141	0.661668	7.90963	3.21823	1.19292	1.15554	1.77226	1.6951	1.03288	2.03965	0.404438	5.75027	IgG_1	IgG
IgG_1_83	1.61316	1.84015	26.775	1.10355	2.47304	0.752352	0.321859	5.1971	0.923131	10.7672	0.736818	0.102924	0.601773	8.75827	4.61928	1.65073	0.688973	0.805681	2.15446	2.4519	2.0826	0.147858	9.69171	IgG_1	IgG
IgG_1_84	4.99727	2.97485	34.8955	2.01849	2.7641	0.835923	0.625969	4.80486	1.44408	19.9974	0.792948	0.210033	0.895873	16.4421	5.44216	2.64784	30.6544	48.8552	1.15412	1.542	2.9636	0.4951	8.54755	IgG_1	IgG
IgG_1_85	4.41025	2.0179	11.8269	0.920174	2.33996	0.827961	0.266694	2.94457	1.5182	19.6357	0.701164	0.395362	0.268741	14.0108	4.46801	1.90334	0.696605	0.618903	1.13286	1.31541	1.99435	0.328849	4.20986	IgG_1	IgG
IgG_1_86	3.4079	2.28467	45.7736	2.2658	2.946	1.12371	0.616126	3.17089	1.00998	22.5685	1.19725	0.168731	0.504279	8.09466	4.54875	2.21496	0.697089	0.996385	1.15967	2.0665	2.08153	0.198336	13.3005	IgG_1	IgG
IgG_1_87	2.75842	1.37233	13.8007	0.819034	1.96027	0.436329	0.359353	2.65694	1.40108	10.2596	0.427028	0.182417	0.402467	8.83154	3.66286	1.50077	1.04182	1.00679	1.34621	6.09845	3.00412	0.17403	3.94792	IgG_1	IgG
IgG_1_88	3.00406	1.58385	23.7241	1.21111	2.58959	0.468195	0.376942	5.55131	1.30725	14.7924	0.593684	0.143602	0.483551	11.001	5.00541	1.68426	0.781455	0.873756	1.56334	6.34443	3.28578	0.29161	5.53738	IgG_1	IgG
IgG_1_89	1.21672	1.55172	20.4623	1.75533	1.77688	0.627989	0.387221	4.44	1.26812	17.7415	0.67305	0.133333	0.147886	3.69582	3.39955	2.93571	0.749086	0.999066	2.06001	0.249365	2.21176	0.141985	5.90335	IgG_1	IgG
IgG_1_90	2.92626	2.09315	40.6856	1.47503	2.71524	1.02856	0.511341	4.70852	1.49314	21.7662	1.00287	0.339966	0.691424	7.5038	5.17652	1.94053	1.4829	2.44293	1.76413	7.77143	2.97452	0.282633	4.35606	IgG_1	IgG
IgG_1_91	2.54231	2.3712	50.7621	2.66593	2.79639	0.906846	0.730621	3.3202	1.53395	30.8367	0.784167	0.22053	0.67619	11.4989	4.96808	1.84659	2.45387	4.50517	2.12616	1.63157	2.98418	0.41393	6.08219	IgG_1	IgG
IgG_1_92	2.86784	1.69291	12.1835	0.987026	1.79711	0.797838	0.361281	2.36866	0.867151	6.63848	0.372355	0.200818	0.364006	5.81823	3.34276	1.22189	1.08288	0.958759	1.18191	1.25355	1.78418	0.168312	2.44407	IgG_1	IgG
IgG_1_93	2.77315	1.07955	11.165	0.309528	2.54198	0.785287	0.125	1.43381	0.642879	8.43876	0.321449	0.0416667	0.231357	3.48582	3.18168	0.673812	1.02841	2.68981	1.3799	1.15617	2.62341	0.205303	4.03323	IgG_1	IgG
IgG_1_94	6.1251	2.8125	35.7471	2.11167	2.53464	0.721327	0.509677	3.89658	1.19006	23.7477	1.02764	0.217118	0.51212	14.4822	4.55082	2.83544	62.6106	104.57	1.15306	2.50598	3.01763	0.481062	6.37354	IgG_1	IgG
IgG_1_95	2.73634	2.1613	29.097	1.45305	2.99983	0.605794	0.432997	5.66177	1.22103	16.471	0.695012	0.161618	0.565766	5.36113	4.27801	1.74796	13.412	20.3121	2.06981	1.26787	2.64048	0.293885	4.74354	IgG_1	IgG
IgG_1_96	6.73972	2.8658	22.5952	1.3317	1.88695	0.853234	0.355198	2.71142	1.16738	16.613	0.706324	0.180512	0.585258	12.8328	3.63188	2.17581	69.5161	116.776	0.988457	2.60788	2.11875	0.413946	4.3517	IgG_1	IgG
IgG_1_97	7.03366	3.23965	21.2804	1.3938	2.55679	0.896541	0.464687	2.83341	1.65888	17.9679	0.891993	0.240281	0.663764	12.1985	12.0121	2.62649	45.0235	78.4049	1.27612	2.60232	4.46326	0.6142	5.48712	IgG_1	IgG
IgG_1_98	3.25756	2.53563	30.184	2.08749	2.67947	0.852915	0.524594	3.26479	1.15579	14.392	0.589418	0.170307	0.566484	9.83025	5.2353	2.14327	15.9995	24.468	2.10171	1.75884	3.42885	0.373758	5.01107	IgG_1	IgG
IgG_1_99	1.13785	0.849531	3.39984	0.883792	1.78902	0.443539	0	1.7085	0.514545	2.53716	0.314841	0	0.31361	1.67335	2.33922	0.271715	0.609651	0.270367	1.78433	1.81701	2.84723	0.5128	1.86316	IgG_1	IgG
IgG_1_100	6.05941	1.3609	18.7571	1.10673	1.28266	0.525364	0.258873	2.16557	0.499091	12.4655	0.459463	0.131657	0.36153	9.59526	1.74695	1.05091	6.98194	13.8025	0.75615	1.11404	1.13682	0.305033	3.22548	IgG_1	IgG
IgG_1_101	3.61159	1.63017	27.2781	1.49397	2.51249	0.727444	0.5303	4.49425	1.42807	35.9929	0.768175	0.299149	0.648135	13.9675	4.17247	1.9824	1.27564	1.83201	1.32638	0.931772	2.33348	0.3971	8.90078	IgG_1	IgG
IgG_1_102	1.56631	1.31097	17.3218	1.11962	2.24363	0.492419	0.572394	4.31208	1.01172	6.2706	0.449755	0.111111	0.111111	2.59674	4.27911	1.74827	0.773208	0.965815	2.65261	0.412783	2.53001	0.111111	7.25425	IgG_1	IgG
IgG_1_103	2.9343	2.50719	46.2129	2.1929	2.30898	1.22932	0.760648	5.31389	1.23769	15.8236	0.740201	0.151314	0.717675	14.3349	6.00377	1.9125	1.3615	1.78925	1.33986	1.32179	3.02197	0.619301	10.1776	IgG_1	IgG
IgG_1_104	2.34558	1.8493	33.7988	1.78916	2.69353	0.858075	0.52537	2.86653	1.13488	13.8887	0.896479	0.184929	0.339727	6.8516	4.4708	1.76972	2.66625	4.46688	1.59666	2.60279	2.92719	0.361716	6.26484	IgG_1	IgG
IgG_1_105	2.87945	1.61568	18.9966	1.0929	1.98104	0.57465	0.342488	2.48813	0.873952	17.6234	0.616634	0.199683	0.323023	12.7469	3.67487	1.8904	0.941444	1.43548	1.56978	2.48221	1.94242	0.24284	3.80749	IgG_1	IgG
IgG_1_106	3.30202	2.7245	72.0261	3.42857	2.84122	0.856167	0.701472	6.75157	1.64198	15.964	1.15951	0.2821	0.543225	21.6051	7.06639	2.6643	15.5883	25.6789	1.12741	1.65722	4.293	0.691393	16.561	IgG_1	IgG
IgG_1_107	3.35446	1.79644	15.2364	1.40028	2.81781	0.972112	0.688573	3.24081	1.42434	16.3883	0.372831	0.231846	0.456521	13.3507	4.63693	1.73071	12.3789	20.5945	2.33571	1.27532	4.0704	0.226959	8.63052	IgG_1	IgG
IgG_1_108	2.06727	1.44118	29.6312	1.31685	1.92965	0.829965	0.236401	2.47027	1.13652	15.1897	0.462835	0.15992	0.521443	6.61445	3.3181	1.41144	0.424212	0.585445	1.89205	1.00368	2.09503	0.330702	5.71921	IgG_1	IgG
IgG_1_109	2.23791	1.95253	9.6671	0.47996	1.83474	0.886433	0.389559	1.49327	0.35552	8.32719	0.585266	0.0996313	0.502818	5.54466	3.80203	1.50048	0.847787	0.516485	3.22384	0.703991	2.36039	0.175221	2.75589	IgG_1	IgG
IgG_1_110	4.29069	2.10828	27.4201	1.50358	2.29575	0.887421	0.5115	3.13703	1.0496	23.1498	0.726281	0.103072	0.5834	7.99396	4.46434	2.07905	13.4025	23.8963	1.78874	1.049	2.34401	0.486612	7.67269	IgG_1	IgG
IgG_1_111	3.17322	2.66527	61.4017	2.91055	2.93627	1.3779	0.501551	5.88009	1.89168	28.8755	1.1391	0.240425	0.566773	14.2461	5.97077	2.28168	2.10816	3.14886	1.70217	2.155	2.6177	0.527828	9.59113	IgG_1	IgG
IgG_1_112	3.43354	1.83587	24.3064	0.998476	2.01827	0.989841	0.803465	2.63928	2.61147	16.4529	0.372496	0.0666667	0.536791	18.7982	4.73391	2.29606	0.713102	0.445599	1.42019	2.81731	2.56533	0.605391	6.34445	IgG_1	IgG
IgG_1_113	2.13117	1.24561	19.4078	1.3347	2.00449	0.758711	0.369571	3.81134	1.32783	18.7584	0.499123	0.148477	0.49155	4.26364	4.38954	1.8206	0.594824	0.583516	2.26365	1.54078	2.39293	0.445671	7.29779	IgG_1	IgG
IgG_1_114	4.96876	2.35998	26.815	1.31972	2.17999	0.733593	0.572437	3.69084	0.854495	20.4099	0.58501	0.222058	0.368214	9.1855	3.75588	2.2063	20.1112	31.5872	0.969273	1.49141	2.66317	0.405221	5.006	IgG_1	IgG
IgG_1_115	2.73524	2.74992	48.5971	2.74225	2.37407	1.12492	0.590965	5.87085	1.57479	29.4953	0.991144	0.154576	0.216426	7.48738	5.4509	2.27363	13.5961	25.7979	0.792582	1.6106	1.76838	0.443486	17.451	IgG_1	IgG
IgG_1_116	3.59573	1.70539	22.512	1.22949	2.03508	0.688021	0.458309	2.78964	1.80684	9.88336	0.608397	0.254928	0.717623	12.8259	3.59079	3.97596	9.77073	16.2835	6.45495	4.45337	2.52981	0.307433	5.11205	IgG_1	IgG
IgG_1_117	3.08135	2.35073	63.527	2.77981	3.76041	1.49153	0.918228	14.7041	1.85686	18.3347	1.08935	0.151436	0.987491	9.19924	6.82076	2.32012	1.27631	1.3122	1.32772	1.47203	3.39245	0.505544	5.96607	IgG_1	IgG
IgG_1_118	2.7336	2.41879	25.6593	1.84533	2.39236	0.776368	0.67538	3.9687	1.49925	18.1895	0.728488	0.307821	0.649726	15.1577	5.14174	1.86938	0.863187	1.49191	1.94074	2.73287	6.27632	0.39129	5.97281	IgG_1	IgG
IgG_1_119	3.7306	1.89542	19.345	1.31437	2.27825	0.96335	0.459491	3.03993	1.57746	23.3575	0.771768	0.0791273	0.508643	12.6172	4.58843	2.1358	1.58341	1.66615	1.33636	0.773535	2.68923	0.564054	5.66666	IgG_1	IgG
IgG_1_120	3.43591	2.03775	32.2906	1.89647	2.81645	0.836211	0.490652	4.23519	1.49743	13.2683	0.752687	0.201265	0.578663	15.4903	5.05319	2.10575	1.91583	2.7383	1.6445	10.5736	3.05512	0.423561	6.47392	IgG_1	IgG
IgG_1_121	2.14586	2.03469	28.3848	1.43663	2.67988	0.697002	0.303249	3.80292	0.786131	10.5996	0.497951	0.295287	0.742471	7.7062	4.29231	1.75767	1.09742	1.6612	2.24797	14.8387	3.16135	0.455049	5.2761	IgG_1	IgG
IgG_1_122	3.76741	1.875	24.2296	1.35466	2.35799	0.999394	0.653718	2.30414	1.78619	15.5186	0.455133	0.131833	0.578139	16.6894	4.76914	2.1702	0.940842	1.21713	1.45714	1.30128	2.71782	0.301479	8.49526	IgG_1	IgG
IgG_1_123	1.95531	1.8073	16.8173	1.29335	2.44209	0.709514	0.41343	2.34244	1.31021	15.9978	0.650831	0.244514	0.542681	5.72471	3.80016	1.39366	1.19182	1.45881	2.06874	30.6174	3.35652	0.361156	7.9724	IgG_1	IgG
IgG_1_124	2.87535	2.93397	25.1015	1.97549	2.7875	0.970954	0.619216	3.10068	1.60649	12.826	1.52777	0.28166	0.682071	13.8332	5.25911	1.82489	1.21034	1.81547	2.28828	12.693	43.6179	0.905769	6.77308	IgG_1	IgG
IgG_1_125	2.6349	2.06129	30.8821	1.47144	2.34994	1.08659	0.514717	4.02546	1.17487	41.831	0.631097	0.207029	0.521019	13.3375	4.24806	2.27882	1.12886	1.61654	1.26812	0.744935	2.94674	0.339083	6.58022	IgG_1	IgG
IgG_1_126	2.31238	1.91562	19.2258	1.23559	2.41928	0.597018	0.386425	3.33733	1.28491	12.559	0.597108	0.130654	0.529583	8.23324	4.31315	1.94462	0.803615	1.03733	2.25207	24.1645	2.77759	0.305505	5.93847	IgG_1	IgG
IgG_1_127	2.68469	1.61853	15.3705	1.09439	2.03927	0.629193	0.409801	3.17849	1.19736	9.88465	0.466662	0.154106	0.319056	13.8601	3.88968	1.72094	1.0413	1.24929	1.84959	5.62035	2.50611	0.318093	4.30366	IgG_1	IgG
IgG_1_128	2.70456	1.63583	19.8484	1.2016	2.12354	0.63445	0.353103	3.03279	1.05204	12.9237	0.535425	0.15485	0.385823	9.27218	4.02572	1.695	1.28643	2.42499	1.43515	4.73134	2.63917	0.313815	6.1014	IgG_1	IgG
IgG_1_129	3.16621	1.68385	35.2311	1.73906	2.08406	0.74525	0.391141	2.63063	0.96937	20.8517	0.584307	0.2494	0.450933	13.3006	3.50068	1.60526	0.993892	0.832223	1.12623	1.65056	2.35608	0.23506	7.53405	IgG_1	IgG
IgG_1_130	3.64814	1.93184	47.8218	2.41219	2.14887	1.18083	0.368371	5.96461	1.38812	21.2378	0.84176	0.224842	0.571334	11.6388	4.29618	1.49593	0.911609	1.0492	1.41763	0.730601	2.76493	0.160806	6.90711	IgG_1	IgG
IgG_1_131	3.63469	2.1597	32.0572	1.53148	2.81655	0.727651	0.675726	4.28624	1.52376	15.754	0.89839	0.185255	0.600632	11.7442	5.49657	2.15099	0.893934	1.01214	1.46436	1.08571	3.01046	0.422824	8.92837	IgG_1	IgG
IgG_1_132	7.04513	2.21714	19.1419	1.44413	2.73665	0.972391	0.302288	2.19096	0.925333	17.1227	0.624163	0.159668	0.424667	22.3275	3.99462	2.67532	98.9239	152.232	1.52643	4.29951	3.03178	0.242533	5.62059	IgG_1	IgG
IgG_1_133	4.37393	2.52286	44.603	2.60498	3.19764	0.883643	0.616732	7.04134	2.07304	12.841	0.995901	0.211986	0.716606	18.6697	6.66442	2.18168	1.68786	2.08794	1.41498	1.4406	4.83185	0.524668	7.0424	IgG_1	IgG
IgG_1_134	3.80114	1.61473	17.1152	1.05876	1.99473	0.516498	0.602807	4.08626	1.07431	19.1807	1.00631	0.265319	0.495381	20.1109	4.34298	2.36764	2.42626	4.24635	1.83608	1.58611	3.51106	0.517771	5.27551	IgG_1	IgG
IgG_1_135	3.75714	1.48733	11.082	0.98645	1.92708	0.502372	0.489404	2.67127	1.11596	20.49	0.755364	0.198261	0.45878	15.0464	4.23842	1.928	1.06479	1.34336	1.62075	1.0237	2.97434	0.290915	4.1902	IgG_1	IgG
IgG_1_136	3.848	1.71485	12.8298	1.19744	1.99558	0.640265	0.568774	2.66453	1.11519	16.0639	0.467129	0.178571	0.403128	12.3206	5.3263	1.26692	1.74562	2.38563	1.83199	1.6461	2.35756	0.215136	5.24458	IgG_1	IgG
IgG_1_137	3.14818	1.36443	11.0453	0.821471	1.50305	0.351361	0.349338	1.72402	0.773218	8.30245	0.630102	0.180307	0.336147	10.9296	2.82865	1.24597	1.5688	2.5104	1.36558	5.3544	1.60618	0.115789	3.23063	IgG_1	IgG
IgG_1_138	3.51085	2.01616	18.3388	1.23885	2.30033	0.710525	0.407801	2.90463	1.19319	21.7456	0.643024	0.140014	0.588377	7.74632	4.03535	1.76945	8.47962	14.1394	2.08045	1.07415	3.18372	0.379483	7.32979	IgG_1	IgG
IgG_1_139	3.94993	1.58523	16.3048	1.08528	2.01199	0.626314	0.575425	2.89955	1.08301	10.9781	0.485809	0.121782	0.412182	5.20035	3.69716	1.53659	0.530489	0.80759	1.51104	3.04078	2.18501	0.216811	5.21172	IgG_1	IgG
IgG_1_140	7.19235	2.97387	14.6513	1.27857	1.71449	0.70976	0.633366	2.29538	0.843411	14.4515	0.643061	0.0647045	0.474447	19.918	4.00114	2.81201	74.8958	124.935	1.07782	2.7891	2.8273	0.516935	4.38692	IgG_1	IgG
IgG_1_141	7.01233	2.85463	21.2475	1.93943	2.28874	0.668569	0.493525	2.84293	0.71245	25.5893	0.531089	0.33358	0.85892	9.36058	4.16699	2.86538	74.3294	130.401	0.853067	1.80113	2.50057	0.477313	5.63402	IgG_1	IgG
IgG_1_142	2.35487	1.73238	26.1447	1.67687	2.73686	0.64468	0.651959	3.06814	1.0664	15.0665	0.597272	0.251998	0.745128	18.2597	4.62087	1.88497	0.617444	0.598664	1.91151	1.44965	3.36375	0.317627	6.32434	IgG_1	IgG
IgG_1_143	3.1602	2.22995	36.373	2.24571	2.45808	5.31032	0.463407	2.47825	1.21699	22.7854	0.767624	0.209842	0.690999	17.6338	4.02229	1.99576	0.817907	0.592113	1.50815	1.89542	3.59126	0.543613	6.30934	IgG_1	IgG
IgG_1_144	3.24778	2.12306	31.0258	1.49603	3.57841	0.697696	0.52043	9.19325	1.27663	15.0246	0.682075	0.288314	0.621802	11.7495	5.36919	2.23181	0.940876	1.38701	1.94532	1.63295	3.40562	0.459734	6.43079	IgG_1	IgG
IgG_1_145	4.59823	2.21335	20.3487	1.55582	2.17985	0.714821	0.430139	3.11032	0.931686	13.3453	0.671429	0.23251	0.612081	13.758	3.88592	2.05514	21.7131	32.6609	1.58782	3.61144	4.14879	0.340828	4.49373	IgG_1	IgG
IgG_1_146	4.24923	2.2383	16.7838	1.21612	2.46319	0.385669	0.463621	3.76352	1.17772	14.5591	0.616339	0.191795	0.6703	8.3291	4.70845	1.5638	8.13155	14.6382	2.12131	11.8388	2.61106	0.259961	6.58269	IgG_1	IgG
IgG_1_147	3.68363	1.86632	22.1857	1.22132	1.82928	0.729612	0.616997	3.44909	0.735079	22.789	0.600013	0.10238	0.493974	10.4591	5.53744	1.54797	1.11106	1.22516	1.32645	1.04522	2.52595	0.569504	6.6815	IgG_1	IgG
IgG_1_148	3.94754	2.08555	35.7336	1.75301	2.2875	0.702796	0.521396	2.95074	1.01456	18.7695	0.655735	0.135026	0.523213	15.6282	3.80564	1.85435	0.919919	1.545	1.0947	2.43241	3.05791	0.437361	5.33944	IgG_1	IgG
IgG_1_149	2.48395	1.83181	25.6018	1.29819	2.55103	0.77616	0.445648	3.65108	1.2548	17.052	0.59752	0.155737	0.561984	15.1718	4.70921	1.67843	0.928828	1.0306	1.80577	1.30284	3.06263	0.431139	5.73377	IgG_1	IgG
IgG_1_150	5.85844	3.04714	23.3291	1.44275	2.40957	0.879399	0.615448	4.60728	1.02274	21.2093	1.06731	0.186626	0.515853	10.5875	6.33653	2.79298	59.4655	110.824	1.44178	2.57623	3.39419	0.412782	7.26852	IgG_1	IgG
IgG_1_151	3.24192	2.26303	31.5608	2.08608	2.86012	0.879882	0.430698	4.27773	1.14827	16.6881	0.535645	0.250129	0.681227	6.78917	4.5514	2.22507	1.15754	2.32743	1.72057	28.6135	3.23445	0.549828	4.95003	IgG_1	IgG
IgG_1_152	2.80795	1.93786	34.1203	1.38348	2.67631	1.10693	0.533706	4.62761	1.39659	15.1016	0.569399	0.254579	0.637426	8.41309	5.64064	1.65943	1.44115	2.51331	2.10618	9.88608	3.02802	0.276756	6.30353	IgG_1	IgG
IgG_1_153	3.46427	1.71354	19.2893	0.990536	1.76363	0.52859	0.554892	2.54709	0.913364	19.2161	0.532512	0.151758	0.453365	9.06373	3.11126	1.4894	1.00204	1.3296	1.21171	1.0037	2.32845	0.413456	6.7097	IgG_1	IgG
IgG_1_154	4.59559	3.00461	21.557	1.85036	2.51683	0.957146	0.860668	5.3446	1.0854	17.9763	0.839179	0.176736	0.391905	14.604	5.2057	2.67043	75.8159	114.413	1.50703	3.98925	3.85934	0.374367	7.77538	IgG_1	IgG
IgG_1_155	3.27243	1.8198	19.8978	1.0175	1.98787	0.630532	0.576205	3.32402	1.06596	17.7621	0.523622	0.106667	0.417947	7.01309	4.01353	1.85847	1.26654	1.83604	2.26682	0.99338	4.16717	0.33009	6.40673	IgG_1	IgG
IgG_1_156	2.72059	1.30628	17.1616	0.967482	1.81882	0.590218	0.471084	2.87363	1.7717	19.0548	0.595904	0.236319	0.553561	9.53396	3.95446	1.49351	1.28048	1.62155	1.57284	3.52935	2.30276	0.301734	4.96499	IgG_1	IgG
IgG_1_157	3.17348	1.61795	27.5144	1.40153	2.92918	0.476975	0.40582	3.10579	1.24271	15.705	0.670433	0.154304	0.219486	9.50668	4.59708	1.61398	0.477108	0.986028	1.70321	3.00668	2.33923	0.41182	7.85718	IgG_1	IgG
IgG_1_158	2.88974	2.06065	28.0551	1.82015	2.91999	0.712665	0.636681	3.60508	1.68147	8.24247	0.719745	0.147921	0.533339	15.7394	4.41884	2.03272	1.82089	2.39815	2.70386	5.11238	2.88503	0.377113	4.97358	IgG_1	IgG
IgG_1_159	2.62793	1.65352	15.8864	1.08089	2.20024	0.551396	0.333414	2.85197	0.923389	11.505	0.612051	0.187965	0.384356	8.53289	4.11593	1.50368	0.913772	1.31632	1.92472	2.19628	3.04549	0.304455	4.56922	IgG_1	IgG
IgG_1_160	5.00778	2.87701	35.0589	2.16282	3.3749	0.943625	0.518926	4.33976	1.15417	18.7774	0.748702	0.223303	0.669529	29.0873	5.84097	2.4676	6.0914	10.6021	1.28876	1.5367	3.68153	0.488102	12.4459	IgG_1	IgG
IgG_1_161	2.5844	1.48238	34.0714	1.66771	2.42924	0.634309	0.547339	3.60658	1.18224	21.6213	0.723057	0.0936349	0.485678	5.49002	4.4039	1.41637	0.661679	0.860904	1.4882	0.869719	2.28585	0.376499	8.49755	IgG_1	IgG
IgG_1_162	3.41211	2.57034	36.7908	2.30475	3.51344	0.985273	0.585899	6.65057	1.56845	13.4695	0.939418	0.275201	0.708434	15.495	5.66236	2.56489	1.15562	1.62088	1.97754	5.00767	12.2408	0.490574	6.6881	IgG_1	IgG
IgG_1_163	1.93808	1.93995	22.973	1.20564	2.86356	0.730034	0.554032	7.06431	1.18831	13.2186	0.486708	0.121287	0.443802	6.63048	5.0432	2.05166	0.931522	1.30413	2.62401	8.57812	3.20746	0.41392	4.85027	IgG_1	IgG
IgG_1_164	4.60222	2.57127	18.6341	1.46281	2.64445	0.728032	0.434525	2.96176	1.18809	13.3884	1.03112	0.255367	0.576287	13.3456	4.7834	1.9467	31.5879	49.9406	2.13926	6.63808	8.62442	0.494461	5.74455	IgG_1	IgG
IgG_1_165	3.90856	1.80944	25.2372	1.36287	1.93624	0.6808	0.386026	2.39905	1.01406	17.6873	0.625552	0.117212	0.419511	20.4396	3.89223	2.1272	1.59153	2.5944	1.12678	1.35464	3.78251	0.48616	4.58975	IgG_1	IgG
IgG_1_166	2.90218	1.81074	12.4033	1.04448	2.56277	0.59279	0.613878	4.06316	1.20698	14.4825	0.789767	0.189592	0.55056	9.51388	5.50338	2.14089	0.857628	1.17827	2.3738	8.68432	3.21059	0.513841	7.15666	IgG_1	IgG
IgG_1_167	4.14875	2.37464	37.0325	1.75198	2.33549	0.943733	0.415449	3.47747	1.2608	24.3385	0.735421	0.190849	0.523633	15.4415	4.55381	1.98278	16.2785	26.6673	1.59491	2.1421	3.08803	0.431608	6.28458	IgG_1	IgG
IgG_1_168	3.77394	2.5032	61.1058	2.16062	2.95855	0.880049	1.10685	8.37322	1.31607	17.2257	0.678237	0.138167	0.703484	15.7055	7.6164	2.74887	1.69978	2.68671	2.00451	3.09554	4.1801	0.640448	6.14397	IgG_1	IgG
IgG_1_169	2.6224	2.14959	37.6677	1.80893	2.47253	0.790724	0.698679	4.71179	1.19715	25.3823	0.825448	0.157581	0.627127	15.6355	5.48284	2.23324	0.682331	1.12411	1.4044	0.968625	2.90618	0.472727	9.14669	IgG_1	IgG
IgG_1_170	3.20866	2.49386	82.3366	3.71238	3.29401	1.35878	0.822114	5.07956	1.8828	16.6624	1.24313	0.244458	0.667919	15.5557	5.30817	2.79784	0.979202	1.76231	1.51712	1.37572	3.30295	0.522182	16.8024	IgG_1	IgG
IgG_1_171	6.59168	2.6384	39.6299	1.94506	2.02642	0.833792	0.537698	2.80445	1.0734	24.1589	0.830697	0.120198	0.618187	11.1153	3.75774	2.09492	66.3952	115.694	0.952506	2.62993	2.5928	0.448818	5.8226	IgG_1	IgG
IgG_1_172	2.15327	1.55318	14.8311	1.0645	1.69739	0.689344	0.384053	2.70897	1.08531	17.0369	0.638662	0.253043	0.341298	4.06402	3.96773	1.30211	6.81462	10.067	1.99041	1.68769	3.93096	0.401467	3.72596	IgG_1	IgG
IgG_1_173	3.73605	2.01379	23.3126	1.31717	2.37909	0.555555	0.6603	3.17373	1.29029	10.7331	0.599823	0.233656	0.515002	14.5874	4.89173	2.51	1.35003	1.41412	1.90843	1.73609	2.87902	0.252544	5.48528	IgG_1	IgG
IgG_1_174	2.19484	2.19284	32.4976	1.76929	2.85894	0.893697	0.700015	4.75143	1.06496	19.9301	0.803755	0.223944	0.686215	13.5309	4.54025	2.21718	0.80126	0.975304	1.8502	1.14964	3.08827	0.372741	14.1371	IgG_1	IgG
IgG_1_175	3.1848	1.51642	17.134	1.01553	1.53235	0.604349	0.20701	1.70147	0.660573	13.5051	0.354414	0.0728658	0.284034	9.34497	1.95807	1.43421	10.6805	19.6246	1.60198	0.872287	1.38059	0.198233	2.88955	IgG_1	IgG
IgG_1_176	3.54956	1.76522	22.7759	1.27364	2.21372	0.577275	0.77561	6.31117	1.12359	18.1931	0.675579	0.147714	0.512267	12.3363	4.54505	2.86951	2.06254	2.76831	1.53788	4.05604	2.77509	0.375548	11.9455	IgG_1	IgG
IgG_1_177	3.0963	1.58009	19.5871	0.950399	1.69564	0.4651	0.542426	3.27299	0.786883	11.6588	0.666705	0.231756	0.387208	19.287	4.49542	1.94674	0.599675	1.41803	1.57813	1.82448	2.22502	0.354859	3.75457	IgG_1	IgG
IgG_1_178	2.13668	2.18548	50.7874	2.65162	2.87437	1.27407	0.729196	8.68893	1.36582	15.9725	0.779405	0.05	0.448467	10.4672	7.05382	2.10935	1.2074	2.87726	1.67381	2.45674	3.02815	0.805077	8.91798	IgG_1	IgG
IgG_1_179	1.44314	1.78459	39.9604	1.68803	2.67365	1.18062	0.515989	2.48949	1.48764	19.7671	0.536251	0.0960615	0.643666	4.85793	4.5592	1.53099	3.41833	4.90074	2.10005	0.549145	2.74907	0.157885	6.86873	IgG_1	IgG
IgG_1_180	4.85852	2.34034	31.1889	1.55392	2.71256	0.759297	0.88572	2.95969	1.10211	21.6501	0.626778	0.230348	0.41517	19.2117	4.32089	2.46801	5.07774	10.4122	1.78153	1.38868	2.864	0.231785	6.21389	IgG_1	IgG
IgG_1_181	5.48649	2.79781	44.0785	2.22393	2.35759	0.932911	0.494537	3.60706	1.14288	15.9352	0.989218	0.213459	0.776169	10.3699	4.47358	2.36888	58.9539	111.904	1.21292	1.50722	2.92617	0.43802	8.04125	IgG_1	IgG
IgG_1_182	3.23746	2.31765	20.0194	1.39606	2.39577	0.740508	0.438286	2.70957	1.25292	16.6392	0.641194	0.236341	0.546171	15.7091	4.32408	2.26392	17.1465	24.2318	2.03999	3.52208	3.28454	0.365455	5.10726	IgG_1	IgG
IgG_1_183	2.11397	1.75589	9.24781	2.36487	2.16985	0.424502	0.134175	0.920915	1.40933	2.19265	0.428591	0.1	0.360302	8.54384	1.86339	1.59109	0.798538	1.31561	1.91293	2.08846	1.50367	0.492727	2.5515	IgG_1	IgG
IgG_1_184	2.77025	2.19615	26.1118	1.28416	2.65887	0.673834	0.664215	3.62175	1.26166	17.411	0.754069	0.191744	0.52721	14.8899	4.8519	1.75444	1.40495	1.3549	1.59909	17.9193	3.03414	0.239321	9.35596	IgG_1	IgG
IgG_1_185	3.41525	1.68902	16.0651	1.21119	1.60867	0.553181	0.537628	2.57961	0.931921	22.0193	0.551053	0.163695	0.388553	15.987	3.43288	1.96972	4.09173	5.31525	1.54603	0.941834	2.61976	0.211836	5.52559	IgG_1	IgG
IgG_1_186	2.96609	1.0411	13.7977	0.497961	1.87025	0.627734	0.44679	2.04556	0.734978	19.3907	0.873445	0.119048	0.374913	10.0789	3.52913	1.36793	0.774495	0.898098	1.07267	2.88134	1.69114	0.201179	9.4312	IgG_1	IgG
IgG_1_187	4.36828	3.66178	36.7302	1.54673	2.80406	1.31834	0.411813	3.17878	1.35067	26.2786	0.65742	0.197182	0.432343	9.48319	4.54914	2.04294	43.2545	87.7425	1.2083	1.99927	3.20772	0.466303	5.14319	IgG_1	IgG
IgG_1_188	2.85465	2.16894	26.5904	1.49267	2.63152	0.756323	0.446886	3.83108	1.11381	17.3498	0.632951	0.241221	0.555273	6.5066	4.84022	1.72586	20.8643	37.8171	2.04386	9.43581	3.29381	0.536054	8.10686	IgG_1	IgG
IgG_1_189	1.95573	3.71325	24.8043	1.68454	3.12754	0.923175	1.51342	6.03745	1.53818	18.5076	0.678347	0	0.777903	5.94089	5.34018	2.80898	1.63013	1.46957	2.57881	0.527191	3.13703	0.474482	11.9737	IgG_1	IgG
IgG_1_190	5.44016	2.77744	14.9156	1.1784	2.19605	0.76858	0.429364	2.22632	1.04861	16.3235	0.824444	0.148034	0.559954	14.6012	3.54278	2.23721	33.1164	61.9635	0.905655	5.055	2.53498	0.384498	5.85536	IgG_1	IgG
IgG_1_191	2.35843	1.62701	34.8975	1.75887	2.02747	0.730017	0.322585	2.54188	0.811962	6.82702	0.72077	0.264484	0.928694	4.23776	4.09547	1.2224	1.43903	2.34808	1.38524	35.5212	2.74625	0.22699	5.65453	IgG_1	IgG
IgG_1_192	3.51647	1.83045	23.2973	1.42734	3.40447	0.545942	0.787177	4.2724	1.43662	17.3118	0.706727	0.106925	0.481642	13.3008	5.07861	1.81644	1.1697	1.42497	1.4594	0.766775	3.33744	0.388949	6.96245	IgG_1	IgG
IgG_1_193	4.55484	1.243	15.0779	0.713983	1.65386	0.483025	0.500978	1.36993	0.850643	15.418	0.403943	0.105009	0.345681	4.47402	2.48586	0.999113	0.529064	0.808561	0.940984	1.42024	2.03557	0.245977	3.19541	IgG_1	IgG
IgG_1_194	2.35522	1.879	28.6079	1.53683	2.14497	0.654712	0.762123	3.77961	0.964945	24.042	0.654477	0.19126	0.58561	5.73231	4.76563	1.57326	2.22991	3.79161	1.79761	3.73613	2.35284	0.374739	6.77997	IgG_1	IgG
IgG_1_195	4.53019	2.27704	26.3292	1.53243	2.60262	0.849253	0.541323	2.93531	1.20879	31.9623	0.572037	0.148499	0.48144	14.4099	4.43044	2.20715	24.5946	40.2718	1.38037	1.3936	2.85732	0.487407	6.41497	IgG_1	IgG
IgG_1_196	3.49837	2.24205	21.8282	1.37042	2.43691	0.785992	0.46046	3.67442	1.09759	26.3829	0.654902	0.129257	0.246456	5.52888	4.22301	2.01638	24.7324	32.4162	1.76177	2.71273	2.84252	0.309114	7.33036	IgG_1	IgG
IgG_1_197	4.66507	2.23602	14.3408	1.19983	1.82296	0.877706	0.39712	2.58759	0.954861	15.0179	0.484609	0.146558	0.440644	13.9602	4.00278	2.20433	21.0351	31.307	1.82249	1.8275	2.71593	0.354031	5.67951	IgG_1	IgG
IgG_1_198	4.35288	2.92278	24.965	1.62615	2.42132	0.756083	0.460879	2.80471	0.943695	13.3866	0.779736	0.362424	0.761003	11.0566	4.62273	2.21041	50.1314	77.8044	1.77021	3.30317	3.03842	0.440422	5.27836	IgG_1	IgG
IgG_1_199	6.94246	4.05302	20.511	1.64884	2.7284	1.06409	0.6552	3.65823	1.28116	14.4212	0.99533	0.398817	0.694964	16.4051	4.63638	2.89778	71.2504	120.328	1.40263	2.54313	17.374	0.67182	5.12894	IgG_1	IgG
IgG_1_200	3.06957	1.71613	6.75229	0.946648	1.50754	0.834901	0.351411	1.94848	1.08444	10.0524	0.597248	0.111393	0.499803	7.19285	2.54627	1.5722	0.728881	1.74074	0.894409	0.737599	2.1432	0.286729	6.72594	IgG_1	IgG
IgG_1_201	2.56121	2.37552	64.8688	2.89532	3.08409	1.57875	1.01657	6.22133	1.82212	17.4653	0.784172	0.192002	0.552952	12.7153	5.79073	2.12028	0.976041	1.49654	1.74643	1.5557	3.85562	0.439115	5.97129	IgG_1	IgG
IgG_1_202	2.88429	2.11819	35.0708	1.81358	2.42422	0.882927	0.610872	3.39332	1.7116	13.2195	0.79789	0.186561	0.48787	13.0451	5.24142	1.86757	0.832744	1.09637	1.78219	1.6756	2.72427	0.395648	6.11176	IgG_1	IgG
IgG_1_203	1.60898	1.93817	38.5529	1.77948	2.15943	0.794327	0.491929	3.80381	1.29591	20.2423	0.647129	0.0936665	0.64709	6.00194	3.88627	1.49338	1.05058	0.68559	2.39609	24.2295	2.01945	0.454296	8.1881	IgG_1	IgG
IgG_1_204	3.42635	2.58174	36.2953	2.21624	3.05953	1.26526	0.372981	2.47109	1.21884	14.5198	1.03744	0.221856	0.738907	10.7527	4.50616	1.90235	22.0552	26.8868	1.90117	18.2654	30.0499	0.582263	6.71524	IgG_1	IgG
IgG_1_205	4.89469	2.75388	28.0782	1.66829	1.5409	0.643822	0.991782	3.76433	1.9744	17.7808	0.716198	0.20298	0.747455	27.826	5.23883	1.75619	2.44672	2.23802	1.66295	1.91987	4.27585	0.591038	4.71509	IgG_1	IgG
IgG_1_206	3.90472	1.76554	14.4069	0.933798	2.27341	0.563953	0.455431	2.85038	1.34596	17.7837	0.47262	0.171483	0.444742	18.6249	4.09125	2.94421	0.889987	1.59826	1.76345	2.76486	2.99315	1.13117	5.08044	IgG_1	IgG
IgG_1_207	1.48984	1.81998	15.7059	1.07287	2.2428	0.471814	0.410077	2.81694	1.06627	13.7822	0.56081	0.193575	0.437577	7.99022	3.93362	1.54469	0.813438	1.08442	2.51516	28.8889	2.9569	0.298421	5.73569	IgG_1	IgG
IgG_1_208	4.54435	2.41005	23.4595	1.48826	3.06559	0.536881	0.886855	3.73034	1.28917	25.0748	0.681288	0.132276	0.526539	12.6086	6.37698	1.8342	0.61154	1.2783	1.63962	3.40039	2.36823	0.368702	5.54126	IgG_1	IgG
IgG_1_209	3.62389	1.69548	33.3251	1.59848	2.20889	0.895868	0.574837	2.72146	1.20504	11.0511	0.673362	0.116776	0.65048	9.14366	4.13736	1.65209	1.4968	2.18754	1.78493	2.86997	3.07937	0.364834	5.65007	IgG_1	IgG
IgG_1_210	0.735462	1.25	15.7956	0.751014	2.141	0.5846	0.25	2.05404	0	0.75	0.25	0	0.25	1.95333	1.51481	0.379176	0	1.38638	3.78508	1.57469	3.4474	0.930406	2.22041	IgG_1	IgG
IgG_1_211	5.79933	0.372238	1.73242	0.141123	0.343058	0.0975769	0.149566	0.135797	0.0789474	0.902765	0.0789474	0	0.0497778	0.790447	0.393616	0.118919	0.267512	0.242442	0.195357	0.130799	0.583032	0.0569212	0.525677	IgG_1	IgG
IgG_1_212	2.26623	1.93724	29.6091	1.59963	2.51073	0.854397	0.470883	4.78498	1.30818	17.9213	0.70586	0.173584	0.503687	7.18336	4.45665	1.7288	0.739895	0.882197	2.28136	2.44418	3.29822	0.390275	5.68841	IgG_1	IgG
IgG_1_213	3.56634	3.64126	46.2954	3.04353	3.34773	0.799869	0.311121	4.88439	1.83655	17.246	0.655093	0.0769231	0.590831	12.828	5.81445	2.12266	0.773327	1.87177	1.65251	8.18109	3.8288	0.519242	8.17644	IgG_1	IgG
IgG_1_214	5.09286	2.2687	27.5175	1.95728	2.61904	0.710843	0.512448	3.40723	1.0763	18.6078	0.80472	0.203481	0.436672	19.6899	4.50367	2.23518	14.0368	24.5846	1.07072	1.11241	2.55203	0.390695	7.25031	IgG_1	IgG
IgG_1_215	3.89048	1.82817	24.9618	1.38702	1.94809	0.989567	0.54727	3.27939	0.954937	16.1411	0.500489	0.0601713	0.352488	10.8714	4.21344	1.79241	29.2964	45.5502	1.34372	3.0422	2.52018	0.410842	4.8727	IgG_1	IgG
IgG_1_216	7.33853	3.78623	12.1487	1.23113	2.1475	0.87248	0.495732	2.96595	0.991762	11.5729	0.667534	0.228133	0.376555	20.3626	4.90819	2.77956	92.0285	162.209	1.47423	4.49256	3.20371	0.487419	5.11633	IgG_1	IgG
IgG_1_217	3.12522	2.45271	21.037	1.35607	2.85611	0.689856	0.384145	3.43334	1.2654	22.0572	0.70495	0.234529	0.505558	10.3083	5.84519	1.94414	1.21491	1.51546	2.01023	1.54155	3.61345	0.364633	8.01533	IgG_1	IgG
IgG_1_218	4.17745	2.72877	43.4342	1.94075	2.71576	0.766838	0.484013	3.71582	1.73091	32.402	0.541072	0.0892687	0.436188	16.8129	5.10428	2.05472	1.13124	2.11358	1.3528	1.30445	3.47472	0.395849	5.63821	IgG_1	IgG
IgG_1_219	6.76676	2.74869	34.7352	1.49109	2.23482	0.964653	0.757423	3.54913	1.56896	15.4474	0.87909	0.182937	0.648697	20.0277	5.29028	2.79547	27.2635	43.0125	1.53007	3.77239	3.63195	0.390225	5.08767	IgG_1	IgG
IgG_1_220	2.82976	2.23248	17.1921	1.11987	2.97986	0.489315	0.435241	5.1671	1.22906	12.1444	0.696923	0.110003	0.681314	14.5476	5.80225	2.05758	2.02127	3.267	2.33622	3.92837	5.79498	0.420891	5.84869	IgG_1	IgG
IgG_1_221	3.46181	2.93076	51.3265	2.92669	2.39552	1.02518	0.602357	3.27203	1.44207	15.3929	0.714305	0.208681	0.693069	16.7939	5.52063	1.59932	0.931032	1.17457	1.18647	1.15087	3.10117	0.390373	7.79241	IgG_1	IgG
IgG_1_222	3.62097	1.64387	24.5543	1.49297	2.19539	0.648996	0.547977	2.81462	1.38746	12.8901	0.582617	0.178464	0.436544	10.1225	3.98899	2.01935	0.937733	0.99625	1.19861	9.88312	3.6873	0.312379	5.27067	IgG_1	IgG
IgG_1_223	4.43949	2.15313	26.8513	1.59391	2.64634	0.996307	0.596433	5.69988	1.36778	18.0762	0.677289	0.238361	0.504266	22.4517	5.22443	2.33107	1.04319	1.34521	1.32275	1.6615	3.78677	0.367252	6.88578	IgG_1	IgG
IgG_1_224	4.45427	1.6441	22.6278	0.949749	2.7984	0.56177	0.346774	4.28659	1.01229	23.6217	0.587325	0.0860639	0.529711	11.5498	5.7529	1.19664	3.17656	3.50563	1.29267	1.06798	2.55953	0.342103	5.81233	IgG_1	IgG
IgG_1_225	4.41761	2.52904	26.3728	1.53474	2.16823	0.797941	0.450619	2.47947	1.17846	25.2882	0.723998	0.130459	0.451757	9.72589	3.73441	2.03696	33.1912	57.4036	1.76225	2.31619	2.54358	0.425422	6.43311	IgG_1	IgG
IgG_1_226	3.00117	2.02426	23.394	1.12418	2.78766	0.758482	0.488452	5.1024	1.30919	10.9877	0.597577	0.132399	0.48673	13.4748	5.1534	1.98399	0.699193	1.33759	1.69261	1.98076	2.5912	0.410475	4.46709	IgG_1	IgG
IgG_1_227	2.26644	1.6839	24.5525	1.40664	1.89115	1.0379	1.16324	2.28332	0.840466	7.84671	0.565595	0.254251	0.336931	8.81521	3.67667	1.22402	1.11276	1.63535	1.30329	3.19234	2.41101	0.351126	6.87219	IgG_1	IgG
IgG_1_228	5.05175	3.58721	44.8927	2.04873	2.60107	1.0071	0.668756	3.21042	1.10742	17.588	1.19053	0.27577	0.605	14.3429	5.15652	2.31105	35.5056	80.4931	1.41919	1.48824	18.2752	0.701474	7.10227	IgG_1	IgG
IgG_1_229	2.31229	1.93254	26.4264	2.23749	2.42895	0.964467	0.426098	4.70798	0.939608	6.56205	0.569589	0.0898636	0.454059	5.0311	4.61482	2.07153	0.766642	0.571998	2.04911	4.63854	3.7754	0.117647	8.95891	IgG_1	IgG
IgG_1_230	1.89505	1.38205	31.9794	1.46031	2.62801	0.618989	0.54025	4.95288	1.30379	15.6876	0.726521	0.248987	0.697834	9.2404	3.70117	1.51752	0.680539	1.19745	1.80618	10.4597	2.36283	0.273992	9.13164	IgG_1	IgG
IgG_1_231	6.10329	2.29882	12.4632	0.786088	2.57308	0.411919	0.281129	1.53939	0.610262	15.3629	0.50584	0.0666667	0.651799	22.7504	4.28529	1.97981	10.9388	17.3197	0.773178	1.36625	1.78754	0.197157	4.21325	IgG_1	IgG
IgG_1_232	3.08553	1.90558	19.3512	1.33678	2.90748	0.611896	0.432014	4.3753	1.29983	16.7201	0.665996	0.119155	0.536828	7.13393	4.09886	2.08691	1.26873	0.990425	1.6018	1.0943	2.61869	0.272605	4.69556	IgG_1	IgG
IgG_1_233	2.90911	1.92089	40.5453	1.81029	2.16767	0.652665	0.571257	3.64757	1.57491	20.0368	0.869886	0.160543	0.312932	6.49884	3.54922	1.63294	0.973812	1.63065	1.8263	33.1982	3.47859	0.342884	6.65209	IgG_1	IgG
IgG_1_234	4.49265	2.50294	33.8638	2.49926	3.05346	1.09406	0.64751	4.40043	1.14403	21.1114	0.661937	0.251805	0.50818	13.7514	4.74161	2.19138	3.47546	10.3192	1.554	1.64805	5.13528	0.411183	8.61704	IgG_1	IgG
IgG_1_235	3.74094	1.98221	22.1466	1.0538	2.66734	0.558762	0.616329	3.5978	1.15066	22.901	0.678904	0.130209	0.419072	5.82311	4.1853	1.67413	13.0664	19.1206	1.68743	1.83469	2.56537	0.239424	6.56045	IgG_1	IgG
IgG_1_236	4.45708	2.0088	24.4338	1.53943	2.30107	0.723313	0.478748	3.49484	0.984336	19.2713	0.600752	0.150075	0.424825	12.3514	4.33936	1.78139	4.41313	6.67386	1.34678	1.6338	2.62935	0.375996	8.66927	IgG_1	IgG
IgG_1_237	2.27285	1.60475	28.9016	1.50178	2.35705	0.712765	0.354571	5.24092	1.12074	22.9129	0.649446	0.1814	0.482136	6.78175	4.29349	1.74837	1.28066	1.91032	1.72411	3.4461	2.25408	0.322867	7.45061	IgG_1	IgG
IgG_1_238	2.0726	1.80592	25.4731	1.60666	2.26571	0.704234	0.395509	2.02781	0.851394	10.274	0.468455	0.189617	0.453905	9.35109	3.47647	1.58332	1.25352	1.41786	1.79411	3.71524	2.77808	0.614991	3.49604	IgG_1	IgG
IgG_1_239	2.8946	1.77678	26.1702	1.27534	2.0265	0.849607	0.353116	2.64897	1.04038	21.9641	0.586425	0.246424	0.58026	14.0337	3.6185	1.74839	1.21442	2.42565	1.48283	2.94237	2.65771	0.367499	5.69469	IgG_1	IgG
IgG_1_240	4.23916	1.94317	14.5486	1.4547	3.04579	0.508339	0.254166	2.91621	1.28072	14.084	0.5706	0.152476	0.396447	12.0489	3.9795	2.40986	16.162	30.6808	2.01544	1.43719	3.48432	0.387494	6.70082	IgG_1	IgG
IgG_1_241	4.97724	2.15014	14.4801	1.00644	1.76014	0.524861	0.5634	1.96665	0.826772	10.9113	0.538185	0.103877	0.464563	4.86794	3.10277	1.76386	26.3241	51.1701	1.15092	1.38679	2.19439	0.275255	3.83736	IgG_1	IgG
IgG_1_242	3.30894	2.66117	20.3083	1.50287	2.53349	0.609423	0.498081	4.2565	1.15394	18.1711	0.618703	0.119669	0.448033	11.5019	4.78743	1.35847	1.30894	2.30117	1.82423	1.52649	3.92102	0.265568	5.88434	IgG_1	IgG
IgG_1_243	3.19752	1.88914	17.3594	1.50479	2.48607	0.570826	0.458303	3.20559	1.20162	13.1667	0.623498	0.256362	0.587346	14.9608	4.44295	1.81936	4.32705	5.30933	1.77373	9.17949	3.50651	0.404537	4.89626	IgG_1	IgG
IgG_1_244	5.31905	2.66696	24.3618	1.60166	2.32498	0.799433	0.399349	3.13358	1.24889	15.5205	0.638869	0.157602	0.616124	23.8185	4.64615	2.33759	18.4064	30.8476	1.50831	4.69794	4.14214	0.530101	4.84353	IgG_1	IgG
IgG_1_245	2.74425	2.11791	24.2854	1.40575	2.62088	0.763018	0.578078	3.54192	1.18791	15.2482	0.757961	0.266292	0.52433	8.11997	4.77274	1.87937	17.4779	29.0966	2.374	10.4416	3.42786	0.419697	6.15551	IgG_1	IgG
IgG_1_246	2.83856	1.92331	24.1141	1.53378	2.64855	0.743296	0.487237	3.65044	1.1268	19.2434	0.519327	0.18438	0.454486	6.76446	4.68166	1.79956	0.770291	1.07069	1.97983	13.735	3.32301	0.359017	5.37068	IgG_1	IgG
IgG_1_247	3.27113	1.92894	26.8319	1.6504	2.22647	0.752526	0.34958	3.0625	1.81457	18.9328	0.616814	0.163499	0.345962	21.3781	4.03898	2.06982	0.852108	0.743393	1.42985	0.90107	2.622	0.564744	5.28597	IgG_1	IgG
IgG_1_248	3.38369	0.38328	4.71079	0.222368	0.543671	0.301697	0.2576	0.516011	0.31779	2.37293	0.169012	0.0117647	0.158776	3.71379	0.689885	0.580728	0.347989	0.455717	0.352791	0.49063	0.606765	0.156703	0.940896	IgG_1	IgG
IgG_1_249	4.85041	2.50562	46.4603	2.12492	2.82522	0.910828	0.559894	6.05862	1.92401	18.0301	0.922568	0.208147	0.682685	15.9951	5.78246	2.2942	2.99875	3.26027	1.2828	1.71919	3.19654	0.263114	9.94111	IgG_1	IgG
IgG_1_250	3.70814	1.60234	17.2929	0.881875	1.48168	0.445258	0.186339	3.55338	0.861894	22.5535	0.373026	0.180855	0.458009	15.9139	2.43491	1.15312	0.588694	1.11495	0.715657	6.40637	2.41551	0.244416	11.3333	IgG_1	IgG
IgG_1_251	3.25041	2.00898	10.8819	0.7846	2.30475	0.451185	0.51783	4.02718	1.28823	9.65188	0.302921	0	0.253241	12.9703	5.53079	2.15047	2.03902	3.08708	2.0479	1.63582	3.10249	0.446342	5.43147	IgG_1	IgG
IgG_1_252	2.95836	2.84949	45.0166	2.18784	2.7981	0.730137	0.553087	6.01748	1.46064	21.5077	0.868062	0.198854	0.489459	6.32778	6.36024	2.26888	2.08923	3.88689	1.79494	1.0764	2.6477	0.473425	7.18493	IgG_1	IgG
IgG_1_253	1.59129	1.9131	50.0021	2.83793	2.65084	0.839854	0.172362	3.43609	1.41495	4.63974	0.434465	0.205908	0.563011	5.50334	3.89183	1.11189	0.778117	0.928745	2.27969	1.39533	2.70057	0.114687	6.81407	IgG_1	IgG
IgG_1_254	3.08427	2.53207	28.5632	1.85092	2.25333	0.624904	0.390333	4.39309	0.978518	19.3215	0.623043	0.192817	0.552281	17.1403	5.40167	2.42161	7.4753	9.6511	1.93287	0.905517	2.61269	0.470776	7.89253	IgG_1	IgG
IgG_1_255	2.411	1.99972	26.426	1.56451	2.74739	0.741969	0.514471	3.25105	1.05318	13.7175	0.585969	0.119247	0.546662	5.18455	4.41166	1.49066	4.12249	8.79491	2.19171	7.3886	3.11741	0.311354	5.49626	IgG_1	IgG
IgG_1_256	2.43627	2.28092	38.4828	1.80018	2.87966	1.00993	0.577208	3.6311	1.35846	11.9783	0.700941	0.195088	0.51931	11.5761	5.09032	2.22577	0.795899	1.22165	1.98931	8.85184	3.07489	0.346568	6.11226	IgG_1	IgG
IgG_1_257	3.19474	2.07777	15.1192	1.06991	2.03529	0.538339	0.404255	2.69678	1.19844	6.31356	0.369798	0.146052	0.579485	6.53529	3.0525	1.61946	5.86181	9.94852	1.8472	19.9851	2.45056	0.284499	3.3666	IgG_1	IgG
IgG_1_258	3.71972	2.32638	13.4311	0.823451	2.4068	0.510918	2.95453	1.91376	1.58392	13.2553	0.678698	0.124068	0.716223	18.3819	3.99674	5.17183	19.6144	30.1995	1.41176	5.09037	2.52037	0.535381	3.51677	IgG_1	IgG
IgG_1_259	2.80201	2.17311	25.6277	1.55856	2.517	0.786934	0.523863	3.34223	1.14676	14.8162	0.651624	0.157147	0.544335	9.41638	4.63609	1.8032	12.5094	19.4971	2.20344	12.7708	3.24268	0.343948	4.95485	IgG_1	IgG
IgG_1_260	4.43122	2.12546	34.1777	1.59693	1.89561	0.837383	0.503038	1.84651	0.822567	20.0851	0.673622	0.193912	0.510359	23.1172	3.70619	2.04995	0.624847	0.898457	1.32186	2.15557	2.61552	0.316922	4.50174	IgG_1	IgG
IgG_1_261	4.12021	2.11618	11.6074	1.02917	2.16377	0.546703	0.349283	2.79117	1.21334	16.8552	0.701405	0.169637	0.670842	28.4236	4.33886	3.01567	44.4967	65.5169	1.255	2.5728	2.87497	0.457138	4.81471	IgG_1	IgG
IgG_1_262	3.15791	2.40684	31.7562	1.68314	2.36182	0.861935	0.593197	4.61154	1.64562	25.9651	0.905258	0	0.47014	6.63196	5.54726	2.16704	3.78517	5.53446	1.09475	0.702274	2.49688	0.537721	9.27658	IgG_1	IgG
IgG_1_263	2.84399	1.99939	29.5671	1.59167	3.03004	0.775372	0.452052	3.53951	0.853644	16.2271	0.482208	0.0994005	0.48359	6.18939	3.77464	1.47464	8.23627	9.38269	2.13548	1.03243	2.65387	0.298631	7.34708	IgG_1	IgG
IgG_1_264	3.93193	2.614	24.06	1.57317	2.59253	0.945348	0.476364	4.18182	1.07051	18.2546	0.693113	0.218819	0.622771	8.87863	5.52741	1.90259	21.8072	40.7344	1.75016	3.24016	3.7855	0.365301	6.36225	IgG_1	IgG
IgG_1_265	3.05189	1.92726	21.1405	1.20644	1.93897	0.698356	0.497216	3.52333	1.14853	15.3651	0.574169	0.126819	0.469599	19.9135	4.43509	1.98669	0.855294	1.11762	1.9844	1.10058	2.68349	0.300375	5.73458	IgG_1	IgG
IgG_1_266	3.05329	2.15425	40.2921	2.0748	2.2263	0.807216	0.515697	3.11411	1.26581	22.9625	0.603973	0.12933	0.47724	7.14278	4.02074	1.59469	1.05583	1.82809	1.69117	6.92415	2.29254	0.333764	5.30694	IgG_1	IgG
IgG_1_267	6.79173	3.1566	20.8393	1.35419	1.67333	0.737487	0.280666	2.02119	0.849778	19.6717	0.882227	0.198104	0.548321	15.278	4.14416	1.79008	65.1959	110.251	1.39496	1.98001	2.52385	0.499233	4.55789	IgG_1	IgG
IgG_1_268	6.87937	2.53603	17.6254	1.0819	2.10215	0.961743	0.521302	3.24219	1.4538	15.5273	0.657841	0.142847	0.587572	14.2822	4.83379	2.10551	53.4892	87.5324	1.47347	2.61203	3.05512	0.529159	6.76086	IgG_1	IgG
IgG_1_269	4.03863	3.1467	57.8975	2.40692	2.69176	1.34436	0.360237	3.30351	1.21808	28.0934	0.890842	0.218395	0.486864	11.6145	3.37362	2.27071	53.3238	88.0155	1.27949	1.9238	2.73268	0.544915	5.77555	IgG_1	IgG
IgG_1_270	1.84748	1.09916	9.08584	0.932375	2.80178	0.567225	0.438696	3.1976	0.744406	9.40154	0.522557	0.027027	0.459867	10.7751	3.9742	1.70908	1.16466	1.58645	2.40408	1.01231	2.02936	0.207625	3.4893	IgG_1	IgG
IgG_1_271	2.46833	1.82167	19.951	1.38014	2.40953	0.595143	0.238797	4.00145	1.30568	15.9045	0.650623	0.230543	0.389048	7.47339	4.47593	1.81435	17.6733	33.268	1.85844	1.34678	2.6727	0.291767	5.74609	IgG_1	IgG
IgG_1_272	2.82819	2.16159	42.2965	1.97377	2.60901	1.03493	0.776972	5.23639	1.44456	23.5807	0.799967	0.179015	0.687419	14.9465	5.69091	2.08716	1.10696	1.39566	1.6967	8.36965	2.80678	0.355521	8.05201	IgG_1	IgG
IgG_1_273	4.76606	2.39385	39.6752	2.48192	2.54161	0.668929	0.647403	3.34452	1.0065	16.7965	0.59797	0.0883177	0.55904	14.0813	4.95667	2.08784	5.85931	8.76093	1.66224	4.93503	3.51777	0.393124	5.08681	IgG_1	IgG
IgG_1_274	2.48519	1.77238	31.411	1.59595	2.635	0.72492	0.423373	3.06435	1.1423	12.1538	0.448604	0.214335	0.463345	6.51395	4.54022	1.43728	1.45052	2.51664	1.85027	1.19778	3.67694	0.330991	8.08217	IgG_1	IgG
IgG_1_275	6.40243	3.10902	20.6109	1.51228	2.16059	0.780644	0.477734	3.10392	1.358	18.9253	0.747458	0.166111	0.524954	17.1594	4.24958	2.85592	65.5298	114.252	1.48052	1.87328	2.99467	0.495198	6.3789	IgG_1	IgG
IgG_1_276	3.7064	2.20098	31.8953	1.63799	2.5945	0.970493	0.494372	3.74547	1.26542	15.0433	0.735818	0.174913	0.587239	15.3834	5.39023	1.90973	1.57011	2.37273	1.59702	3.19995	3.79026	0.389828	6.33239	IgG_1	IgG
IgG_1_277	4.34352	2.41621	27.9032	1.40709	3.44532	1.14303	0.629313	4.16846	1.96839	15.5975	1.22918	0.562036	0.939784	21.0955	6.65562	2.8999	1.05635	1.10075	2.46479	1.86951	4.35919	0.474064	7.05954	IgG_1	IgG
IgG_1_278	4.52232	2.8563	30.6963	2.28148	2.69233	1.33094	0.555595	3.70819	1.5022	13.0177	1.57707	0.227519	0.916244	12.7502	5.07129	2.4045	13.9175	22.9864	1.62177	9.79161	52.8414	0.895288	6.47998	IgG_1	IgG
IgG_1_279	3.52499	2.0282	30.7855	1.39518	2.75586	0.901108	0.496468	5.05285	1.29708	30.4175	0.606969	0.103093	0.447921	3.61259	4.80879	1.4829	0.767193	1.1962	1.78565	0.815615	2.68597	0.396962	7.94226	IgG_1	IgG
IgG_1_280	1.97168	1.7276	45.1171	2.31276	2.42065	0.974638	0.854328	4.5569	1.37019	23.4943	0.873448	0.159594	0.520549	5.54338	4.6662	1.41097	0.736129	0.944491	1.69503	1.45928	2.74521	0.387876	8.65782	IgG_1	IgG
IgG_1_281	3.34827	0.139268	1.10159	0.193154	0.239702	0.0181818	0.165743	0.0773522	0.0971019	0.751405	0.0401173	0.0372778	0.0355578	0.413348	0.267829	0.102713	0.0946651	0.216592	0.0669896	0.0697999	0.11107	0.0181818	0.385706	IgG_1	IgG
IgG_1_282	3.67398	0.905395	10.3879	0.9111	2.3857	0.364542	0.106926	2.39254	1.00765	11.5382	0.592836	0.102115	0.52448	16.4536	1.39992	1.92325	0.813036	0.841219	0.881212	7.15995	2.05848	0.373667	4.40876	IgG_1	IgG
IgG_1_283	3.8808	1.70557	14.518	0.687056	2.0647	0.545436	0.272159	2.98893	0.81264	7.95039	0.474581	0.515891	0.8661	9.37094	3.55907	1.64888	1.37418	2.1191	0.895256	1.32156	3.0707	0.315168	3.33809	IgG_1	IgG
IgG_1_284	2.6888	2.20472	30.3027	1.66505	2.86821	0.842029	0.385969	4.82305	1.20804	10.5719	0.606975	0.138805	0.593467	5.48145	4.60676	1.6523	2.48419	4.81572	1.65842	22.1817	3.68207	0.314849	7.94557	IgG_1	IgG
IgG_1_285	4.11164	1.7432	40.688	2.03005	2.39291	0.929772	0.793402	2.77996	1.22809	19.7891	0.628726	0.144057	0.548834	12.8296	3.77254	1.9153	1.08089	0.940498	1.45175	1.74074	2.30918	0.790374	5.87602	IgG_1	IgG
IgG_1_286	2.28368	1.98682	25.5098	1.59734	2.90403	0.451238	0.706387	5.7225	1.30996	18.8547	0.503429	0.248867	0.453694	4.04759	5.60829	2.3105	0.807352	1.15857	1.26855	1.18744	3.03396	0.183681	10.6294	IgG_1	IgG
IgG_1_287	2.50043	2.54182	59.1176	2.4285	2.48745	0.953491	0.555565	4.27672	1.44199	15.3522	0.868119	0.264313	0.492095	7.19362	4.22838	1.78684	11.3178	20.2313	1.84474	18.4585	3.0703	0.336105	5.32475	IgG_1	IgG
IgG_1_288	4.15494	2.01993	16.431	1.2103	2.10776	0.807025	0.424077	2.8511	1.13203	14.1982	0.484124	0.148146	0.417973	22.6185	3.9598	2.45555	4.68659	8.60435	1.59872	9.25341	2.88515	0.442036	4.26942	IgG_1	IgG
IgG_1_289	3.54452	1.78368	22.0119	1.24109	2.24009	0.532775	0.42227	3.6516	1.14867	16.6412	0.6368	0.189235	0.458916	10.3786	4.94596	1.65558	0.812813	1.44608	1.84834	0.986862	3.71139	0.397228	6.81604	IgG_1	IgG
IgG_1_290	4.41875	1.93436	15.2503	1.02667	2.15078	0.414382	0.590476	2.71583	1.18354	27.247	0.637433	0.222469	0.443098	22.5439	4.19996	2.01501	1.74885	1.98626	1.35114	0.952052	3.42142	0.410286	5.3443	IgG_1	IgG
IgG_1_291	4.03882	1.99342	25.3072	1.39123	1.85226	0.743482	0.332046	2.22383	1.11998	22.7441	0.602607	0.162043	0.54065	11.8737	3.58655	1.90452	9.59055	19.6237	1.55599	8.70034	2.85098	0.343626	5.07036	IgG_1	IgG
IgG_1_292	1.26809	1.70138	36.2125	1.16832	2.68441	0.752553	0.379932	7.97713	1.10727	18.6127	0.762823	0	0.503981	3.76457	5.80341	1.35229	0.444368	0.706755	2.26224	18.7642	2.35178	0.293034	6.56506	IgG_1	IgG
IgG_1_293	4.11398	2.09168	13.6141	1.01805	1.79798	0.448279	0.315293	3.24714	0.743799	14.8746	0.90268	0.244625	0.501314	11.6831	4.16498	2.54512	32.6684	44.2311	1.68385	9.36522	3.25145	0.263576	4.43235	IgG_1	IgG
IgG_1_294	2.51177	2.26786	42.3739	1.82208	2.84326	0.946066	0.771866	5.34598	1.25036	28.6423	0.779655	0.163123	0.43371	7.12887	5.22246	2.04608	1.39772	2.39856	1.4001	2.03527	3.90288	0.33558	6.1693	IgG_1	IgG
IgG_1_295	5.59867	2.91258	38.9908	1.86503	2.70341	1.00567	0.603758	4.95955	1.21065	20.208	0.708427	0.212924	0.676535	8.54912	4.54457	2.13764	41.4683	77.0422	1.41779	1.80688	3.75183	0.486361	7.34398	IgG_1	IgG
IgG_1_296	3.40897	1.63997	6.69555	0.536807	1.77619	0	2.15403	1.16958	2.0505	38.1407	1.09004	0	0	25.7799	3.3956	1.33445	0.765997	1.85935	0.666667	2.24683	2.18481	0	5.19479	IgG_1	IgG
IgG_1_297	2.42071	2.00743	13.5016	0.958607	2.03227	0.63049	0.464762	1.73042	0.857424	16.714	0.598103	0.18031	0.374709	4.51583	3.39789	1.24614	6.83339	13.1907	1.90401	18.8353	4.24226	0.336352	4.90323	IgG_1	IgG
IgG_1_298	2.09134	1.76014	30.8743	1.62299	2.52136	0.858583	0.433728	2.82005	1.12893	17.1357	0.614165	0.170938	0.526369	4.10504	4.026	1.25259	1.5347	2.35523	2.38454	19.4151	3.87914	0.308667	5.84718	IgG_1	IgG
IgG_1_299	4.04452	3.01698	12.4135	1.76875	2.7844	0.845917	0.528738	2.61141	1.15042	11.9874	0.936049	0.388044	0.649573	21.0898	4.825	2.59981	5.44628	30.6396	2.12687	13.831	10.6437	0.628387	5.34614	IgG_1	IgG
IgG_1_300	2.77075	1.98748	11.0479	0.860916	2.34988	0.362301	0.506857	4.16554	1.03762	11.1787	0.426753	0.153846	0.358775	13.1304	3.42787	1.89588	1.17283	1.34065	2.84432	1.70552	2.4585	0.0844706	5.00361	IgG_1	IgG
IgG_1_301	3.18783	2.49682	26.9403	1.83868	2.24533	0.860835	0.560772	5.45085	1.27607	20.6286	0.561931	0.181243	0.489255	11.318	5.22972	2.10188	1.2743	2.12857	1.35741	8.74613	3.21767	0.332037	7.47342	IgG_1	IgG
IgG_1_302	4.64107	1.41436	20.2139	0.857828	1.63043	0.67861	0.617121	3.02247	1.27793	7.92015	0.647568	0.0882353	0.224963	16.2595	3.69934	2.28396	1.98331	2.71268	1.11791	2.35071	2.14616	0.31702	3.44518	IgG_1	IgG
IgG_1_303	3.39399	0.390379	1.77644	0.146549	0.315468	0.111488	0.119174	0.446139	0.106716	1.57779	0.125699	0.108913	0.0898882	0.670414	0.712256	0.263533	0.365491	0.715894	0.149725	0.211649	0.582415	0.0434649	0.67907	IgG_1	IgG
IgG_1_304	4.30393	2.47733	36.7276	1.89544	2.73128	0.990517	0.591975	4.34142	2.00649	9.60523	0.930899	0.226507	0.647252	15.8304	4.92658	1.56365	1.40652	1.68638	1.27987	1.64101	3.01897	0.596001	4.91687	IgG_1	IgG
IgG_1_305	2.06144	1.50582	31.3157	1.34194	2.53469	0.65482	0.299666	4.18273	0.80131	14.9738	0.547419	0.143014	0.286772	7.92383	3.24047	1.19599	0.728557	0.982136	1.55544	0.797472	2.10487	0.529644	4.84556	IgG_1	IgG
IgG_1_306	2.4166	2.28397	42.7365	2.35719	2.97285	1.11652	0.95982	5.74172	1.29321	10.8377	0.960373	0.343691	0.756907	5.9484	5.89801	1.98574	1.45602	1.17139	1.9936	6.28456	6.77886	0.412188	6.62235	IgG_1	IgG
IgG_1_307	3.60563	2.42179	36.7854	2.05255	2.56002	0.742402	0.501605	3.027	1.14717	17.6505	0.647248	0.135788	0.609298	14.6526	5.19814	2.1795	1.54871	2.29673	1.24609	1.17794	2.83302	0.394297	7.82409	IgG_1	IgG
IgG_1_308	2.36846	1.05901	15.2589	0.892167	1.56783	0.372611	0.231422	1.27074	0.507682	7.33825	0.626828	0.182632	0.298819	3.4417	2.11524	1.0126	0.613921	0.78009	1.67101	2.65658	1.98887	0.226241	2.31483	IgG_1	IgG
IgG_1_309	1.45717	1.79171	19.4322	1.1183	2.10182	0.670995	0.328481	1.64547	0.847389	16.7529	0.412061	0.156492	0.346308	2.90137	3.3582	1.06167	0.764838	0.755101	2.45786	1.07192	1.97548	0.246773	5.85358	IgG_1	IgG
IgG_1_310	9.05012	3.46764	13.1016	1.3215	1.90838	0.805882	0.486855	1.59493	0.868732	15.3763	0.843274	0.263793	0.457104	15.4496	3.0994	2.64988	102.483	159.353	1.04583	2.29768	3.2059	0.543728	3.59208	IgG_1	IgG
IgG_1_311	5.32188	3.67345	39.4044	2.12826	2.76845	1.14705	0.40476	3.76042	1.38585	15.6783	0.868172	0.136647	0.971185	10.5557	4.42184	2.62474	37.0132	55.7871	1.22068	3.59994	3.57181	0.402664	13.1397	IgG_1	IgG
IgG_1_312	4.32864	1.88372	16.3005	1.15506	2.56064	0.677626	0.465094	2.75459	1.28347	11.9373	0.516176	0.158955	0.485396	10.2017	4.3009	1.79164	1.41125	1.65341	1.97042	1.51142	3.09861	0.264148	5.05036	IgG_1	IgG
IgG_1_313	3.82671	3.54793	58.9198	2.47876	3.82248	0.857338	0.67623	4.98262	1.6619	16.8238	0.874714	0.250795	0.711603	14.4617	5.55667	2.36852	2.05844	2.66788	1.63561	2.03884	3.83183	0.402615	11.3696	IgG_1	IgG
IgG_1_314	4.34799	2.4236	27.9914	1.59542	2.40478	0.777744	0.42268	3.47241	1.15402	20.3643	0.738367	0.165141	0.413041	13.0798	4.53456	2.06966	18.4412	31.151	1.60118	2.92195	2.97333	0.418542	6.18795	IgG_1	IgG
IgG_1_315	2.96768	2.21707	17.3446	0.966692	2.03279	0.329156	0.139312	1.38376	0.720622	2.66931	0.413587	0.0540541	0.330759	3.02822	1.88606	0.644766	0.665325	0.404777	0.859531	0.481993	1.1876	0.320393	2.9691	IgG_1	IgG
IgG_1_316	2.58455	0.15	0.455231	0.025	0.267367	0	0.05	0.05	0.114606	0.460039	0.025	0.05	0	0.338905	0.28054	0.187249	0.14912	0.190868	0.05	0.148968	0.144453	0.05	0.294435	IgG_1	IgG
IgG_1_317	4.94509	2.71259	47.1965	2.34076	2.53206	1.12838	0.338743	4.44297	1.24461	17.1658	0.858905	0.239674	0.704459	8.45943	4.87394	2.09339	34.2408	57.2776	1.47783	4.34415	3.69332	0.367034	5.52314	IgG_1	IgG
IgG_1_318	2.2871	1.94976	31.1821	1.55071	3.07336	0.787654	0.487632	5.3414	1.25221	21.4146	0.619977	0.0979497	0.61169	6.57264	5.42921	1.71239	0.705645	0.783462	1.87008	2.82368	2.73841	0.41621	7.28841	IgG_1	IgG
IgG_1_319	1.69165	1.52286	11.2069	0.949449	2.39838	0.385458	0.264454	1.9347	0.699259	9.31827	0.3307	0.110368	0.394227	2.41563	3.16436	0.840744	0.582084	0.973004	2.33526	9.90484	2.76509	0.179115	4.07701	IgG_1	IgG
IgG_1_320	3.06435	1.88564	23.752	1.30606	2.42045	0.831145	0.629501	2.87002	1.25174	16.0039	0.604478	0.175815	0.386228	11.3143	3.94196	1.77557	1.43131	2.01448	1.84836	1.48164	2.99911	0.325381	6.85294	IgG_1	IgG
IgG_1_321	3.11027	2.10449	30.6204	1.82224	2.53459	0.910727	0.565425	4.43765	1.14164	26.6823	0.496087	0.302538	0.38675	10.4797	4.1169	1.84442	0.782261	1.35444	1.9811	0.868628	2.7048	0.286724	8.1059	IgG_1	IgG
IgG_1_322	5.87524	1.90438	33.2317	2.21222	2.29407	1.01581	0.305913	4.97161	1.0144	17.8502	0.703531	0.29716	0.717548	13.2412	4.88353	1.65764	2.05198	2.08256	0.938224	1.56293	3.88771	0.607473	4.45142	IgG_1	IgG
IgG_1_323	3.4033	1.2359	31.3911	1.18256	1.86884	0.795337	0.389916	1.92348	0.807649	21.8106	0.558316	0.377005	0.436586	16.572	2.65756	2.67821	0.892612	1.34251	0.712122	1.84129	1.70687	0.292725	3.73646	IgG_1	IgG
IgG_1_324	6.38569	2.69171	19.0206	1.50277	1.84292	0.97332	0.410941	2.56555	1.10329	25.8932	0.789341	0.192689	0.485815	10.4449	4.02969	2.59178	99.4443	156.713	1.21946	5.16344	3.15752	0.394532	4.66909	IgG_1	IgG
IgG_1_325	3.56779	1.78331	24.4035	1.25337	1.90906	0.641209	0.494638	2.36209	0.948219	15.8413	0.679026	0.118748	0.538211	10.2025	3.27851	1.85563	0.7503	0.996072	1.45308	1.85867	2.84211	0.45602	4.02933	IgG_1	IgG
IgG_1_326	2.36656	2.14444	18.6422	1.49015	2.55093	0.65397	0.498929	2.43145	0.871576	14.1959	1.09467	0.18506	0.39346	3.7461	3.37133	1.38117	0.647921	1.04054	2.04219	1.0114	3.584	0.307868	4.08912	IgG_1	IgG
IgG_1_327	3.55376	2.24399	34.5509	1.82107	2.51339	1.09838	0.362502	4.77711	1.4221	28.3075	0.680302	0.199304	0.675128	7.75961	4.26063	1.67044	0.879236	1.5226	1.26099	1.22235	5.27622	0.403459	6.85199	IgG_1	IgG
IgG_1_328	5.12382	2.92983	21.8943	1.42117	1.94974	0.781076	0.422082	3.07976	0.994004	19.2002	0.77695	0.171488	0.533993	11.5644	4.28645	2.32142	60.6125	106.914	1.66537	1.94706	2.27119	0.321987	6.5007	IgG_1	IgG
IgG_1_329	3.31921	2.57241	29.2301	1.50994	2.46344	0.611692	0.446136	3.82488	1.08509	17.3636	0.876461	0.225686	0.45542	9.90873	5.17021	2.60957	0.550634	0.740654	1.20878	0.834956	2.13247	0.331012	10.1176	IgG_1	IgG
IgG_1_330	6.84905	2.51619	19.4391	1.47337	2.45018	0.728033	0.71636	2.95802	0.606465	23.968	0.358923	0.229859	0.391429	10.9274	4.15154	2.99672	71.2569	107.056	1.30728	1.6835	3.51431	0.31031	6.33475	IgG_1	IgG
IgG_1_331	2.20623	1.73939	28.6362	1.59389	3.00253	0.631941	0.553744	3.59088	1.16224	12.2257	0.526368	0.151719	0.537803	2.74773	3.88351	1.21481	0.605892	0.731529	2.32942	0.75904	1.92871	0.234449	6.82319	IgG_1	IgG
IgG_1_332	2.44218	2.43228	10.6238	1.27931	2.58611	0.561398	0.711844	3.27728	0.68355	14.2334	0.607749	0.0714286	0.342527	5.95742	4.49629	1.33956	1.04701	1.80044	1.64203	1.44696	3.63432	0.357143	3.26524	IgG_1	IgG
IgG_1_333	3.70867	2.10082	44.4715	2.11624	2.78455	0.716146	0.489998	2.82594	1.17883	29.4612	0.472541	0.13568	0.476417	19.5935	4.75	1.90252	1.04382	1.06173	1.53273	1.90499	2.90335	0.57474	4.7665	IgG_1	IgG
IgG_1_334	2.02814	1.7637	34.7861	1.7536	2.27708	0.90564	0.468477	3.7626	1.39151	19.5463	0.548023	0.10521	0.405154	4.03512	4.15333	1.08813	0.757291	0.190476	1.37883	0.622631	1.85211	0.229736	7.164	IgG_1	IgG
IgG_1_335	2.99947	1.88387	36.9385	1.98479	2.91919	0.968404	1.09445	3.81743	2.53078	20.6287	0.511384	0.314053	0.477363	21.5249	5.7297	2.06043	1.22134	1.91389	1.48671	1.39605	3.11426	0.628687	9.05451	IgG_1	IgG
IgG_1_336	2.65357	2.86539	82.6648	3.49408	3.9241	1.42339	0.891341	7.6019	1.82119	15.3049	0.910641	0.176364	0.759628	7.19945	7.30197	2.09636	1.4335	1.92631	2.20439	6.3342	3.47188	0.675025	9.13087	IgG_1	IgG
IgG_1_337	3.10877	1.68918	22.1731	1.37152	2.40685	0.594937	0.325895	3.63635	1.13161	22.315	0.332353	0.222549	0.293891	5.84289	3.47896	1.63234	16.6771	25.1716	1.07281	2.79331	2.17561	0.385217	5.88911	IgG_1	IgG
IgG_1_338	5.4551	2.84047	34.8226	1.95362	2.61716	0.853669	0.553137	2.7236	0.827013	18.3569	0.858683	0.0952381	0.545868	12.27	3.95718	2.18109	20.8983	40.5645	1.08975	1.06081	2.58918	0.299656	5.22236	IgG_1	IgG
IgG_1_339	3.10552	1.99773	32.3222	1.75669	2.67373	0.950731	0.435439	3.14321	1.36845	14.5838	0.708052	0.0961938	0.384331	17.8751	4.74623	1.78015	0.731902	1.13432	1.43935	3.78532	3.2176	0.335327	6.56507	IgG_1	IgG
IgG_1_340	8.03632	3.44069	13.7975	1.11911	1.56764	0.758795	0.445917	2.16346	1.09046	24.2304	0.824102	0.171186	0.496732	18.5727	4.38818	2.49565	106.26	160.607	1.28336	5.5086	3.20951	0.481744	5.2295	IgG_1	IgG
IgG_1_341	2.27999	1.9593	55.1205	2.66255	2.67406	1.18563	0.907268	4.99979	1.31499	34.7848	0.758998	0.171818	0.387981	4.56836	5.23561	1.90802	1.96411	2.22235	1.73099	1.4992	2.56366	0.255335	8.02283	IgG_1	IgG
IgG_1_342	4.16208	0.611129	8.3238	0.605203	0.795632	0.163778	0.0933333	0.598053	0.237123	3.08275	0.177575	0.0737024	0.223385	2.94936	0.897453	0.476852	0.327715	0.534472	0.520986	2.41587	0.680011	0.105613	0.941647	IgG_1	IgG
IgG_1_343	2.82348	1.84825	26.7047	1.39893	1.84734	0.763198	0.552558	2.40134	0.932929	14.5861	0.836019	0.239403	0.354743	14.5876	4.07644	1.71009	4.96906	6.19483	0.964267	4.07531	2.88092	0.394196	4.63318	IgG_1	IgG
IgG_1_344	4.3059	2.64343	30.9367	1.66743	2.43723	0.872271	0.419794	4.21718	1.15587	11.1216	0.782857	0.125496	0.598355	11.0265	4.643	2.13811	30.65	53.0327	1.75103	4.09095	4.73605	0.418361	7.64437	IgG_1	IgG
IgG_1_345	3.28329	2.02828	22.1046	1.25269	2.24478	0.705336	0.506825	2.94144	1.17764	18.2021	0.635448	0.181413	0.518171	12.2365	4.73615	1.74166	0.782345	1.16513	1.73009	2.31756	3.34678	0.284091	6.49578	IgG_1	IgG
IgG_1_346	2.52228	2.1914	24.1853	1.51369	2.41096	0.631119	0.660968	3.14207	1.14089	14.9438	0.605005	0.19447	0.572611	11.6517	4.67845	1.7478	0.995638	1.16345	1.8307	1.2731	2.81397	0.264312	7.427	IgG_1	IgG
IgG_1_347	3.24307	0.879734	8.32007	0.63162	1.38789	0.33428	0.232495	2.10821	0.449472	7.64166	0.366469	0.0246914	0.238089	7.15944	2.63948	0.846751	0.752957	0.886613	1.04275	0.852299	1.54004	0.147544	2.58235	IgG_1	IgG
IgG_1_348	2.15877	2.60853	69.6841	2.89379	2.92717	1.1691	0.592594	13.8387	1.32915	19.8787	0.918405	0.288558	0.625013	6.98481	7.25603	2.24219	1.61631	1.77539	1.53586	3.57965	2.85007	0.472202	8.87855	IgG_1	IgG
IgG_1_349	3.74802	0.738086	2.29997	0.270288	0.520495	0.0888889	0.0888558	0.186142	0.244943	0.766768	0.154857	0.122243	0.118676	0.755758	0.614974	0.243195	0.266804	0.483269	0.22076	0.157486	0.728305	0.0691117	0.528747	IgG_1	IgG
IgG_1_350	4.5448	1.83269	23.6992	1.38713	1.9078	0.773063	0.481252	2.9298	1.17068	19.2208	0.650821	0.170599	0.467825	8.30183	3.77452	1.97448	31.8915	39.4714	1.48512	3.13586	2.75858	0.300656	4.75007	IgG_1	IgG
IgG_1_351	4.63733	2.84906	19.4512	1.29553	1.83966	0.683383	0.642997	1.87484	0.954348	10.1948	0.628202	0.111266	0.401273	12.7889	2.86564	2.01204	27.6109	54.0766	1.72137	2.66354	2.34355	0.51862	5.07225	IgG_1	IgG
IgG_1_352	1.7617	1.82228	14.5496	1.05237	2.20297	0.550837	0.680787	2.31765	1.08708	7.81584	0.383488	0.0641426	0.352853	2.85334	2.81159	1.41917	0.687982	0.92219	2.13391	0.696209	2.18726	0.256197	4.23827	IgG_1	IgG
IgG_1_353	2.26106	1.48094	20.7163	1.10124	2.32225	0.725479	0.378652	2.22127	0.984065	5.69036	0.587655	0.127864	0.365708	7.82142	3.3879	1.66984	1.15311	1.9979	1.51465	1.15391	2.13413	0.381896	3.84455	IgG_1	IgG
IgG_1_354	3.27588	2.28379	55.7043	2.61682	3.02957	1.08345	0.820282	5.82926	2.16362	14.7204	0.800958	0.107261	0.706502	14.4622	6.63944	2.11328	2.04814	3.12414	1.25602	1.17644	3.39726	0.49585	8.72819	IgG_1	IgG
IgG_1_355	2.76406	2.33278	28.2478	1.19082	2.40571	0.767799	0.59039	4.32193	0.955209	19.8279	0.44597	0.0242489	0.817942	10.4631	5.25611	1.73677	2.29209	2.46291	1.58687	3.00319	3.02183	0.199671	5.06182	IgG_1	IgG
IgG_1_356	1.90678	2.02261	8.73329	0.771051	2.10165	0.36461	0.432732	2.37778	0.528813	17.039	0.488119	0.161958	0.285302	4.67185	3.34473	1.25371	5.68089	6.99281	2.059	1.17956	2.52253	0.340426	4.38678	IgG_1	IgG
IgG_1_357	2.41873	4.17095	25.9416	1.71078	2.50547	0.751951	0.524741	3.08554	1.22502	16.4764	1.01373	0.201213	0.558752	5.90129	4.61382	1.59955	0.865125	1.30524	2.35804	1.39762	6.67462	0.394416	7.5502	IgG_1	IgG
IgG_1_358	3.45159	1.62431	12.227	0.915582	1.93308	0.373196	0.31823	2.0577	0.90723	8.18201	0.381978	0.126904	0.349904	9.30478	3.61451	1.47036	3.38079	5.49042	1.60395	3.52332	2.37504	0.254227	3.06725	IgG_1	IgG
IgG_1_359	1.76097	2.33557	22.2894	1.29219	2.81868	0.537692	0.641331	5.9738	1.07593	19.3077	0.903725	0.149769	0.571654	3.84078	6.00811	1.72008	0.774411	1.14661	2.18005	5.6754	8.6129	0.48956	6.32948	IgG_1	IgG
IgG_1_360	3.25282	2.95942	36.486	1.97692	2.87183	1.13563	0.280924	3.5242	1.82583	17.3428	0.62899	0.311982	0.737682	9.22616	5.80039	2.88279	0.806987	1.5805	1.35051	0.548532	2.59554	0.568142	9.11398	IgG_1	IgG
IgG_1_361	2.09049	1.57542	21.283	1.02562	1.59156	0.633228	0.363938	3.19853	0.822946	21.2727	0.730197	0.167948	0.374253	7.30453	3.04052	1.51305	0.286303	0.632303	1.37433	1.11729	2.00897	0.482009	5.75768	IgG_1	IgG
IgG_1_362	2.68035	2.47235	30.9051	1.5951	2.70831	0.58746	0.533482	4.67139	1.09611	10.6728	0.662251	0.173909	0.525288	12.8753	5.04965	2.07349	2.38924	3.73923	2.31631	8.12691	2.81495	0.37821	5.65862	IgG_1	IgG
IgG_1_363	5.85955	3.18591	31.5419	1.67672	2.44276	0.970648	0.487424	2.80722	1.2385	17.2516	0.891476	0.120914	0.578599	13.8842	4.99799	2.46478	76.3477	120.051	1.40471	3.09501	2.19948	0.338298	7.15321	IgG_1	IgG
IgG_1_364	2.91359	2.90859	46.6816	3.05761	2.99119	1.30032	0.677711	7.81145	2.05996	20.565	0.580452	0.0666667	0.635973	14.4797	7.03141	2.84395	1.08301	1.98159	1.67131	3.50598	4.08845	0.494942	7.12752	IgG_1	IgG
IgG_1_365	3.17333	1.67805	57.9345	2.3323	2.49377	1.25758	0.802246	4.38634	0.888221	31.6107	0.946202	0.120388	0.345899	15.8301	3.18555	2.78416	1.62259	2.25767	1.33783	1.01589	2.78408	0.406515	5.01688	IgG_1	IgG
IgG_1_366	4.07049	1.81311	44.6475	1.86615	2.17249	0.798053	0.589193	3.37668	1.15377	24.5407	0.499063	0.143633	0.585329	13.8117	4.14097	1.79711	0.839299	0.961433	1.09323	0.918307	3.06971	0.362906	6.85299	IgG_1	IgG
IgG_1_367	3.90237	1.43723	6.24725	0.735054	2.4512	0.226518	0.609729	4.19016	0.84859	15.3071	0.748143	0.16168	0.156653	11.5432	4.97795	1.85422	4.05308	6.77365	1.22915	1.22928	3.09646	0.159329	4.28844	IgG_1	IgG
IgG_1_368	3.88446	1.93457	29.3144	1.6107	2.50561	0.726625	0.701707	3.84522	1.03202	17.5259	0.496267	0.0905471	0.4642	6.51644	3.39653	2.55362	5.13477	7.58761	1.65918	1.40461	2.85099	0.526619	9.63574	IgG_1	IgG
IgG_1_369	2.13508	1.97843	19.3276	1.35683	2.09486	0.823561	0.127414	3.18673	1.02192	7.48936	0.833333	0.333333	0.305595	1.89266	4.18286	1.20239	0.56589	1.00279	1.88304	1.40581	2.08394	0.0833333	3.7525	IgG_1	IgG
IgG_1_370	7.83308	4.07194	23.3701	1.49264	2.24991	0.911415	0.521521	2.8784	1.26706	15.6687	0.72461	0.255539	0.831881	11.3703	4.57055	2.89221	104.079	184.683	1.28942	3.60296	2.79245	0.353296	4.10438	IgG_1	IgG
IgG_1_371	6.13605	3.33843	34.1561	1.74937	2.3456	0.908503	0.569372	4.68287	1.13752	21.1286	0.796271	0.173369	0.483538	10.0531	4.64272	2.42235	64.0045	126.668	1.25043	3.91614	3.67919	0.249745	3.93612	IgG_1	IgG
IgG_1_372	2.63264	2.31248	18.4143	1.18515	2.23381	0.626652	0.426463	2.0481	1.27069	14.4123	0.61749	0.1728	0.600876	4.98376	4.08414	1.52007	2.87521	6.32202	2.06107	12.5499	3.95451	0.70215	5.68879	IgG_1	IgG
IgG_1_373	1.96075	1.32822	5.62693	0.643132	2.02732	0.510961	0.147819	1.27676	0.807316	5.41462	0.459771	0.0535714	0.347351	3.04488	2.71098	1.11758	1.33352	2.47717	2.68833	0.767103	2.52261	0.123052	2.73839	IgG_1	IgG
IgG_1_374	6.88269	3.57813	26.4647	1.698	2.38001	0.842479	0.548446	3.09797	1.47126	13.0823	0.91622	0.206733	0.517131	16.8843	5.34442	3.21473	67.393	124.905	1.60514	4.89467	3.24457	0.454926	5.5209	IgG_1	IgG
IgG_1_375	4.29035	2.59218	34.3461	2.17526	2.61594	0.708772	0.58417	3.14227	1.09845	20.0631	0.477147	0.143735	0.418629	24.3908	4.14399	2.37826	25.3719	37.2463	1.85828	1.26081	3.19631	0.400368	7.72465	IgG_1	IgG
IgG_1_376	4.35361	1.25847	18.6785	0.777475	1.70254	0.449991	0.378762	1.67164	0.76506	15.0195	0.368966	0.093356	0.356128	3.47204	2.10175	0.975021	0.462932	0.640667	0.919309	1.32225	1.96972	0.204724	3.79574	IgG_1	IgG
IgG_1_377	3.6964	1.73873	22.0368	1.15391	1.73578	1.13091	0.285126	2.01908	0.68177	16.3002	0.513832	0.130471	1.30493	12.4976	2.86907	1.41155	3.48318	5.22672	1.3608	0.830268	2.86583	0.506984	4.13252	IgG_1	IgG
IgG_1_378	8.84695	5.15127	21.5833	1.59048	1.85406	1.15904	0.318371	1.32889	0.706885	25.1947	0.823007	0.139728	0.523573	3.79876	3.20474	1.74471	82.9168	136.071	0.805831	2.75538	2.61164	0.414672	2.90747	IgG_1	IgG
IgG_1_379	4.83331	2.27015	29.4567	1.45784	1.81521	0.752643	0.287886	2.42891	1.69687	11.5703	0.576261	0.0926774	0.494586	9.99608	3.32969	1.6074	28.4335	42.0003	1.37533	5.88918	2.37996	0.233129	3.94505	IgG_1	IgG
IgG_1_380	6.45029	3.88175	20.467	1.26423	1.97122	0.969012	0.292931	0.939034	0.637633	3.45919	0.684461	0.109757	0.272625	4.0836	2.54561	1.67549	69.8946	165.235	0.865135	2.164	2.05319	0.294118	2.41397	IgG_1	IgG
IgG_1_381	3.6663	2.22194	28.1069	1.36221	1.96308	0.986864	0.414996	5.29086	1.2873	20.5586	0.711226	0.272872	0.483964	11.3743	5.15034	2.41781	0.860871	0.987438	1.30323	1.29878	3.04394	0.561832	7.77772	IgG_1	IgG
IgG_1_382	4.09414	2.21025	28.7575	1.78303	2.52087	0.732115	0.470363	3.19875	1.26034	17.9229	0.598536	0.179056	0.395287	13.7005	4.6084	1.94495	6.03754	10.2018	1.47632	1.83858	3.30999	0.415387	6.42519	IgG_1	IgG
IgG_1_383	3.05793	2.21105	47.0576	2.26124	3.43566	1.25034	0.758097	6.40676	1.42191	31.6262	0.62899	0.124331	0.972277	6.21147	6.08251	1.90952	1.10999	1.5953	1.66432	1.2719	3.53793	0.458824	10.4613	IgG_1	IgG
IgG_1_384	2.79298	2.2052	60.5893	2.46698	2.64043	1.02985	0.612228	4.11903	1.48615	19.8648	0.807405	0.151669	0.466939	8.41312	4.0529	1.75037	0.92668	1.02857	1.36175	1.00381	3.86914	0.531271	14.1178	IgG_1	IgG
IgG_1_385	3.08438	1.98711	29.9807	1.56643	2.4952	0.780145	0.413829	3.59716	1.20967	8.41474	0.595791	0.0720869	0.427808	13.8782	4.15431	1.58327	2.09015	3.47647	2.02401	2.29178	3.29303	0.346323	4.5227	IgG_1	IgG
IgG_1_386	2.51102	1.96912	13.9137	1.15127	2.40243	0.448919	0.621546	3.38259	0.972976	16.9628	0.41304	0.249068	0.392665	8.59308	3.86422	1.67475	6.94805	13.1676	2.71441	1.40842	6.70093	0.295783	5.28412	IgG_1	IgG
IgG_1_387	1.16766	1.61815	15.5934	0.927723	1.39534	0.164821	0.694203	1.71499	0.625067	10.7289	0.356835	0.166034	0.505516	2.89047	2.85462	1.08325	0.846271	1.0278	2.03074	0.853774	2.35529	0.15842	3.80265	IgG_1	IgG
IgG_1_388	3.78833	1.88985	38.6168	1.93898	2.47549	0.855431	0.558033	4.78503	1.16792	16.1497	0.748788	0.210293	0.581508	18.8598	5.23607	2.00049	1.12358	1.29184	1.46071	1.1185	3.43705	0.464191	7.76847	IgG_1	IgG
IgG_1_389	2.72427	1.89637	26.265	1.48259	2.81224	0.912637	0.539593	2.52375	1.20763	9.52504	0.576116	0.156176	0.632547	5.34628	4.0577	1.62619	0.89261	1.53591	1.76414	29.7162	3.22531	0.384593	8.07012	IgG_1	IgG
IgG_1_390	3.47051	2.20232	41.4965	2.0469	2.67046	1.07733	0.665833	4.39825	1.38838	23.8593	0.736356	0.178243	0.490119	10.7475	4.64178	2.03977	1.40688	2.24577	1.71014	2.41339	6.60783	0.335103	5.9588	IgG_1	IgG
IgG_1_391	3.16663	1.97942	24.4315	1.57737	2.3647	0.628204	0.387596	2.98945	1.13858	15.5723	0.571629	0.224458	0.422913	14.0836	4.8813	1.68787	0.648751	0.899953	1.70705	9.88239	2.80755	0.335159	5.59453	IgG_1	IgG
IgG_1_392	3.31861	1.78409	10.965	0.898694	1.86042	0.491223	0.370647	2.38839	0.92996	12.1078	0.490102	0.119229	0.39217	12.763	3.48413	1.92418	4.55192	6.99385	1.72516	3.10405	3.08128	0.313374	4.67914	IgG_1	IgG
IgG_1_393	4.36931	2.98869	25.6212	1.70827	2.69738	0.954527	0.591587	3.36361	1.12697	16.2558	1.86099	0.307822	0.720442	6.72143	4.59867	2.7461	20.9434	38.2841	1.68714	3.2569	20.8813	0.638403	5.70082	IgG_1	IgG
IgG_1_394	2.4295	2.82319	44.1678	1.99484	2.9293	0.934209	0.633514	5.79731	1.24475	9.54701	0.847489	0.289559	0.674777	4.80306	5.3048	1.84478	0.746026	1.20327	2.04632	0.929926	5.73407	0.513819	6.3841	IgG_1	IgG
IgG_1_395	4.51428	1.2018	20.4426	1.5502	2.2899	1.27202	4.2191	2.94044	1.00259	16.1723	0.570928	0.131381	0.515055	12.0217	2.80785	1.19952	5.56888	8.02388	0.623523	1.22366	1.67287	0.581546	7.07419	IgG_1	IgG
IgG_1_396	3.24691	2.32399	16.9096	1.22743	2.76502	0.486614	0.441292	3.55705	1.19067	16.1318	0.857784	0.139492	0.444125	13.2221	4.8798	2.11492	1.46322	1.8041	1.66192	9.05195	4.87958	0.329691	6.10662	IgG_1	IgG
IgG_1_397	3.27466	1.39673	9.63681	0.839846	1.99162	0.391128	0.306962	2.85519	0.990878	12.4461	0.567925	0.069151	0.402802	14.8776	3.5213	1.57148	0.920166	1.38212	1.7958	5.3213	2.63966	0.265938	3.11966	IgG_1	IgG
IgG_1_398	2.94397	1.48296	27.8148	1.70384	2.79993	0.627227	0.458482	2.63201	1.30456	19.8498	0.514031	0.293237	0.286796	3.40517	3.42483	1.90449	1.62749	3.07286	1.10832	1.56391	2.90302	0.575124	8.35642	IgG_1	IgG
IgG_1_399	2.3976	2.45312	46.1357	2.26165	2.87577	1.03709	0.634499	5.05902	1.21891	10.9743	0.650633	0.16815	0.919851	8.92579	4.75681	1.67999	2.56085	3.98318	2.19381	22.9566	3.29506	0.338263	7.62191	IgG_1	IgG
IgG_1_400	4.2933	2.43663	18.118	1.49931	2.17529	0.421677	0.356331	4.32802	0.959245	18.8043	0.805964	0.145731	0.505626	14.0071	4.64294	2.07022	9.34334	19.0533	1.40558	1.9852	3.44841	0.286993	5.8664	IgG_1	IgG
IgG_1_401	4.68136	2.7879	32.679	1.56382	2.82738	0.933429	0.568937	4.0743	1.55302	17.5809	0.754683	0.149974	0.651085	25.9129	5.56273	2.82878	5.29944	9.52619	2.08881	1.40769	3.04683	0.441612	6.74858	IgG_1	IgG
IgG_1_402	5.98232	2.90262	21.5284	1.42494	2.23751	0.871322	0.43197	2.58464	0.852152	14.6031	0.830251	0.16929	0.581198	7.25854	3.81934	2.36796	79.1668	124.975	1.29481	2.68032	2.58739	0.419913	3.5515	IgG_1	IgG
IgG_1_403	4.34661	1.81004	3.28586	0.273586	0.634753	0.141737	0.168082	0.631827	0.390476	1.97758	0.325418	0.118411	0.177533	1.29224	1.05087	0.788471	0.74099	0.84623	0.489617	1.13063	0.842585	0.0150321	1.7865	IgG_1	IgG
IgG_1_404	3.51251	1.82572	23.2888	1.35319	2.73472	0.635586	0.62249	5.20609	1.09411	17.9909	0.651576	0.169233	0.489083	8.3929	5.23328	2.07882	0.704498	0.871239	2.00879	5.55597	4.83785	0.336119	9.22891	IgG_1	IgG
IgG_1_405	4.13464	1.83809	30.0507	1.65755	2.627	0.756739	0.539973	3.91797	1.39864	23.5641	0.807525	0.129149	0.464833	9.55207	4.31585	1.67461	0.696889	0.776674	1.48856	0.815331	4.44567	0.407898	6.6975	IgG_1	IgG
IgG_1_406	4.52375	2.2402	17.9322	1.07804	2.71336	0.519954	0.402533	4.56031	1.11094	19.5023	0.666693	0.165697	0.523121	6.214	4.6138	1.9659	21.9176	41.6039	1.39255	2.06342	3.18141	0.25086	8.46188	IgG_1	IgG
IgG_1_407	2.7605	2.31896	24.5354	1.50068	2.56159	0.535883	0.502648	4.03709	1.20499	27.5531	0.767544	0.250847	0.418676	4.06958	3.92794	1.54022	4.95714	9.09204	1.79364	0.767936	4.35451	0.297769	7.13032	IgG_1	IgG
IgG_1_408	6.91675	2.9925	21.5208	1.00784	1.67069	0.89296	0.461074	2.27111	0.73461	27.8272	1.16814	0.103346	0.395088	16.2671	3.823	2.19782	78.8635	155.337	1.17812	3.00209	3.27399	0.38334	4.71449	IgG_1	IgG
IgG_1_409	1.38481	1.95118	33.2542	1.52535	2.50461	0.857228	0.44669	3.00891	1.39719	7.32909	0.646684	0.310519	0.517837	4.02223	4.27416	1.48799	1.23358	1.67261	2.53421	21.1701	3.09007	0.299123	5.06201	IgG_1	IgG
IgG_1_410	2.87752	1.99545	21.2834	1.15402	2.44168	1.12243	0.48443	3.64325	1.15426	10.854	0.614513	0.219372	0.489518	6.93863	4.36602	1.95196	6.24102	10.2271	1.87466	10.005	4.9989	0.395115	7.8708	IgG_1	IgG
IgG_1_411	3.31074	0.0842449	1.12038	0.0767127	0.200043	0	0.056338	0.120725	0.120461	0.737896	0.028169	0.0161375	0.0594126	0.30561	0.208362	0.0822641	0.277043	0.300289	0.0567932	0.117182	0.328815	0.0468453	0.495211	IgG_1	IgG
IgG_1_412	3.70297	1.76612	16.0913	1.21861	2.13954	0.459872	0.368804	2.53075	1.25744	24.6216	0.621925	0.0925998	0.587035	5.86553	3.84903	2.00415	3.90715	6.48291	1.3706	1.31312	2.57484	0.218559	5.9307	IgG_1	IgG
IgG_1_413	2.36386	1.93938	33.7964	1.48649	3.05668	0.863555	0.563654	4.36042	1.30363	12.7713	0.702793	0.188415	0.555223	6.06115	4.61581	1.60588	0.825948	1.36979	1.65888	12.3098	3.67236	0.298757	6.11922	IgG_1	IgG
IgG_1_414	3.02981	1.96132	27.4671	1.45889	2.07675	0.694968	0.685843	2.06062	1.05996	26.0485	0.553259	0.263247	0.560918	7.21193	3.71949	2.06338	13.0471	17.1206	1.00335	1.31589	2.86784	0.426116	5.73991	IgG_1	IgG
IgG_1_415	3.27293	2.31438	20.5598	1.23679	2.07359	0.673121	0.297029	2.33421	0.903912	12.07	0.632921	0.176512	0.493565	7.63078	3.46285	1.73632	20.4313	39.7067	1.50414	10.6433	2.64669	0.240731	4.39831	IgG_1	IgG
IgG_1_416	4.30031	2.23751	20.3001	1.33344	2.08388	0.753102	0.482734	2.7052	1.13554	14.4854	0.664631	0.118918	0.493282	11.226	4.266	2.07475	26.4745	47.9778	1.69023	2.29316	3.07374	0.274035	4.57873	IgG_1	IgG
IgG_1_417	3.05644	1.1887	39.161	1.87114	3.69507	0.545892	1.43269	2.81501	2.15976	14.3793	0.461918	0.131827	0.559075	4.05685	6.82136	1.49432	0.702377	1.33838	2.0575	1.78846	2.38714	0.3	7.14626	IgG_1	IgG
IgG_1_418	3.33605	2.10483	17.1346	1.11639	1.93481	0.592479	0.490011	2.85302	0.889174	14.9804	0.620527	0.122618	0.430679	9.31115	4.21784	1.55529	2.19364	3.39082	1.60932	3.3094	3.15215	0.420841	4.07534	IgG_1	IgG
IgG_1_419	1.34247	0.941097	22.5417	1.42792	1.78732	0.986222	0.607526	2.05414	0.841616	9.91492	0.230696	0.2373	0.99937	3.08165	2.59174	0.718782	0.901097	0.918771	1.91224	8.81048	1.82799	0.257387	3.96288	IgG_1	IgG
IgG_1_420	3.50769	2.29947	22.2523	1.35495	2.22186	0.7007	0.538638	2.29961	1.09568	14.8148	0.622654	0.195348	0.375885	10.5923	4.48504	1.79876	12.1388	20.3978	1.55741	25.4354	3.68552	0.382405	3.90613	IgG_1	IgG
IgG_1_421	2.55346	2.47341	36.2202	1.6625	2.91687	0.610167	0.94242	7.1657	1.63437	16.0515	0.528917	0.112349	0.686687	6.25841	6.46071	2.06471	0.58292	0.650222	1.95213	0.790861	2.65234	0.309225	11.4941	IgG_1	IgG
IgG_1_422	3.3303	2.22297	34.4439	1.36717	2.74527	0.980094	0.470008	5.14271	1.16746	22.3391	0.900616	0.0526316	0.515943	5.94741	5.82804	1.44268	0.877057	1.3378	1.58745	1.51054	3.03517	0.357267	15.1019	IgG_1	IgG
IgG_1_423	2	1.56753	72.7631	7.73836	2.02457	4.41983	0	2.91292	1	34.6986	0	0	1	6.66747	11.1172	1.35635	0	5.29365	0	7.12291	16.1943	1	4.64742	IgG_1	IgG
IgG_1_424	3.03806	2.05505	29.0722	1.46482	2.24142	0.727982	0.368245	5.58885	1.15449	20.2849	0.922027	0.165546	0.286387	12.5486	5.03755	2.08794	2.31515	3.92092	1.46215	1.09843	2.51211	0.271634	8.48206	IgG_1	IgG
IgG_1_425	2.8472	2.12674	40.8949	1.92273	2.64797	0.990431	0.358593	3.25336	1.23413	16.7654	0.683877	0.123233	0.572465	9.39282	3.88757	1.62852	1.07749	1.66954	1.95609	4.57146	5.72291	0.345412	6.41187	IgG_1	IgG
IgG_1_426	4.66455	1.3311	13.416	0.951687	1.22745	0.403872	0.184992	1.61787	0.714939	8.0156	0.302394	0.145019	0.226143	6.02992	2.04419	1.11041	0.752742	0.585453	0.806485	0.627941	2.13021	0.135564	2.77165	IgG_1	IgG
IgG_1_427	5.03177	1.75989	30.314	1.84331	2.73086	0.72245	0.565729	5.0928	1.44425	8.97134	0.526223	0.169751	0.517956	11.2989	5.14236	1.90929	0.996456	0.812966	1.71298	1.53229	3.97764	0.381664	4.16849	IgG_1	IgG
IgG_1_428	2.69951	2.08841	22.4773	1.30488	2.89407	0.770439	0.455491	4.08668	1.09527	16.5234	0.64781	0.136566	0.464775	6.3679	4.38486	1.69946	2.57323	3.77715	1.95654	2.92106	8.90353	0.347342	6.01692	IgG_1	IgG
IgG_1_429	3.68963	1.79536	22.584	1.2275	1.93604	0.54164	0.400855	3.36661	1.36253	16.257	0.676177	0.0597015	0.621412	9.23285	4.10313	2.02156	2.54464	3.72313	1.55442	0.88109	3.10066	0.278697	5.15746	IgG_1	IgG
IgG_1_430	3.75797	2.11745	16.435	1.31481	2.23266	0.708091	0.453341	3.43879	0.970505	18.2342	0.606334	0.0599916	0.371459	10.5954	4.43685	1.79305	15.4005	27.9709	1.58325	3.41661	3.25668	0.36602	4.4784	IgG_1	IgG
IgG_1_431	3.71805	2.27105	45.2215	1.74183	3.13298	0.836596	0.582147	4.64775	1.49606	27.3241	0.849815	0.270493	0.398304	13.0364	5.66303	2.13088	0.953611	1.68764	1.35415	1.79147	4.0731	0.520633	9.54044	IgG_1	IgG
IgG_1_432	5.16818	2.35712	22.326	1.71287	2.39887	0.831198	0.429209	4.17524	1.4921	17.5786	0.728687	0.275108	0.594607	13.0857	5.73933	2.38062	3.49433	5.46453	1.85243	1.27828	3.11319	0.344107	5.31278	IgG_1	IgG
IgG_1_433	4.04548	1.39703	26.6755	1.3985	1.8106	0.466584	0.718741	1.38747	0.751169	9.72961	0.486194	0	0.437987	3.96866	2.00584	0.947884	0.684213	0.617258	0.99219	0.657599	1.59848	0.249368	2.80451	IgG_1	IgG
IgG_1_434	3.9576	1.41577	10.0682	0.688194	2.0574	0.757419	0.404717	1.98651	0.728687	8.50662	0.299611	0.182792	0.3916	8.5541	2.85426	1.07442	0.720769	1.51781	1.47456	1.40506	4.06859	0.356609	6.21455	IgG_1	IgG
IgG_1_435	3.94521	1.19846	13.5316	0.693577	1.24306	0.376084	0.307822	1.86462	0.739833	13.2849	0.406438	0.0659341	0.305273	2.8306	2.29029	1.46145	18.8567	29.2933	0.789248	0.614502	2.34626	0.131331	3.50626	IgG_1	IgG
IgG_1_436	5.19219	4.11335	54.6945	2.48654	3.70135	1.25134	0.586123	6.76741	2.16075	26.4551	0.960963	0	0.584376	26.5643	6.74036	3.51327	14.3655	35.3469	1.43223	1.74104	2.84223	0.79918	7.76336	IgG_1	IgG
IgG_1_437	4.2093	2.3773	38.5866	2.07517	2.45616	0.869514	0.695662	3.20731	1.218	20.4057	1.15602	0.138351	0.475541	17.8021	4.2097	2.43599	0.77624	1.0589	1.3432	1.26871	7.50071	0.623648	8.78581	IgG_1	IgG
IgG_1_438	3.63933	1.98908	9.59664	0.878696	2.69118	0.436061	0.474753	3.78103	0.885664	22.2379	0.759925	0.280192	0.514277	12.9433	5.18716	2.22189	1.33829	2.95039	1.96572	4.21363	2.80835	0.413325	7.18085	IgG_1	IgG
IgG_1_439	3.2892	1.751	38.1447	1.71735	3.09025	0.842986	0.579833	14.9939	1.45181	12.119	0.65218	0.317594	0.854556	3.79221	5.41293	1.73633	0.496931	1.4211	1.06174	2.24353	2.81396	0.526681	4.87811	IgG_1	IgG
IgG_1_440	2.19376	2.37025	42.9852	2.33026	3.69448	0.645591	0.568292	3.62078	1.36945	11.0215	0.767219	0.203626	0.423796	11.1434	5.13307	2.05599	1.60953	1.96482	1.91071	6.12046	3.51421	0.430303	5.59372	IgG_1	IgG
IgG_1_441	2.81386	1.96404	38.3694	1.70039	2.50164	0.934204	0.554566	4.61988	1.25511	22.0526	0.720234	0.208983	0.666575	8.66723	4.56952	1.70026	1.83177	2.42865	1.27574	1.4863	3.53926	0.287905	10.2863	IgG_1	IgG
IgG_1_442	3.56036	2.23803	29.9784	1.47905	2.84547	0.718104	0.7844	5.03522	1.53153	23.481	0.766971	0.130738	0.487391	22.876	6.28731	2.60014	0.928792	1.74464	1.62743	1.78716	4.09446	0.449529	8.16255	IgG_1	IgG
IgG_1_443	3.48971	2.96312	38.286	1.78869	2.78052	1.01635	0.49781	4.46467	1.18837	13.0451	0.829312	0.114267	0.564381	10.0742	4.50179	1.75104	1.00432	1.78644	1.39797	17.3205	8.68512	0.439024	6.24246	IgG_1	IgG
IgG_1_444	3.40704	2.60499	44.2774	2.36079	3.20665	0.964449	0.515341	5.14368	1.24127	20.7993	0.869881	0.241167	0.679113	12.0385	7.43801	2.43307	12.0755	18.6361	1.59258	4.33052	5.26689	0.338887	8.3503	IgG_1	IgG
IgG_1_445	3.34328	1.57356	19.1706	1.19528	2.11174	0.641845	0.405532	3.28173	1.1203	17.1582	0.431981	0.0669383	0.364591	11.1538	3.79386	1.67606	2.76372	4.72256	1.44484	15.4974	2.70091	0.323937	5.32076	IgG_1	IgG
IgG_1_446	2.00394	1.64172	21.6573	1.39484	2.83824	0.37181	0.226365	3.23827	0.82231	18.0522	0.526316	0.174888	0.40429	4.23851	3.48238	1.20452	1.1855	1.79667	1.93471	3.07721	2.78801	0.484972	5.16944	IgG_1	IgG
IgG_1_447	5.64767	3.26585	41.1276	1.88733	2.71068	1.16323	0.522469	3.54476	1.17846	14.1084	0.833368	0.190997	0.658467	12.3904	4.77157	2.23728	63.6436	112.306	1.57379	17.3645	4.22765	0.474046	6.05303	IgG_1	IgG
IgG_1_448	4.23782	2.18058	36.7564	2.41408	3.39363	0.606546	0.402509	4.45431	1.35841	16.2777	1.13057	0.201117	0.545916	11.2946	5.85226	1.9438	1.32333	2.24747	1.07266	1.04887	3.29926	0.481407	7.7592	IgG_1	IgG
IgG_1_449	2.29108	2.02913	28.9014	1.82002	2.70018	0.843495	0.565906	3.8103	1.16289	22.893	0.583209	0.158552	0.37815	5.62393	4.3282	1.5531	6.80915	13.2436	1.86235	15.559	3.02197	0.315577	6.72018	IgG_1	IgG
IgG_1_450	3.50213	2.31727	46.4365	1.72565	2.89515	0.979319	0.683119	3.60087	1.23035	27.3456	0.745752	0.208211	0.441216	6.47231	4.36652	1.33372	3.39655	7.19242	1.20297	1.23136	2.36728	0.801629	10.3799	IgG_1	IgG
IgG_1_451	3.65014	2.58118	23.9146	1.31667	2.43861	0.783977	0.718431	2.4932	1.07303	17.4252	0.609353	0.179675	0.52293	9.14108	3.7211	2.47509	11.9373	23.6179	1.61203	2.02389	7.2165	0.458453	5.72393	IgG_1	IgG
IgG_1_452	3.20662	2.157	27.1783	1.56023	2.41081	0.793665	0.438232	3.23738	1.10457	15.2027	0.628332	0.139985	0.460195	13.5651	4.58461	1.88495	2.9641	5.41349	1.76676	19.379	3.37824	0.285832	4.55659	IgG_1	IgG
IgG_1_453	3.93864	2.10759	20.9546	0.854066	2.03288	0.599364	0.295066	3.0887	2.29871	14.4769	0.788624	0.1443	0.506399	14.4379	4.15346	1.60871	0.910196	1.03486	1.07477	8.65609	2.61077	0.312743	4.9253	IgG_1	IgG
IgG_1_454	3.45975	1.64206	23.0638	1.33944	2.41496	0.61333	0.56186	2.57917	1.29099	11.8408	0.541203	0.198479	0.401653	7.79869	3.45297	1.64651	4.06376	7.00903	1.77739	2.7322	3.15505	0.328148	4.80177	IgG_1	IgG
IgG_1_455	3.39249	2.01804	38.119	1.93487	2.57851	0.852436	0.589073	3.26336	1.43573	7.65324	0.714236	0.152976	0.403501	14.6941	4.35416	1.72368	1.44384	2.06345	2.32544	12.0428	4.73801	0.41729	4.45489	IgG_1	IgG
IgG_1_456	4.13124	2.87048	28.8327	1.51197	2.35067	0.955149	0.489102	3.1126	1.7412	21.0029	0.689735	0.303164	0.562092	11.6091	3.9414	1.88243	34.8148	56.1865	1.42634	2.19113	5.38452	0.388671	10.3274	IgG_1	IgG
IgG_1_457	3.55978	2.06136	17.4511	1.14689	2.59135	0.651715	0.555401	4.55778	1.32854	17.8539	0.721873	0.396394	0.344054	8.62246	4.42886	1.78691	1.58102	3.28194	1.88348	1.25891	3.6181	0.155441	8.46455	IgG_1	IgG
IgG_1_458	6.29104	2.10197	26.8297	1.38874	1.57442	0.853385	0.375953	2.97166	0.791855	22.6675	0.844699	0.142305	0.417235	8.53001	2.67177	2.03688	72.8235	106.579	0.867876	2.96759	1.75709	0.256084	3.65063	IgG_1	IgG
IgG_1_459	4.78686	2.71421	22.5986	1.28849	2.10568	0.922563	0.449392	3.69547	1.09572	17.0431	0.644525	0.186747	0.596324	10.9333	4.69817	2.23114	34.8146	67.1613	1.45329	2.39401	3.74152	0.355398	8.5582	IgG_1	IgG
IgG_1_460	2.48705	1.97181	23.7558	1.33647	2.93138	0.522554	0.369129	6.27162	1.39489	19.9196	0.650825	0.159385	0.472261	11.3742	4.887	1.9865	1.50598	1.66238	1.28519	1.17357	2.71691	0.312719	8.02253	IgG_1	IgG
IgG_1_461	5.58445	3.46138	17.1788	1.37691	1.55247	0.767225	0.428259	1.737	0.79661	10.8106	0.610404	0.098514	0.445272	4.51541	3.8006	2.0577	41.5485	79.7429	1.24806	1.24694	2.5665	0.367143	3.95858	IgG_1	IgG
IgG_1_462	4.87639	2.66465	22.0699	1.4624	2.59984	0.677114	0.701766	4.85792	1.26144	32.5536	0.786167	0.0526316	0.403769	23.2943	5.32092	2.53736	23.8187	42.3076	1.11348	1.3512	3.45602	0.463405	6.15371	IgG_1	IgG
IgG_1_463	3.33688	2.38137	34.2042	1.78884	2.61419	0.745892	0.496937	2.49545	0.954619	11.5969	0.665257	1.20623	2.83182	11.2752	5.94945	1.72444	16.7494	26.415	1.49145	0.970206	3.70549	0.406986	5.59884	IgG_1	IgG
IgG_1_464	3.05258	2.17646	19.537	1.2642	2.47447	0.649358	0.383197	3.23444	1.02311	17.3281	0.634347	0.160191	0.46429	7.95217	4.32247	1.91748	20.3825	36.5383	1.95235	1.95211	2.88399	0.38063	6.04982	IgG_1	IgG
IgG_1_465	3.18938	2.10883	22.1537	1.22587	2.55269	0.747378	0.352828	3.05792	1.06336	12.6823	0.747876	0.22662	0.402118	9.67467	4.42523	2.01015	14.0164	25.6775	2.558	23.2189	3.00754	0.2711	5.80436	IgG_1	IgG
IgG_1_466	2.55614	2.40502	52.1572	2.07536	3.26079	1.13556	0.471768	5.96332	1.10404	19.4723	0.763257	0.206662	0.945279	7.4429	4.47326	2.0644	1.20548	2.12749	1.28866	2.40811	5.25426	0.54629	6.95064	IgG_1	IgG
IgG_1_467	2.98714	2.0283	23.159	1.41822	2.30426	0.647374	0.478222	2.94936	1.30121	19.7574	0.589899	0.171716	0.479206	13.6392	3.99627	1.68167	0.958647	1.75652	1.61045	1.45203	3.71292	0.323067	7.01046	IgG_1	IgG
IgG_1_468	2.10592	1.87256	18.3469	0.908266	2.74212	0.287489	0.47705	1.84302	1.01872	10.4851	0.652593	0	0.420609	2.21823	4.07064	0.688505	0.901204	1.47407	2.65932	2.96564	1.54387	0.173877	5.103	IgG_1	IgG
IgG_1_469	3.39711	1.77072	24.0929	1.37701	2.26089	0.690287	0.4078	3.04858	1.11496	11.8262	0.663987	0.322513	0.732867	9.54722	4.20437	1.68606	1.15107	1.71914	1.73469	11.125	3.07174	0.365005	4.56124	IgG_1	IgG
IgG_1_470	2.42909	2.22888	24.0217	1.62626	2.80951	1.06128	0.517759	3.46879	1.24945	13.9262	0.550853	0.140167	0.58807	4.78285	4.84586	1.71995	1.17688	1.91837	2.0153	20.0629	3.81173	0.39273	6.15672	IgG_1	IgG
IgG_1_471	5.9028	4.04525	45.2366	2.08499	2.92548	1.21313	0.77754	4.32341	3.32023	16.0351	1.22984	0.252735	0.79621	19.719	5.83346	2.67048	58.9776	113.558	1.25385	1.431	3.4433	0.502493	5.84821	IgG_1	IgG
IgG_1_472	2.74489	2.55448	56.3876	2.63557	3.21784	0.763643	0.530995	4.41737	1.22857	23.5388	0.85168	0.072251	0.732264	7.05558	5.09006	1.69992	0.802846	0.939191	1.79772	3.3443	2.844	0.479013	13.1168	IgG_1	IgG
IgG_1_473	2.92108	1.90789	28.0607	1.53119	2.40654	0.697938	0.464057	4.41179	1.16251	13.9999	0.672047	0.180669	0.403934	12.0141	4.28804	1.75692	0.661071	0.854177	1.77862	4.10301	3.01735	0.393934	6.04745	IgG_1	IgG
IgG_1_474	2.81765	2.39624	52.2621	2.43044	2.99154	1.22657	0.627552	4.42862	1.25199	20.908	0.810241	0.201418	0.67644	11.9496	4.63108	2.0033	1.84618	2.66571	1.85632	17.721	7.13477	0.457551	7.39497	IgG_1	IgG
IgG_1_475	7.09143	3.0064	16.0963	1.18796	2.28854	1.12193	0.464705	2.35836	0.737145	9.93134	0.799237	0.133036	0.443312	16.8669	3.93123	2.66726	113.537	174.873	1.40014	8.02476	3.36395	0.42844	3.178	IgG_1	IgG
IgG_1_476	3.42777	1.85184	17.229	1.12707	2.10459	0.624227	2.1996	2.83544	1.13588	16.2137	0.544296	0.14389	0.459916	8.46955	4.0062	1.65549	0.954131	1.58675	1.63798	3.46723	4.58727	0.493341	6.61273	IgG_1	IgG
IgG_1_477	3.71733	2.37266	67.3073	2.26054	3.36451	1.46425	0.724367	4.10824	1.07771	16.7752	0.631857	0.281225	0.622976	7.95711	5.12133	1.69559	1.03084	0.905485	1.08357	0.95916	2.40004	0.227412	6.07512	IgG_1	IgG
IgG_1_478	3.33367	2.20771	13.6361	0.866093	2.61888	0.887675	0.676151	3.1542	2.45	19.1764	0.378591	0.1	0.31702	16.7459	3.89225	1.81375	1.65121	2.49376	1.96403	1.78878	2.79703	0.263135	4.37655	IgG_1	IgG
IgG_1_479	5.47869	2.86823	27.4246	1.79274	2.26755	0.773561	0.420688	4.26711	1.20459	17.4456	0.839014	0.155367	0.673918	11.4887	5.35862	2.3533	48.6575	94.4104	1.21622	2.17667	3.18939	0.344026	8.85449	IgG_1	IgG
IgG_1_480	3.06085	2.08814	8.35479	1.09439	2.94426	0.529352	0.398179	2.87128	0.879182	9.46435	0.4532	0.053644	0.473279	3.32001	3.9265	1.48664	1.85306	2.39764	2.22325	0.879002	2.33684	0.262821	8.43489	IgG_1	IgG
IgG_1_481	7.4634	4.81794	29.6368	1.87785	1.84715	0.962867	0.29373	3.12443	1.0579	17.8033	1.01829	0.221216	0.430206	13.0428	4.21255	2.56497	56.2194	116.218	1.02539	1.2184	3.05276	0.496911	5.20897	IgG_1	IgG
IgG_1_482	2.35902	2.0306	33.9245	1.75654	2.87348	0.741145	0.422211	4.3198	1.29267	20.465	0.571245	0.163292	0.526912	4.08045	4.48905	1.72404	0.765625	0.905777	2.08916	16.6723	3.6079	0.318657	9.02038	IgG_1	IgG
IgG_1_483	0.860102	1.92629	42.2443	1.98415	2.36179	0.871556	0.310466	3.00526	1.23253	15.7685	0.410064	0.111111	0.316281	3.46064	2.42496	1.02926	1.62165	1.08142	1.86104	2.65767	2.78293	0.222222	3.99159	IgG_1	IgG
IgG_1_484	2.44857	2.97917	58.6123	2.63134	2.97986	1.20507	0.90581	4.58288	1.74855	15.7142	1.2029	0	0.778537	11.8839	7.04993	2.52839	1.23487	1.25666	1.12253	1.15178	5.61825	0.355312	12.0248	IgG_1	IgG
IgG_1_485	3.49139	2.87082	88.7137	3.57943	3.19106	1.43514	0.595727	5.72697	1.71112	18.6953	1.02783	0.201845	0.574917	11.3696	6.52996	1.99165	1.14745	1.76609	1.27549	1.0308	2.68017	0.230501	9.72708	IgG_1	IgG
IgG_1_486	3.49391	2.20219	34.0221	2.04691	2.39332	0.77262	0.582426	4.01562	1.49318	17.7376	0.520996	0.132928	0.619515	14.7401	4.71576	2.07037	1.05863	1.34859	1.84794	1.92533	3.0698	0.362248	6.48885	IgG_1	IgG
IgG_1_487	3.21931	2.44259	47.9959	2.20014	3.22204	1.02991	0.596084	5.38386	1.33329	23.0317	0.906812	0.25035	0.613985	9.04842	5.01197	1.81618	2.49807	4.21323	1.54825	4.53561	8.95957	0.429217	8.35707	IgG_1	IgG
IgG_1_488	2.34244	1.80703	41.551	1.77887	2.80458	0.933076	0.506696	3.36033	1.23753	6.6778	0.542007	0.153159	0.501032	5.99686	4.1423	1.49319	1.13457	1.47049	2.35738	3.1387	3.51567	0.367956	3.90924	IgG_1	IgG
IgG_1_489	5.86599	2.38818	26.0897	1.34825	2.52337	0.870324	0.554729	4.36309	1.80737	19.2336	0.411472	0.124611	0.590352	24.4722	4.89741	2.56063	1.11848	1.78427	1.12099	0.903999	3.42388	0.408421	7.39967	IgG_1	IgG
IgG_1_490	4.03147	1.72535	23.227	1.47124	2.28184	0.475869	0.567283	2.06122	0.845586	14.543	0.984188	0.302022	0.537994	7.77591	3.13653	1.70103	1.91628	2.43198	1.46493	0.683724	2.40912	0.505029	3.42188	IgG_1	IgG
IgG_1_491	4.05669	3.54165	22.0015	1.43907	2.49316	0.765827	0.480952	3.05414	1.31581	21.2801	0.779996	0.210507	0.536009	8.92897	4.23456	2.06699	27.5427	47.274	1.88888	8.41707	6.4731	0.438774	5.45453	IgG_1	IgG
IgG_1_492	3.27011	2.01398	15.3617	1.03132	2.04084	0.558433	0.667585	2.27528	1.26557	10.8024	0.579772	0.127944	0.290361	7.97855	4.69407	1.99804	0.625947	1.49884	1.59982	1.94497	3.18264	0.195074	3.31823	IgG_1	IgG
IgG_1_493	3.03848	3.54375	13.702	2.23347	2.55899	1.16786	0.609994	2.14177	0.766507	26.0604	2.69355	0.224194	0.657286	32.2421	5.83556	2.56523	1.31225	2.57287	1.63092	1.51288	27.1879	0.497178	4.70965	IgG_1	IgG
IgG_1_494	4.94702	3.02694	17.7897	1.52644	2.56842	0.687802	0.48157	3.519	1.13116	15.2347	0.813433	0.153793	0.513778	14.8394	4.67108	3.34107	48.8195	103.127	1.59722	2.26235	3.29179	0.427076	5.89682	IgG_1	IgG
IgG_1_495	2.99672	2.27763	29.2809	1.56359	2.90756	0.740928	0.564024	3.19666	1.14055	15.9163	0.55289	0.135356	0.527919	9.09404	4.92674	1.98431	1.54938	2.33965	1.95519	1.59568	3.85228	0.482182	7.94175	IgG_1	IgG
IgG_1_496	2.61211	1.51532	18.0087	1.27033	2.16288	0.241133	0.337378	2.17172	0.711044	3.88399	0.36818	0.0758893	0.363102	2.6509	3.66414	1.24814	0.514841	0.427352	1.51774	1.08048	3.6291	0.277255	2.88051	IgG_1	IgG
IgG_1_497	4.83903	1.42144	20.1418	0.924149	1.78846	0.505881	0.346087	1.92348	1.03075	20.3338	0.612727	0.08903	0.323024	5.44944	3.02913	1.47019	0.508859	0.548573	1.13003	1.70746	2.64347	0.180909	3.07572	IgG_1	IgG
IgG_1_498	5.14962	2.75416	34.4297	2.0821	2.08146	1.02012	0.666924	3.66126	1.04187	22.1822	0.555217	0.0945258	0.551519	17.3791	4.76591	2.71636	36.5688	75.4011	1.19436	1.78578	4.32532	0.599116	7.73931	IgG_1	IgG
IgG_1_499	2.75295	1.89028	9.52269	1.34275	2.65918	0.515033	0.249738	3.31568	0.757576	20.2808	0.548531	0.111111	0.584385	6.01357	4.69666	1.45018	1.54882	1.80603	2.72366	0.790531	5.04955	0.271334	8.96218	IgG_1	IgG
IgG_1_500	3.00943	1.63152	18.3182	0.992415	1.99458	0.515398	0.230864	2.62453	0.851952	13.0482	0.379488	0.232913	0.213348	5.19534	3.27021	1.32804	2.04204	3.89501	1.62454	18.8814	2.21072	0.123161	6.8329	IgG_1	IgG
IgG_1_501	2.45788	3.98534	79.3268	4.46428	3.72342	1.24661	0.894824	3.19666	1.7415	26.6077	0.795054	0.174715	0.700756	7.55761	4.83917	1.82275	1.78086	2.5602	1.03256	1.91849	5.03942	0.51198	6.814	IgG_1	IgG
IgG_1_502	3.3855	2.09052	37.7622	2.00996	2.39517	0.808862	0.75605	2.67783	1.63272	17.728	0.806998	0.0900081	0.465027	12.3867	5.09463	1.96242	8.56936	13.787	1.31463	1.37138	3.51282	0.419425	5.66387	IgG_1	IgG
IgG_1_503	1.79042	1.29398	10.0378	1.2257	2.74714	0.45473	0.379763	2.37565	0.954839	14.648	0.4506	0.247694	0.649039	5.95579	3.52534	1.4963	0.705697	1.03633	2.09565	1.1942	2.73504	0.333663	4.10955	IgG_1	IgG
IgG_1_504	3.70734	2.10095	84.4303	3.47248	3.41732	1.25356	0.791812	4.84147	1.11749	27.6866	1.05893	0.194884	0.636663	9.90168	5.35653	1.99405	0.886106	0.846364	1.13849	0.708572	3.14226	0.517959	6.97476	IgG_1	IgG
IgG_1_505	3.78531	2.13178	58.8609	2.71596	3.27446	1.03814	0.343969	6.02621	1.21473	25.331	1.01323	0.273462	0.783456	6.42881	5.51179	1.73489	0.608535	0.995712	1.13148	1.11664	3.05215	0.323702	6.27523	IgG_1	IgG
IgG_1_506	2.13934	1.02721	17.7665	1.21476	1.90656	0.608852	0.433602	2.37813	0.653782	7.96448	0.633188	0.163165	0.389421	2.96803	2.84496	1.25893	1.06273	1.22026	1.79862	0.891676	2.62102	0.111111	2.2312	IgG_1	IgG
IgG_1_507	3.27007	2.21186	30.3229	1.53353	2.70447	0.841628	0.514699	4.38733	1.34645	16.5758	0.608759	0.342445	0.508613	11.9431	5.08822	2.06858	0.992586	1.71168	1.97045	12.5111	4.17688	0.460397	6.59887	IgG_1	IgG
IgG_1_508	3.07513	1.99443	20.4053	1.22758	1.9529	0.682254	0.328328	1.9593	0.871005	24.3077	0.831298	0.0981827	0.334963	5.83286	2.79046	1.09956	6.49871	13.1456	1.66027	1.11045	6.86893	0.393048	3.73617	IgG_1	IgG
IgG_1_509	6.11357	2.34872	17.8657	1.1111	1.8674	0.811359	0.341266	1.62443	1.06354	21.3572	0.531032	0.119689	0.418199	9.24316	3.15696	1.74364	33.4635	64.2944	1.52089	4.89583	3.23804	0.393223	3.25559	IgG_1	IgG
IgG_1_510	4.61994	2.59228	34.0792	1.71361	2.22738	0.772085	0.581771	2.59283	1.30107	16.6679	0.773499	0.147133	0.549031	11.1881	4.36749	2.06347	20.663	32.7272	1.50027	5.37827	2.95568	0.476986	4.90332	IgG_1	IgG
IgG_1_511	4.85592	3.25422	32.7106	1.83147	2.38046	0.84647	0.47513	3.41038	1.11087	21.5431	0.832317	0.109814	0.618208	7.57036	4.69954	1.96437	45.3881	83.231	1.50935	2.27028	2.72233	0.462889	5.80435	IgG_1	IgG
IgG_1_512	3.43252	2.37058	56.657	2.60708	3.19509	1.17269	0.451052	6.07108	1.39619	30.1947	0.740164	0.15319	0.52103	10.4297	5.02254	1.97046	5.67904	10.0546	1.34056	1.87235	3.1391	0.413239	8.1632	IgG_1	IgG
IgG_1_513	3.47993	2.68934	94.9199	3.73437	3.26804	1.07686	0.501792	4.86733	1.66963	17.2401	1.55422	0.117647	0.70125	12.5032	5.69562	1.68885	0.864408	0.868574	1.40466	3.78874	3.51768	0.488788	6.11607	IgG_1	IgG
IgG_1_514	2.93857	1.9295	23.422	1.08344	2.064	0.380159	0.351861	3.15579	0.872881	19.8793	0.493199	0.128508	0.593089	10.7453	4.39106	1.63201	1.70119	2.57287	1.86336	1.75915	5.2175	0.313585	5.10348	IgG_1	IgG
IgG_1_515	2.31795	2.0172	22.2263	1.60805	2.74099	0.66325	0.464612	3.52746	1.31245	13.6539	0.602419	0.203624	0.54538	10.5377	4.9039	1.74289	2.88349	3.855	2.14086	24.7191	4.24798	0.395609	5.83619	IgG_1	IgG
IgG_1_516	1.67875	1.51825	17.2811	1.27694	1.89202	0.487416	0.283575	3.11595	0.871562	7.94518	0.691119	0.153846	0.410274	2.12099	3.56977	0.840328	1.09306	1.23341	2.65202	1.40328	3.07268	0.277453	3.52879	IgG_1	IgG
IgG_1_517	1.69275	1.64158	13.3107	1.86349	2.13965	0.574493	0.246967	2.2773	1.13711	6.20415	0.535645	0.118189	0.378551	3.86399	3.0548	1.17623	0.503678	1.19077	2.08104	0.783728	3.56685	0.239848	3.43883	IgG_1	IgG
IgG_1_518	5.33325	2.43404	22.4434	1.36395	2.43483	0.889796	0.452534	2.84369	1.29231	11.862	0.725471	0.157131	0.70451	20.107	4.454	2.57514	20.3368	34.3446	1.62951	1.45692	4.03438	0.364468	5.1451	IgG_1	IgG
IgG_1_519	5.33532	2.34036	78.1543	3.14742	2.94042	1.26685	0.782077	6.60807	1.38743	35.494	0.835418	0.149648	0.510136	7.13753	4.8332	1.85812	0.631804	0.654153	1.3381	1.02124	3.11003	0.385519	9.35473	IgG_1	IgG
IgG_1_520	3.52783	3.18619	67.3566	3.10306	3.71201	1.24715	1.11154	7.31621	1.95758	11.5727	0.812212	0.200954	0.919581	5.65082	6.04215	1.9464	11.0809	16.0842	1.38689	4.69966	2.50612	0.532392	11.2544	IgG_1	IgG
IgG_1_521	2.35148	1.36254	12.4673	1.16874	1.36923	0.615787	0.157895	2.42199	0.625072	10.4213	0.225574	0.0526316	0.292886	1.45891	2.54984	1.34902	1.01648	2.1325	1.71676	0.754798	2.29836	0.210526	3.36933	IgG_1	IgG
IgG_1_522	4.00174	2.0477	20.9266	1.07973	1.99018	0.64673	0.42064	2.32601	1.01637	12.9532	0.562677	0.181177	0.40511	11.9075	3.89833	1.80074	24.3044	42.2862	1.01363	12.3877	3.16821	0.271004	4.9745	IgG_1	IgG
IgG_1_523	4.12056	2.54313	20.9535	1.3757	2.09422	0.665053	0.465741	3.89421	0.962798	18.6254	0.638873	0.102922	0.459555	7.51464	4.1099	1.98885	18.872	34.4113	1.31743	1.87174	2.27256	0.217284	5.00308	IgG_1	IgG
IgG_1_524	2.89052	1.91593	25.7572	1.49706	2.47722	0.635953	0.499199	3.06259	1.13236	13.3765	0.631132	0.153341	0.471287	9.56255	3.97105	1.69084	11.0214	14.0858	2.03528	5.4698	4.00464	0.304464	5.43329	IgG_1	IgG
IgG_1_525	3.34359	3.28473	58.3859	2.69561	3.80619	1.6776	0.654861	6.20273	1.633	10.7063	1.08559	0.17602	0.950665	7.95238	6.52176	1.93127	0.815979	1.22823	2.694	17.7949	14.3676	0.656391	7.92406	IgG_1	IgG
IgG_1_526	3.96973	1.89943	23.2062	1.18435	2.48881	0.564219	0.571543	3.60672	1.30668	13.4193	0.828594	0.101276	0.471559	14.6947	4.42372	1.93146	3.3449	6.06102	1.81677	1.28973	2.70352	0.314215	4.80743	IgG_1	IgG
IgG_1_527	2.48119	2.21765	27.6461	1.53235	2.83231	0.73521	0.67362	5.35338	1.22717	12.7286	0.737647	0.174105	0.649299	5.23173	4.65831	1.65103	4.08311	7.04776	2.54167	3.70795	2.60595	0.273674	10.8817	IgG_1	IgG
IgG_1_528	3.24854	2.03069	47.9513	2.29099	2.05038	0.800012	0.548443	2.89416	0.996426	22.5299	0.651238	0.0648123	0.294733	8.27041	3.65422	1.43281	1.41286	2.04336	1.19477	1.26068	3.17743	0.527353	3.32247	IgG_1	IgG
IgG_1_529	3.87007	2.74616	24.0007	1.46769	2.56715	0.505547	0.27873	3.32803	0.67164	23.7903	0.461431	0.242016	0.605521	9.73199	4.31152	1.60387	1.93821	3.20704	1.53102	0.532512	3.28265	0.184801	6.31062	IgG_1	IgG
IgG_1_530	3.70976	2.8846	27.2839	1.63536	2.82706	0.710604	0.599578	3.04974	1.26131	9.71309	0.631242	0.174612	0.574599	9.99342	5.5054	2.32388	11.937	24.5386	2.01122	3.0358	4.85883	0.463469	8.69143	IgG_1	IgG
IgG_1_531	3.4564	1.68781	21.7076	1.21826	1.78589	0.481067	0.38785	2.73317	1.06203	12.3715	0.425584	0.172185	0.370599	10.651	4.05788	2.09841	2.42874	3.96988	1.4706	4.26464	3.21053	0.343622	4.26969	IgG_1	IgG
IgG_1_532	4.37992	2.68162	21.2071	1.16805	2.48848	0.75132	0.377909	4.51339	1.31414	16.8943	0.732303	0.122448	0.496479	8.63952	4.45487	1.95041	24.3343	49.8172	2.04809	1.87395	3.35598	0.265245	4.8685	IgG_1	IgG
IgG_1_533	1.83097	1.54016	10.0869	1.01646	2.29876	0.451153	0.303609	2.44232	0.822128	14.0135	0.40071	0.175513	0.30819	2.01596	3.63652	1.31604	0.736512	1.0509	2.38986	0.708805	2.76521	0.208632	5.57268	IgG_1	IgG
IgG_1_534	3.00236	2.19134	17.601	0.971187	2.60581	0.625859	0.551262	2.73748	1.33345	18.9743	0.893701	0.0922974	0.734417	13.1862	4.88831	2.75506	1.05489	2.13972	0.739098	2.88836	3.60227	0.05	8.58767	IgG_1	IgG
IgG_1_535	1.59515	1.48624	27.4989	0.852054	1.67549	0.926624	0.304137	3.43061	1.01729	13.1008	0.309963	0.157895	0.433261	3.55629	4.0172	1.21961	1.09085	1.601	1.44275	7.66968	1.8986	0.201287	8.44503	IgG_1	IgG
IgG_1_536	4.39736	1.17434	11.1282	0.765558	1.79871	0.388843	0.228408	1.41944	0.951136	11.5134	0.439495	0.09375	0.394699	13.8595	2.40491	0.894592	1.64015	1.89175	1.56378	0.99325	2.12856	0.39953	3.01647	IgG_1	IgG
IgG_1_537	2.64878	1.58619	11.3238	1.2968	2.12547	0.578686	0.0909091	0.67121	0.980385	3.595	0.445917	0.0909091	0.327547	2.70625	2.27436	1.17655	1.33069	1.36448	2.0582	4.56714	2.97093	0.253747	1.28666	IgG_1	IgG
IgG_1_538	3.34406	2.7316	13.1708	1.03564	2.9378	0.816817	0.453788	3.40026	1.22667	14.47	1.22017	0.52251	0.360302	23.6245	4.35204	2.58686	1.14202	1.0446	1.29921	14.7587	7.33308	0.328694	5.70009	IgG_1	IgG
IgG_1_539	2.90752	0.967533	19.1886	1.09129	1.65174	0.570522	0.376202	1.46616	1.01581	6.69718	0.542395	0.120991	0.525514	4.20917	2.53026	1.32253	0.463367	0.492248	1.69339	1.28467	2.28152	0.184422	2.81496	IgG_1	IgG
IgG_1_540	2.05004	1.83655	16.861	1.23038	3.46723	0.688372	0.68464	4.66472	1.25984	19.2837	0.468273	0.137927	0.402888	6.2119	3.98703	1.42369	1.12531	2.40468	1.87519	1.95147	4.23615	0.42356	8.74311	IgG_1	IgG
IgG_1_541	5.72508	2.76617	30.2321	1.7726	2.05955	0.941157	0.262907	2.00288	0.730065	11.055	0.671118	0.118654	0.306423	8.2569	3.28742	2.09188	72.0668	140.448	1.36606	7.20269	2.715	0.511622	2.92546	IgG_1	IgG
IgG_1_542	5.1402	2.49196	23.1131	1.26281	2.09936	0.72831	0.314664	1.73949	0.518471	9.20462	0.598558	0.146658	0.350741	10.6977	3.21798	1.85153	39.4954	71.5507	1.21633	4.08662	2.28315	0.367629	3.37645	IgG_1	IgG
IgG_1_543	3.74345	2.68359	25.2956	1.55245	2.32901	0.655408	0.531456	3.96853	1.49235	14.3907	0.697298	0.156593	0.499242	9.01499	4.65519	2.15053	30.5589	55.0124	2.03805	4.10135	4.07357	0.468811	5.63609	IgG_1	IgG
IgG_1_544	2.21255	2.06343	33.4032	1.9539	2.62868	0.671896	0.448039	3.16286	1.10963	9.42988	0.68492	0.15702	0.501561	4.34163	4.15191	1.30294	0.973401	0.9288	2.06084	35.2986	2.64539	0.388535	8.46788	IgG_1	IgG
IgG_1_545	1.7486	2.13249	25.2036	1.48543	2.76986	0.563763	0.278479	3.63612	1.29678	21.9514	0.730002	0.134385	0.780359	5.3907	4.13215	1.65461	0.447686	0.93826	2.59885	3.08887	7.0217	0.334035	7.766	IgG_1	IgG
IgG_1_546	4.24659	2.1199	30.2213	1.80859	2.69813	0.884075	0.718245	5.75217	1.62451	15.4572	0.806545	0.185563	0.604908	7.88273	5.55407	2.02798	2.09232	2.83169	1.6297	2.37469	5.09739	0.379323	5.24882	IgG_1	IgG
IgG_1_547	5.18126	3.25225	22.8493	1.57436	2.22409	0.810778	0.584755	3.17624	1.51285	12.485	1.11994	0.185143	0.506875	8.01561	4.33919	2.05761	48.2654	86.6423	1.7836	3.87074	4.54034	0.526135	5.23047	IgG_1	IgG
IgG_1_548	8.09143	4.16458	22.6028	1.79222	2.16478	0.952182	0.356582	2.1281	1.13527	9.64606	0.879086	0.185397	0.37554	24.0781	5.76951	2.47766	76.832	139.566	1.29558	2.58897	5.06161	0.477003	5.15405	IgG_1	IgG
IgG_1_549	5.75598	3.42089	27.5106	1.48543	2.48887	0.870352	0.516385	3.35365	1.38338	10.349	0.808668	0.161198	0.598937	12.4823	4.73689	2.3683	54.6891	91.0951	1.68268	7.24929	3.34548	0.309014	5.28982	IgG_1	IgG
IgG_1_550	4.80075	2.0097	27.7588	1.93714	3.45186	0.805177	0.48833	4.32551	1.62353	13.7248	0.352951	0.0588235	0.630169	20.8168	5.22367	2.74564	29.1535	33.3595	1.59902	1.01533	2.7483	0.346524	6.45928	IgG_1	IgG
IgG_1_551	4.09161	2.09958	38.9299	1.82119	2.82923	0.896203	0.731066	4.43892	1.27245	26.8956	0.677109	0.202801	0.74331	12.3035	4.98134	1.96661	0.93353	1.05411	1.26981	1.21664	3.05682	0.362544	9.54923	IgG_1	IgG
IgG_1_552	4.40453	2.30436	19.0214	1.30601	2.68838	0.628565	0.699103	3.29374	1.18518	19.1066	0.726744	0.159963	0.520072	14.2709	4.38741	2.1326	17.4456	26.0306	1.82047	1.27249	2.75255	0.470126	5.95618	IgG_1	IgG
IgG_1_553	3.08777	2.02785	22.3628	1.43025	2.2215	0.699911	0.398966	2.73603	1.15314	11.7096	0.566986	0.133219	0.438144	11.0678	4.21973	1.81521	2.20132	2.56024	1.85408	7.5882	3.75286	0.340751	4.72263	IgG_1	IgG
IgG_1_554	2.51952	2.26655	30.191	1.31456	2.54136	0.715047	0.506741	4.01188	0.968863	13.2093	0.487322	0.0542725	0.362229	6.17969	4.19848	1.8814	1.11746	1.66909	1.93007	8.34154	3.22064	0.338393	4.1041	IgG_1	IgG
IgG_1_555	4.90517	2.40065	40.5017	1.53382	2.0392	0.815247	0.864123	3.48464	1.16683	14.355	0.652589	0.122374	0.632183	21.1455	3.96079	2.8629	2.10419	2.83338	1.32602	2.16444	2.74121	0.303274	5.43626	IgG_1	IgG
IgG_1_556	5.76593	3.28889	37.2579	2.06944	2.20362	0.913719	0.625164	3.64361	1.06552	13.0992	0.783496	0.110412	0.555513	13.4415	4.38039	2.13741	50.0185	78.8308	1.20279	3.77431	2.87479	0.345838	4.74879	IgG_1	IgG
IgG_1_557	3.31129	3.10591	57.8367	2.39342	2.78458	0.893319	0.534194	4.04909	1.39522	9.20773	0.873055	0.149035	0.725843	8.63124	4.03902	1.21438	1.84195	2.11629	1.80981	7.25297	3.19346	0.272371	7.95676	IgG_1	IgG
IgG_1_558	3.13762	2.92711	52.8973	2.53976	3.3384	1.25052	0.599229	3.92367	1.34716	10.7306	0.94813	0.195517	0.679534	8.81401	4.7277	2.04422	27.5293	47.2706	2.31137	35.4764	7.65273	0.474254	6.02134	IgG_1	IgG
IgG_1_559	2.99552	1.99248	28.8947	1.52415	2.67117	0.684495	0.341604	3.7818	1.44467	20.8753	0.702592	0.209885	0.51875	9.53684	4.87998	1.57929	0.586444	0.929007	1.83653	8.61366	3.6162	0.412896	5.76318	IgG_1	IgG
IgG_1_560	4.00226	2.40007	43.0787	2.29036	2.6745	0.71792	0.631024	5.145	1.83254	19.0289	0.75787	0.157241	0.559907	16.1474	5.65479	2.23501	1.06958	1.28598	1.46341	1.89402	3.62241	0.331492	9.10738	IgG_1	IgG
IgG_1_561	4.68247	3.35471	36.1915	1.83837	2.55719	0.988117	0.760535	4.99277	1.0628	18.7113	0.898757	0.19785	0.611316	9.23821	4.81585	2.41877	58.9626	100.414	1.54466	2.51281	5.10737	0.438311	5.4788	IgG_1	IgG
IgG_1_562	6.90897	4.10315	27.2503	1.74719	2.39013	0.936912	0.528557	2.50501	1.25049	16.1596	0.850504	0.195609	0.583451	20.9347	4.54287	2.45948	64.8186	119.135	1.22977	2.26802	3.61439	0.451882	4.7575	IgG_1	IgG
IgG_1_563	4.4693	1.98878	22.8923	1.45763	2.36495	0.566266	0.469961	4.03043	0.978063	12.6798	0.426136	0.188533	0.423876	6.89584	4.40274	2.04418	3.37683	5.15606	1.15539	1.67736	2.74617	0.362321	4.46891	IgG_1	IgG
IgG_1_564	3.02284	1.94707	30.9578	1.55182	2.42395	0.881292	0.480909	2.99935	1.37582	19.8165	0.709289	0.182104	0.449969	11.4824	4.53094	2.14816	6.57285	10.9013	2.00315	4.74525	2.77122	0.469	5.51439	IgG_1	IgG
IgG_1_565	5.45485	2.84088	45.5622	2.37373	2.99601	1.13771	0.622895	5.70028	1.23151	19.7148	0.902007	0.206566	0.6748	27.1662	6.53887	2.97211	1.16462	1.44463	1.13469	1.07769	4.58904	0.411588	10.1705	IgG_1	IgG
IgG_1_566	2.58615	1.48452	23.1835	1.10234	2.00719	0.511043	0.342624	2.13381	1.04739	11.9287	0.295248	0.13711	0.430671	3.32968	2.93511	1.25195	0.647136	0.715313	1.34689	0.697021	2.82382	0.328886	3.74436	IgG_1	IgG
IgG_1_567	2.05622	1.89135	29.4281	1.37986	2.17131	0.812552	0.403386	3.55404	0.786531	18.3957	0.490137	0.128535	0.363541	2.91684	3.17938	1.19888	0.79777	1.37113	1.68316	0.629088	2.38194	0.25848	4.83267	IgG_1	IgG
IgG_1_568	3.35393	2.77594	39.0617	2.27913	2.8072	1.0135	0.433641	3.94004	1.30956	10.2688	0.789265	0.196281	0.570985	16.0975	4.87024	1.61817	1.68318	2.39687	1.78303	1.34442	9.60872	0.430804	8.75348	IgG_1	IgG
IgG_1_569	2.93059	2.25902	39.0382	1.31693	2.86973	0.792746	0.455709	5.74221	1.57324	13.5705	0.906843	0.0769231	0.671707	7.84276	4.9292	1.80572	1.07929	1.44924	2.28387	1.20926	3.672	0.297998	7.54934	IgG_1	IgG
IgG_1_570	3.21287	2.06214	29.594	1.77521	2.61751	0.741707	0.482105	3.06983	1.25646	22.1523	0.818713	0.102946	0.418031	14.4853	4.76836	1.91359	0.829579	1.0369	1.30061	5.48878	4.25109	0.448382	6.50552	IgG_1	IgG
IgG_1_571	3.41117	1.96632	35.622	1.75791	2.16167	0.672493	0.651311	3.38478	1.49257	15.6198	0.885439	0.0651253	0.40802	13.6434	4.00631	1.82397	11.0626	17.0779	1.24053	2.82322	3.31965	0.240094	6.2198	IgG_1	IgG
IgG_1_572	2.59432	1.38844	15.0082	0.664562	1.3468	0.374223	0.260535	2.08399	0.924073	10.5891	0.502563	0.198026	0.26876	9.40305	3.28604	1.55953	0.943675	1.63486	1.35712	1.75477	2.46377	0.0492413	3.2912	IgG_1	IgG
IgG_1_573	2.31192	1.86351	23.2645	1.66029	2.94589	0.785404	1.05153	6.28452	1.34991	34.4821	0.409877	0.107143	0.301307	2.12881	4.52225	1.54247	0.770567	0.765433	1.81009	0.565377	3.24056	0.297134	13.0961	IgG_1	IgG
IgG_1_574	6.24784	2.92558	29.0733	1.77242	2.17079	0.716816	0.272602	2.34094	1.00869	15.7548	0.787575	0.216341	0.668419	4.86737	3.24853	1.82702	60.2116	117.954	1.00998	3.79632	2.58444	0.398111	4.7382	IgG_1	IgG
IgG_1_575	2.0528	2.15093	22.4721	1.62408	3.2518	0.814544	0.479171	4.7142	1.54282	19.7075	0.609765	0.151737	0.324977	4.34264	5.79347	1.87685	0.621415	1.21378	2.05988	0.899988	2.5158	0.40054	9.831	IgG_1	IgG
IgG_1_576	4.7313	2.4699	10.8279	1.31978	2.09217	0.453906	0.523965	2.8498	0.916918	12.9397	0.692995	0.150277	0.402613	23.3443	4.47598	2.71467	1.21006	1.11909	1.28194	1.74047	3.53124	0.245392	4.84748	IgG_1	IgG
IgG_1_577	3.22484	2.54903	30.8371	1.84913	2.85478	0.428972	0.323391	4.8629	1.01273	10.0698	0.666699	0.0732243	0.453374	2.61972	4.8863	1.08694	1.87267	2.66296	1.25886	6.80847	3.7455	0.328101	3.98385	IgG_1	IgG
IgG_1_578	4.62837	2.68908	42.5495	1.75707	3.10597	0.867714	0.508637	4.51114	1.50578	12.1576	0.856035	0.291158	0.784444	17.4909	4.96097	2.26511	0.977275	1.34579	1.71808	1.58792	6.0147	0.584862	6.00693	IgG_1	IgG
IgG_1_579	4.61995	1.67617	29.5001	1.52527	2.46991	0.638364	0.371966	5.05742	1.08768	13.3554	0.580626	0.114053	0.356876	12.7146	4.54752	1.60465	1.60193	3.12093	1.10791	10.7532	3.0846	0.588087	3.91235	IgG_1	IgG
IgG_1_580	3.68682	1.76958	11.116	0.863661	1.84298	0.745162	0.277093	2.8645	1.41455	13.0313	0.593008	0.111789	0.479287	8.29287	3.15333	1.61218	2.34829	3.31201	1.06928	4.58847	2.43537	0.366111	5.50738	IgG_1	IgG
IgG_1_581	2.63675	2.07304	29.3823	1.57954	2.83719	0.786199	0.393917	3.85984	1.11169	13.7811	0.762932	0.170011	0.532627	6.29403	4.78095	1.72851	1.5013	2.53366	1.50945	16.7874	5.64739	0.417106	6.15353	IgG_1	IgG
IgG_1_582	3.50957	2.04537	33.7712	1.84458	2.40463	0.770615	0.397016	4.34157	1.0217	14.8035	0.700891	0.131781	0.462531	11.1711	4.39844	1.57748	1.23057	1.32316	1.5528	1.12042	2.88009	0.391789	6.28653	IgG_1	IgG
IgG_1_583	2.46836	2.18038	35.891	1.90824	2.62684	0.891337	0.542049	4.00929	1.35727	15.5977	0.743462	0.172256	0.458182	8.29289	4.68741	1.58215	0.721694	1.17267	2.4929	11.1555	2.95073	0.386015	6.87181	IgG_1	IgG
IgG_1_584	4.39765	1.88495	11.7871	0.921736	2.04922	0.75567	0.554535	2.45341	1.15887	16.0308	0.459051	0.161009	0.325847	11.2459	5.86008	2.42387	6.14438	9.79881	1.19986	1.50407	3.36802	0.319452	4.88105	IgG_1	IgG
IgG_1_585	3.95156	1.28225	10.6965	1.01171	0.974985	0.547487	0.30572	1.84249	0.928788	8.26839	0.658771	0.0833333	0.166667	14.7585	2.22529	2.22188	7.18872	13.4521	1.1648	6.50386	2.70343	0.210972	2.21977	IgG_1	IgG
IgG_1_586	5.16973	3.05626	31.0892	1.71455	2.28007	0.928272	0.472937	2.84403	1.06875	19.7452	0.654614	0.11517	0.487907	11.943	4.10566	2.28174	52.0148	94.021	1.27678	2.18799	3.2108	0.376829	5.46294	IgG_1	IgG
IgG_1_587	4.75977	2.63667	18.0798	1.16241	2.37596	0.80701	0.57178	2.85403	0.966478	18.3801	0.676496	0.210784	0.530783	14.5258	4.37549	2.14733	41.358	79.4835	1.62988	2.86355	3.08767	0.34617	6.74296	IgG_1	IgG
IgG_1_588	3.32242	2.52848	54.8552	2.26879	2.62662	1.04104	0.389761	5.34632	1.32488	15.5147	0.848118	0.166052	0.62255	9.21862	5.0493	1.78178	0.829525	1.21414	1.78575	1.5251	3.26285	0.414524	7.70197	IgG_1	IgG
IgG_1_589	3.11465	2.02483	33.0116	1.58625	3.10544	0.814377	0.356346	3.77678	1.06322	20.2405	0.67151	0.212523	0.487261	8.53252	4.98914	2.05204	1.94026	3.08331	1.11292	1.90293	2.84862	0.51789	7.5401	IgG_1	IgG
IgG_1_590	3.16683	2.63774	31.8766	2.22827	2.90673	1.41166	0.575494	4.2798	1.21924	12.2048	0.827764	0.239962	0.8114	15.8272	4.92882	2.03584	0.778455	1.26557	1.75674	2.51478	29.9664	0.690805	6.75525	IgG_1	IgG
IgG_1_591	3.32802	4.23292	44.5825	2.38083	3.33839	1.48546	0.543437	6.44808	1.73782	19.5714	1.16381	0.402099	1.12533	11.8975	6.54363	2.74692	22.7699	38.0791	1.91279	4.55069	41.3104	0.8863	10.9141	IgG_1	IgG
IgG_1_592	2.49372	2.47142	16.0044	1.25741	2.23783	0.596457	0.424372	2.97594	0.873582	13.9115	0.463591	0.178116	0.470085	15.3185	4.02055	1.84138	1.09645	1.95167	1.96576	17.7014	5.73047	0.266313	5.18737	IgG_1	IgG
IgG_1_593	3.00105	2.43148	26.3981	1.44061	2.77759	0.732485	1.03782	5.17486	1.57804	27.573	0.257148	0.223024	0.600821	7.20887	5.558	1.97649	0.81123	1.09023	2.77813	1.2428	3.47944	0.502857	8.26369	IgG_1	IgG
IgG_1_594	2.21087	2.49618	43.3176	2.20642	2.95338	1.12879	0.345361	4.68943	1.8008	12.4787	0.873053	0.0285714	0.605927	6.96575	7.19661	1.87299	0.733351	0.708574	2.28745	3.32026	3.13453	0.361307	7.69873	IgG_1	IgG
IgG_1_595	5.17443	2.35599	38.1769	1.99332	1.74656	0.493028	0.319748	2.99173	0.540144	23.2174	0.643261	0.0952381	0.418244	15.4608	3.92812	2.02885	3.68837	4.95294	0.887642	1.03915	2.00525	0.323093	4.93478	IgG_1	IgG
IgG_1_596	4.36331	1.91205	13.6967	1.00435	2.06748	0.720435	0.377192	2.80154	0.96039	12.5615	0.671434	0.14783	0.398874	15.8421	3.72302	1.92438	15.5185	28.8915	1.19846	5.96115	2.97361	0.339812	3.96824	IgG_1	IgG
IgG_1_597	3.75515	2.58734	44.4663	1.78657	2.7432	0.904134	1.07825	4.70068	1.44737	15.3045	0.660059	0.140356	0.633132	12.9695	6.02402	1.8666	2.45519	3.43098	1.76171	4.04389	5.02262	0.292528	6.84106	IgG_1	IgG
IgG_1_598	3.2487	1.9294	11.5795	0.950394	2.13226	1.00816	0.432595	2.49734	0.965832	9.13327	0.706981	0.191708	0.662777	15.2373	3.94476	2.48087	1.89897	2.87092	1.80451	3.33306	8.88782	0.473324	4.13331	IgG_1	IgG
IgG_1_599	4.5177	2.29857	24.7218	1.24092	2.23135	0.802023	0.446411	2.99882	1.07365	13.5975	0.509891	0.170946	0.401953	14.7551	3.93487	1.88764	13.1698	23.6589	1.48458	3.2266	3.60498	0.394391	5.13103	IgG_1	IgG
IgG_1_600	5.51298	5.33377	16.565	0	1	1.83641	0	3.91292	3.93091	7.54715	1.90492	1	0	6.41408	10.3453	7.52226	110.941	206.789	2.14119	3.24789	11.8208	1	4	IgG_1	IgG
IgG_1_601	3.5508	4.54146	37.8065	1.7402	3.41316	1.20646	0.662817	2.84591	1.09119	23.0743	0.792451	0.194437	0.83005	14.604	5.09871	1.78473	32.1747	49.4926	2.9564	5.44477	3.32635	1.121	4.23129	IgG_1	IgG
IgG_1_602	2.59911	1.72102	20.268	1.18557	2.77173	0.894323	0.375595	2.92862	0.69952	13.9515	0.479287	0.166981	0.520059	9.28766	3.86223	1.55862	0.788064	0.681294	1.92918	2.54649	2.98619	0.239919	3.55488	IgG_1	IgG
IgG_1_603	3.91526	2.61855	25.1205	1.49342	2.3834	0.759764	0.53304	3.53829	1.23697	15.2835	0.587868	0.121054	0.484187	7.5332	4.61354	2.19442	38.6312	75.9995	1.5303	6.68063	5.42805	0.402813	6.3522	IgG_1	IgG
IgG_1_604	3.47819	2.2137	37.4036	1.74373	2.23611	1.13762	0.472624	3.86026	1.12941	23.7948	0.665389	0.200815	0.499365	11.4252	4.85003	1.75183	1.03321	1.65309	1.37283	1.1606	2.38572	0.309776	6.37795	IgG_1	IgG
IgG_1_605	2.08289	1.54779	21.5702	0.934496	2.49447	0.621806	0.444279	2.19093	1.2609	7.75388	0.511518	0.107421	0.50593	5.71999	3.4831	1.15345	1.2292	1.9253	1.99025	3.74876	2.83269	0.375564	4.27173	IgG_1	IgG
IgG_1_606	3.32914	1.97873	25.6732	1.26187	2.16591	0.683413	0.53029	2.97266	1.04869	17.5111	0.455542	0.194501	0.493124	15.9019	4.49212	2.13604	1.01867	1.06093	1.36984	1.59719	3.20044	0.218273	6.55539	IgG_1	IgG
IgG_1_607	4.57869	3.13157	12.2215	1.05602	1.64591	0.528025	0.404112	5.07996	1.14764	19.8961	0.543803	0.129791	1.38466	6.12988	5.1542	2.09138	41.7494	84.5282	2.2071	1.77956	3.79132	0.322277	7.98782	IgG_1	IgG
IgG_1_608	4.245	2.35729	27.2633	1.36243	2.54828	0.656853	0.385415	3.80198	1.37736	20.2033	0.658149	0.131307	0.445445	9.30798	4.23645	2.26052	18.6748	29.0326	1.61995	2.44176	2.83593	0.438564	4.94645	IgG_1	IgG
IgG_1_609	2.41608	2.012	10.1096	0.870212	2.76761	0.645517	0.482778	3.65991	1.06823	13.9326	0.646836	0.185323	0.48308	7.04638	4.6948	1.78361	0.883999	1.16176	2.18018	1.79596	3.38787	0.283976	6.99658	IgG_1	IgG
IgG_1_610	6.64421	4.48896	26.31	2.30364	3.17417	1.3148	0.675297	3.82685	1.22971	12.0501	1.19987	0.328354	0.605534	13.2193	5.3646	2.51068	58.129	105.773	2.10955	8.48618	36.2637	0.807917	6.1062	IgG_1	IgG
IgG_1_611	5.77469	3.36532	16.1351	1.44682	2.47542	0.813759	0.419532	2.55675	1.07128	17.0976	0.561349	0.195191	0.40105	12.2406	4.64465	2.06364	65.6348	109.009	1.57848	6.93162	2.71639	0.424371	5.22944	IgG_1	IgG
IgG_1_612	2.9117	2.07894	53.1318	2.06944	2.55934	1.08732	0.59881	4.69113	1.30107	29.163	0.68969	0.158958	0.916126	5.53444	5.33698	1.65809	0.976219	1.20503	1.24954	3.63363	2.67774	0.582942	10.0613	IgG_1	IgG
IgG_1_613	3.12358	2.59793	44.8686	1.83679	3.03638	0.970258	0.950563	6.2148	1.3327	17.3113	0.861457	0.321935	0.526346	5.02818	5.51971	1.61891	15.4877	28.934	1.90398	1.38267	3.16931	0.401602	6.4362	IgG_1	IgG
IgG_1_614	2.6091	2.17485	22.5012	1.64118	2.6122	0.655483	0.555788	2.57603	1.26411	12.4726	0.523213	0.247833	0.49337	17.5882	4.5346	2.01029	3.11577	5.88171	2.18191	1.63745	3.73159	0.326756	5.24003	IgG_1	IgG
IgG_1_615	5.7217	3.03245	15.4535	1.36148	1.79474	0.710739	0.439773	2.03962	0.80476	16.1282	0.632107	0.168309	0.328948	11.3064	3.2626	2.60493	75.3132	145.541	1.29917	3.89217	2.6758	0.197645	4.76494	IgG_1	IgG
IgG_1_616	1.20134	2.29738	13.8141	1.18477	2.11154	0.914565	0.244593	4.4592	1.24081	11.5423	0.537936	0.201569	0.289905	3.18643	4.59885	0.794357	1.43645	1.51734	2.1521	7.71901	5.5214	0.111111	4.81557	IgG_1	IgG
IgG_1_617	3.51394	2.26076	20.0262	1.29714	2.73014	0.825075	0.469744	3.77657	1.42996	14.3462	0.608424	0.180169	0.577474	12.9233	4.5714	1.93688	10.2603	18.7586	1.94383	16.1642	5.34856	0.38579	7.31531	IgG_1	IgG
IgG_1_618	5.53948	2.39305	26.4064	1.72983	2.21948	0.778	0.445238	4.19564	1.00815	11.879	0.640075	0.106174	0.44265	8.18959	4.70781	2.39861	60.5194	101.053	1.06651	2.56379	3.56528	0.285131	5.82931	IgG_1	IgG
IgG_1_619	5.17806	2.02337	13.1312	1.1659	1.89703	0.673758	0.410987	1.67503	0.730549	11.3054	0.707887	0.109467	0.310167	20.6085	3.40065	1.62767	2.46055	4.84683	0.402164	1.08661	3.2914	0.435431	4.14821	IgG_1	IgG
IgG_1_620	5.40306	2.54294	26.4041	1.40426	2.41071	0.769025	0.428388	2.70039	1.04881	16.3067	0.648991	0.219443	0.542846	16.4943	4.21997	2.22593	27.6716	48.2677	1.33346	1.98637	3.86422	0.453733	4.46361	IgG_1	IgG
IgG_1_621	3.08807	1.79787	24.4215	1.2822	2.23177	0.579756	0.404582	3.38087	1.17234	12.5123	0.610521	0.116568	0.385334	10.7119	4.04739	1.92851	1.22966	2.22918	1.74111	4.46437	2.82722	0.346811	5.09663	IgG_1	IgG
IgG_1_622	3.33624	2.3496	14.6083	1.16218	1.88685	0.432448	0.38541	2.98709	0.943987	11.8861	0.506706	0.214739	0.709229	22.0119	4.41627	2.73769	1.64298	2.14156	1.4809	1.28951	2.87721	0.241635	5.11577	IgG_1	IgG
IgG_1_623	3.62241	1.28578	9.84728	0.7229	2.33419	0.256984	0.324276	3.79678	0.403983	22.1926	0.323526	0.160407	0.442671	2.54846	3.00441	1.33275	0.254113	0.305097	0.333333	0.995059	2.15154	0.421645	3.61332	IgG_1	IgG
IgG_1_624	3.86357	2.0508	21.1403	1.20533	2.3191	0.601478	0.518421	2.92128	1.329	12.4447	0.540987	0.119553	0.528516	12.9193	4.9241	1.92981	2.24599	3.99921	1.65926	15.7003	3.91581	0.395525	5.74074	IgG_1	IgG
IgG_1_625	3.43688	2.15694	47.1059	2.28098	3.25086	0.854506	0.583952	3.81308	2.37776	11.6917	1.20397	0.302158	0.535578	12.34	5.02362	1.8572	2.07209	3.53162	2.06553	1.27665	3.84205	0.674366	6.68881	IgG_1	IgG
IgG_1_626	3.34041	2.30486	33.6919	1.70593	2.67232	0.948414	0.432619	3.12791	1.07468	14.9891	0.562462	0.179685	0.543272	10.2048	4.40303	1.77947	20.6897	31.7874	1.64999	18.0852	2.86588	0.337982	5.38723	IgG_1	IgG
IgG_1_627	4.17917	1.93109	21.88	1.73991	2.48745	0.587113	0.738848	4.05652	1.14235	21.8263	0.866651	0.302365	0.708255	15.9429	4.99376	1.92002	0.665953	0.969881	1.27721	2.59819	3.05146	0.233735	6.19537	IgG_1	IgG
IgG_1_628	5.59152	2.3097	27.3916	1.56734	2.89454	0.814727	0.451415	4.0372	1.14584	14.3535	0.540189	0.162278	0.663952	20.2413	3.92987	2.04638	1.21621	1.17124	1.94654	1.31084	3.59468	0.287499	5.48883	IgG_1	IgG
IgG_1_629	2.95957	1.82727	26.779	1.48867	2.50306	0.633569	0.401666	4.17323	1.08653	14.363	0.593131	0.210427	0.453582	6.94061	4.12241	1.51877	0.772128	1.18472	2.06479	17.6665	3.08348	0.277731	5.05613	IgG_1	IgG
IgG_1_630	4.42012	1.53889	31.8441	1.61016	1.78876	0.694908	0.409162	3.04567	1.25881	15.9576	0.514041	0.188446	0.422285	11.9009	3.80593	1.68166	0.622532	0.813892	0.826235	1.2901	2.19384	0.169383	6.9582	IgG_1	IgG
IgG_1_631	2.7828	2.2856	39.0625	1.90005	2.40027	0.773617	0.413752	4.00348	1.24249	15.1149	0.74871	0.195523	0.546237	16.0567	4.89336	1.60313	1.14847	1.4753	1.55886	1.71764	3.07201	0.433118	6.7529	IgG_1	IgG
IgG_1_632	3.13393	2.80554	46.2113	2.58627	3.68304	0.883795	0.465335	4.39487	1.39231	15.189	0.624104	0.0487805	0.466611	7.33106	7.03366	2.20063	0.668625	1.88301	1.59218	3.12788	5.34228	0.344827	13.1402	IgG_1	IgG
IgG_1_633	3.10222	2.01856	17.5984	1.24619	2.66445	0.64205	0.426903	2.81098	1.22634	9.75915	0.584602	0.111817	0.508722	7.87178	3.92133	2.39945	1.42459	2.10521	2.09544	7.12955	3.46716	0.375394	4.81414	IgG_1	IgG
IgG_1_634	5.1165	2.94009	38.7838	2.04489	2.75496	0.888577	0.593306	4.13583	1.19062	13.219	0.919433	0.15744	0.716831	7.50937	5.00329	2.22768	47.2733	81.232	2.31992	2.31034	3.36849	0.303072	4.61404	IgG_1	IgG
IgG_1_635	0.771288	1.17976	1.46051	0.840666	3.21214	0.622511	0	2.49828	0.5	1.11422	0.5	0	0.184347	2.59888	3.79605	1	1	1.01649	3.84491	0.689623	4.01355	0	2.20368	IgG_1	IgG
IgG_1_636	1.92978	2.2547	36.7612	1.9908	2.55923	0.949211	0.413364	4.44488	1.13873	15.1831	0.708669	0.15405	0.720775	6.22253	4.53747	1.40996	4.75251	7.77027	2.33384	4.32465	5.68048	0.291738	5.31381	IgG_1	IgG
IgG_1_637	2.82478	2.33009	29.7183	1.4421	2.72463	0.602582	0.334898	5.71051	0.939452	18.158	0.656443	0.235077	0.610089	8.72514	4.62404	1.51913	1.55065	2.09925	1.40316	1.00334	2.79163	0.286803	6.90478	IgG_1	IgG
IgG_1_638	1.37115	1.68509	20.6968	1.12394	2.84419	0.479629	0.423798	2.23432	1.34896	18.6213	0.404988	0	0.346891	4.53498	3.96163	1.68025	4.96314	7.45033	2.93964	0.717679	2.96131	0.504583	5.97542	IgG_1	IgG
IgG_1_639	2.936	2.2938	35.4285	1.89218	2.85952	0.990519	0.485276	4.99712	1.56306	16.6001	0.840724	0.16177	0.694631	10.9693	5.75267	2.16393	1.1143	1.87805	1.74883	23.8183	6.76695	0.505598	6.67474	IgG_1	IgG
IgG_1_640	3.7389	2.07918	19.5401	1.51069	2.06825	0.588235	0.481251	3.92348	0.872085	15.932	0.63027	0.308214	0.44144	10.5916	3.15565	1.89395	0.599177	1.29668	1.48809	5.72045	2.07247	0.295703	4.09217	IgG_1	IgG
IgG_1_641	3.20053	2.41671	41.7469	2.64313	2.26902	1.00046	0.555267	2.37769	1.44427	12.6011	0.690868	0	0.387184	9.73651	6.15517	1.51138	0.440943	1.09128	1.21404	2.37068	5.75644	0.663949	6.92737	IgG_1	IgG
IgG_1_642	6.71147	3.8204	11.8846	1.67112	2.69096	0.691895	0.240625	1.80325	1.05134	14.6138	0.766603	0.0588235	0.514407	4.94414	4.14279	1.98932	85.5106	161.209	2.02291	4.44237	3.40382	0.352941	4.4473	IgG_1	IgG
IgG_1_643	3.27628	2.23551	19.184	1.19247	2.43924	0.672989	0.48187	2.95383	1.49338	13.2262	0.549608	0.153555	0.415432	6.32716	4.12463	1.60574	26.0738	50.7208	1.83325	3.35606	2.96789	0.423347	5.02242	IgG_1	IgG
IgG_1_644	4.01482	2.40658	33.6238	1.86381	3.01132	0.87792	0.533698	4.86008	2.4773	17.3	0.712413	0.224167	0.39631	9.33624	5.64342	2.29225	2.58987	3.81983	7.46214	1.57757	4.20484	0.402586	7.23627	IgG_1	IgG
IgG_1_645	3.72006	1.86557	20.7683	1.39061	2.19927	0.738128	0.463826	3.41185	1.48351	9.79095	0.564063	0.17442	0.493077	16.97	4.30665	1.81049	1.252	1.4979	1.96685	10.1299	5.24031	0.34077	5.18146	IgG_1	IgG
IgG_1_646	6.41929	2.86804	18.5192	1.2424	2.11853	0.451998	0.563975	3.02454	0.848619	8.1974	0.711375	0.119209	0.439267	25.1223	5.06204	2.07943	33.9548	61.1266	1.06618	2.07914	5.42153	0.286044	5.0463	IgG_1	IgG
IgG_1_647	7.38089	3.07765	21.3351	1.28332	2.40306	0.848657	0.594093	3.22468	0.967119	10.2968	0.634449	0.277529	0.542414	19.4822	7.52433	2.13031	17.2917	22.4345	1.25357	1.33979	3.23332	0.550868	7.97022	IgG_1	IgG
IgG_1_648	3.60698	3.70635	30.7491	2.74195	3.6575	1.28298	0.572323	4.02401	1.17726	14.8293	1.90245	0.330637	1.13458	10.6065	4.88391	2.22571	10.4479	19.8047	2.18547	7.72684	86.1139	1.05886	6.72579	IgG_1	IgG
IgG_1_649	3.75871	2.65287	39.7709	1.62925	2.26421	0.700991	0.700712	4.22916	1.30812	32.5747	0.717793	0.238395	0.554559	10.3327	3.97058	1.33886	12.5745	24.3552	1.36124	2.38054	3.31936	0.42953	5.93649	IgG_1	IgG
IgG_1_650	4.85488	2.70108	32.4714	1.87339	2.30084	0.772437	0.443138	2.87562	1.14363	16.6662	0.697211	0.203969	0.551291	16.6098	3.65531	2.40261	44.5404	69.231	1.39598	2.23709	2.70498	0.416689	6.61443	IgG_1	IgG
IgG_1_651	3.29795	2.00089	20.2612	1.1646	2.38012	0.583589	0.396648	2.18126	0.752682	15.6997	0.693146	0.159193	0.535776	9.83554	3.60281	2.24749	3.2744	5.86957	1.53013	19.8481	5.33436	0.374271	4.73695	IgG_1	IgG
IgG_1_652	3.31602	2.3871	56.2597	1.96628	2.29643	1.01485	0.448991	3.38947	1.57839	21.2866	0.979636	0.215749	0.529197	9.1615	3.4269	1.30948	0.992192	0.743386	0.935371	1.59362	2.76161	0.114286	7.28795	IgG_1	IgG
IgG_1_653	3.84581	2.33175	34.3544	1.8573	2.61514	0.923347	0.490075	4.22859	1.49062	16.9635	0.692044	0.171456	0.521846	9.28918	5.10068	1.73556	2.21711	2.68233	1.42085	1.32279	3.53577	0.35186	7.81312	IgG_1	IgG
IgG_1_654	5.94503	2.78055	25.528	1.41172	2.30093	0.914359	0.390229	2.63982	1.08985	14.4895	1.14192	0	0.73892	12.7328	4.28944	1.2507	20.9169	38.7438	1.3423	1.62898	4.38318	0.414067	4.99818	IgG_1	IgG
IgG_1_655	2.05504	2.27055	17.366	1.38701	2.8533	0.59455	0.603316	3.37195	1.11937	12.2419	1.01593	0.190632	0.259342	4.34785	3.92918	1.76291	1.46754	1.92154	1.66193	5.97972	5.01924	0.173951	10.1318	IgG_1	IgG
IgG_1_656	2.92251	2.12833	32.3928	1.59886	2.34416	0.85136	0.327148	3.2611	0.980151	12.4499	0.663669	0.174658	0.479605	9.12308	3.56883	1.46797	6.6071	13.6321	1.47949	21.5576	7.85713	0.477854	4.23576	IgG_1	IgG
IgG_1_657	3.72701	2.6564	41.2901	2.36227	2.49317	0.922424	0.531469	3.54194	1.06033	15.451	0.917381	0.113208	0.777205	15.9864	6.07914	1.76356	1.95513	1.90094	1.12793	1.23443	3.83119	0.464151	9.87097	IgG_1	IgG
IgG_1_658	5.42403	1.85034	27.6071	1.37855	2.04717	0.567924	0.388197	4.15117	1.05054	13.6983	0.580478	0.133375	0.42784	15.262	4.83372	1.73817	0.804409	0.750534	1.21055	1.35022	2.9923	0.290518	5.15113	IgG_1	IgG
IgG_1_659	3.98904	2.75324	86.1366	3.47776	3.78832	1.59586	0.646968	5.02376	1.49155	17.6191	0.949373	0.207707	0.805238	14.5093	5.15128	1.89017	1.10183	1.43061	1.37144	3.09635	3.11966	0.48603	4.65555	IgG_1	IgG
IgG_1_660	3.59151	1.97575	23.9932	1.0218	2.08928	0.606389	0.381781	4.30655	1.02512	13.2692	0.748472	0.166618	0.332983	9.0456	4.31711	1.68968	0.720182	0.737085	1.97816	2.96407	3.10917	0.282416	5.11119	IgG_1	IgG
IgG_1_661	2.42715	1.78596	18.3845	1.22644	1.91541	0.763954	0.443307	3.33453	1.18462	15.7356	0.774154	0.231479	0.487488	7.49531	5.34623	2.25081	0.897571	0.830602	1.02712	6.68406	2.19033	0.148372	5.78502	IgG_1	IgG
IgG_1_662	2.988	2.39931	52.9249	2.98405	3.32209	1.21258	0.893041	5.6944	1.4105	15.4732	0.868882	0.183434	0.55912	6.80222	5.69642	1.90661	0.925704	1.56287	1.45855	0.942967	3.83748	0.535929	14.146	IgG_1	IgG
IgG_1_663	3.61635	2.51326	28.0125	1.63244	2.46611	0.794734	0.419518	3.55573	1.33503	17.4656	0.630065	0.177238	0.4528	11.3461	4.66544	2.31239	13.1685	26.2702	1.32487	1.74746	3.969	0.34498	6.16167	IgG_1	IgG
IgG_1_664	4.38916	2.04635	25.3247	1.43211	2.40435	0.675584	0.447311	2.60431	1.10831	16.3206	0.597938	0.150776	0.433631	9.06046	3.55778	1.82759	20.9098	36.2468	1.66204	1.80405	2.92637	0.336307	4.87241	IgG_1	IgG
IgG_1_665	3.80478	2.42195	28.2962	1.75774	2.47112	0.64585	0.538877	2.45937	1.30174	15.0936	0.629246	0.122848	0.518877	15.1926	4.03197	2.06719	15.1642	27.3574	1.36238	3.15062	2.4458	0.325516	4.63525	IgG_1	IgG
IgG_1_666	5.92705	1.83664	30.2524	1.88676	1.53196	0.777729	0.426616	2.14307	0.718353	23.0642	0.802966	0.156636	0.473477	12.7038	2.60641	1.40196	31.2761	60.7509	0.659317	1.9538	1.84811	0.348045	4.29961	IgG_1	IgG
IgG_1_667	3.25156	2.63535	59.9812	2.3748	2.89233	1.10814	0.438626	3.45117	1.5244	15.0399	0.67808	0.166523	0.480146	7.52058	3.81027	1.70383	0.709572	0.868976	1.6951	2.15683	5.06921	0.437576	5.88531	IgG_1	IgG
IgG_1_668	5.1245	2.1675	39.9145	1.80732	2.45863	1.04596	0.446335	3.56285	1.039	19.4622	0.624482	0.207368	0.604862	17.2606	4.53051	2.01017	0.679166	1.03318	1.5056	1.94064	2.82128	0.339185	5.08	IgG_1	IgG
IgG_1_669	5.10627	1.57611	17.6579	1.18997	1.75659	0.693081	0.348159	3.51742	1.43652	21.6664	0.658111	0.211444	0.305091	15.1912	3.97936	1.55772	0.998277	1.28336	1.35078	1.09308	3.17603	0.286243	4.46146	IgG_1	IgG
IgG_1_670	3.14009	2.38064	20.9621	1.24924	2.39311	0.760673	0.457305	2.87167	1.97812	6.48879	0.786432	0.360948	0.798606	12.2381	4.87812	1.99955	0.820408	1.10231	1.63571	2.53135	3.7156	0.261939	5.52471	IgG_1	IgG
IgG_1_671	2.75849	1.8972	18.2369	1.07979	2.4123	0.39262	0.584305	2.91823	0.89899	28.8615	0.668962	0.288592	0.302867	11.6404	4.19972	1.88853	1.52679	1.04115	2.00196	3.99951	3.54822	0.193491	5.7476	IgG_1	IgG
IgG_1_672	6.72438	3.32508	25.147	1.45387	2.39298	0.910445	0.490572	3.07929	0.970757	15.561	0.883987	0.162376	0.880569	16.0634	5.42144	2.20688	46.3893	80.3572	0.65555	3.70496	3.98066	0.495062	7.94478	IgG_1	IgG
IgG_1_673	4.66156	2.91363	18.3048	1.3929	2.27375	0.708198	0.421442	2.93409	1.06502	14.2906	0.7314	0.22076	0.522851	10.0068	5.04415	2.1862	34.0238	74.2381	1.62487	3.6347	10.0095	0.497413	4.72627	IgG_1	IgG
IgG_1_674	4.69198	2.347	26.0886	1.74266	2.71122	0.822994	0.564789	3.58556	1.31479	15.8795	0.674665	0.164746	0.430816	26.0851	4.79367	2.33415	1.79619	2.60498	1.78272	2.04202	3.74503	0.367613	5.03208	IgG_1	IgG
IgG_1_675	2.00494	2.72455	26.6737	2.71184	3.18589	1.12761	0.47196	4.90273	1.48211	15.0865	0.515607	0.151377	0.489619	5.48572	5.85631	1.70713	1.19309	2.46946	1.30994	3.91566	10.854	0.302983	5.97779	IgG_1	IgG
IgG_1_676	2.68616	1.41886	15.343	1.01878	2.12461	0.358472	0.663921	1.5306	1.31014	9.01441	0.374463	0.225667	0.532945	7.60296	3.62957	1.3621	0.785162	1.18684	1.56979	1.09142	2.92417	0.287486	3.77095	IgG_1	IgG
IgG_1_677	4.73473	3.30125	50.8568	2.14463	2.55482	1.064	0.731978	4.60773	1.28792	24.0996	0.90092	0.158945	0.650102	11.9682	5.29134	2.46864	47.1411	76.1722	1.26251	3.28923	3.59698	0.333361	6.93413	IgG_1	IgG
IgG_1_678	3.0643	2.01368	31.1654	1.47664	2.55527	0.591474	0.483731	3.71432	2.46002	14.4605	0.444465	0.0947703	0.339456	12.7788	4.43436	1.60405	9.50275	16.076	1.89384	2.55968	2.98953	0.428663	4.44029	IgG_1	IgG
IgG_1_679	3.68852	2.78609	23.0624	1.67634	2.50441	0.773287	0.476009	3.56441	1.20127	19.981	0.670484	0.248086	0.46582	12.7077	4.77448	2.151	19.2557	35.8501	1.27515	4.25349	11.0036	0.457082	7.11611	IgG_1	IgG
IgG_1_680	3.02819	2.32985	20.083	1.16808	1.79955	0.456835	0.723712	2.00493	1.01547	11.9242	0.616269	0	0.400172	13.5611	3.62574	1.30997	1.12426	1.99977	1.89823	7.48899	7.19865	0.376028	4.57548	IgG_1	IgG
IgG_1_681	4.59888	2.80903	21.3078	1.33396	2.36353	0.774641	0.458097	2.17538	1.01251	18.4501	0.778485	0.182199	0.399037	9.13589	4.08943	2.04237	47.0378	97.5847	1.22517	3.49765	4.18734	0.445284	4.5996	IgG_1	IgG
IgG_1_682	2.52766	2.00666	35.4736	1.92837	2.76019	0.847789	0.446615	4.57818	1.49231	17.3709	0.680726	0.151071	0.588996	5.02206	5.17527	1.59449	2.01505	3.24639	2.30477	5.66302	3.32491	0.292876	8.06293	IgG_1	IgG
IgG_1_683	3.69065	1.72413	16.8069	1.24837	1.87242	0.653661	0.497943	1.87446	0.972586	8.38907	0.516686	0.145257	0.387962	20.7108	3.84828	2.09094	0.859849	1.23878	1.34867	6.31254	2.81633	0.48118	3.71513	IgG_1	IgG
IgG_1_684	3.11228	1.47298	6.44686	0.837338	1.35387	0.312884	0.316245	2.06651	0.639646	4.24131	0.256621	0.365026	0.421302	13.1956	4.19161	1.43755	1.29281	0.984197	3.15339	0.977537	2.52048	0.309274	4.50765	IgG_1	IgG
IgG_1_685	4.47343	2.61486	16.2612	0.985845	2.48731	1.01304	0.441937	3.53482	1.25102	23.9387	0.560863	0.35293	0.630848	25.3601	4.86256	2.34538	0.881226	0.870026	1.6116	4.35245	3.7976	0.367379	5.9901	IgG_1	IgG
IgG_1_686	2.24168	1.93353	28.6413	1.73603	2.30415	0.782596	0.452553	5.37048	1.20651	9.37044	0.805815	0.164288	0.589603	10.3126	6.29869	1.64099	2.4441	3.73349	1.48437	1.27036	3.42159	0.237777	4.84706	IgG_1	IgG
IgG_1_687	6.014	3.13356	16.41	1.17989	2.25788	0.697327	0.376993	2.93766	1.13139	8.41043	0.786312	0.159119	0.579855	27.2663	4.15852	2.44834	20.0713	33.3638	1.38002	1.85022	10.9042	0.333364	4.77985	IgG_1	IgG
IgG_1_688	6.09399	2.76087	22.3784	1.28144	1.98679	0.724482	0.513592	2.20609	0.889521	17.2194	0.881158	0.138984	0.526258	23.3631	3.80835	1.90858	41.3428	77.6211	0.825446	1.68147	3.76995	0.412379	6.08199	IgG_1	IgG
IgG_1_689	6.53708	3.22227	33.8113	1.47055	1.96258	1.25479	0.51726	2.95151	1.01133	25.0507	0.704524	0.11255	0.520529	11.0884	3.96202	2.13947	59.9486	132.257	0.925602	1.86691	2.89129	0.453526	5.38025	IgG_1	IgG
IgG_1_690	2.38379	1.94177	26.6405	1.56354	2.37177	0.69916	0.471177	3.08787	1.22693	14.1029	0.539158	0.194521	0.519864	16.4564	4.38334	1.70731	1.25098	2.27993	2.0407	2.66152	3.12511	0.456727	8.0764	IgG_1	IgG
IgG_1_691	2.86288	1.68866	18.0404	0.737175	2.00191	0.457999	0.569237	2.32046	1.30068	20.4483	0.33027	0.0645161	0.404724	3.2575	3.44906	1.02137	1.0537	1.38407	1.12161	9.3954	3.72569	0.225604	3.84107	IgG_1	IgG
IgG_1_692	2.34767	2.1336	30.3106	1.55384	2.55088	0.786647	0.581722	4.18527	1.5504	16.4192	0.655059	0.200033	0.59102	8.17173	5.20401	1.77622	0.967488	1.37882	2.05672	4.24077	3.90224	0.291686	10.7984	IgG_1	IgG
IgG_1_693	8.08121	3.66856	31.689	1.94204	2.3586	1.05752	0.331659	2.43676	1.76794	23.1614	0.795866	0.201123	0.495651	5.4489	3.86272	2.53083	88.7553	133.295	12.6874	2.13136	4.15499	0.440536	7.265	IgG_1	IgG
IgG_1_694	2.85131	1.90544	29.6788	1.3272	2.30243	0.97698	0.673903	4.71028	1.3961	17.2791	0.59602	0.22365	0.48531	12.6302	4.59229	1.69334	0.743759	0.895227	1.63689	7.20695	3.41621	0.384144	7.58575	IgG_1	IgG
IgG_1_695	3.8482	2.76076	36.221	2.15668	2.5168	1.04027	0.626998	3.76419	1.46507	13.7885	0.987596	0.239337	0.669699	16.4054	4.87931	2.38508	4.57551	8.04098	1.4654	1.29573	26.9557	0.712999	5.63834	IgG_1	IgG
IgG_1_696	4.82558	3.68731	19.2372	1.63367	2.70028	0.935615	0.573312	2.63746	1.066	18.451	0.860853	0.167057	0.906698	12.2469	5.16582	2.87211	27.0956	49.873	0.959394	2.41188	54.6473	0.863456	5.98467	IgG_1	IgG
IgG_1_697	3.74976	2.22625	32.6554	1.57417	2.56461	0.762358	0.523417	2.96557	1.02586	16.6252	0.735264	0.265345	0.537659	16.136	4.33816	1.81984	4.48617	8.65307	1.61946	10.386	3.6094	0.378638	5.26483	IgG_1	IgG
IgG_1_698	4.48912	3.01062	41.753	2.06289	2.88739	0.777535	0.591381	4.18774	1.22901	21.935	0.856585	0.193086	0.598891	8.86298	4.71927	2.06774	37.1138	69.1672	1.43349	1.85155	3.351	0.443033	6.60072	IgG_1	IgG
IgG_1_699	5.34141	2.00583	29.6355	2.10595	2.4494	0.772103	0.643599	5.23693	1.76492	25.0102	0.682759	0.262328	0.473204	6.85479	5.63319	2.67545	1.81115	2.14256	1.78873	0.968197	2.93316	0.177161	5.06612	IgG_1	IgG
IgG_1_700	3.9201	2.88952	50.357	2.16685	3.18425	1.06278	0.532514	4.38195	1.19988	19.7132	0.889704	0.202315	0.510733	7.22078	4.87797	1.89093	22.2611	36.6211	1.54958	18.3647	4.39175	0.408563	6.75814	IgG_1	IgG
IgG_1_701	2.46104	1.87285	23.6062	1.31863	2.6756	0.791388	0.575351	3.01418	1.5114	9.21354	0.558944	0.135274	0.52981	9.4714	4.82562	1.64318	1.28554	2.16457	2.19323	1.81421	3.34767	0.242424	3.86169	IgG_1	IgG
IgG_1_702	3.49997	2.26127	16.0242	1.16295	2.70088	0.305332	0.714865	3.18488	1.33729	41.3773	0.94072	0.484537	0.471029	17.5637	3.9346	2.65385	26.5945	38.8372	0.883261	1.45914	2.83819	0.34519	5.19783	IgG_1	IgG
IgG_1_703	3.85895	1.98054	32.4336	1.52943	2.93372	0.751363	0.482524	3.88086	1.50225	17.1615	0.725788	0.256989	0.411016	14.0035	4.92014	1.76545	0.776743	1.10953	1.47619	13.8215	3.76286	0.47691	5.3466	IgG_1	IgG
IgG_1_704	2.38786	2.1091	20.1205	1.14108	2.36629	0.785565	0.42828	2.56814	1.13826	6.67733	0.571982	0.110232	0.521035	16.1797	4.25931	1.95393	0.883943	1.02322	2.05724	3.49997	3.13711	0.292434	3.53713	IgG_1	IgG
IgG_1_705	2.66775	2.86268	21.4706	1.43068	3.04663	0.842067	0.44115	4.09224	1.06286	7.27245	0.874899	0.242091	0.90493	16.4812	8.39422	2.02132	2.25169	3.75652	1.6118	1.6561	4.24518	0.287728	6.85892	IgG_1	IgG
IgG_1_706	4.48057	2.5999	32.2119	1.5759	2.03719	0.873264	0.477061	2.88164	1.41882	29.2007	0.773518	0.187133	0.515936	9.08785	4.33696	2.14655	29.9511	62.3774	1.04534	1.99939	4.86224	0.456418	5.47948	IgG_1	IgG
IgG_1_707	4.86203	1.53739	6.36019	0.776861	1.57663	0.375774	0.271213	0.969108	0.935183	35.5148	0.367188	0.33197	0.372875	22.4517	3.08693	1.8969	3.17404	6.82865	1.10149	0.846846	4.1718	0.376423	2.58612	IgG_1	IgG
IgG_1_708	5.26887	2.61971	23.0122	1.30878	2.41511	0.965749	0.326556	4.0081	1.09731	22.6235	0.729247	0.274397	0.525275	7.28309	4.55335	2.19883	45.5851	79.0171	1.42502	3.68108	3.07679	0.306136	4.5274	IgG_1	IgG
IgG_1_709	3.10238	2.46308	20.5779	1.27654	2.57424	0.729417	0.444564	4.39704	1.15166	11.2455	0.626895	0.154634	0.565427	7.90188	4.55217	1.53565	13.5421	21.6556	2.14944	20.0077	3.01222	0.263486	4.9544	IgG_1	IgG
IgG_1_710	2.56802	3.07891	30.6917	1.29668	3.48132	0.935826	0.511245	5.03212	1.18299	11.9452	0.293384	0.124937	0.859109	12.7255	6.71024	1.91798	1.29553	2.12812	1.96355	4.03066	2.96642	0.618354	7.70809	IgG_1	IgG
IgG_1_711	6.06888	3.05678	28.9174	1.57199	1.93078	0.803091	0.480753	2.46738	0.826843	14.1461	0.784649	0.181798	0.588047	4.98477	3.61344	2.1855	71.9194	132.912	1.06659	2.56324	2.68094	0.410347	3.39909	IgG_1	IgG
IgG_1_712	3.09347	2.17664	38.9783	2.02699	2.91144	1.12283	0.36083	5.58721	1.24172	8.55211	0.695372	0.181125	0.376405	16.7583	6.3891	1.96375	2.42835	4.08183	1.64895	4.74325	6.03215	0.58295	6.24831	IgG_1	IgG
IgG_1_713	3.45724	2.65545	84.9483	3.4597	2.96675	1.69715	0.709296	6.55779	2.24695	14.4879	0.994765	0.0862657	0.944118	16.1641	6.60821	2.31867	0.825901	1.00126	1.07243	2.71129	3.53005	0.380728	6.00388	IgG_1	IgG
IgG_1_714	2.53125	2.79283	51.1148	2.32125	2.79167	0.922273	0.629293	5.14237	1.65719	14.7589	0.700365	0.030303	0.829182	13.1052	5.36584	2.47557	0.999668	1.32556	1.97387	0.99246	2.92326	0.823995	7.04846	IgG_1	IgG
IgG_1_715	3.56916	2.13214	68.7686	3.13519	2.66717	1.33237	0.544076	3.95144	1.2229	23.0148	0.944059	0.127273	0.626728	6.91533	4.88639	2.26679	29.9965	50.1016	1.70662	2.25195	2.944	0.39707	6.51413	IgG_1	IgG
IgG_1_716	3.45455	1.67997	24.4837	1.33475	1.97128	0.654588	0.555136	3.65491	0.953103	15.0196	0.526323	0.119741	0.48403	7.77068	3.85875	1.60532	5.64556	12.0817	1.58631	1.67503	2.32956	0.354352	4.82378	IgG_1	IgG
IgG_1_717	3.40527	2.08294	26.465	1.82786	2.76282	0.779964	0.486564	5.51006	1.60783	14.6903	0.427271	0.146987	0.433266	12.8766	6.12744	2.50004	0.564785	1.1861	1.50626	1.8077	2.57803	0.226202	8.81904	IgG_1	IgG
IgG_1_718	3.62396	2.62332	45.1753	3.32832	4.45605	1.10595	0.633516	4.33976	1.13541	14.5961	0.858871	0.381853	0.755169	7.31345	5.67191	1.87532	11.1334	16.3684	1.64899	2.55366	3.34397	0.681572	10.436	IgG_1	IgG
IgG_1_719	5.42826	3.15165	56.8778	2.3762	3.66913	1.25074	0.606686	6.19072	1.90297	16.5172	1.01831	0.247533	0.733274	18.2157	6.32684	2.91773	1.63108	1.37453	1.30945	1.89564	3.76819	0.472633	6.84275	IgG_1	IgG
IgG_1_720	2.26415	1.86158	19.0461	1.12109	2.52203	0.734661	0.41246	2.46263	1.59481	10.3744	0.460711	0.147763	0.475825	12.2638	3.45475	1.65719	0.769685	1.00098	2.20456	2.57818	2.51327	0.25137	4.35811	IgG_1	IgG
IgG_1_721	1.95532	1.9263	17.5591	1.16314	2.33367	0.608478	0.472822	1.63618	1.04778	10.0319	0.422192	0.158292	0.550007	4.09036	4.17827	1.42832	1.56579	1.57622	2.78999	1.55588	2.84039	0.227546	4.89584	IgG_1	IgG
IgG_1_722	2.85799	2.12757	22.0502	1.34234	2.27919	0.559772	0.40101	3.37321	1.07519	15.7686	0.689178	0.156224	0.421481	7.06996	4.33559	1.44931	10.3458	18.6049	1.75115	16.2973	3.17017	0.353292	5.5338	IgG_1	IgG
IgG_1_723	4.60369	3.4726	30.1418	2.19422	2.87746	1.07924	0.478093	3.488	1.59748	14.2234	0.901474	0.187102	0.686199	21.4707	4.94267	2.33256	17.9218	34.5665	1.44922	10.7553	30.8994	0.706834	5.56371	IgG_1	IgG
IgG_1_724	2.97412	2.55993	26.7738	1.61381	2.6962	0.925816	0.467494	3.34138	1.42033	18.0886	0.914618	0.178419	0.598382	9.50949	4.18361	1.87078	2.77742	5.86799	2.24258	1.2158	15.2249	0.437378	7.4786	IgG_1	IgG
IgG_1_725	3.87045	2.18274	24.6907	1.2985	2.1596	0.73203	0.448944	3.41473	0.897551	16.929	0.691461	0.148962	0.440268	16.0843	4.09787	1.51237	0.716065	0.797488	1.49808	4.75746	2.8786	0.256808	4.63952	IgG_1	IgG
IgG_1_726	3.60622	2.87163	28.7246	1.76105	3.27045	0.863017	0.489179	6.90293	1.21585	21.7735	0.774521	0.102775	0.566632	5.41104	6.02367	1.83839	14.1553	23.5944	1.78465	1.37351	2.91368	0.415306	7.91807	IgG_1	IgG
IgG_1_727	2.66081	1.86179	25.5153	1.41101	2.63722	1.01521	0.513872	4.04906	1.19943	17.8969	0.70739	0.196747	0.530153	10.5951	5.40867	2.29064	1.01461	1.83524	1.38076	1.58793	3.16585	0.309239	6.04427	IgG_1	IgG
IgG_1_728	3.79452	1.78538	14.1183	0.950532	2.1601	0.600722	0.349241	2.97111	1.30499	15.6793	0.438962	0.184836	0.47913	16.3725	4.71987	1.74629	0.600736	0.872315	1.35504	2.17883	2.59391	0.322341	5.58342	IgG_1	IgG
IgG_1_729	4.96822	2.97276	48.4077	2.46025	3.00211	0.905007	0.43979	3.31622	1.36629	23.1365	0.719501	0.216683	0.628918	10.2573	4.74755	1.86228	27.2187	59.9716	1.21276	1.29666	3.22822	0.443808	6.23987	IgG_1	IgG
IgG_1_730	3.22593	2.20733	20.8645	1.55489	2.06116	0.530841	0.267724	2.69104	0.719264	21.1506	0.225061	0.107143	0.432495	23.2596	4.31616	1.49061	12.9586	19.8052	1.13698	4.2877	2.43292	0.525212	4.96111	IgG_1	IgG
IgG_1_731	3.12711	1.96207	38.5931	1.95013	3.11557	0.716856	0.563955	4.46513	1.2885	9.85566	0.506431	0.242965	0.640917	10.5488	5.00935	2.00354	0.504791	1.11325	1.56056	2.57902	3.35752	0.364406	5.77798	IgG_1	IgG
IgG_1_732	3.41268	1.91878	23.9489	1.40349	2.24417	0.630087	0.344203	2.62829	1.00255	8.77169	0.534552	0.118111	0.337013	12.8395	3.65178	1.58893	16.1386	29.9185	1.64431	2.93831	2.70648	0.340986	3.9356	IgG_1	IgG
IgG_1_733	4.99714	2.20918	24.1688	1.07589	2.68236	0.530367	0.35838	3.72651	1.05936	22.1802	0.432747	0.421478	0.422824	14.2158	4.16085	1.76673	1.04807	1.7555	1.16402	1.24948	2.85024	0.371085	6.08815	IgG_1	IgG
IgG_1_734	3.27417	1.6811	12.4491	0.888334	2.02395	0.532441	0.376479	2.35526	0.813006	13.0136	0.351006	0.0721217	0.579957	11.137	3.1306	1.46446	0.549217	0.798491	1.51421	1.23152	2.99932	0.175492	3.64957	IgG_1	IgG
IgG_1_735	3.37893	2.59037	48.488	2.55026	3.30406	1.12311	0.448618	4.52375	1.71533	22.1544	1.14008	0.283832	0.684144	14.8284	5.63523	2.02009	6.10406	12.6469	2.20188	1.17364	3.97727	0.47701	10.3901	IgG_1	IgG
IgG_1_736	2.87608	2.02248	28.1716	1.06514	2.75773	0.902424	0.683011	4.71247	2.82182	13.0948	0.347108	0.0666667	0.701461	12.7737	5.32094	2.63801	2.82779	2.62899	1.52237	1.30198	3.00967	0.410867	5.91322	IgG_1	IgG
IgG_1_737	2.98499	2.49282	44.1273	1.74658	2.80139	0.821382	0.463068	4.43884	1.21674	12.2091	0.405443	0.163842	0.570986	3.1005	4.60065	1.58834	0.765321	1.27213	2.29745	25.9954	3.98542	0.400026	6.5821	IgG_1	IgG
IgG_1_738	2.31945	2.757	57.2151	2.84346	3.27441	1.43986	0.711836	5.15521	1.51265	26.0638	0.288896	0.133333	1.25199	5.47282	4.56647	0.94239	1.5078	2.46579	2.59554	11.9532	3.67855	0.0666667	9.83937	IgG_1	IgG
IgG_1_739	5.11379	2.15489	20.126	1.21633	2.0657	0.474422	0.269149	4.62091	0.957994	14.371	0.612783	0.298568	0.366093	12.6002	4.05422	2.21479	1.47058	2.33096	0.803755	1.87957	4.33039	0.327208	4.06807	IgG_1	IgG
IgG_1_740	4.00706	2.01973	23.4938	1.55831	2.70577	0.751789	0.495952	4.10202	1.28831	16.6906	0.759146	0.208072	0.434759	13.5473	4.91641	2.07155	8.19066	11.836	1.47717	2.93153	3.49226	0.35827	5.4659	IgG_1	IgG
IgG_1_741	3.07257	2.18945	35.6989	2.01942	2.93584	0.758221	0.392819	3.92124	1.23606	18.1118	0.760066	0.204499	0.477849	9.74002	4.75536	1.76302	6.32721	10.1399	1.63953	11.6477	2.88395	0.438856	5.66055	IgG_1	IgG
IgG_1_742	6.42783	4.1658	10.842	3.91115	0	0	0	0	2.26061	4.78704	4.04787	1	0	6.11369	7.41492	1.67928	174.135	370.896	1	5.01801	1	0	1	IgG_1	IgG
IgG_1_743	3.21489	2.95449	36.3637	2.04881	3.23806	1.36131	0.531802	3.00069	1.43472	24.513	0.728654	0.178908	0.923848	7.04519	4.94269	1.94177	2.47175	4.55191	1.40946	8.82104	14.3109	0.494084	7.49788	IgG_1	IgG
IgG_1_744	5.10314	3.03731	21.3553	1.55571	2.96848	0.875583	0.511798	2.10159	1.20468	15.1136	0.719947	0.114954	0.696641	19.2492	3.95145	2.45847	31.4939	57.8799	1.77001	2.23503	3.99446	0.457818	5.78874	IgG_1	IgG
IgG_1_745	4.20336	3.13131	46.298	2.26678	3.367	1.08867	0.689189	4.35282	1.24306	18.4522	0.846464	0.200254	0.685867	13.0712	5.05854	2.59432	3.42101	5.33202	1.27385	1.16171	4.85755	0.4542	7.31145	IgG_1	IgG
IgG_1_746	3.63042	1.89566	41.8219	2.1285	2.69643	1.09327	0.514089	4.88854	1.24965	29.7906	1.02823	0.0726637	0.435611	9.69535	5.27362	2.13755	0.689159	0.862419	1.48904	1.49091	2.49829	0.382672	7.33714	IgG_1	IgG
IgG_1_747	3.53326	2.44986	26.9913	1.31824	3.01574	0.774584	0.442588	2.36157	1.05443	8.33548	0.463131	0.0969904	0.736287	2.46146	4.02318	1.41388	14.5243	26.1531	2.41163	15.8545	3.71235	0.384498	4.2835	IgG_1	IgG
IgG_1_748	2.7069	2.6321	23.8141	1.39507	3.11335	0.850495	0.381079	4.76747	1.25703	18.1934	0.697813	0.162503	0.404331	5.21874	4.6768	1.73915	4.25114	7.94664	1.70325	4.29898	3.24534	0.435026	6.87401	IgG_1	IgG
IgG_1_749	2.1017	2.05478	17.55	1.33392	2.31541	0.601085	0.394262	2.93518	1.00722	11.1131	0.453719	0.079019	0.496271	3.47066	4.21061	1.26382	6.2914	9.35854	2.07711	1.09277	2.66711	0.258411	3.43607	IgG_1	IgG
IgG_1_750	3.85846	1.99735	53.2081	2.41304	3.13383	1.16859	0.718023	4.29178	1.76737	18.2331	0.845585	0	0.592536	11.2428	4.79443	1.64845	0.44113	0.542284	1.10658	0.805534	2.78596	0.2483	8.76375	IgG_1	IgG
IgG_1_751	2.11564	1.47981	22.3212	1.35905	2.35749	0.991163	0.319022	3.11222	1.10364	10.608	0.560572	0.10918	0.398323	5.65449	3.54586	1.4899	0.613351	0.771848	1.96546	1.60783	2.83428	0.379574	4.07278	IgG_1	IgG
IgG_1_752	1.76748	2.07212	51.3704	2.04607	2.71732	0.977861	0.791703	6.48565	1.23421	20.1075	0.895193	0.120816	0.591197	4.19997	5.41882	1.45382	0.587777	1.1507	1.85509	1.25182	2.42315	0.389536	8.61257	IgG_1	IgG
IgG_1_753	4.76942	2.04029	16.5559	1.09678	2.27008	0.566955	0.432786	3.00044	1.29861	13.6006	0.654927	0.169884	0.400721	27.1176	4.52363	3.38451	4.09463	4.92333	1.39862	1.24879	3.94537	0.36571	4.94405	IgG_1	IgG
IgG_1_754	5.03915	1.77259	8.25457	0.795843	1.60849	0.589461	0.188774	2.45536	1.48336	13.4177	0.613289	0.230397	0.411791	30.0353	3.36432	2.22125	15.5224	22.9735	1.35912	1.32733	11.0009	0.387375	4.28405	IgG_1	IgG
IgG_1_755	2.29955	1.0788	3.82907	0.29514	1.46772	0.401631	0.195983	0.711226	0.414963	4.81774	0.250152	0.0172414	0.362329	9.66219	2.2826	0.682167	1.37726	2.68859	1.51174	1.15667	3.3778	0.311112	2.27552	IgG_1	IgG
IgG_1_756	4.08252	2.36619	29.9931	1.6705	2.40506	0.755437	0.413643	4.24066	1.05874	11.4955	0.577371	0.219449	0.527368	22.7023	5.57328	1.7903	1.7318	2.57204	1.50515	7.22806	2.89702	0.393761	5.8401	IgG_1	IgG
IgG_1_757	2.61346	2.61022	26.1733	1.49798	2.59522	0.791179	0.666482	6.85371	1.19668	17.1851	0.641765	0.297971	0.542022	11.0105	7.30917	2.34426	1.53075	2.76736	1.50117	2.10594	3.28093	0.714608	8.2181	IgG_1	IgG
IgG_1_758	3.93564	2.48733	48.8417	2.46297	3.1146	0.957029	0.442387	6.42461	1.09038	14.6044	0.725145	0.41476	0.856614	6.879	7.80127	2.20905	21.4605	34.1316	1.21042	2.2277	3.0276	0.25427	7.18423	IgG_1	IgG
IgG_1_759	3.05841	1.78404	29.0765	1.84154	1.81035	0.856598	0.867012	4.89769	1.18534	22.4136	0.534746	0.260184	0.31054	8.24537	4.12683	1.47846	0.90133	1.13364	1.36729	0.686046	3.09805	0.396737	6.49458	IgG_1	IgG
IgG_1_760	4.05071	2.14855	26.2435	1.30223	2.12577	0.795419	0.338115	2.63368	1.04001	19.5442	0.564091	0.156863	0.50067	16.9177	4.01688	1.74491	18.7434	33.7823	1.23946	1.43024	3.68252	0.329274	4.08483	IgG_1	IgG
IgG_1_761	5.05306	2.66385	35.5284	1.64746	2.72471	0.974039	0.464693	4.14926	1.3313	24.119	0.72898	0.399557	0.599015	19.6323	5.27253	1.92811	12.7916	28.6796	1.154	0.960371	3.6529	0.312437	7.97101	IgG_1	IgG
IgG_1_762	1.84504	2.30263	35.3599	1.5589	3.12391	0.800355	0.429302	3.36632	1.07327	13.839	0.501908	0.110181	0.667482	4.25352	4.6989	1.19466	1.25118	2.21395	2.59647	1.17565	3.78708	0.279663	11.6482	IgG_1	IgG
IgG_1_763	1.99964	1.69899	13.3587	0.782991	1.56726	0.25161	0.170777	2.45321	0.736848	18.6348	0.420113	0.0666667	0.29725	3.28417	3.57614	1.00906	2.75995	5.2685	1.58472	0.596541	1.7339	0.245204	5.19901	IgG_1	IgG
IgG_1_764	2.97178	2.60807	48.5172	1.99253	3.02501	1.20801	0.588087	7.80494	1.22345	24.6915	0.88369	0.277457	0.628861	6.00241	5.23563	1.99058	21.259	33.1204	1.35651	1.45176	2.77679	0.295285	7.78715	IgG_1	IgG
IgG_1_765	3.49823	2.33835	28.9665	1.48871	2.2246	0.873591	0.407061	4.07161	1.13392	15.6725	0.676201	0.178719	0.560039	12.1927	4.37477	1.78219	2.68947	4.43014	1.3602	1.19763	4.03637	0.367287	6.04471	IgG_1	IgG
IgG_1_766	7.81752	4.49316	8.44033	1.11184	1.70846	0.577067	0.215391	1.79067	0.839975	8.57964	0.801942	0.145833	0.331644	9.63653	3.6031	2.69174	128.351	266.013	1.26602	3.62466	2.10816	0.555289	4.24542	IgG_1	IgG
IgG_1_767	2.66146	2.40017	29.1965	1.59951	2.27299	0.585154	0.602616	5.60462	1.10945	17.9229	0.60436	0.097561	0.536987	3.01298	4.88095	1.55264	0.626466	1.63351	2.14093	6.96065	3.70298	0.272696	7.64673	IgG_1	IgG
IgG_1_768	5.93281	3.04899	15.2674	1.04104	2.07726	0.725517	0.354229	1.78951	0.764368	13.8222	0.480039	0.349655	0.308841	11.7256	4.99802	1.99144	54.4833	122.644	1.36031	2.19969	3.3111	0.342049	4.10388	IgG_1	IgG
IgG_1_769	2.46178	1.82275	20.7231	1.25971	2.18055	0.810065	0.381895	2.30459	0.992303	11.4183	0.463981	0.141227	0.89192	8.19373	3.52704	1.37781	0.798405	1.29782	1.52336	2.12094	3.61805	0.400888	4.00813	IgG_1	IgG
IgG_1_770	4.61749	2.62665	25.4899	1.31067	2.57899	0.814443	0.534186	5.22845	1.04871	24.0656	0.841058	0.12434	0.528799	10.1023	5.62456	2.14509	36.6252	64.8434	1.59893	4.06581	3.01648	0.329067	4.88439	IgG_1	IgG
IgG_1_771	3.32916	2.42053	44.2917	1.86468	2.97957	0.949437	0.228363	4.43752	1.11676	11.5503	0.660196	0.19862	0.552191	4.87013	4.70088	1.29362	1.38767	2.72595	1.56906	6.34149	3.22267	0.291063	4.54372	IgG_1	IgG
IgG_1_772	2.0586	2.07633	15.3112	1.01301	2.62904	0.740549	0.684427	4.53814	1.13352	15.6505	0.697342	0.185381	0.484447	10.6965	4.57461	2.18561	0.855047	1.17801	2.25519	1.0437	3.33304	0.327515	5.58762	IgG_1	IgG
IgG_1_773	2.7517	1.80591	24.8909	1.99608	2.27024	0.58998	0.400657	2.62944	1.30537	26.6339	0.604792	0.176766	0.35234	14.8085	3.20179	2.05009	1.1353	1.47411	1.03862	1.29666	3.91731	0.272673	3.46145	IgG_1	IgG
IgG_1_774	2.88739	1.56191	13.8306	1.08896	2.51328	0.300203	0.719166	2.55027	0.851935	16.0533	0.281455	0.172403	0.301817	4.22101	3.60323	1.2897	1.44489	1.53206	2.34227	1.16367	3.30062	0.120255	7.44071	IgG_1	IgG
IgG_1_775	4.69414	1.68366	24.1901	1.35861	2.08911	1.26173	0.568964	3.05956	1.32047	14.4741	0.568	0.201117	0.601654	14.158	6.00874	2.23332	1.02703	0.875664	0.94208	1.07411	3.07345	0.243124	5.47176	IgG_1	IgG
IgG_1_776	5.22727	3.16127	18.2817	1.45257	2.19309	0.572793	0.43891	2.15484	0.939054	23.8657	0.775169	0.182427	0.669944	7.85158	4.14286	2.4283	63.3851	109.149	1.36421	2.30402	2.65067	0.400301	6.31106	IgG_1	IgG
IgG_1_777	2.59858	2.19428	31.5521	1.70233	3.35791	0.54856	0.437128	3.3098	1.19572	19.588	0.455876	0.144683	0.513113	3.19149	4.46132	1.47414	0.834917	0.768628	2.67584	2.18578	2.85204	0.308376	6.19448	IgG_1	IgG
IgG_1_778	2.14584	2.18183	30.7478	1.75334	2.67823	0.680282	0.504695	5.89047	1.34001	9.50004	0.707326	0.140973	0.505568	2.82328	5.97045	1.77755	1.12035	1.80051	1.8409	8.0725	2.93492	0.305448	5.59293	IgG_1	IgG
IgG_1_779	4.19365	2.70806	29.7006	1.60773	2.58954	0.764986	0.572663	4.7842	1.36475	24.1604	0.698764	0.110655	0.589316	5.71159	5.55111	2.16384	34.3485	68.593	1.49526	4.02356	3.01198	0.349603	6.56021	IgG_1	IgG
IgG_1_780	2.05324	1.86546	19.0106	1.42591	3.05064	0.848954	0.439141	5.16267	1.16485	13.0801	0.624624	0.136104	0.519151	5.18285	4.94393	1.61805	1.35682	2.19519	2.33514	1.01792	2.63943	0.28365	8.69428	IgG_1	IgG
IgG_1_781	4.56392	3.23114	26.6511	1.57978	2.52386	0.850204	0.388055	2.78879	1.19054	11.5886	0.88256	0.154978	0.426366	19.1199	4.61576	2.20783	37.0027	77.5171	1.57224	2.32652	3.07004	0.422127	6.45501	IgG_1	IgG
IgG_1_782	5.70618	1.44955	16.9051	0.95921	1.54831	0.661632	0.253393	1.93946	0.608619	10.9222	0.446927	0.0222222	0.322133	16.2574	2.21437	1.53328	16.1164	27.0948	0.793926	1.21523	3.35835	0.230136	2.85779	IgG_1	IgG
IgG_1_783	3.10348	2.40481	34.9761	2.18878	3.30758	0.846394	0.958392	4.15805	1.7026	27.0109	0.808628	0.0588235	0.641845	8.62361	5.24095	2.76654	6.0071	7.88176	1.5332	0.816553	9.55569	0.235294	8.46293	IgG_1	IgG
IgG_1_784	2.2613	1.5849	19.5244	1.33487	2.54224	0.77624	0.355973	3.70611	1.29694	14.297	0.565821	0.0499098	0.477954	3.55539	4.0866	1.22094	2.76009	4.02543	2.43408	0.949019	4.22004	0.221896	5.96858	IgG_1	IgG
IgG_1_785	2.8904	0.644746	10.6647	0.192264	0.784191	0.547922	0.272727	0.906876	1.68286	10.398	0.369424	0	0.552526	19.8568	3.06524	1.96295	0.876392	1.00236	0.831971	0.869513	3.30008	0.0909091	3.10603	IgG_1	IgG
IgG_1_786	2.66615	2.44709	39.057	2.08887	2.81365	0.919736	0.481261	4.73119	1.31771	13.5908	0.733058	0.220467	0.505029	11.083	5.29201	1.97408	3.05811	5.94597	1.91178	4.62767	4.95175	0.388936	5.09428	IgG_1	IgG
IgG_1_787	4.61375	2.70909	38.6399	1.76195	2.37508	1.01266	0.529585	2.86137	1.18484	16.3901	0.89802	0.142249	0.632062	11.4325	4.72994	2.30809	38.659	72.6074	1.30995	1.90933	2.98725	0.350372	8.26081	IgG_1	IgG
IgG_1_788	3.73098	2.25057	42.605	1.98235	2.71668	0.716527	0.509512	3.66717	0.879453	11.6379	0.741709	0.139326	0.617235	17.9212	4.96134	2.28217	0.842053	1.09927	1.26443	0.900136	2.84385	0.555326	6.40288	IgG_1	IgG
IgG_1_789	4.58183	2.02296	34.1837	2.09899	3.02398	0.984393	0.695311	4.79814	1.36156	27.5498	0.699664	0.257776	0.717715	9.67627	5.72479	2.00608	0.91804	1.80939	1.43675	1.14659	4.08666	0.388811	9.39492	IgG_1	IgG
IgG_1_790	2.97462	2.21485	40.433	1.87235	2.70636	1.12983	0.433416	5.34132	1.195	24.8873	0.59634	0.284376	0.509423	3.76002	5.12177	1.45636	1.23239	1.40995	1.76063	1.7249	2.48524	0.32745	7.89395	IgG_1	IgG
IgG_1_791	3.07397	1.22777	17.0818	0.788321	1.5845	0.495402	0.282149	1.74959	0.678906	9.09521	0.463951	0.13412	0.387204	4.87099	2.73682	1.1572	0.891259	1.30916	1.2644	1.60803	1.78286	0.227382	4.19284	IgG_1	IgG
IgG_1_792	1.63453	1.67028	19.8662	1.20656	2.61647	0.655126	0.545351	4.2509	1.07501	13.3865	0.694993	0.194281	0.424605	7.57514	4.64574	1.59011	0.598929	0.76623	2.08011	9.52563	3.2408	0.361547	5.11932	IgG_1	IgG
IgG_1_793	3.25696	2.21499	48.4097	2.17735	2.80479	0.854516	0.486689	4.0972	1.2663	14.0192	0.677093	0.237222	0.579168	10.408	4.04912	1.6267	0.876915	1.07554	1.83228	7.11888	3.18629	0.496163	5.74185	IgG_1	IgG
IgG_1_794	3.0361	2.33301	34.9724	2.06494	2.84703	0.994665	0.817588	2.96941	1.13781	24.4169	0.59413	0.18705	0.546631	8.39513	3.71979	1.96118	1.20069	1.87555	1.73932	1.43271	12.8042	0.624481	8.20933	IgG_1	IgG
IgG_1_795	2.47403	1.93901	26.0918	1.43152	2.06101	0.730777	0.4484	3.30097	1.03221	16.9324	0.697089	0.162071	0.4015	9.04324	3.77953	1.36191	4.66182	8.91827	1.79686	17.4686	4.52395	0.343383	5.07323	IgG_1	IgG
IgG_1_796	2.84217	2.53834	32.3324	1.77392	2.75571	1.05166	0.497468	3.21717	1.34876	8.21356	0.528943	0.120747	0.993023	11.6486	4.88627	2.0023	2.67773	4.37409	2.02	7.65758	15.1977	0.50891	4.64617	IgG_1	IgG
IgG_1_797	1.82548	1.40226	16.6976	0.55693	2.00617	0.412174	0.736422	4.32059	1.0224	13.4437	0.261142	0.112338	0.386944	2.7489	4.77949	1.4796	0.906956	1.26058	1.11146	1.01073	1.80423	0.340095	3.55896	IgG_1	IgG
IgG_1_798	3.07342	2.50413	16.2582	0.854954	1.93891	0.65125	0.483997	2.29976	0.894211	16.0699	0.548762	0.145301	0.491812	3.12202	3.08677	1.66267	36.7546	63.6624	1.55901	2.22306	2.29532	0.332172	5.39933	IgG_1	IgG
IgG_1_799	1.89182	1.76429	15.2703	1.13224	2.40161	0.632318	0.208503	3.8692	0.99523	13.3002	0.226321	0.0743514	0.340603	1.72797	3.54762	0.784934	0.483503	0.968368	2.13279	1.93453	1.81647	0.187784	3.80266	IgG_1	IgG
IgG_1_800	4.23977	1.62195	33.9092	1.73581	1.83443	0.671146	0.408337	3.08523	0.845557	12.2761	0.892225	0.117759	0.635656	10.8547	3.94821	1.50034	1.29061	1.75508	1.39288	2.18867	2.45676	0.199101	5.43451	IgG_1	IgG
IgG_1_801	4.62833	3.01564	22.0341	1.50425	2.12161	0.770521	0.426158	2.13512	1.03698	12.6299	0.731588	0.149333	0.438803	9.22349	4.05561	2.01536	37.5124	72.7774	1.68098	10.0515	3.08895	0.317071	4.07369	IgG_1	IgG
IgG_1_802	6.47505	4.07608	14.0057	1.38403	2.48147	0.958319	0.424685	2.58806	0.745144	16.4472	0.61205	0.297424	0.60294	22.1297	3.99429	2.53032	72.8779	121.758	1.11698	3.02716	7.70477	0.760647	3.66703	IgG_1	IgG
IgG_1_803	3.40267	2.5894	51.8644	2.55158	3.6361	1.12664	0.455346	4.08864	1.64201	15.9166	0.772749	0.202567	0.640251	12.6409	5.78643	1.95591	1.59669	2.1081	1.71225	1.90604	4.05331	0.33351	7.4125	IgG_1	IgG
IgG_1_804	2.78761	2.56179	44.8194	1.73458	2.04172	0.832719	0.495993	3.19022	1.01873	17.3712	0.688485	0.166323	0.330366	10.688	3.87789	1.70306	0.512358	0.7992	1.77849	1.35704	2.16626	0.341434	8.41265	IgG_1	IgG
IgG_1_805	3.73213	1.92763	31.2609	1.5438	2.35715	0.670979	0.529828	2.95981	1.15686	14.117	0.48877	0.142282	0.3938	11.7748	4.69399	1.80167	0.777407	0.703126	1.87817	0.979496	2.7652	0.35594	6.53364	IgG_1	IgG
IgG_1_806	2.80636	1.4325	18.2684	0.816753	1.77122	0.647441	0.247429	4.28505	0.839176	25.6301	0.735898	0.08	0.301556	8.09065	3.91178	1.36882	0.753163	0.943194	1.50732	6.469	2.1518	0.256777	6.45987	IgG_1	IgG
IgG_1_807	2.74234	1.84045	16.5774	0.948084	2.69366	0.562527	0.338366	2.44374	0.977515	12.8507	0.430064	0.125032	0.407285	10.0842	3.73245	1.36567	0.591401	0.709033	1.82329	1.73152	2.73395	0.417764	3.93897	IgG_1	IgG
IgG_1_808	2.55596	2.39366	14.703	1.12221	2.36673	0.590495	0.285549	2.51227	0.902087	10.626	0.414232	0.140493	0.291649	8.71345	4.09855	1.52457	1.9978	2.31965	2.35944	4.92812	3.51156	0.341225	3.84154	IgG_1	IgG
IgG_1_809	3.15982	2.87531	58.8383	2.82527	2.54683	1.15797	0.953936	6.56451	1.50143	22.5297	1.12395	0.117903	0.690955	6.71858	5.65935	2.7706	1.10441	1.6847	1.34883	0.749968	3.04827	0.421761	11.8044	IgG_1	IgG
IgG_1_810	4.12157	2.35086	16.4689	1.26288	2.51217	0.503746	0.598557	2.84693	1.19654	10.7743	0.329968	0.123813	0.632118	23.5982	4.98852	3.09034	2.69379	4.80746	1.89722	1.58121	3.98352	0.419209	6.27549	IgG_1	IgG
IgG_1_811	2.79103	2.03118	21.6425	1.15332	2.81061	0.61973	0.301387	3.31917	1.25208	20.2024	0.708438	0.164156	0.536067	3.69499	3.77869	1.31805	20.5656	40.0817	1.75697	1.01026	3.93765	0.333484	6.46893	IgG_1	IgG
IgG_1_812	3.88573	2.53904	32.9472	1.96635	2.95416	0.875379	0.729097	3.53171	1.21343	15.506	0.758198	0.176698	0.583932	17.3862	6.20407	1.91795	0.89344	1.16168	1.78668	1.36768	7.18943	0.423207	6.49726	IgG_1	IgG
IgG_1_813	6.1128	2.40704	57.4676	2.69191	2.62187	1.36156	0.538435	3.53996	1.56574	30.6645	0.772298	0.263292	0.567743	12.5493	4.11875	1.81021	22.4896	38.5511	0.83781	0.899713	2.50112	0.385631	7.39254	IgG_1	IgG
IgG_1_814	2.38749	2.13106	16.4021	1.07931	2.90143	0.628129	0.692169	4.01878	1.02706	11.4752	0.600294	0.283204	0.392533	3.97824	4.20607	1.26467	0.538919	0.979969	2.0541	1.24803	2.35046	0.273849	6.41876	IgG_1	IgG
IgG_1_815	2.24589	1.8434	23.0086	1.28678	2.6628	0.764783	0.499008	4.26382	1.01082	10.6869	0.508666	0.175431	0.4007	4.47355	4.04768	1.54523	1.36112	2.37005	2.12225	19.2855	2.85773	0.239181	5.29231	IgG_1	IgG
IgG_1_816	3.43958	1.92205	24.5433	1.52682	2.49636	0.861403	0.48022	2.93725	1.16629	20.5606	0.572825	0.162335	0.553861	8.48142	4.49733	1.61284	0.80913	1.34031	1.71997	3.47595	2.86927	0.304329	8.52642	IgG_1	IgG
IgG_1_817	3.41229	3.04109	62.9807	3.38051	3.01496	1.26056	0.64321	5.02252	1.21033	12.4534	0.70713	0.248112	0.789632	6.97652	5.68965	2.07901	29.3625	51.2611	1.53977	1.98495	4.30145	0.519898	12.9263	IgG_1	IgG
IgG_1_818	2.32638	1.91041	28.3893	1.51869	2.36653	0.829943	0.451151	3.07953	1.07177	13.0105	0.574706	0.141354	0.429107	8.10794	3.95799	1.48293	0.739137	1.23545	1.70507	17.6413	4.3188	0.40585	5.69971	IgG_1	IgG
IgG_1_819	2.51545	1.52577	15.3812	0.835873	2.32504	0.928049	0.5052	2.14204	1.03673	13.6095	0.379382	0.247039	0.45288	7.70815	3.24359	1.20648	0.728337	0.740537	1.90121	1.0095	4.59697	0.460137	3.53307	IgG_1	IgG
IgG_1_820	3.81546	2.57097	14.4157	1.01839	2.10215	0.751055	0.644477	2.93673	0.892404	9.68193	0.518528	0.0666667	0.398978	17.314	3.94045	3.07208	1.34103	1.7105	1.65425	1.47419	2.25729	0.36372	4.47704	IgG_1	IgG
IgG_1_821	1.93199	2.12378	31.0812	1.86256	2.77242	0.862521	0.556397	3.84185	1.14266	18.9235	0.69097	0.177186	0.492629	3.79347	4.65764	1.64906	1.33557	2.12089	1.92878	15.5956	2.81498	0.304568	8.07846	IgG_1	IgG
IgG_1_822	3.54548	2.35543	58.7119	2.16524	2.71682	1.21402	0.668098	4.58875	1.26683	22.0898	0.928381	0.255115	0.455683	11.6412	4.73122	1.78855	1.36495	1.30718	1.94671	7.90904	2.71051	0.380211	6.62031	IgG_1	IgG
IgG_1_823	4.00508	2.07348	14.5007	1.06072	2.1316	0.567317	0.466572	3.59144	0.938735	14.7693	0.626091	0.179919	0.434585	16.4527	4.54963	1.94594	21.695	35.1262	1.39651	3.66498	2.64459	0.339862	4.41439	IgG_1	IgG
IgG_1_824	5.23688	3.25207	33.4481	1.57079	3.16179	1.19435	0.407105	5.33257	1.50418	40.9883	0.789649	0.195555	0.454957	13.0472	5.9843	2.328	32.6746	49.3478	1.50585	2.5095	3.2111	0.387232	7.43146	IgG_1	IgG
IgG_1_825	3.61137	2.16603	21.4506	1.41817	2.06983	0.690213	0.332342	4.36387	0.854707	18.0821	0.685422	0.0760025	0.48711	10.7831	4.5188	1.68177	17.1063	28.3295	1.53095	10.1653	3.55391	0.427168	4.59582	IgG_1	IgG
IgG_1_826	3.13811	1.88632	35.6404	1.71337	2.46685	0.884366	0.371799	2.65498	1.08441	12.6101	0.670634	0.170175	0.387348	8.35962	4.02574	1.45671	0.701979	1.20102	1.40402	1.59719	2.18253	0.236225	5.29316	IgG_1	IgG
IgG_1_827	3.09095	2.07459	24.3931	1.46397	2.4529	0.700396	0.461449	3.12944	1.19984	11.6904	0.637226	0.147533	0.504171	17.082	4.25341	1.78464	1.79972	2.79343	2.06515	13.0082	3.57034	0.334004	4.14455	IgG_1	IgG
IgG_1_828	4.74404	2.03545	10.3422	1.00426	2.24144	0.585326	0.257172	1.22863	0.773458	22.3022	0.463188	0.233821	0.419335	19.658	3.94496	3.05702	6.23303	13.6533	1.70894	0.92786	4.44287	0.131372	3.37609	IgG_1	IgG
IgG_1_829	2.87139	2.15648	25.5768	1.49657	2.61606	0.701526	0.386524	3.77105	1.04752	13.2277	0.625798	0.202229	0.537482	6.92143	4.9556	1.5914	9.51553	19.2742	2.00893	1.38705	2.87467	0.357183	8.03567	IgG_1	IgG
IgG_1_830	5.49184	2.66189	27.9804	1.29135	2.11829	0.691195	0.319822	3.10945	0.748216	22.1103	0.502332	0.126606	0.63352	11.6416	3.31088	1.94746	55.508	88.0392	0.908179	2.18969	2.08129	0.247641	5.20961	IgG_1	IgG
IgG_1_831	3.03893	2.36296	22.8877	1.42252	2.63972	0.654574	0.701221	5.93268	1.44065	21.4959	0.41353	0.0542034	0.35658	3.97095	5.45705	1.65342	1.03823	1.28882	1.36922	0.827822	3.37972	0.297227	8.18374	IgG_1	IgG
IgG_1_832	3.72779	2.90411	25.7782	1.51123	1.86311	0.897201	0.381779	2.43175	2.89917	20.2056	1.01345	0.0963158	0.479623	23.0569	5.13432	2.23413	6.13153	9.84022	1.29104	2.15861	2.92184	0.302762	7.18261	IgG_1	IgG
IgG_1_833	4.3662	2.5119	34.0204	1.69847	2.23803	0.840495	0.642657	2.52149	1.16226	21.1956	0.669655	0.330814	1.08066	15.9402	5.11211	2.03952	0.671777	1.42552	1.23503	2.07843	4.18615	0.343627	7.12127	IgG_1	IgG
IgG_1_834	4.01729	2.18153	22.2697	1.42915	2.26965	0.741185	0.374498	2.97189	0.976979	15.6754	0.56517	0.159956	0.389843	20.5345	5.04131	2.07709	1.97693	3.63619	1.48159	6.68788	2.90877	0.286183	4.455	IgG_1	IgG
IgG_1_835	3.31206	2.53417	31.2833	1.94167	1.95162	0.844549	0.478279	3.23382	0.886916	14.9834	0.546236	0.0837856	0.470643	5.45762	3.45167	1.59671	25.3658	42.3834	1.49587	2.00086	2.34917	0.349007	5.33627	IgG_1	IgG
IgG_1_836	3.51752	1.98881	31.4476	1.54716	2.31518	0.673905	0.375051	2.94048	1.4501	12.0971	0.656705	0.100955	0.517148	10.2996	4.09026	1.8051	9.20742	16.3983	1.56643	5.59095	2.61008	0.3688	5.29705	IgG_1	IgG
IgG_1_837	2.74879	2.01309	23.2439	1.39227	2.42549	0.582049	0.39169	2.61079	0.851983	12.9451	0.728785	0.193926	0.469566	3.83727	3.75899	1.28952	5.52834	9.51245	1.66683	0.941901	3.31574	0.340375	7.29818	IgG_1	IgG
IgG_1_838	5.41598	2.61958	32.442	1.47868	2.19084	0.698219	0.313388	3.23066	0.881621	21.426	0.604982	0.110328	0.56167	12.8545	4.50871	2.36817	43.0789	68.8992	1.28744	2.67985	2.46462	0.452361	6.91704	IgG_1	IgG
IgG_1_839	2.18866	1.81599	24.0433	1.30605	1.91483	0.483883	0.209145	1.80728	0.820309	6.53166	0.563507	0.0578062	0.446829	9.92691	2.82559	1.6145	1.449	2.11097	1.23299	4.41144	2.45514	0.311015	3.15386	IgG_1	IgG
IgG_1_840	2.81298	1.78875	22.1584	0.837434	2.49736	0.879599	0.526695	2.53452	1.13786	22.3268	0.677283	0.438192	0.78727	23.7622	4.39268	1.64833	0.895399	1.77094	1.63398	1.93779	2.34004	0.155068	6.92379	IgG_1	IgG
IgG_1_841	3.91995	1.6857	31.0941	1.65549	2.26989	0.817746	0.425314	3.00731	3.11828	16.5994	0.632859	0.121796	0.324263	11.4152	4.76817	1.71962	0.678366	0.658798	0.877247	8.81008	2.83377	0.240843	6.21543	IgG_1	IgG
IgG_1_842	2.67379	2.63495	25.6825	1.16294	3.20979	0.966573	0.532342	6.6822	1.31019	19.795	0.608485	0.137987	0.513856	9.74651	6.25793	1.64919	5.83726	8.15368	1.77987	1.09518	2.62107	0.502013	6.5018	IgG_1	IgG
IgG_1_843	1.96376	2.11213	33.3807	1.94825	2.43727	0.539914	0.441511	5.84448	1.38522	14.546	0.669796	0.191647	0.593588	7.28444	5.29103	1.32193	0.983538	1.16914	1.90167	10.0939	3.89562	0.353629	3.76756	IgG_1	IgG
IgG_1_844	3.0627	1.76935	21.1014	1.02368	2.10884	0.833485	0.605024	3.2699	0.966708	22.7052	0.47946	0.158656	0.434657	11.411	4.16247	1.60028	0.671473	0.806246	1.56081	4.91891	2.40481	0.325755	7.33553	IgG_1	IgG
IgG_1_845	3.7387	2.43072	27.0165	1.41788	2.17324	0.730569	0.418348	2.87331	1.09313	17.6941	0.544499	0.161888	0.466472	11.1782	3.8803	2.08183	19.13	37.2882	1.52871	1.57392	2.57112	0.381914	5.22555	IgG_1	IgG
IgG_1_846	4.07022	2.41177	21.4746	1.49766	2.25618	0.713285	0.46519	2.70665	1.66823	14.7208	0.561298	0.182508	0.447042	10.8707	4.00311	1.91241	6.9818	15.2435	1.50984	7.83032	2.98481	0.429047	4.38832	IgG_1	IgG
IgG_1_847	4.64127	2.77515	25.8853	1.66889	2.23181	0.953383	0.429054	3.09196	1.16823	15.5445	0.79627	0.150193	0.458168	10.0776	4.37777	2.2815	44.2715	80.2654	1.46296	3.52589	13.0899	0.49068	5.08294	IgG_1	IgG
IgG_1_848	3.6244	2.25305	10.1334	0.838839	2.25278	0.820257	0.479829	3.71161	0.757261	21.2697	0.323945	0.0740741	0.283514	7.8748	4.76415	2.08133	5.65348	10.212	1.88881	14.041	4.57731	0.372716	5.8602	IgG_1	IgG
IgG_1_849	2.22713	2.37597	26.0201	1.11948	2.86091	0.955763	0.48964	7.67773	1.25926	16.4787	0.766435	0.170003	0.542642	7.51302	5.88392	1.38421	1.43416	1.99959	1.88689	1.64547	3.38182	0.40692	5.84007	IgG_1	IgG
IgG_1_850	4.17772	2.40573	37.0818	1.87	2.99599	0.692725	0.731334	2.19888	1.09596	11.6314	0.636153	0.242316	0.536103	21.7716	5.03102	2.49136	1.31978	1.38318	1.19622	2.12373	3.69182	0.398202	6.41078	IgG_1	IgG
IgG_1_851	3.77423	2.3459	31.5121	1.74683	2.53956	0.790176	0.740166	4.69162	1.22636	13.7503	0.731957	0.103545	0.561235	9.81009	5.45937	2.22087	13.9453	25.6017	1.51463	2.25469	3.17266	0.332535	4.90314	IgG_1	IgG
IgG_1_852	2.65593	2.52362	15.4143	1.45691	3.74924	0.644022	0.503165	4.61395	1.30769	8.58975	0.851321	0.251294	0.579782	4.46682	5.40859	2.04745	1.15336	1.41655	2.5729	2.70404	3.22842	0.321071	4.33949	IgG_1	IgG
IgG_1_853	2.61393	1.77953	14.357	1.22907	2.01884	0.630603	0	1.37034	0.909091	6.55014	0.222229	0.171455	0.255068	3.27635	3.32693	1.29566	0.97643	0.850834	3.07436	8.12132	2.83486	0.385401	4.33382	IgG_1	IgG
IgG_1_854	2.0818	2.24424	39.3554	1.64023	2.61744	0.848057	0.850228	6.28449	1.91738	17.8257	0.570479	0.162927	0.589335	4.47921	5.06222	1.53672	1.02506	1.96542	1.7102	2.95563	2.94302	0.277807	13.1531	IgG_1	IgG
IgG_1_855	2.0485	2.35435	48.2119	2.42731	3.27093	0.94758	0.733128	5.57815	1.4604	14.1639	0.587659	0.309993	0.587429	4.11128	5.2979	1.35549	0.733785	1.59756	1.60682	2.24844	6.69968	0.380512	5.81546	IgG_1	IgG
IgG_1_856	3.23335	1.18425	12.2965	0.870053	1.95403	0.544591	0.250817	2.78256	0.858743	12.8966	0.542716	0.201165	0.356733	9.7739	2.68807	1.52107	0.564895	0.752668	1.53242	1.78231	2.05887	0.321207	5.44066	IgG_1	IgG
IgG_1_857	2.47613	2.34828	43.3414	2.33872	2.52968	0.878077	0.552029	5.80447	1.2992	10.8692	0.732751	0.210139	0.447324	3.13659	5.15241	1.30667	0.719585	1.0646	1.42491	1.40702	2.68794	0.234078	8.40605	IgG_1	IgG
IgG_1_858	2.56271	1.56004	18.184	1.00052	2.39595	0.559216	0.383702	2.4596	0.929662	8.36532	0.392239	0.134346	0.365148	2.40819	3.35954	0.975258	1.11259	1.52227	1.41912	0.915257	2.32225	0.19632	5.76801	IgG_1	IgG
IgG_1_859	3.61179	1.0188	19.2645	1.00107	3.11141	0.500452	0.714431	2.79749	1.40841	17.2886	0.5665	0	0.454768	16.5233	3.88271	2.33004	2.18939	3.9182	1.07333	0.775028	2.102	0.424255	6.73235	IgG_1	IgG
IgG_1_860	3.97338	1.4648	18.94	1.00132	1.78761	0.505875	0.309806	1.71931	0.466799	7.07006	0.340039	0.17452	0.256939	10.6806	1.86692	0.914271	0.545368	0.801795	1.01287	2.09647	1.60568	0.130564	3.31277	IgG_1	IgG
IgG_1_861	7.66734	4.11966	12.1412	1.92324	2.13324	0.834254	0.510265	2.21596	1.18391	17.5692	0.736313	0.384886	0.69489	30.0389	4.06719	4.03697	78.5115	152.481	0.9965	1.87568	17.9783	0.532587	5.53632	IgG_1	IgG
IgG_1_862	3.83061	2.5664	49.813	2.11485	2.98425	1.01538	0.429073	4.33745	1.32411	8.33385	0.925426	0.101506	0.558805	18.5863	4.97143	1.83241	2.61591	4.64477	1.52722	5.466	3.59633	0.358488	6.66794	IgG_1	IgG
IgG_1_863	1.12066	1.22411	11.3458	0.738195	2.83341	1.03168	0.319579	2.6264	0.50648	13.9774	0.429803	0	0.795995	2.66216	4.82551	1.08746	0.400049	1.09522	1.71481	0.719445	4.11186	0.230769	4.31287	IgG_1	IgG
IgG_1_864	1.71559	1.45982	16.6418	1.6633	1.37934	0.235294	0.176471	2.15681	0.737683	5.27179	0.429512	0.131838	0.314502	1.63266	3.46254	1.25887	0.460184	1.11059	1.31261	3.68321	2.05066	0.117647	3.00062	IgG_1	IgG
IgG_1_865	3.07325	1.84153	20.3129	1.14214	1.78373	0.531819	0.452123	2.48942	0.98309	11.9089	0.54739	0.105352	0.541087	19.5949	4.0949	1.68411	2.02846	2.90534	1.44377	1.67658	2.55509	0.390809	4.35661	IgG_1	IgG
IgG_1_866	2.98357	2.08043	19.943	1.2799	2.82859	0.67834	0.719578	4.71951	1.36387	21.0244	0.63225	0.0906318	0.47948	5.91355	4.39393	1.30332	0.451272	0.703233	1.51635	1.49491	1.74254	0.239432	5.63837	IgG_1	IgG
IgG_1_867	1.67807	1.4524	17.513	1.1663	2.2086	0.580689	0.358741	4.64266	1.13209	9.88541	0.489258	0.119655	0.485405	3.67793	4.32778	1.39324	1.51593	1.95524	2.86493	5.52895	1.92918	0.350338	3.98258	IgG_1	IgG
IgG_1_868	1.76267	1.49899	8.16836	0.744719	2.57926	0.398825	0.240612	2.07635	0.894573	13.1386	0.816055	0.182353	0.502561	6.62058	3.07637	1.04214	0.680759	1.09566	2.87459	3.16555	3.84151	0.248133	3.9322	IgG_1	IgG
IgG_1_869	2.34077	1.5933	15.0269	1.0461	2.36099	0.647351	0.41109	2.86863	1.00108	15.7635	0.464198	0.151845	0.345925	5.94532	3.97749	1.76859	0.476776	0.770863	2.13746	4.3099	2.91082	0.312028	5.79734	IgG_1	IgG
IgG_1_870	3.7335	2.41406	35.6179	1.91987	3.00106	1.15787	1.27338	3.95611	0.949148	15.958	0.66921	0.286381	0.602052	11.974	5.03033	1.73721	3.37611	5.29376	1.36085	1.08416	7.0069	0.45776	10.3335	IgG_1	IgG
IgG_1_871	2.82232	1.81266	19.8747	1.11861	2.01249	0.579283	0.329152	3.48024	0.752	12.0539	0.420964	0.114844	0.318774	6.55634	3.48027	1.20971	0.589571	1.11769	1.60209	1.19009	3.64438	0.141204	5.49973	IgG_1	IgG
IgG_1_872	4.60057	2.77686	15.8049	1.03178	3.22683	1.554	0.2	3.03766	1.3863	9.59811	0.908777	0.170941	0.752121	18.6007	4.48265	3.00629	23.4216	36.7711	2.026	1.49513	3.20425	0.376269	4.55911	IgG_1	IgG
IgG_1_873	3.41648	1.6929	20.6656	1.2172	2.1022	0.647792	0.365213	2.98731	1.07956	17.1899	0.472937	0.174647	0.425186	12.6459	4.12557	1.76847	1.64001	2.70711	1.33515	1.30774	2.41794	0.310164	5.51694	IgG_1	IgG
IgG_1_874	5.26376	2.53027	22.2362	1.40511	1.86373	0.519926	0.297894	1.98037	0.81125	6.59572	0.538789	0.116398	0.309578	7.914	3.03223	1.6101	41.9569	76.8535	0.869528	2.70756	1.88385	0.265254	3.13079	IgG_1	IgG
IgG_1_875	2.49106	1.72625	26.6985	1.29329	2.20352	0.546412	0.320567	4.09922	0.939872	13.5602	0.632673	0.147496	0.462218	3.85674	4.14853	1.42283	1.24635	1.57477	2.17705	8.44238	2.38118	0.27494	6.77547	IgG_1	IgG
IgG_1_876	4.0281	1.94577	37.5118	1.79949	2.77239	0.754902	0.480909	3.9804	1.26757	9.62506	0.753869	0.11565	0.606889	8.33598	4.3265	1.41499	2.5926	3.97013	1.53631	10.0665	2.36335	0.22816	4.99589	IgG_1	IgG
IgG_1_877	3.71363	1.7426	15.5483	0.852926	2.82603	0.777178	0.564231	2.8711	0.787844	13.8412	0.577582	0.110266	0.351687	12.433	4.26949	1.96118	0.784977	1.25359	1.96404	5.87048	3.05732	0.516936	4.34221	IgG_1	IgG
IgG_1_878	1.45747	1.91288	18.9355	1.23546	2.80561	0.575438	0.645789	5.42083	1.14633	6.74314	0.418452	0.113547	0.476361	2.13252	5.18987	1.18815	0.677856	1.07156	2.72534	17.6493	2.52361	0.222397	6.64378	IgG_1	IgG
IgG_1_879	1.92396	2.04973	49.5132	2.27999	2.37332	0.795043	0.438697	3.82473	0.963524	13.8919	0.776887	0.11793	0.70585	5.75035	4.28874	1.31789	0.54509	0.92015	1.94984	1.1152	2.72288	0.322204	9.84925	IgG_1	IgG
IgG_1_880	2.05095	1.47144	16.5489	1.00324	2.16946	0.443986	0.409825	2.00709	0.802386	12.9351	0.549368	0.127357	0.289906	2.8027	2.76287	1.04696	0.706182	1.06417	2.53247	1.19242	2.14649	0.265654	3.21331	IgG_1	IgG
IgG_1_881	3.91825	2.09428	31.3218	1.19569	2.57605	0.763608	0.633178	5.69859	0.782447	28.1906	0.618782	0.173432	0.538669	4.24423	4.40615	1.59698	2.08013	2.90222	1.35159	0.803243	2.61517	0.475455	17.4135	IgG_1	IgG
IgG_1_882	3.3046	1.97078	14.5651	1.04623	2.74974	0.616618	0.54248	4.06317	1.02365	10.2829	0.553684	0.127554	0.489969	2.99428	4.89384	1.28238	4.33781	8.10153	2.09933	11.7435	2.41541	0.245941	4.73471	IgG_1	IgG
IgG_1_883	2.99855	2.24676	26.8636	1.3691	2.42575	0.694627	0.442792	2.55827	1.10715	13.9526	0.563954	0.200613	0.386396	11.1896	4.88334	1.64315	0.961676	1.25822	1.49123	2.43897	3.97132	0.378774	5.29414	IgG_1	IgG
IgG_1_884	2.80267	2.28493	18.6191	1.22068	2.82683	0.641973	0.32787	5.90135	1.12417	12.3035	0.656663	0.145681	0.51667	5.53845	4.50567	1.83249	1.47068	2.89961	2.10973	7.07355	4.28851	0.328721	6.00707	IgG_1	IgG
IgG_1_885	5.19286	3.38653	47.8502	1.91157	2.08356	1.11974	0.426288	2.24604	0.853055	11.4714	0.924526	0.348959	0.644641	11.6124	4.3587	2.19763	77.2273	146.634	1.08221	3.14884	5.12064	0.56766	3.32588	IgG_1	IgG
IgG_1_886	3.27124	1.61631	17.8329	1.14201	2.25624	0.564819	0.362133	2.47296	1.01149	9.27326	0.494847	0.163496	0.316083	10.5412	3.35445	1.34341	0.86265	0.829215	1.41407	1.19448	2.16102	0.354784	4.36762	IgG_1	IgG
IgG_1_887	2.80197	1.92794	22.9174	1.11459	2.18368	0.711225	0.563378	2.67527	0.99544	14.0137	0.62939	0.132529	0.464799	10.6581	3.89078	1.95216	0.588848	0.718306	1.65402	5.19709	2.81136	0.333865	5.10527	IgG_1	IgG
IgG_1_888	2.69745	1.9366	10.7171	1.1276	1.29078	0.34507	0.450391	1.81973	0.858493	8.96233	0.278472	0.153005	0.598073	18.8765	3.38412	1.57407	0.459676	0.680667	1.48534	1.14404	2.86432	0.240824	4.77522	IgG_1	IgG
IgG_1_889	3.83447	2.0113	17.8579	1.20702	1.62275	0.492082	0.333359	2.28497	0.847337	11.0328	0.503646	0.0871802	0.312176	10.99	4.00857	1.9567	7.07917	12.8058	1.09626	2.81994	2.36366	0.33615	3.94315	IgG_1	IgG
IgG_1_890	2.70451	1.89602	16.0275	1.18401	2.42911	0.602762	0.486652	2.39758	1.01367	8.16125	0.579526	0.125133	0.447141	13.1579	4.38181	2.02987	1.37904	2.55917	1.73952	4.58334	3.02657	0.367115	4.86485	IgG_1	IgG
IgG_1_891	2.99049	2.90336	21.9163	1.53866	2.43337	1.6473	0.355125	1.66704	1.00189	21.0867	2.17569	0.397516	0.44799	8.73622	4.49676	1.94703	0.603434	1.78328	3.1228	1.67565	59.8754	0.829819	5.82019	IgG_1	IgG
IgG_1_892	2.01735	2.1201	14.1086	1.9202	2.30737	0.587527	0.483309	4.96059	0.872027	14.1795	0.653954	0.0492374	0.39507	4.56526	4.54719	1.69514	0.630739	0.967259	1.78558	1.27288	6.35181	0.316747	5.80428	IgG_1	IgG
IgG_1_893	2.51104	1.80922	23.5061	1.37183	2.34535	0.891565	0.419843	2.75419	1.15526	14.1188	0.681103	0.120829	0.498655	10.0686	4.0983	1.67377	2.02015	2.64938	1.87341	3.34695	4.26976	0.357187	5.39973	IgG_1	IgG
IgG_1_894	3.64546	2.65968	47.5677	2.4288	3.12961	1.14182	0.743788	5.31398	1.40409	17.2228	0.787234	0.220048	0.59403	8.73421	6.01707	1.81981	3.10051	4.92202	1.79009	4.47732	3.99577	0.411608	8.37384	IgG_1	IgG
IgG_1_895	2.00938	1.89317	34.104	1.68106	2.26245	0.908528	0.41374	3.88179	0.968086	6.83692	0.543465	0.0659232	0.41014	5.58483	3.42857	1.03319	0.596074	0.60191	1.89479	8.32635	2.88694	0.145446	6.7711	IgG_1	IgG
IgG_1_896	3.47076	2.00326	23.4024	1.4036	2.53433	0.849781	0.425886	4.36631	1.28038	15.2474	0.587753	0.159538	0.446436	23.1807	7.2599	2.44611	0.903429	1.89287	1.42753	4.55636	3.26373	0.432652	4.7729	IgG_1	IgG
IgG_1_897	1.625	2.42181	13.5998	0.375	1.89876	0.625	0.562035	2.39287	1.58879	9.73463	0.974257	0	0.313354	1.54635	2.70392	0.928034	0.625	0.903574	4.7972	6.22115	7.26078	0.170298	4.90737	IgG_1	IgG
IgG_1_898	2.40509	1.96818	20.9495	1.03076	2.18049	0.51532	0.36421	3.91375	0.849504	13.1518	0.442119	0.238831	0.496662	8.25419	4.50698	1.54691	1.0725	1.48575	1.86677	1.0534	2.75107	0.297599	6.18207	IgG_1	IgG
IgG_1_899	2.70354	1.72933	15.9281	1.07361	2.19696	0.643832	0.416197	5.04952	1.05986	18.8654	0.65814	0.163554	0.488184	10.5239	4.76121	1.54372	1.50499	2.45263	1.18645	3.55285	3.43125	0.348159	6.91968	IgG_1	IgG
IgG_1_900	3.42669	2.28943	9.49059	0.929406	2.18136	0.478818	0.368654	2.30403	0.840419	11.7543	0.506829	0.109022	0.356257	4.21993	3.48223	1.58245	33.9115	64.2243	1.9384	9.16336	2.35285	0.369576	4.06553	IgG_1	IgG
IgG_1_901	3.70413	2.76356	13.7617	1.72159	2.37702	0.641994	0.61626	4.90176	1.12307	18.6769	0.660501	0.10367	0.610923	6.07683	4.23947	2.41382	61.2096	103.496	1.8553	2.54388	2.86052	0.246471	6.16802	IgG_1	IgG
IgG_1_902	2.83775	1.87311	30.9452	1.63678	2.5	0.771165	0.431766	2.81122	0.998025	9.43394	0.58801	0.0977018	0.457866	6.80092	3.72198	1.75191	0.805423	1.01803	1.91549	4.52356	3.34879	0.305122	4.69197	IgG_1	IgG
IgG_1_903	4.46162	1.80113	26.062	1.24271	1.85334	0.504301	0.417224	2.94528	1.40315	12.5429	0.560671	0.193655	0.381465	9.18952	3.41967	1.58014	0.669076	0.981392	1.31584	1.28262	3.36976	0.29404	4.52107	IgG_1	IgG
IgG_1_904	2.0886	2.0674	23.7552	1.4871	2.29135	0.539531	0.39425	3.28279	1.07241	14.459	0.501646	0.13868	0.437811	7.74712	4.09574	1.48743	0.883207	1.15577	2.09928	2.2489	3.30559	0.254393	6.60235	IgG_1	IgG
IgG_1_905	4.59675	2.54066	29.6263	1.5664	2.45228	0.674295	0.423092	2.47191	1.20065	11.1674	0.647719	0.126697	0.45959	12.2083	4.02191	1.89956	17.8708	28.4244	1.51026	1.33908	3.16802	0.409584	5.4214	IgG_1	IgG
IgG_1_906	3.79439	1.85557	42.0219	1.68489	2.20968	0.934979	0.386975	4.02343	1.41744	9.97721	0.593877	0.217833	0.467007	18.5066	4.19104	1.52748	0.916978	1.36685	1.07392	1.22939	2.3206	0.262042	7.01449	IgG_1	IgG
IgG_1_907	2.55796	2.28379	42.5337	2.22376	2.98813	0.90234	0.488659	4.51941	1.09413	9.95817	0.757661	0.182061	0.520249	3.8315	5.07484	1.33479	0.791405	1.56983	2.10176	22.3955	3.05734	0.294611	10.1916	IgG_1	IgG
IgG_1_908	3.41304	2.2088	40.6181	1.62806	2.8759	1.01102	0.810578	6.92883	1.48325	8.80835	0.813371	0.170388	0.533918	4.648	5.01921	1.63309	1.11837	1.33126	2.15037	0.938307	2.66228	0.386207	9.6286	IgG_1	IgG
IgG_1_909	2.88285	1.69563	14.8014	1.1205	1.85885	0.50207	0.281922	2.55895	0.719522	4.61717	0.46267	0.0642202	0.302077	14.5176	3.56685	1.41637	0.484297	0.786098	1.6185	3.3146	2.29933	0.361606	2.98145	IgG_1	IgG
IgG_1_910	2.35616	2.52187	62.9908	2.92055	2.71352	1.10659	0.597985	8.60595	1.31798	14.5497	0.676702	0.166018	0.413624	6.98926	5.8829	1.85428	1.11353	2.12945	1.11548	1.00569	2.27033	0.261372	5.36837	IgG_1	IgG
IgG_1_911	4.32906	3.03875	23.6071	1.56983	2.0663	0.745153	0.458429	2.79237	0.997916	13.806	0.706562	0.171436	0.490804	12.5468	4.47952	2.14437	36.8652	72.6798	1.25852	6.62959	2.84369	0.395418	4.73601	IgG_1	IgG
IgG_1_912	2.83699	1.27643	21.5923	1.40979	2.30659	0.683562	0.398756	2.24756	1.11102	18.7105	0.591657	0.0454545	0.453152	5.12051	3.60636	1.16491	0.846622	0.514826	1.15707	0.854058	2.58493	0.10285	4.52314	IgG_1	IgG
IgG_1_913	2.26252	1.89179	38.0871	2.17829	2.16746	0.628177	0.482487	4.66277	1.08391	12.3358	0.400076	0.177113	0.572044	5.4843	4.25811	1.54452	0.722429	0.720334	1.21514	5.78424	2.13532	0.379233	7.24143	IgG_1	IgG
IgG_1_914	3.05147	2.77963	70.4956	2.59461	3.23479	1.15505	0.606443	8.96713	1.86981	6.81041	1.51234	0.0909091	0.645729	5.87451	8.01788	1.9881	1.12446	1.3793	1.65308	2.23296	3.94838	0.453975	11.8189	IgG_1	IgG
IgG_1_915	4.98092	3.76994	35.179	1.78409	3.00587	0.905876	0.422963	4.97735	1.22112	15.732	0.862917	0.190494	0.625979	7.66175	5.60357	2.38691	66.328	111.591	2.0058	12.3443	3.27247	0.453068	5.75308	IgG_1	IgG
IgG_1_916	2.61745	1.43753	13.052	0.918659	2.06439	0.54024	0.554769	3.07668	0.73116	15.3309	0.425728	0.18705	0.372585	6.24672	3.16512	1.3586	3.27176	5.62476	1.949	0.768898	2.2508	0.266525	4.39718	IgG_1	IgG
IgG_1_917	3.26673	2.09375	15.074	1.17083	1.85796	0.753015	0.387538	1.94391	1.04111	12.5157	0.514803	0.0766203	1.01277	9.00727	3.77267	1.7661	19.5889	30.7098	1.83744	2.25672	3.00497	0.373605	5.17162	IgG_1	IgG
IgG_1_918	1.82243	1.86325	21.9224	1.38223	1.8705	0.736554	0.593163	1.39861	0.405697	1.43619	0.587317	0.1	0.334653	2.31631	2.89366	0.484187	0.5	0.950553	3.96719	0.653181	4.72948	0.126269	2.15703	IgG_1	IgG
IgG_1_919	3.6451	1.62906	24.3972	1.59668	2.69529	0.590372	1.11372	4.95893	2.10093	21.6403	0.715359	0.0666667	0.799685	9.70899	5.81105	1.81373	0.894028	1.24132	2.20208	1.00841	2.87946	0	7.43465	IgG_1	IgG
IgG_1_920	2.47121	2.09752	12.8708	1.06004	2.38269	0.552641	0.225828	3.17155	1.45061	8.35308	0.512412	0.209677	0.549823	9.49598	4.04253	1.87602	0.738727	0.836624	2.01324	6.0515	4.00892	0.283814	5.20316	IgG_1	IgG
IgG_1_921	3.24876	1.66913	18.8032	0.94288	1.75778	0.75564	0.373452	2.4524	1.42346	13.2112	0.570784	0.757555	0.805997	8.17904	3.85611	1.21355	0.900337	0.770386	1.47434	0.825898	2.91499	0.144945	4.46923	IgG_1	IgG
IgG_1_922	1.9891	0.584524	6.13551	0.640992	3.51648	0.375	0.27303	2.55185	0.375	5.35712	0.597241	0	0	11.5499	2.88143	1.39588	0.375	0.740004	1.80426	9.32405	1.6707	0	5.02545	IgG_1	IgG
IgG_1_923	2.25592	2.106	25.3376	1.33792	2.63112	0.65448	0.713489	4.94908	1.2298	9.00504	0.569318	0.072128	0.448394	3.48481	5.01663	1.32651	0.776092	0.656645	1.90664	9.04834	2.53649	0.248987	6.05823	IgG_1	IgG
IgG_1_924	7.47107	3.40571	23.6645	1.23981	2.09669	0.763601	0.231839	2.10003	1.08259	21.7076	0.659762	0.226983	0.563911	8.53849	3.69308	2.28931	46.2715	96.693	0.872448	2.04218	3.15563	0.559733	3.73815	IgG_1	IgG
IgG_1_925	5.72484	3.13888	14.452	1.54747	1.67464	0.597249	0.426225	2.55107	0.862848	19.7718	0.586536	0.150923	0.507472	4.79837	3.50578	2.07995	67.9664	142.543	0.663013	1.54751	2.01116	0.457209	5.35499	IgG_1	IgG
IgG_1_926	2.9271	2.17627	47.4911	1.99256	2.68636	1.03072	0.527418	4.49747	1.06218	19.2036	0.665206	0.269373	0.464786	4.99754	5.44184	1.81062	1.67584	2.26364	1.53033	1.24125	3.35819	0.458718	6.29153	IgG_1	IgG
IgG_1_927	3.38036	2.17836	63.8322	2.70819	2.59777	1.1991	0.667878	5.1785	1.18341	19.8798	0.769599	0.11841	0.51257	18.3547	5.28176	2.09058	0.881554	0.983056	1.09603	1.17399	3.4614	0.452772	6.54806	IgG_1	IgG
IgG_1_928	3.36146	2.67956	24.4938	0.863757	2.28129	0.685467	0.752598	3.35271	2.81885	25.1483	0.991228	0.0555556	0.23579	12.6179	6.83259	2.91741	4.91685	7.54969	1.17388	1.45298	3.53108	0.366039	8.88004	IgG_1	IgG
IgG_1_929	4.06255	2.36486	33.5519	1.42518	3.02988	1.07988	0.852056	3.77074	1.37094	30.1459	1.01557	0.147732	0.411844	13.8022	4.77183	1.597	4.79997	9.33136	1.42173	3.29738	2.64444	0.327913	5.72174	IgG_1	IgG
IgG_1_930	4.08584	2.04879	24.6049	1.35367	2.43319	0.829869	0.370809	3.43636	1.24798	16.2331	0.816934	0.423762	1.04769	16.43	4.59541	2.14524	4.22587	7.68656	1.33764	1.57767	3.81344	0.300214	5.94432	IgG_1	IgG
IgG_1_931	1.82507	1.92438	15.9086	1.2733	2.46516	0.493183	0.431594	2.89201	0.899379	10.9445	0.493453	0.100855	0.365172	4.11216	3.78473	1.36598	0.434931	0.659815	2.06908	6.29756	3.07861	0.335555	4.5165	IgG_1	IgG
IgG_1_932	4.59158	2.30825	24.4737	1.41405	2.5039	0.570263	0.448887	3.62968	0.892367	10.2481	0.662562	0.141385	0.284013	11.0067	4.60617	1.92423	5.23286	9.19675	1.60421	2.45151	3.29113	0.314442	5.45331	IgG_1	IgG
IgG_1_933	3.18979	2.13707	31.8866	1.73754	2.62729	0.927798	0.448251	3.71597	1.10279	17.1638	0.718178	0.182217	0.590423	10.9126	5.17519	2.35432	2.61705	3.94822	2.23916	2.74825	4.41083	0.420476	6.75489	IgG_1	IgG
IgG_1_934	4.82145	2.78342	33.8118	2.02795	2.39433	0.841557	0.509244	3.13142	1.08593	25.9597	0.780813	0.137336	0.455906	8.25455	4.09179	1.85814	29.5332	54.7436	1.45693	0.944	2.53172	0.319484	9.65553	IgG_1	IgG
IgG_1_935	4.02891	1.99555	17.9866	1.041	2.01947	0.523602	0.432311	2.27685	0.886139	9.74863	0.660829	0.109052	0.370008	15.453	3.7071	1.60103	6.83947	13.4681	1.41953	1.48037	2.3124	0.244027	3.91823	IgG_1	IgG
IgG_1_936	4.52954	2.39802	50.0662	2.44094	2.7337	0.828277	0.397775	4.06765	1.10085	14.679	0.909261	0.09375	0.520413	8.95576	4.50498	1.90219	0.66774	0.890724	1.37562	1.53255	3.44338	0.370974	6.89949	IgG_1	IgG
IgG_1_937	3.90109	2.03129	20.3969	1.03716	2.51767	0.728819	0.367287	3.69962	1.04455	13.7187	0.593541	0.125647	0.327327	6.13628	4.35482	1.64957	0.507	1.08904	2.26455	1.25721	3.33173	0.386615	5.1219	IgG_1	IgG
IgG_1_938	4.07635	1.66108	14.5445	0.840527	1.84646	0.584393	0.465399	2.62203	1.52939	6.00109	0.586048	0.0927411	0.325175	18.6173	3.78893	1.73377	0.650113	0.573227	1.75041	13.651	2.12968	0.374949	3.87343	IgG_1	IgG
IgG_1_939	1.88881	2.50606	40.9634	1.77781	2.82977	0.657103	0.607668	6.94122	1.12489	16.6552	0.273514	0.0769231	0.732636	3.11048	5.71216	1.1595	4.63103	6.04041	1.46314	0.781089	2.70215	0.355896	4.79937	IgG_1	IgG
IgG_1_940	1.13768	2.01248	34.5373	1.56551	1.95547	0.679312	0.264574	3.9824	1.55123	26.9541	0.427664	0.27678	0.739551	3.28581	4.85943	1.96718	0.699645	3.19668	1.57919	0.648306	6.57896	0.307247	10.859	IgG_1	IgG
IgG_1_941	2.07082	1.82732	12.3535	0.740495	1.97325	0.382964	0.524199	2.68523	1.06261	10.3217	0.581332	0.0655738	0.32664	9.01756	4.08391	1.54126	0.564637	0.758208	1.77807	7.83341	2.70395	0.316614	3.97271	IgG_1	IgG
IgG_1_942	4.77233	2.8993	25.8522	1.50221	2.07267	0.716394	0.549912	3.32459	0.939015	14.2117	0.660586	0.184669	0.642381	10.2603	4.02814	1.80731	45.4776	84.5082	1.03298	2.10146	2.42047	0.331773	5.33222	IgG_1	IgG
IgG_1_943	3.76396	3.02608	29.4057	2.16056	2.41813	1.03479	0.493535	2.99743	1.21409	15.0383	1.37315	0.263694	0.628152	8.81931	4.37226	1.79728	16.7058	31.7337	1.6081	2.39143	44.769	0.739873	5.40747	IgG_1	IgG
IgG_1_944	4.00432	4.05632	20.1818	1.45626	2.50143	0.757481	0.623278	3.51519	0.932784	14.3347	0.767234	0.200025	0.74336	8.22413	4.28417	2.01822	61.9979	112.052	1.56848	11.3876	8.86569	0.413124	5.4345	IgG_1	IgG
IgG_1_945	2.58745	2.43315	22.3724	1.68319	3.54166	0.739827	0.285714	5.87362	1.46493	5.12003	0.76648	0.142857	0.428571	3.06197	3.9941	1.67324	1.33632	0.72132	1.82296	0.874246	1.12284	0.304254	5.84744	IgG_1	IgG
IgG_1_946	3.13222	1.85113	16.8182	1.26629	1.88197	0.499709	0.376569	2.01214	0.707246	7.0795	0.434253	0.110245	0.442198	9.12159	2.96177	1.84387	21.7848	33.6134	1.87536	1.9404	2.37308	0.353809	4.00018	IgG_1	IgG
IgG_1_947	3.11434	2.2835	28.6323	1.64891	3.2492	0.802379	0.458674	2.95398	1.14567	14.4257	0.627523	0.222924	0.489823	13.0255	4.63856	1.86866	2.10272	2.83301	1.46197	1.63043	4.45619	0.35391	4.19259	IgG_1	IgG
IgG_1_948	2.33905	1.67294	23.9102	1.25617	2.17691	0.564392	0.390275	2.33674	1.33503	25.8335	0.646223	0.237146	0.370613	8.26633	3.30724	1.484	0.435213	0.650799	1.51965	4.13	2.35547	0.30291	6.51034	IgG_1	IgG
IgG_1_949	3.57564	2.0059	30.3567	2.24706	2.40335	0.590385	0.423058	3.51168	1.70419	21.2579	0.638168	0.224956	0.403885	10.3154	4.00008	1.73952	4.48568	8.38856	1.73175	1.32469	3.34236	0.399951	5.96799	IgG_1	IgG
IgG_1_950	4.76135	2.69394	14.4359	1.02346	3.00224	0.599615	0.360053	4.36002	0.804083	13.8722	0.496265	0.263158	0.441698	26.5405	7.36974	2.81989	1.07144	1.31764	1.07548	2.36101	3.26045	0.605016	7.0623	IgG_1	IgG
IgG_1_951	1.41826	1.64152	20.7481	1.17692	2.32532	0.57957	0.554589	2.17222	0.82764	18.0366	0.437978	0.0749767	0.469536	3.2092	3.56837	1.50351	0.413446	0.348591	3.00719	1.4311	2.64935	0.234112	5.72231	IgG_1	IgG
IgG_1_952	1.97433	1.95588	43.0188	1.90132	2.39803	0.483623	0.36627	3.09006	1.39859	15.6988	0.655873	0.115502	0.478237	4.92857	4.17078	1.08774	1.16796	2.21049	2.0688	0.604923	2.32129	0.445995	7.84302	IgG_1	IgG
IgG_1_953	3.65036	2.05577	36.1831	1.50047	2.06794	0.787488	0.420023	2.53454	0.915271	22.488	0.91554	0.169865	0.413756	10.4576	3.85523	1.49198	0.421711	0.844151	0.9969	1.69386	2.74274	0.325286	5.21976	IgG_1	IgG
IgG_1_954	2.85877	2.3131	29.5164	1.55086	2.36266	0.767061	0.455992	2.97854	1.49397	15.716	0.54503	0.17818	0.491722	9.04139	4.45635	1.56036	7.72289	13.0881	1.89277	9.96283	2.75535	0.295916	5.04439	IgG_1	IgG
IgG_1_955	3.34292	2.9176	71.3938	2.91926	3.27178	1.51814	0.471989	4.78156	1.35781	19.2814	1.0043	0.252823	0.625219	5.90756	5.15528	2.15464	23.7907	34.7309	1.60724	4.65445	3.6281	0.369714	9.82252	IgG_1	IgG
IgG_1_956	1.9946	2.04369	14.248	1.28273	1.68738	0.603911	0.418243	4.17182	0.978024	18.1024	0.402362	0.102399	0.350081	4.91834	4.58358	1.39242	1.46149	2.91897	1.70642	1.64656	2.30914	0.217391	10.4193	IgG_1	IgG
IgG_1_957	2.49187	1.43876	31.0623	1.7884	2.27907	0.470153	0.266667	2.97331	0.813131	13.8627	0.47039	0.1	0.361166	3.70328	4.53885	1.18883	0.566773	1.13482	0.916255	0.965822	1.37469	0.28418	4.55657	IgG_1	IgG
IgG_1_958	2.16851	1.76198	33.6813	1.33038	2.49369	0.765806	0.542918	4.24505	0.984895	13.4122	0.782697	0.241467	0.65824	10.4048	4.54497	1.5936	0.647506	1.18785	1.56069	1.04088	2.47906	0.248155	7.07439	IgG_1	IgG
IgG_1_959	5.02534	3.60913	37.2779	2.13883	2.40437	1.00223	0.621082	4.96374	1.43184	18.1744	0.465865	0.112173	0.602545	8.05244	5.44096	2.64028	50.2959	106.039	1.28926	1.57695	2.67189	0.379289	6.23842	IgG_1	IgG
IgG_1_960	2.87303	1.83065	22.3723	1.37321	2.11391	0.77076	0.463048	3.25878	0.898501	13.4951	0.470799	0.110131	0.500598	10.4294	4.00593	1.91591	10.4697	21.8555	1.75853	5.86199	2.5305	0.290899	5.53034	IgG_1	IgG
IgG_1_961	5.42914	3.89346	28.9348	2.04121	2.53958	0.596983	0.513142	3.42818	0.982549	19.6186	0.883183	0.221339	0.682672	16.3358	5.35306	2.76067	81.2096	175.43	0.846103	2.09542	2.95283	0.561333	6.26455	IgG_1	IgG
IgG_1_962	2.65666	2.85885	71.3221	3.2257	3.14833	0.93057	0.444444	2.88445	1.20626	14.0703	1.11908	0.09548	0.653596	8.46522	6.10214	2.51503	5.45689	9.88518	0.946806	1.71534	6.7152	0.521978	7.60574	IgG_1	IgG
IgG_1_963	3.58154	1.58686	20.0032	1.18469	2.87493	0.655339	0.410264	8.04687	1.32095	10.5455	0.563731	0.144734	0.524153	9.64076	4.47003	2.22633	0.512402	0.873754	1.42002	4.97413	3.30823	0.365856	4.036	IgG_1	IgG
IgG_1_964	2.60163	2.42844	29.4966	1.72432	2.70294	0.830211	0.514092	4.12178	1.29988	16.0063	0.770448	0.239827	0.60257	7.15731	4.74197	1.74257	6.47638	11.5003	1.78048	4.39995	9.73365	0.458758	6.72711	IgG_1	IgG
IgG_1_965	2.67688	1.69631	23.8213	1.35865	2.24239	0.581037	0.518188	3.82801	0.644983	17.1664	0.741363	0.037037	0.259259	14.4995	4.99678	1.75489	1.2264	1.47535	1.64121	1.86257	3.78737	0.209567	4.81161	IgG_1	IgG
IgG_1_966	3.05309	1.74075	26.6489	1.35755	2.1208	0.698452	0.437735	2.1592	1.00744	13.787	0.639118	0.184081	0.327949	2.97503	3.94039	1.49955	0.544389	0.868304	1.49537	1.01058	2.94637	0.326536	5.90862	IgG_1	IgG
IgG_1_967	3.37641	2.14092	33.9307	2.09073	2.39844	0.730437	0.296532	7.36836	1.56966	9.91412	0.50425	0.250201	0.604526	11.6501	5.3858	2.37353	0.940829	0.601423	1.21625	1.80933	3.00494	0.55444	6.4713	IgG_1	IgG
IgG_1_968	2.63492	1.40174	15.5219	0.951869	1.5231	0.578656	0.208222	1.98677	0.832048	10.7548	0.329747	0.123598	0.412635	5.477	2.82023	1.02643	0.739641	0.76265	0.975461	0.632149	1.63985	0.253358	4.7879	IgG_1	IgG
IgG_1_969	2.86662	1.62701	36.0455	1.51495	2.71047	0.736156	0.449553	4.76972	1.19509	11.2213	0.711918	0.05	0.528618	7.06907	5.55081	1.95802	1.25608	1.37862	1.14236	0.986761	2.28179	0.224765	6.28821	IgG_1	IgG
IgG_1_970	2.56881	2.4617	11.1498	0.561911	1.97076	0.473905	0.986625	2.12336	0.860687	20.4004	0.509021	0.2	0.383404	12.4835	4.65435	2.53489	0.345735	0.602786	1.19775	2.01067	2.15134	0.168568	4.70539	IgG_1	IgG
IgG_1_971	2.33911	1.82047	24.6168	1.79642	2.00824	0.872072	0.785921	4.31695	1.00085	18.9229	0.579276	0.177556	0.310125	7.05615	4.49388	1.52412	0.431212	0.842102	1.37825	0.958168	8.59929	0.52731	8.22466	IgG_1	IgG
IgG_1_972	2.74957	2.14538	22.6459	1.27767	2.60306	0.815595	0.385081	3.98228	1.25879	15.1357	0.576184	0.229769	0.716231	7.97731	5.3449	1.61932	1.91993	3.14561	2.18108	5.57726	4.51918	0.253638	5.00234	IgG_1	IgG
IgG_1_973	3.95692	1.64921	21.2406	1.61879	2.28297	0.905315	0.497867	4.2318	1.00051	19.5102	0.728654	0.301185	0.808656	10.6017	4.07556	2.09085	1.27352	0.830913	1.35688	5.61928	2.58393	0.226474	8.34241	IgG_1	IgG
IgG_1_974	3.05487	1.88808	13.6272	1.0233	2.59196	0.736212	0.501392	4.25744	1.26148	7.09436	0.530778	0.229849	0.431724	6.8012	3.44361	1.33529	0.979648	1.27248	2.43635	50.8793	3.09724	0.322394	4.45442	IgG_1	IgG
IgG_1_975	1.75333	2.23762	11.6559	1.37953	2.11192	0.700399	0.349237	3.63142	0.787745	5.60616	1.0101	0.241667	0.618161	2.14589	4.4603	1.22855	1.58652	2.30385	1.66228	22.308	37.158	0.379825	4.05574	IgG_1	IgG
IgG_1_976	4.89462	2.70639	26.9737	1.55043	2.44608	0.716891	0.393897	2.78221	1.07296	11.1904	0.709222	0.159145	0.599786	15.408	4.49448	2.45619	42.6075	81.6097	1.70474	1.80361	3.54732	0.415557	5.90721	IgG_1	IgG
IgG_1_977	3.64836	2.10254	20.0384	1.31058	1.86438	0.565454	0.461694	2.89554	1.2872	13.3714	0.523274	0.16302	0.478488	16.6747	4.53176	1.77586	0.68512	0.841355	1.45942	1.55038	2.99571	0.323796	4.87127	IgG_1	IgG
IgG_1_978	4.15187	1.79243	12.5907	0.783228	1.60029	0.448067	0.18525	1.13968	0.51324	7.48719	0.411896	0.112713	0.230548	2.90985	2.18865	1.04879	23.3945	48.1465	0.923461	4.62052	2.05903	0.224137	2.23174	IgG_1	IgG
IgG_1_979	2.12176	2.6723	62.4931	2.29266	3.47784	1.00914	0.692933	7.01405	1.19751	16.7483	0.767414	0.0980485	0.714521	6.24738	5.19787	1.88428	1.28057	1.02549	1.63505	1.16212	3.47009	0.612214	9.45499	IgG_1	IgG
IgG_1_980	2.99474	2.40491	22.5212	1.11737	2.35846	0.534497	0.196659	5.72162	1.12462	6.93508	0.562029	0.0845294	0.344299	6.1766	4.87818	1.8003	0.936269	0.871935	1.63216	4.25223	2.6109	0.334657	8.05326	IgG_1	IgG
IgG_1_981	1.71525	1.77391	23.3711	1.23669	1.93659	0.598262	0.258062	2.84681	0.829951	6.48038	0.461402	0.102272	0.328574	2.03724	3.86164	0.981734	0.937463	1.08345	1.48749	39.9835	2.10985	0.293035	4.20063	IgG_1	IgG
IgG_1_982	4.39696	2.48972	40.004	1.81244	2.78287	0.920208	0.440533	4.79958	0.946316	14.6447	0.743571	0.181613	0.55177	10.3794	5.25603	1.84257	11.4827	20.2858	1.67438	1.4972	2.91738	0.298857	6.07859	IgG_1	IgG
IgG_1_983	2.50427	2.56036	56.2908	2.66842	2.48154	0.815645	0.697344	3.20505	1.43522	10.4526	0.594783	0.148226	0.497434	9.99596	4.7971	1.77392	0.85183	1.1138	3.0301	3.71823	4.81628	0.369574	5.28063	IgG_1	IgG
IgG_1_984	3.83844	2.22008	31.619	1.34515	2.76994	0.902862	0.585114	3.5863	1.01576	16.1728	0.566974	0.160587	0.497007	9.40352	5.55569	1.85579	0.874076	0.808507	1.46164	0.79348	3.1446	0.301117	10.437	IgG_1	IgG
IgG_1_985	2.08931	1.48392	21.9657	1.08567	2.0975	0.570884	0.249279	2.50299	1.05854	11.621	0.693475	0.335803	0.420769	2.78498	3.84069	1.25628	0.477829	0.810844	2.35306	1.08575	3.35228	0.263716	3.87655	IgG_1	IgG
IgG_1_986	3.1684	2.13783	22.891	1.41289	2.27425	0.674682	0.44578	3.11726	0.901868	14.8883	0.512297	0.144542	0.410825	7.86946	3.91233	1.47556	17.6328	30.4868	1.22561	4.70806	3.85083	0.361065	5.0764	IgG_1	IgG
IgG_1_987	1.85225	1.6514	24.5515	1.45753	2.06708	0.681386	0.510835	3.92837	1.07559	18.2304	0.521735	0.16365	0.466378	4.99792	3.67099	1.32264	0.77822	1.44741	2.01661	0.841494	2.55308	0.260005	11.5428	IgG_1	IgG
IgG_1_988	3.26383	2.18123	21.9054	1.37591	2.27271	0.6881	0.291994	2.9752	0.903817	16.2293	0.712395	0.133465	0.52463	12.8728	3.78841	1.76756	12.6522	23.1452	1.84467	15.2975	3.47312	0.282695	4.9598	IgG_1	IgG
IgG_1_989	4.07417	2.30515	16.5254	1.20577	1.94572	0.652634	0.454115	1.97774	0.953801	9.15036	0.559803	0.173952	0.243926	16.5196	3.02222	1.82941	0.635949	0.670671	1.55317	1.55691	8.84172	0.396595	3.92109	IgG_1	IgG
IgG_1_990	3.03366	1.86098	25.2016	1.17847	2.1179	0.754473	0.448254	3.854	0.949421	17.2068	0.567329	0.273255	0.964792	15.1421	3.35783	1.8375	0.437315	0.515121	1.57249	1.21162	2.34723	0.385075	4.15855	IgG_1	IgG
IgG_1_991	1.66391	1.29423	19.1234	1.18215	1.91031	0.886149	0.448233	4.05305	1.07703	15.9428	0.470832	0.141634	0.291459	8.63635	3.35399	1.56202	0.441352	0.584685	1.28156	0.742685	1.85466	0.34448	4.79441	IgG_1	IgG
IgG_1_992	3.02818	1.52113	23.6176	1.11736	1.77934	0.721365	0.48202	2.00489	0.967636	21.3318	0.676751	0.0604707	0.483608	9.42967	3.23976	1.49009	1.32913	2.21464	0.889811	1.10205	2.03887	0.336133	6.56191	IgG_1	IgG
IgG_1_993	4.51752	2.26436	11.0671	0.919162	2.61367	0.460289	0.309944	4.59895	0.575488	12.1506	0.419185	0.0483294	0.473955	20.0228	4.52757	2.50449	1.02712	1.17627	1.65973	3.79199	4.45822	0.532125	3.75611	IgG_1	IgG
IgG_1_994	4.11694	2.4482	51.6114	2.45332	2.89501	1.05699	0.613564	6.31708	1.32001	27.5111	0.636436	0.172846	0.58514	5.19757	5.14372	1.44758	7.72341	11.0641	0.892933	0.733801	2.54844	0.27089	8.58966	IgG_1	IgG
IgG_1_995	5.02951	2.85372	23.8264	1.50225	2.1561	0.80219	0.67127	4.42784	1.14845	16.8846	0.784757	0.474178	1.16551	9.45444	5.11962	1.98973	60.8825	113.712	0.685435	3.9938	3.76419	0.493378	6.97347	IgG_1	IgG
IgG_1_996	2.50258	2.17498	34.0161	1.7609	2.97658	0.955487	0.634508	5.12526	1.89079	15.9778	0.479109	0.240843	0.505859	8.55256	5.64078	2.01663	0.860838	1.27519	1.99579	4.14794	2.82818	0.213571	8.15964	IgG_1	IgG
IgG_1_997	3.12557	2.16711	23.3338	1.24473	3.21557	0.963935	0.451421	4.74084	1.67038	8.10946	0.959072	0.146649	0.406153	5.98443	6.00621	1.59627	1.03543	2.55863	1.90699	4.68177	3.90004	0.452745	6.8407	IgG_1	IgG
IgG_1_998	1.92828	1.27841	6.97317	0.624386	2.45698	0.125	0.1875	2.06709	0.479545	8.01311	0.337319	0.125	0.677569	7.40247	2.9838	1.04503	0.909136	2.74215	2.21658	0.931214	2.91387	0.147649	2.31147	IgG_1	IgG
IgG_1_999	5.95108	3.04472	29.2269	1.57164	2.43565	0.750304	0.562667	4.03512	0.907213	20.4501	0.627648	0.187818	0.588907	18.1751	4.77817	2.37092	33.4598	64.8549	1.158	2.06317	3.06681	0.378084	4.07334	IgG_1	IgG
IgG_1_1000	3.75498	1.45532	15.0302	1.05589	2.46521	0.537093	0.319428	2.34958	0.69847	18.6684	0.491687	0.130824	0.353318	9.2128	3.55997	1.36253	2.11398	3.83329	1.07101	1.39993	2.40524	0.381097	3.91374	IgG_1	IgG
IgG_1_1001	2.12756	1.95357	42.5077	1.80963	2.81241	1.05318	0.626103	7.33399	1.56274	22.3094	0.68757	0.305303	0.949923	3.43399	6.37755	1.49144	0.946767	0.95695	1.3592	2.00541	3.14588	0.364263	11.8014	IgG_1	IgG
IgG_1_1002	2.22909	1.85528	22.0079	1.20116	2.01749	0.505275	0.393872	3.08736	1.20061	10.2528	0.590428	0.131237	0.514861	11.2872	3.59785	1.57209	0.790061	1.00329	1.83132	1.87505	2.35995	0.298882	3.86289	IgG_1	IgG
IgG_1_1003	3.87386	2.49512	24.3118	1.60692	2.293	0.696534	0.51579	4.04565	1.31524	13.365	0.719694	0.245708	0.59875	7.7822	5.30024	1.48314	20.5128	36.1782	1.40174	2.11158	3.85926	0.474608	9.54657	IgG_1	IgG
IgG_1_1004	3.2041	1.98667	33.8761	1.68133	2.72283	0.952131	0.315075	3.67331	1.07099	8.87523	0.419553	0.0914066	0.453712	5.64459	4.64026	1.26378	1.97027	3.87173	1.99756	2.22413	2.97668	0.396209	4.50262	IgG_1	IgG
IgG_1_1005	2.67616	2.30578	9.27803	0.722341	2.3651	0.408438	0.340861	3.21565	1.00052	11.2823	0.59187	0.144294	0.548043	7.1293	4.6706	1.46529	5.79256	8.19288	1.96481	5.80356	2.86016	0.394626	4.85898	IgG_1	IgG
IgG_1_1006	3.89129	2.93554	37.8111	1.82957	2.67766	0.947888	0.528579	4.82999	1.0797	19.3957	0.967169	0.10126	0.493193	9.19087	5.25895	2.12716	55.0076	106.452	1.13443	3.46767	2.89208	0.369684	6.56656	IgG_1	IgG
IgG_1_1007	2.45407	2.25978	30.0161	1.69135	2.50466	0.800784	0.522749	3.19827	1.06842	10.0645	0.547745	0.227529	0.601021	10.4229	4.52247	1.71379	3.56553	6.75556	1.87033	25.971	2.90738	0.351862	5.42492	IgG_1	IgG
IgG_1_1008	3.0313	2.14191	29.3417	1.49508	2.96828	0.766155	0.486051	3.40569	1.25782	13.5364	0.859764	0.129169	0.277192	6.34352	4.89895	1.71638	1.4206	2.42211	1.63347	1.97854	3.3766	0.384161	5.15073	IgG_1	IgG
IgG_1_1009	1.80091	1.25415	12.2421	0.530073	1.72377	0.408845	0.318514	2.89772	1.30938	7.85173	0.444462	0.124022	0.16	1.25433	2.77633	1.26165	0.753181	0.759774	2.42731	0.514408	2.55087	0.08	2.59971	IgG_1	IgG
IgG_1_1010	4.12514	1.49186	20.636	1.07985	2.10404	0.571145	0.302033	3.04391	0.797883	7.70424	0.337845	0.16758	0.346288	10.1447	3.77462	1.63644	0.715859	0.94515	1.52491	9.13519	3.18164	0.212146	3.10615	IgG_1	IgG
IgG_1_1011	3.53553	2.12831	38.3886	1.82671	2.2728	0.925538	1.10865	3.27024	1.11419	17.7404	0.608652	0.17301	0.560605	11.6384	3.98543	2.92886	0.508569	0.872168	1.34913	1.55792	4.99385	0.472531	7.2961	IgG_1	IgG
IgG_1_1012	2.33884	2.75923	49.8527	2.4264	3.40594	1.20868	0.578337	6.75446	1.67844	27.8931	0.839492	0.208698	0.702695	6.56879	5.28531	1.73854	1.52105	2.06474	1.94301	12.4591	11.8573	0.559697	8.60133	IgG_1	IgG
IgG_1_1013	5.47692	3.10444	16.5507	1.14426	1.94563	0.853547	0.35081	2.17334	0.839342	10.9639	0.833356	0.172068	0.482339	10.6416	3.85391	2.42525	59.6752	117.182	1.01117	2.0234	2.86066	0.331961	4.23777	IgG_1	IgG
IgG_1_1014	2.67986	2.05483	18.1858	1.3846	2.684	0.786321	0.53539	4.12897	1.09087	15.4232	0.658555	0.369657	1.27981	12.1402	5.68783	2.20461	0.763482	0.932797	1.91642	4.65449	3.99151	0.372124	5.32009	IgG_1	IgG
IgG_1_1015	2.55126	1.23016	17.0873	1.20199	1.89612	0.446203	0.284261	1.99032	0.703574	11.918	0.557411	0.0633516	0.21732	5.26054	3.0531	1.03986	1.49133	2.19754	1.48878	0.704207	1.73402	0.165734	4.71036	IgG_1	IgG
IgG_1_1016	2.54337	2.08268	19.0574	1.01138	1.80483	0.666627	0.489344	2.7336	1.19379	12.4893	0.400124	0.198025	0.297409	6.17604	4.17785	1.75974	1.11186	1.54694	1.51769	15.4578	4.50269	0.28873	8.94236	IgG_1	IgG
IgG_1_1017	1.19626	1.58344	16.2956	0.375	2.80174	0.125	0.507428	1.79357	0.25	4.04614	1.07547	0	0.449611	1.00355	3.23549	0.806931	0.876143	1.70039	2.80964	5.17414	4.02084	0.25	2.35523	IgG_1	IgG
IgG_1_1018	2.03211	1.73266	34.3933	1.34782	2.18884	0.530639	0.524483	2.47265	0.608	18.0416	0.643761	0.240242	0.538247	1.80354	4.09334	1.22574	0.743967	0.945702	1.43158	1.15118	2.23174	0.422264	5.41572	IgG_1	IgG
IgG_1_1019	2.62895	2.00357	12.369	1.17043	2.42881	0.54116	0.383085	4.64243	1.05333	15.9308	0.624654	0.168261	0.443346	11.7369	4.88539	2.10714	0.608801	0.79339	1.69082	2.11122	3.95415	0.26772	4.8914	IgG_1	IgG
IgG_1_1020	3.18613	1.75356	15.2528	1.05373	2.48668	0.480619	0.35025	3.58709	0.98343	7.18366	0.649117	0.0915436	0.292979	12.4729	3.87473	1.91579	3.71118	8.07017	1.56294	1.02738	3.23655	0.437544	3.59669	IgG_1	IgG
IgG_1_1021	2.37577	1.33586	13.0966	0.873928	1.73199	0.425688	0.328365	2.89019	0.779709	12.7395	0.573435	0.179669	0.318491	7.34762	4.11178	0.716291	1.28346	1.46369	1.92733	1.04324	2.10672	0.173263	4.61043	IgG_1	IgG
IgG_1_1022	3.55079	1.96643	23.6063	1.34662	2.49581	0.757099	0.529373	4.46292	1.26627	16.0785	0.511038	0.153956	0.676441	15.0731	6.1036	2.21047	2.34968	3.62131	1.30916	1.06644	2.86613	0.498872	8.2197	IgG_1	IgG
IgG_1_1023	2.30428	1.71155	17.899	1.10734	2.19104	0.629108	0.538266	3.68474	1.00619	17.2213	0.518173	0.166312	0.437271	6.58342	4.61287	1.47388	0.535318	0.615445	1.88372	1.37422	2.78267	0.317141	7.23316	IgG_1	IgG
IgG_1_1024	2.59492	2.56955	61.1442	2.62972	3.2772	1.10475	0.59632	4.25575	1.45333	15.2357	0.708096	0.15922	0.830192	6.8865	4.45794	2.4479	1.02042	1.14096	1.28769	0.767481	3.25192	0.450614	7.91969	IgG_1	IgG
IgG_1_1025	3.14603	1.34762	19.1444	1.20105	2.6286	0.658232	0.444763	3.97269	1.13449	14.2262	0.415819	0.141435	0.305772	2.22152	4.8538	1.32887	0.953273	1.23216	1.59064	0.946254	2.67049	0.175017	5.91072	IgG_1	IgG
IgG_1_1026	2.32089	2.18499	24.3443	1.40234	2.53837	0.712139	0.373604	5.28231	1.09229	11.1	0.468281	0.0769231	0.434755	3.60352	4.77668	1.51041	0.551856	0.737189	1.80161	14.5613	2.57829	0.288039	5.71726	IgG_1	IgG
IgG_1_1027	2.44045	2.10729	43.9467	2.01285	2.95675	0.900769	0.422418	3.93399	1.19432	20.07	0.68136	0.144918	0.559281	3.84777	4.9391	1.47682	0.684578	0.620971	1.77735	27.4837	2.6036	0.297734	6.77874	IgG_1	IgG
IgG_1_1028	3.31238	2.06662	20.8093	1.13057	2.51227	0.453055	0.454352	3.75159	1.31215	14.2376	0.526416	0.181161	0.600561	9.8745	5.27918	1.65259	0.53177	0.926458	1.42575	3.57931	3.62369	0.331989	4.91417	IgG_1	IgG
IgG_1_1029	2.74142	1.41493	15.0856	0.945816	2.05055	0.464196	0.19592	2.80181	0.811237	4.92121	0.315818	0.0825839	0.535743	7.33634	3.34388	1.39967	0.483847	0.642181	2.14799	12.1246	2.341	0.252638	2.89397	IgG_1	IgG
IgG_1_1030	1.6791	2.02024	33.1013	1.23445	2.44514	0.580809	0.51913	2.78329	1.00648	13.0081	0.79924	0.157415	0.34057	10.1107	3.53506	1.22801	1.64959	2.59604	1.06218	3.48658	2.39506	0.275	4.78929	IgG_1	IgG
IgG_1_1031	4.59647	1.68354	17.9457	1.25233	1.73879	0.53965	0.368685	3.4426	2.08831	9.8245	0.523554	0.206511	0.390508	14.4455	4.28618	1.99413	1.0311	1.26669	1.17154	1.61957	2.60207	0.277608	3.74127	IgG_1	IgG
IgG_1_1032	3.49329	1.87644	19.0556	1.32648	2.46084	0.51401	0.407503	2.47196	1.01187	20.8599	0.765068	0.0936044	0.363477	12.7429	4.70584	1.62057	2.14773	3.31673	1.64095	6.3058	3.52112	0.41781	4.46665	IgG_1	IgG
IgG_1_1033	3.46621	2.7895	36.0439	1.82305	2.97039	0.789236	0.5765	6.44201	1.67226	19.3841	0.776502	0.222065	0.641409	6.81768	5.64326	2.05513	0.759303	0.895942	1.90944	8.89219	3.59071	0.424805	5.01401	IgG_1	IgG
IgG_1_1034	2.38458	1.70834	13.1959	1.13795	1.95211	0.509953	0.449137	4.18725	0.862645	8.87697	0.631924	0.182423	0.546507	1.56799	4.47793	1.01994	0.764401	0.975213	1.92278	22.3225	2.45846	0.286749	9.82611	IgG_1	IgG
IgG_1_1035	3.2746	1.89232	17.8102	1.0866	2.28153	0.650867	0.596155	5.28662	1.00243	9.3014	0.542136	0.179834	0.491576	7.04832	4.9998	1.72895	0.758934	0.759955	1.42978	1.43927	2.61912	0.299277	8.63258	IgG_1	IgG
IgG_1_1036	1.60408	2.19114	27.7089	1.26236	2.67717	0.430107	0.403588	2.38785	0.625501	15.7719	0.631291	0	0.820186	9.00191	3.02417	1.90838	0.360111	1.11209	2.65664	3.54153	2.61699	0.180444	2.6494	IgG_1	IgG
IgG_1_1037	1.90907	2.08374	32.9635	1.77063	2.76098	0.637368	0.489338	4.73375	1.1074	12.6931	0.557327	0.107122	0.555109	5.4407	4.60741	1.53597	3.62564	6.58303	2.66252	9.61951	2.55047	0.294948	7.31224	IgG_1	IgG
IgG_1_1038	2.40188	1.89586	24.0073	1.31108	2.60942	0.730827	0.558651	4.39945	2.65821	19.4399	0.699151	0.169779	0.607286	1.82394	4.35779	1.91211	0.44367	0.618608	3.75118	6.73252	2.97624	0.245594	5.01275	IgG_1	IgG
IgG_1_1039	6.52072	3.38853	16.6765	1.12357	2.13594	0.745163	0.438059	3.00993	0.827515	14.031	0.735406	0.158461	0.465164	5.2327	4.0355	1.76039	71.0702	150.033	0.904317	2.17729	3.50956	0.438477	5.0296	IgG_1	IgG
IgG_1_1040	6.30871	3.26697	17.1966	1.15324	2.41174	1.63459	0.391879	2.3464	1.74187	14.26	0.824028	0.146534	0.477692	12.0376	4.42353	2.2963	23.6519	47.1999	2.38768	1.6397	5.02406	0.707394	4.82061	IgG_1	IgG
IgG_1_1041	3.94663	2.01198	25.2284	1.20926	2.47184	0.684493	0.421876	3.24973	1.1297	15.8109	0.594658	0.0713409	0.404224	9.22157	4.55077	1.64339	1.54485	2.84274	1.33773	3.81156	2.51728	0.271505	5.06155	IgG_1	IgG
IgG_1_1042	3.09059	1.99478	28.5415	1.62758	2.53112	0.733581	0.552039	2.99107	1.16973	15.6969	0.565801	0.17743	0.449752	7.0874	4.6323	1.45713	0.407959	0.601377	1.65679	1.55493	2.71862	0.337461	5.37854	IgG_1	IgG
IgG_1_1043	1.9226	1.45504	21.9282	1.12202	2.34522	0.473877	0.487434	4.09362	0.900711	17.1811	0.54357	0.125149	0.372248	3.68244	4.17492	1.3944	0.79727	1.10919	1.84546	18.1423	2.63082	0.359705	6.07122	IgG_1	IgG
IgG_1_1044	3.01266	1.72902	12.6906	0.803826	1.82928	0.407445	0.414019	2.39883	1.02162	13.8576	0.421722	0.127169	0.293003	19.4746	3.56086	1.55401	1.97393	3.24651	1.54619	2.62906	2.85623	0.268499	4.95899	IgG_1	IgG
IgG_1_1045	5.65714	3.57052	38.4746	2.12034	2.27566	0.932724	0.398571	3.5093	1.18184	22.2405	0.694985	0.13706	0.478743	9.89785	4.25283	1.89388	42.7945	82.0476	1.08449	1.67804	2.69451	0.381883	5.33766	IgG_1	IgG
IgG_1_1046	1.28638	1.39892	6.14412	0.58845	2.70099	0.675058	0.195161	2.21583	0.699204	1.08379	0.230666	0.173317	0.357437	1.09208	3.64005	0.955386	0.164548	0.631706	3.07053	1.86931	3.51501	0.225627	3.10684	IgG_1	IgG
IgG_1_1047	2.70145	1.65217	32.9389	1.52378	2.44305	0.812306	0.436067	2.48632	0.958001	15.4652	0.550426	0.0799914	0.445557	13.3576	2.96108	1.55431	0.466628	0.449853	1.50051	1.17864	2.21754	0.408497	5.12813	IgG_1	IgG
IgG_1_1048	3.20385	2.14948	25.7162	1.6782	2.6958	0.727724	0.414218	3.90622	1.28624	15.3689	0.647506	0.138212	0.4844	8.78629	4.62455	1.52926	0.497999	0.578821	1.39984	11.5951	2.91803	0.300837	5.56909	IgG_1	IgG
IgG_1_1049	3.23188	1.96688	31.4925	1.31064	2.19144	0.715036	0.459617	2.51886	1.07295	11.5874	0.838826	0.133639	0.385078	8.40114	3.74789	1.64032	4.94003	7.02304	1.74279	2.39207	2.09646	0.246427	3.79059	IgG_1	IgG
IgG_1_1050	2.98991	2.20832	27.5074	1.54278	2.264	0.720215	0.335587	3.5485	0.943281	14.0177	0.661768	0.109726	0.379045	3.59637	5.04958	1.64468	17.8711	29.4656	2.18143	2.33131	2.70217	0.307729	6.48821	IgG_1	IgG
IgG_1_1051	2.38679	1.65554	18.0571	0.874246	2.07043	0.660875	0.647514	3.78206	1.14236	26.4663	0.555568	0.108942	0.79241	4.76288	3.26454	1.28739	1.34036	3.1564	0.660198	0.737134	2.81844	0.267526	6.34462	IgG_1	IgG
IgG_1_1052	5.6034	2.62864	20.2458	1.14498	1.91378	0.750782	0.481609	2.57966	0.946633	20.6955	0.711921	0.179071	0.407629	6.05168	4.14543	2.05441	65.0185	104.981	1.1082	3.02352	2.62837	0.392712	4.48916	IgG_1	IgG
IgG_1_1053	4.39667	2.27085	33.4677	1.52748	2.8307	0.821128	0.386156	4.44851	1.22216	19.4208	0.767085	0.239469	0.51291	16.5983	5.0265	2.46013	3.23587	4.23849	1.51166	1.41097	3.24155	0.253332	5.79112	IgG_1	IgG
IgG_1_1054	3.5105	1.62777	9.75541	0.572096	2.64006	0.507406	0.11799	1.25553	0.815084	21.7015	0.428586	0.152368	0.363298	7.82243	3.13797	1.68564	0.442379	0.60075	1.39446	1.04979	2.50753	0.214606	4.76579	IgG_1	IgG
IgG_1_1055	2.59877	1.75218	24.4464	1.83464	2.60628	1.08378	0.41575	4.07599	0.963359	17.5996	0.478025	0.168991	0.528106	10.4222	3.68154	1.86554	1.01899	1.65079	1.77074	1.10615	6.36235	0.289422	3.9327	IgG_1	IgG
IgG_1_1056	5.65333	3.34744	29.9041	1.49589	2.43765	0.859103	0.30644	2.25203	0.648523	16.6801	0.680825	0.218073	0.55987	4.31594	3.20814	1.61235	46.0597	93.8119	1.08996	1.16513	10.3596	0.365311	3.07257	IgG_1	IgG
IgG_1_1057	1.88332	1.88094	17.1796	1.05216	2.30969	0.452148	0.308756	4.42886	0.911782	7.68649	0.559176	0.198395	0.333676	2.96307	3.70753	1.28297	0.85703	1.6075	2.30156	11.872	2.4184	0.25727	4.4295	IgG_1	IgG
IgG_1_1058	2.46531	2.14371	42.1198	1.59418	2.68646	0.753807	0.481318	4.901	1.45222	11.8413	0.597461	0.182785	0.388058	4.38694	5.48075	1.72614	0.337283	0.667329	1.74992	1.34236	2.68589	0.269487	7.83393	IgG_1	IgG
IgG_1_1059	2.47079	2.05203	24.825	1.28053	2.27006	0.764999	0.489723	3.09203	1.00561	11.4791	0.729959	0.286965	0.595961	8.96758	4.19666	2.1705	8.90943	13.6295	1.84551	4.71817	2.80448	0.391192	4.43268	IgG_1	IgG
IgG_1_1060	3.86023	1.91907	26.544	1.77377	2.35692	0.737611	0.380448	3.74947	1.23802	16.8232	0.523715	0.12461	0.478521	7.9037	3.99109	1.94626	0.618328	0.825309	1.31007	8.03333	2.76325	0.178832	5.00612	IgG_1	IgG
IgG_1_1061	2.23639	1.50792	16.0899	1.24589	2.04093	0.92672	0.43178	2.44417	0.852977	11.9538	0.394986	0	0.185179	15.8867	4.10186	1.47137	1.6202	1.40378	0.912373	2.36448	2.15561	0.30957	5.8727	IgG_1	IgG
IgG_1_1062	3.38102	2.15648	25.4415	1.65045	2.48395	0.847392	0.659236	3.37173	1.31697	15.6124	0.615346	0.209114	0.497741	15.5529	4.75767	1.56973	3.69181	5.35131	2.71999	9.23842	3.70405	0.391307	5.1076	IgG_1	IgG
IgG_1_1063	2.73751	1.79198	11.5329	0.995979	2.10228	0.514271	0.588973	2.57709	1.01367	8.88379	0.48825	0.180271	0.461639	4.62937	3.03465	1.33665	7.30961	17.5331	2.11194	1.15302	3.91514	0.213447	2.82427	IgG_1	IgG
IgG_1_1064	3.7727	2.19811	33.2252	1.44396	2.10242	0.574337	0.455051	3.5559	1.02645	21.8074	0.569755	0.183777	0.629824	10.9585	4.74666	1.24041	1.03731	2.06903	1.26509	0.799487	6.67514	0.477854	5.31981	IgG_1	IgG
IgG_1_1065	2.24844	2.64586	45.4068	2.56938	4.13064	0.791246	0.417108	6.06998	1.37429	15.2261	0.798193	0.214286	0.806425	11.9661	5.32177	2.0447	1.60959	2.11291	2.07526	0.761882	5.17655	0.678235	6.53415	IgG_1	IgG
IgG_1_1066	3.46469	1.66909	24.7986	1.32327	2.28416	0.791941	0.378341	3.01322	0.888528	11.9064	0.480823	0.117515	0.34183	10.5161	3.28381	1.50191	0.594251	0.809417	1.42299	1.82308	5.95285	0.381996	7.60909	IgG_1	IgG
IgG_1_1067	3.17681	2.01697	24.2324	1.34835	1.96775	0.630353	0.353318	2.99825	1.28266	12.835	0.646913	0.173941	0.548212	15.6484	4.24608	2.14588	4.9811	8.66188	1.36433	17.0839	2.82883	0.307019	5.49766	IgG_1	IgG
IgG_1_1068	2.42552	1.6507	8.46121	0.821667	2.08122	0.534653	0.320723	1.99436	1.0345	12.5358	0.362479	0.164234	0.435449	11.3163	3.72275	1.38129	0.647941	1.35904	1.80362	5.15184	2.54742	0.339096	3.84877	IgG_1	IgG
IgG_1_1069	3.35302	2.14786	19.5864	1.33341	2.41104	0.69191	0.363835	2.95013	1.96827	11.5141	0.673533	0.197205	0.458673	15.9945	4.48694	1.95541	2.98022	5.62962	4.59189	7.25976	9.91769	0.443159	4.70748	IgG_1	IgG
IgG_1_1070	3.62455	2.66785	48.0995	2.27008	2.74921	1.09198	0.498021	4.2929	1.09076	28.348	0.725509	0.123354	0.633291	7.12335	4.20977	1.90727	44.6215	65.0926	1.37911	2.10507	2.53273	0.429553	6.64187	IgG_1	IgG
IgG_1_1071	5.18673	2.712	18.6672	1.16787	1.70434	0.834372	0.294315	2.05238	0.824803	19.3719	0.603199	0.228104	0.447238	8.89758	3.97014	2.29094	39.0637	86.406	0.77463	2.02392	4.46665	0.38252	4.91766	IgG_1	IgG
IgG_1_1072	3.13639	2.185	28.3855	1.40278	2.37478	0.675023	0.399237	3.69944	1.02135	16.5404	0.659464	0.110731	0.420123	6.29578	3.75386	1.66572	12.1015	20.7093	1.66125	1.03986	2.41129	0.209983	6.24887	IgG_1	IgG
IgG_1_1073	2.87424	2.12762	12.0008	0.963632	1.98028	0.311143	0.280012	1.76128	0.620272	14.3777	0.304888	0.231391	0.325611	1.89147	2.95453	1.30551	3.75047	6.47994	1.98639	0.957959	2.94695	0.0791697	3.10405	IgG_1	IgG
IgG_1_1074	5.535	3.36794	25.8087	1.58146	2.16526	0.919762	0.446954	2.66717	1.10453	17.0862	0.729355	0.189534	0.460701	12.1261	4.52508	2.37376	65.0544	104.683	1.19199	2.90876	2.76154	0.368553	5.39175	IgG_1	IgG
IgG_1_1075	4.23482	2.17899	30.2382	1.44328	2.97601	0.788297	0.527455	2.96696	1.49708	26.6866	0.781686	0.243779	0.746115	22.1637	5.97987	2.40945	0.963965	1.09006	1.60138	1.82079	3.31183	0.497123	6.91774	IgG_1	IgG
IgG_1_1076	3.34201	1.61596	18.4902	1.10114	2.15347	0.498896	0.447514	1.87451	1.07411	9.68591	0.402599	0.0996149	0.414331	7.31601	2.58928	1.40405	0.346706	0.40216	1.69086	0.759001	1.63165	0.275585	2.9783	IgG_1	IgG
IgG_1_1077	1.69459	1.65708	22.2055	1.14881	1.93363	0.771664	0.325729	2.06716	1.20013	11.1844	0.633657	0.113768	0.4432	3.19549	3.34064	1.1776	4.87369	6.79335	1.57955	1.92966	2.9429	0.211387	5.22683	IgG_1	IgG
IgG_1_1078	3.20235	3.26348	25.7151	2.11772	2.58684	1.28362	0.542347	5.06718	1.16948	8.94275	0.932211	0	0.59916	22.551	5.17067	3.47104	4.17895	5.98967	0.858674	3.14831	2.2559	1.20729	6.12957	IgG_1	IgG
IgG_1_1079	3.52829	2.18732	45.5699	2.19661	2.56898	1.21271	0.898813	4.82676	1.44789	22.1313	0.659725	0.200354	0.467393	4.51157	5.20462	1.61519	1.56309	2.49759	1.22716	0.927246	2.71682	0.33267	10.453	IgG_1	IgG
IgG_1_1080	1.74714	1.87794	31.3906	1.53182	2.479	0.980102	0.534807	5.84794	1.6715	12.0954	0.60163	0.148109	0.457558	2.32635	4.61271	1.78425	0.645118	0.755091	2.94874	13.1264	3.30278	0.318843	4.07276	IgG_1	IgG
IgG_1_1081	2.30264	2.33575	23.1579	1.56796	2.81	0.849003	0.513886	2.93909	0.771477	10.1303	0.954445	0.164211	0.611727	2.05483	3.84472	1.30039	0.810594	1.17416	2.05811	19.0872	21.3879	0.538857	10.102	IgG_1	IgG
IgG_1_1082	2.59118	2.43643	49.7218	2.55005	3.41202	0.884907	0.611015	9.01251	1.93277	7.4458	0.997762	0.329452	0.549286	3.60655	9.61207	1.90892	0.650562	0.903377	1.98828	0.963381	2.99593	0.233162	7.49729	IgG_1	IgG
IgG_1_1083	1.99545	1.56899	28.21	1.45642	2.32448	1.0833	0.841391	3.39295	1.20911	12.9573	0.866713	0.296535	0.430093	3.52102	5.38643	1.04827	1.40871	1.3839	2.23934	2.06151	2.88895	0.413703	6.91335	IgG_1	IgG
IgG_1_1084	3.54865	2.17282	24.564	1.36634	1.90907	0.73401	0.347023	2.36078	1.34262	8.34659	0.560529	0.147458	0.440097	18.0052	3.94418	1.78805	1.46959	2.81657	1.34462	1.11652	3.65214	0.34614	5.11725	IgG_1	IgG
IgG_1_1085	2.3504	2.81211	45.2389	2.42369	3.97169	0.915081	0.675966	6.10922	1.34653	13.1142	0.776627	0.225392	0.629202	4.59528	5.59875	1.80269	0.746818	1.26704	2.08204	12.0474	4.20014	0.515859	9.35402	IgG_1	IgG
IgG_1_1086	5.31763	3.57199	52.1429	2.93319	2.28973	0.990886	0.337881	3.24034	1.28367	17.0218	1.21842	0.313947	0.250982	6.46669	3.49327	2.23092	72.6362	124.918	0.870513	3.93071	12.8695	0.62352	7.43714	IgG_1	IgG
IgG_1_1087	3.3236	1.53682	17.5259	0.879969	1.93696	0.509318	0.448865	2.22004	0.785525	16.6496	0.542927	0.218387	0.451858	7.44115	3.35436	1.41022	0.298367	0.386993	1.51348	5.31272	2.30604	0.301876	3.56507	IgG_1	IgG
IgG_1_1088	6.3849	3.06572	24.6499	1.39887	2.04805	1.00651	0.554562	3.34056	0.862565	23.7862	0.629593	0.117878	0.505888	6.14437	4.9105	2.57043	69.1254	111.958	1.29495	3.09072	2.43543	0.384406	8.67107	IgG_1	IgG
IgG_1_1089	2.59948	1.8846	30.911	1.52424	2.01273	0.779613	0.354531	2.38288	1.11374	13.6007	0.542571	0.114455	0.461088	5.75985	3.76054	1.38812	0.539329	0.82941	1.37017	1.90313	2.61859	0.260334	5.37869	IgG_1	IgG
IgG_1_1090	3.92529	2.1319	38.6032	1.94871	2.48928	0.947743	0.474498	3.46596	1.112	19.0852	0.735547	0.232673	0.466857	12.9815	5.5704	2.01101	1.24817	2.42471	1.04147	0.99357	2.24984	0.51459	7.84934	IgG_1	IgG
IgG_1_1091	6.06643	3.28428	25.36	1.44641	2.46837	0.732168	0.626385	4.89992	1.40781	19.4211	0.629453	0.289269	0.838129	13.6481	6.76957	2.07626	19.7441	42.1531	1.21609	1.15244	4.55462	0.543887	6.0892	IgG_1	IgG
IgG_1_1092	3.29973	1.99843	26.6565	1.32754	2.03768	0.619024	0.445543	2.37129	0.869271	9.63767	0.388255	0.0756272	0.380417	10.1154	3.81208	1.69882	1.16801	1.61765	1.22674	2.56238	2.19281	0.308227	4.56416	IgG_1	IgG
IgG_1_1093	2.75915	2.36256	28.1751	1.59712	2.1809	0.785664	0.398568	3.25275	1.02511	14.4415	0.438679	0.135796	0.463139	5.17002	4.08413	1.63953	11.3167	17.2719	1.85779	3.81412	3.08564	0.366608	5.46271	IgG_1	IgG
IgG_1_1094	3.60792	2.13129	30.9545	1.70588	2.72555	0.714872	0.398845	4.00753	1.02942	16.5639	0.894433	0.271023	0.551962	6.16002	4.57351	1.40468	1.28696	2.18166	1.67738	10.1123	7.57541	0.418079	6.89361	IgG_1	IgG
IgG_1_1095	3.99239	1.86025	18.377	1.31263	1.9428	0.546789	0.353383	2.40313	0.886387	18.6719	0.494679	0.204487	0.453532	17.0168	3.36038	1.75132	3.93522	5.85118	0.883952	1.0712	2.33989	0.272124	4.85929	IgG_1	IgG
IgG_1_1096	4.82364	2.01223	38.5278	1.35947	2.11475	0.880986	0.501714	3.20699	1.34996	18.4325	0.76092	0.259119	0.374472	11.5123	3.52447	1.49739	3.19884	5.52159	1.23293	1.25279	3.62971	0.294164	5.16019	IgG_1	IgG
IgG_1_1097	2.27375	1.82864	17.7175	1.46239	3.05168	0.517958	0.533432	5.27042	1.4945	20.4484	0.606383	0.12965	0.406714	4.53783	3.75024	1.61252	0.509982	0.756503	1.32906	2.50043	2.6834	0.472476	7.37246	IgG_1	IgG
IgG_1_1098	1.90279	2.30779	27.3537	1.44442	2.65597	0.645285	0.775859	2.73092	0.888671	23.4859	0.816899	0.100376	0.376274	16.0387	3.32056	1.92162	0.999789	2.35179	1.65209	3.59282	2.50581	0.562816	4.75382	IgG_1	IgG
IgG_1_1099	4.21058	2.10128	28.658	1.46777	2.36885	0.78551	0.526483	2.97411	1.80528	14.1726	0.431266	0.246564	0.450312	23.0278	4.61126	2.04184	3.33873	5.18642	1.40593	2.16689	2.91869	0.440681	5.17529	IgG_1	IgG
IgG_1_1100	2.73357	1.87881	28.2871	1.67757	2.81972	0.617444	0.79649	3.39764	1.54443	12.9805	0.443241	0.253389	0.679614	11.5863	4.3782	1.85078	0.943398	1.41571	1.63121	1.55737	3.14273	0.257487	4.54265	IgG_1	IgG
IgG_1_1101	5.06113	2.97347	21.4699	1.45183	1.86411	0.765575	0.274664	2.62106	0.90355	14.9424	0.643261	0.200251	0.480523	12.8763	4.03787	1.92545	69.5778	127.722	0.974164	3.65281	2.61259	0.481987	4.49174	IgG_1	IgG
IgG_1_1102	2.51858	1.85901	31.5178	1.68024	2.58881	0.701005	0.525226	3.15608	1.50249	10.1655	0.717313	0.199631	0.466342	7.45749	4.86271	1.22864	0.763173	0.813081	1.73905	4.00872	2.93858	0.478558	7.5435	IgG_1	IgG
IgG_1_1103	3.47253	2.26873	26.2612	1.54571	1.86888	0.48052	0.326064	2.37796	0.755651	21.4774	0.312803	0.368909	0.453837	5.56066	3.51913	1.33958	0.587375	1.29931	0.896712	1.02614	4.07849	0.205882	4.58903	IgG_1	IgG
IgG_1_1104	3.22288	1.98387	26.0903	1.35088	2.67178	0.68013	0.465048	2.50028	0.778505	10.9135	0.919977	0.0901191	0.45248	5.11527	4.73595	1.65053	6.74878	12.1989	1.81537	1.20923	7.30975	0.348143	5.81686	IgG_1	IgG
IgG_1_1105	3.85552	2.82992	49.9112	2.19548	3.17945	1.03952	0.423271	5.67048	0.984368	24.3186	0.938756	0.0344828	0.42979	11.7338	4.94852	1.81868	4.73339	9.31642	1.1866	0.983454	3.67034	0.544913	7.04182	IgG_1	IgG
IgG_1_1106	2.45402	2.04085	29.7766	1.50345	2.40305	0.728197	0.510681	4.26796	1.19065	13.6049	0.64368	0.181218	0.46661	5.899	4.64664	1.56111	0.649297	0.835455	2.06994	15.471	2.73377	0.318509	5.90778	IgG_1	IgG
IgG_1_1107	2.76587	2.34299	29.7552	1.58536	2.79767	0.823061	0.545047	4.25715	1.1343	20.9444	0.614848	0.171338	0.525913	5.70007	4.51061	1.54108	3.12082	6.07335	2.14871	5.36353	3.13447	0.383646	7.67582	IgG_1	IgG
IgG_1_1108	2.40002	3.04195	37.2366	2.28942	3.30763	1.03811	0.575147	5.25855	1.21757	9.04305	0.946506	0.267184	0.643198	10.5613	5.20995	1.76696	1.07536	1.08432	1.74717	3.80672	31.4751	0.755513	6.60012	IgG_1	IgG
IgG_1_1109	3.27724	2.86101	31.6482	1.85063	2.7106	0.913061	0.824979	4.08228	1.56422	8.46934	0.544029	0.139285	0.304416	14.7188	7.02106	2.42735	0.935295	0.925676	1.79802	2.69791	3.93332	0.181818	6.30889	IgG_1	IgG
IgG_1_1110	2.52854	2.46843	15.2192	1.24562	3.0406	0.713102	0.446703	3.15521	1.27536	8.43398	0.667105	0.184168	0.532395	8.56926	4.53079	1.70847	0.705102	0.967823	2.41822	6.62127	10.6648	0.394992	5.46063	IgG_1	IgG
IgG_1_1111	0.645535	1.43952	4.95704	0.630073	1.65381	0.346688	0.543089	0.928923	1.17358	3.67896	0.422241	0.1	0.205799	0.6	2.15347	0.990979	0.310329	0.784662	3.08786	0.866316	2.01865	0.236238	3.33001	IgG_1	IgG
IgG_1_1112	3.04406	1.59704	20.0943	1.48621	2.31284	0.738137	0.524532	2.92441	0.948009	17.6251	0.61515	0.130024	0.365997	10.728	3.78936	1.37149	0.869975	0.997427	1.04799	1.02194	2.11472	0.216604	5.32482	IgG_1	IgG
IgG_1_1113	3.38047	2.30158	26.6765	1.43379	2.47442	0.711417	0.349535	3.39004	1.17922	8.28948	0.379139	0.192728	0.559892	13.9545	4.8026	1.67816	0.896627	1.10229	1.66359	1.26013	3.23306	0.203365	5.16659	IgG_1	IgG
IgG_1_1114	4.15319	1.95828	29.4584	1.56848	2.16026	0.682031	0.402432	2.28413	1.20704	15.1652	0.577081	0.174158	0.522977	11.4198	3.25934	1.99549	2.46904	4.43154	1.30753	2.96876	3.38986	0.29102	4.35461	IgG_1	IgG
IgG_1_1115	4.05714	1.63353	27.843	1.23607	2.42006	0.678353	0.563618	2.44124	0.714928	7.42349	0.704298	0.198716	0.506303	10.3982	3.09362	1.47277	0.618938	1.37478	0.880963	1.06354	2.13483	0.350602	3.75881	IgG_1	IgG
IgG_1_1116	5.27215	2.94352	34.6822	1.78235	2.27221	0.843693	0.659477	2.8825	1.14581	28.6619	0.79182	0.20395	0.491817	13.6576	3.94405	2.49224	55.4203	91.8792	1.23438	1.74508	2.54216	0.322076	6.70986	IgG_1	IgG
IgG_1_1117	3.50221	2.01497	27.0868	1.36614	2.0214	0.742696	0.589612	2.88454	1.72162	13.7044	0.824294	0.117335	0.370153	7.2625	4.12526	2.00965	0.629669	0.787967	1.21167	1.83024	2.89787	0.482564	5.21287	IgG_1	IgG
IgG_1_1118	1.85889	1.14898	18.2041	1.21169	1.96516	0.625187	0.25	2.0188	0.290519	5.96301	0.505105	0.0902743	0.126389	4.82459	2.68832	0.764158	0.433109	0.544209	1.45259	8.96787	1.99296	0.199821	2.70746	IgG_1	IgG
IgG_1_1119	2.99392	1.87659	41.3741	1.40593	1.80843	0.7676	0.750667	2.2796	0.618085	14.9339	0.450818	0.287307	0.402621	6.80383	4.12369	1.10232	0.589159	0.53892	1.83641	13.7583	2.40121	0.133041	4.60209	IgG_1	IgG
IgG_1_1120	2.94231	1.81313	34.1992	1.64387	2.18253	0.763228	0.37258	2.41682	1.05519	13.0174	0.692435	0.14019	0.398425	7.4835	3.49322	1.38868	1.19779	1.45947	1.50797	2.6492	2.30945	0.283157	4.58668	IgG_1	IgG
IgG_1_1121	0.841499	1.34908	9.60609	0.58124	2.9346	0.927088	0.511008	3.46946	0.521212	8.79469	0.790801	0	0.560155	1.00449	3.81313	0.794999	0.415407	1.14793	3.22218	18.8831	3.08911	0.0909091	3.72379	IgG_1	IgG
IgG_1_1122	3.38446	1.63558	21.2974	1.0706	2.44039	0.652598	0.3156	3.34052	1.16079	13.6922	0.445544	0.150761	0.374083	9.26041	3.77335	1.3411	0.454398	0.506634	1.58815	3.36115	2.21787	0.239601	4.53792	IgG_1	IgG
IgG_1_1123	4.30069	2.01239	40.3026	1.65024	2.52597	0.767057	0.381376	3.62181	1.06469	15.2526	0.691452	0.0926464	0.370754	11.0544	3.9795	2.00183	0.719183	0.494632	1.36872	1.85988	2.23386	0.462598	5.46317	IgG_1	IgG
IgG_1_1124	4.94997	1.92456	21.5492	1.65955	1.97211	0.491656	0.453194	2.3566	1.21331	18.0386	0.741682	0.0501101	0.384533	13.4575	4.16131	1.61233	0.505125	0.393043	2.09679	2.71737	2.76551	0.303835	3.91952	IgG_1	IgG
IgG_1_1125	3.74227	2.23237	28.9926	1.81746	2.39702	0.615635	0.465416	5.27575	1.15902	11.7912	0.637515	0.0645161	0.413393	4.84036	4.77928	1.47227	1.04018	1.10972	1.33549	1.47595	3.13263	0.342542	5.6885	IgG_1	IgG
IgG_1_1126	2.77699	2.55173	48.3762	2.29809	3.01971	0.952298	0.481114	4.76175	1.31901	11.0683	0.740303	0.199913	0.480627	11.3772	4.90819	1.80432	0.604349	0.652564	1.82346	1.95105	5.61782	0.343664	5.7645	IgG_1	IgG
IgG_1_1127	1.46118	0.846154	9.96088	0.328443	1.5287	0.153846	0	1.56312	0.512634	1.78447	0	0	0.417256	0.845011	3.62984	1.32791	0.553228	1.0564	2.10359	3.08745	2.3096	0	2.64135	IgG_1	IgG
IgG_1_1128	4.4444	2.13477	16.0575	0.902785	2.47321	0.357655	0.527161	4.56373	1.2537	15.4564	0.542879	0.179299	0.373767	4.97598	3.87143	1.67314	38.0768	75.4598	1.03517	2.12492	1.91293	0.289655	5.20542	IgG_1	IgG
IgG_1_1129	3.45515	1.01114	19.6554	1.16354	1.64305	0.532357	0.367822	1.13355	0.613245	11.3178	0.31528	0.0808659	0.288236	1.28535	1.89441	0.658609	0.551969	0.764587	1.37948	0.495755	1.77806	0.25322	2.54668	IgG_1	IgG
IgG_1_1130	2.48935	1.9331	26.4829	1.46028	2.36816	0.681955	0.566564	3.32865	1.19313	8.60776	0.450433	0.137056	0.532244	8.39862	4.71626	1.28346	1.69842	2.55382	1.83125	6.60042	2.98082	0.363058	5.53037	IgG_1	IgG
IgG_1_1131	2.71533	1.68852	18.0102	1.10995	1.99182	0.588208	0.443842	3.06084	1.01791	11.9144	0.497916	0.164895	0.503463	9.2532	3.84508	1.59543	0.598919	0.99075	1.4798	5.43517	2.54076	0.300415	5.03946	IgG_1	IgG
IgG_1_1132	2.95125	1.97639	53.9113	2.36455	2.4055	1.11992	0.383327	3.18803	0.817651	18.109	0.545649	0.0625	0.421686	6.59319	4.3469	1.41657	0.809872	1.2281	1.38808	1.12898	2.98314	0.319854	11.7266	IgG_1	IgG
IgG_1_1133	3.46879	1.23099	15.0256	1.00469	1.42201	0.459679	0.371647	1.391	0.6972	10.8857	0.435395	0.0238095	0.210031	1.83015	2.25416	1.17968	0.837643	0.986941	0.977189	0.834647	1.8296	0.214853	3.80306	IgG_1	IgG
IgG_1_1134	4.0237	2.07918	32.4632	1.70037	2.6902	0.759808	0.385955	3.87415	1.10212	13.397	0.69755	0.100866	0.455673	8.09311	4.72723	1.87203	0.338228	0.539311	2.04735	15.0681	2.84118	0.345174	6.97869	IgG_1	IgG
IgG_1_1135	2.61033	2.6081	30.2535	1.43649	2.45304	0.416667	0.672795	5.50222	1.03995	15.2706	0.556232	0	0.42309	4.34413	4.47502	1.54389	0.661525	0.389946	1.69058	7.78096	1.75249	0.400783	4.21168	IgG_1	IgG
IgG_1_1136	3.43489	2.00289	32.4426	1.57182	2.17193	0.74198	0.467041	3.53907	0.974382	15.6196	0.672561	0.242857	0.577759	12.567	4.2408	1.95226	0.427216	0.596097	1.4676	1.30644	2.79603	0.32231	6.11789	IgG_1	IgG
IgG_1_1137	3.18093	1.68474	19.8993	0.872201	1.85618	0.499119	0.407094	2.06753	0.779384	12.4747	0.459933	0.13202	0.391055	13.6543	3.51952	1.69249	0.513953	0.639122	1.3116	7.73431	2.34704	0.262448	4.31168	IgG_1	IgG
IgG_1_1138	3.19493	1.84984	29.2634	1.16766	3.16339	0.83849	0.155135	3.76461	1.06038	19.6664	0.3125	0.0625	0.277286	16.4082	4.69074	1.96471	0.772509	0.654767	0.935408	1.38328	3.36437	0.329663	8.52725	IgG_1	IgG
IgG_1_1139	2.87641	2.26428	47.4779	2.16644	2.42902	0.580537	0.472434	4.21409	1.19338	11.9966	0.769674	0.265648	0.621405	9.23166	5.28883	1.47304	0.785356	1.00676	2.07821	3.86298	3.09045	0.341532	8.95736	IgG_1	IgG
IgG_1_1140	4.94132	2.93434	36.319	1.44765	2.7364	0.742847	0.33601	3.561	1.22211	30.0743	0.495499	0.118069	0.537813	3.90177	4.69056	2.06934	37.1138	71.3444	1.10598	1.67351	2.70061	0.482131	6.90627	IgG_1	IgG
IgG_1_1141	2.1147	1.94124	20.1455	1.46751	2.39022	0.513479	0.375832	3.00834	1.06041	15.4809	0.610378	0.242725	0.593937	12.8168	4.29367	1.50765	1.16788	1.37462	1.43647	1.42336	4.2974	0.315745	7.14249	IgG_1	IgG
IgG_1_1142	2.7948	1.88144	20.5428	1.53292	4.57695	0.671658	0.402148	2.32093	1.15222	7.05516	0.510593	0.315854	0.526648	8.73678	3.90408	1.78939	2.16555	3.06365	1.68426	2.68289	4.85886	0.363597	4.10618	IgG_1	IgG
IgG_1_1143	3.97372	3.03653	51.3399	2.43903	2.75615	0.936061	0.454151	2.68212	1.11441	15.5224	0.773503	0.202483	0.637826	12.0676	4.17107	2.07706	43.2295	82.2007	1.4804	1.63969	3.51397	0.603953	6.24264	IgG_1	IgG
IgG_1_1144	6.40477	3.50316	25.6772	1.36568	2.00968	0.839029	0.366063	2.70791	0.888097	22.7846	0.579304	0.228017	0.52344	8.46561	3.95825	2.03415	46.1667	82.5041	0.891592	1.64974	2.39906	0.381088	5.8484	IgG_1	IgG
IgG_1_1145	2.29899	1.37198	5.6245	0.521419	2.17478	0.573219	0.315072	2.68196	0.756601	7.93732	0.595958	0.121841	0.366111	1.02797	3.59551	1.05883	0.412795	0.593036	1.7695	2.04708	4.69672	0.186057	3.21265	IgG_1	IgG
IgG_1_1146	2.87479	1.55819	18.9141	1.19346	1.98951	0.567277	0.525165	3.16169	0.902277	15.7759	0.604439	0.152219	0.358257	4.62961	3.93637	1.35496	0.555102	0.417835	1.23327	1.32167	2.41802	0.223934	5.03164	IgG_1	IgG
IgG_1_1147	1.57117	0.923677	11.6147	0.749795	2.49984	0.0984715	0.307692	1.58806	1.22322	19.4608	0.60077	0.230769	0.257426	5.48006	3.1919	0.702672	0.104381	0.0769231	1.71396	6.93997	2.246	0.253533	4.05972	IgG_1	IgG
IgG_1_1148	3.94768	2.46135	35.235	1.53867	2.8648	0.98385	0.661627	4.05806	1.43254	12.8701	0.950503	0.25851	0.494627	18.4581	6.03815	2.47619	3.41509	4.11779	1.34421	1.27756	3.2624	0.417619	5.98092	IgG_1	IgG
IgG_1_1149	2.14553	2.8042	49.5872	2.28964	2.5172	0.573108	0.583802	3.00001	1.96606	14.1468	0.446044	0.214576	0.474493	6.50529	2.46997	1.00334	1.79826	1.43429	1.89444	20.2391	3.45714	0.3	5.70363	IgG_1	IgG
IgG_1_1150	2.71343	2.0342	38.5484	1.79744	2.42758	1.05122	0.492701	4.17265	0.992613	13.4051	0.805638	0.180574	0.418082	11.3734	4.17087	1.60051	2.41956	3.47907	1.19241	3.2437	2.93168	0.376065	5.23029	IgG_1	IgG
IgG_1_1151	2.31945	1.60373	11.0561	0.70055	1.99951	0.623337	0.146169	2.00149	0.998772	13.0143	0.412923	0.0829373	0.311428	7.7814	2.82744	1.53269	0.605828	0.853837	1.27962	1.21931	2.84487	0.153685	3.3883	IgG_1	IgG
IgG_1_1152	6.00446	3.89874	19.7829	1.23495	1.75954	0.668135	0.400235	3.0916	0.781932	18.788	0.635548	0.158498	0.459075	6.50458	3.71669	2.28798	56.8051	101.64	1.05164	2.6422	2.637	0.480333	4.19337	IgG_1	IgG
IgG_1_1153	3.47897	2.66685	42.5664	1.91603	2.59929	0.847118	0.315782	4.40383	1.25275	22.1443	0.593533	0.253009	0.663581	7.59615	4.66753	1.38503	5.22111	8.99582	1.52617	0.950329	2.70573	0.487242	5.48834	IgG_1	IgG
IgG_1_1154	0.784787	1.6554	21.2681	1.4847	2.66079	0.647271	0.531639	4.10897	0.654189	12.7016	0.592	0.544593	0.267756	1.81807	4.29796	1.16009	0.478237	0.367564	2.37421	0.716352	2.33413	0.445048	5.27508	IgG_1	IgG
IgG_1_1155	3.06456	1.50174	16.7664	0.995297	2.16912	0.521595	0.361707	2.73678	0.932819	14.0671	0.400926	0.126806	0.361357	8.35814	3.37247	1.52433	0.546944	0.503176	1.24522	2.81471	2.94753	0.332082	3.93038	IgG_1	IgG
IgG_1_1156	1.78363	1.87946	29.2154	1.64007	2.70115	0.850053	0.578175	3.18614	1.18027	14.5077	0.521369	0.170184	0.356216	5.75564	4.50938	1.32279	0.919024	1.11754	2.30906	9.02926	2.80756	0.334399	7.30955	IgG_1	IgG
IgG_1_1157	4.12268	1.7828	19.2319	0.904655	1.69985	0.534522	0.342506	2.06324	0.932297	6.81085	0.538097	0.135121	0.289233	9.21983	2.96665	1.58432	0.816953	0.906185	1.07084	1.82302	1.89788	0.32889	2.97199	IgG_1	IgG
IgG_1_1158	2.88238	1.95128	23.1694	1.34241	2.48257	0.521184	0.468957	3.00235	1.00997	16.8066	0.376603	0.233057	0.410302	8.53073	3.85145	1.5374	2.50298	3.96527	1.70708	0.782921	2.60304	0.376217	5.59645	IgG_1	IgG
IgG_1_1159	3.98879	2.33758	28.7054	1.52839	2.22082	0.805958	0.400604	3.53052	1.16577	12.9953	0.614774	0.149004	0.525983	9.83115	4.23029	1.74314	17.2824	34.6948	1.76595	11.9466	3.07975	0.406668	3.60195	IgG_1	IgG
IgG_1_1160	2.69442	2.16018	62.122	2.87656	2.47114	1.42281	0.438919	5.19155	1.80312	13.461	0.863133	0.162271	0.449914	9.22547	6.09287	1.56011	0.616741	0.807851	1.30896	2.43851	3.81803	0.196429	6.09691	IgG_1	IgG
IgG_1_1161	2.88244	1.80792	19.3471	1.12574	3.30418	0.684073	0.316776	3.44253	1.3503	16.9204	0.720365	0.243521	0.49029	8.26132	4.10313	2.15675	0.671738	1.36723	2.26333	1.95052	1.96292	0.244126	4.99378	IgG_1	IgG
IgG_1_1162	4.87301	2.73427	38.5206	1.88652	2.59028	0.845218	0.593889	3.1876	1.3703	15.9617	0.733245	0.168705	0.496234	10.2052	5.06686	1.88602	33.4208	54.5818	0.960961	1.91653	2.59997	0.731908	6.81717	IgG_1	IgG
IgG_1_1163	5.43593	3.24411	32.2402	1.51457	2.22283	0.848115	0.475325	3.33269	0.976682	19.2628	0.725388	0.264967	0.426996	9.93534	4.40876	1.88523	31.0141	63.5561	1.15598	3.80496	4.11012	0.289102	5.72804	IgG_1	IgG
IgG_1_1164	3.81542	2.37532	48.3055	2.36256	2.85697	0.902612	0.51786	4.09834	1.69341	20.5874	0.724185	0.211382	0.482656	13.7429	5.33342	2.20194	1.54708	2.14595	1.13504	1.08982	2.78683	0.332685	7.76421	IgG_1	IgG
IgG_1_1165	4.29782	2.8914	37.8555	1.86918	2.23651	0.868921	0.673036	2.6659	0.865436	18.132	0.911879	0.0953237	0.658949	20.7194	4.10855	1.75587	8.10893	14.1435	1.19708	1.56218	2.6718	0.248179	5.4245	IgG_1	IgG
IgG_1_1166	1.57644	1.94294	27.1912	2.85289	2.66425	0.804848	0.421232	6.19552	1.22558	18.3272	0.506334	0.193897	0.342041	2.30268	5.671	1.71724	0.702925	0.970086	1.28188	1.29728	2.73032	0.189713	11.9327	IgG_1	IgG
IgG_1_1167	2.15812	1.48585	18.7958	1.18233	1.8652	0.552953	0.446285	2.77641	0.961547	15.5018	0.429249	0.111048	0.438874	6.99814	3.15903	1.27967	0.371349	0.69991	1.46153	1.21489	1.95557	0.17387	3.98126	IgG_1	IgG
IgG_1_1168	2.93657	1.6457	23.2037	1.61461	2.10636	0.618857	0.479718	3.40376	1.41608	16.6709	0.454934	0.22339	0.404024	16.5041	4.34758	1.84591	3.69976	6.8216	1.35724	1.33269	2.50344	0.259161	3.74847	IgG_1	IgG
IgG_1_1169	2.977	1.92895	26.3723	1.43767	2.27399	0.679441	0.472028	3.05889	1.02995	13.1019	0.60102	0.14957	0.492225	10.3643	4.63007	1.57689	0.977718	1.61475	1.4871	2.46899	2.385	0.336064	6.81137	IgG_1	IgG
IgG_1_1170	2.44541	1.44038	15.6819	0.956715	2.4361	0.51229	0.309097	2.69887	0.793385	11.8697	0.620069	0.17706	0.419055	6.37341	3.65801	1.34033	0.775203	0.941955	1.56777	26.5487	2.36173	0.258808	4.02206	IgG_1	IgG
IgG_1_1171	2.45238	2.41371	27.1175	2.01132	2.64161	0.698367	0.448317	3.83662	1.09862	23.2134	0.838457	0.217157	0.586213	13.5971	5.21138	1.9233	0.564947	0.663591	1.56875	1.16969	4.00338	0.608986	6.39525	IgG_1	IgG
IgG_1_1172	1.5668	2.03096	12.9618	0.916435	2.09848	0.587199	0.322374	3.08636	0.806118	15.0759	0.590413	0.124017	0.271624	1.63035	3.7015	1.33133	1.61592	3.73612	1.96924	21.8181	2.58059	0.315202	6.26128	IgG_1	IgG
IgG_1_1173	2.27821	1.22988	14.5406	0.820525	1.70629	0.404303	0.294947	2.83003	0.788225	16.6512	0.241502	0.057311	0.265483	3.11024	3.64751	1.2813	0.831296	1.22236	1.32779	1.87033	1.48108	0.293685	3.45636	IgG_1	IgG
IgG_1_1174	3.00123	2.39227	38.3948	2.13812	2.70812	0.878711	0.522139	3.09117	1.35105	21.7115	0.943847	0.227307	0.576577	9.39784	4.75717	2.08708	0.771289	0.534868	0.862154	1.01856	2.86261	0.445417	8.73075	IgG_1	IgG
IgG_1_1175	3.84934	1.86977	14.8075	1.24076	2.06649	0.509601	0.315771	1.54385	0.967205	18.2079	0.641339	0.288483	0.331061	16.1183	3.27486	1.71201	3.55458	7.31269	0.959502	4.34497	2.90182	0.370698	4.41927	IgG_1	IgG
IgG_1_1176	3.78165	1.56878	19.4956	1.39181	1.90615	0.489962	0.315035	2.37181	0.947777	8.08021	0.462989	0.111459	0.344699	11.8626	3.2933	1.37646	0.466669	0.571535	0.989006	3.48506	2.11931	0.221238	3.51117	IgG_1	IgG
IgG_1_1177	3.21886	1.79205	20.7892	1.26333	2.06265	0.571271	0.468233	2.75751	1.50336	6.07736	0.517702	0.174002	0.531117	12.2365	3.93495	1.45239	2.84967	5.41313	1.55272	2.24441	2.389	0.355745	3.69663	IgG_1	IgG
IgG_1_1178	4.74381	1.96456	33.3608	1.60169	2.4632	0.610171	0.410497	2.92786	1.08964	19.747	0.548313	0.12006	0.448004	13.3042	4.34953	1.89595	3.6846	7.2011	0.982274	1.24231	2.5467	0.48834	6.30682	IgG_1	IgG
IgG_1_1179	3.23978	1.83242	29.7221	1.54789	2.54551	0.942945	0.464127	4.31681	1.33429	14.7468	0.591834	0.146631	0.583394	10.5973	5.01633	1.83679	0.742789	0.76659	1.4393	7.25387	5.05096	0.490777	5.69314	IgG_1	IgG
IgG_1_1180	2.94759	2.73774	34.8726	1.83201	2.70328	0.957126	0.395926	4.93898	1.15233	19.7813	1.02131	0.252535	0.561406	10.5428	4.70056	1.82383	0.660375	0.959966	1.76388	2.28465	7.28436	0.483776	6.76869	IgG_1	IgG
IgG_1_1181	2.9109	1.99853	17.2345	1.26787	2.40938	0.725324	0.360899	4.79929	0.726372	15.6011	0.895952	0.235418	0.657701	3.54194	4.76095	1.48834	1.36307	2.10302	1.41391	0.871552	12.5537	0.378441	6.80774	IgG_1	IgG
IgG_1_1182	2.76546	2.11343	19.8425	1.49047	2.74088	0.836995	0.416637	3.0675	1.11253	13.5712	0.725981	0.577879	0.835884	5.70554	4.44365	1.30707	1.01329	1.47028	1.72098	1.52177	4.05592	0.313249	5.27584	IgG_1	IgG
IgG_1_1183	2.2342	1.9389	20.3876	1.40835	2.60792	0.500846	0.283216	3.24741	1.17677	14.4682	0.519769	0.232483	0.50665	4.54625	4.11749	1.14611	0.366545	0.481065	2.30902	1.34175	2.45124	0.191864	4.19518	IgG_1	IgG
IgG_1_1184	3.43288	2.51613	21.8147	1.41921	2.12483	0.850503	0.49694	4.64791	1.09711	15.4198	0.399161	0.318998	0.846825	15.7195	5.88994	2.03999	0.876734	0.88798	1.96889	2.25356	3.65507	0.260243	7.48544	IgG_1	IgG
IgG_1_1185	3.267	2.18895	10.1723	0.853509	2.2808	0.468374	0.258224	2.56407	0.976605	9.6344	0.597055	0.13179	0.484819	15.5241	4.90056	1.88244	10.2881	17.0822	1.88466	2.14438	3.15139	0.317787	3.73581	IgG_1	IgG
IgG_1_1186	4.16175	1.56968	6.22121	0.415087	0.920477	0.320881	0.293787	1.90964	0.434167	11.2101	0.475716	0.207291	0.455195	20.0058	2.85086	1.85875	33.0446	63.443	0.940521	1.28764	1.6879	0.417182	2.40772	IgG_1	IgG
IgG_1_1187	1.09423	1.78348	15.7436	1.2836	1.76728	0.383169	0.375346	2.10652	0.728511	12.711	0.424444	0.116417	0.227179	1.77121	2.54014	0.917061	0.844895	1.14536	1.73644	1.26437	2.5165	0.162014	3.31984	IgG_1	IgG
IgG_1_1188	5.79219	3.17276	27.2562	1.92154	2.11709	0.969988	0.405994	3.1125	0.954015	19.2287	0.864622	0.150232	0.539736	3.55173	4.31971	1.79228	53.6419	92.3959	1.37391	1.70109	2.63727	0.240733	6.93297	IgG_1	IgG
IgG_1_1189	3.73782	2.21871	24.9672	1.4184	2.28197	0.678437	0.365924	2.35189	1.10998	10.1886	0.653429	0.203778	0.487382	8.16183	3.66436	1.83333	11.4061	22.5203	1.60269	4.24648	3.26651	0.328398	4.16149	IgG_1	IgG
IgG_1_1190	5.61349	2.41546	33.3302	1.58932	2.25572	0.48803	0.521863	4.26359	1.33087	15.3715	0.668402	0.408541	0.747373	24.0577	4.2955	2.73894	0.693654	0.446061	0.938646	1.57162	2.72565	0.381616	5.41092	IgG_1	IgG
IgG_1_1191	2.95419	2.65194	65.4777	3.03512	2.8389	1.20365	0.597882	6.38115	1.22912	7.5872	0.869744	0.235279	0.884242	8.94882	5.529	1.38384	0.602643	0.415852	1.85115	1.90776	3.16155	0.469318	8.60782	IgG_1	IgG
IgG_1_1192	4.11104	2.48121	21.8885	1.2764	2.25126	0.858304	0.457926	3.04346	1.2958	19.8803	0.575614	0.157318	0.504251	15.9036	3.97314	2.04439	30.7211	67.5774	1.21716	1.79427	2.52248	0.308081	4.84195	IgG_1	IgG
IgG_1_1193	3.82682	2.03954	13.9215	1.12451	2.22448	0.561418	0.436417	2.59181	0.907085	9.41013	0.553127	0.120056	0.456787	20.4581	3.80972	1.60396	5.20282	9.37693	1.40014	1.55006	2.85746	0.272904	3.95744	IgG_1	IgG
IgG_1_1194	2.89164	2.44528	29.0944	1.25626	2.8951	0.700457	0.655571	4.52301	1.35575	16.7125	0.625053	0.115146	0.563657	6.25893	5.04402	1.77034	1.71446	2.84479	1.55784	1.43888	2.35078	0.247973	8.60585	IgG_1	IgG
IgG_1_1195	2.18667	1.81297	19.8652	1.07691	2.84596	0.727501	0.451488	3.1203	1.20786	20.1757	0.384695	0.24032	0.502116	5.56143	3.66407	2.03737	0.652476	1.12561	2.05842	8.78921	2.49559	0.256937	3.69399	IgG_1	IgG
IgG_1_1196	2.68265	1.59673	15.8042	0.869538	2.02954	0.482544	0.52653	3.18752	0.95156	15.0118	0.418057	0.10855	0.38761	12.8744	3.63376	1.46711	0.651237	1.12307	1.46722	1.85086	2.29738	0.232953	6.14788	IgG_1	IgG
IgG_1_1197	4.17993	2.20378	22.3055	1.42759	2.13751	0.576366	0.393891	2.2675	1.18691	23.6692	0.479041	0.217907	0.486417	9.81373	4.06597	1.75634	14.5448	27.4301	1.15956	1.12899	7.07121	0.341304	4.87537	IgG_1	IgG
IgG_1_1198	2.42359	1.90521	20.6379	1.38284	2.37932	0.748795	0.775298	4.37932	1.06853	10.3852	0.490622	0.123689	0.412169	4.52488	4.32684	1.15067	0.665869	0.769319	2.00591	1.93649	1.89794	0.257375	7.40466	IgG_1	IgG
IgG_1_1199	3.01986	1.89093	38.2953	1.88657	2.49299	0.634412	0.418188	4.8296	1.09455	21.869	0.55988	0.152402	0.475087	11.7752	4.60288	1.8535	20.5312	42.9754	1.0357	1.72496	2.2488	0.563891	5.00171	IgG_1	IgG
IgG_1_1200	2.47737	1.92983	17.9445	0.800426	1.80279	0.646251	0.53775	3.32167	1.03648	9.46885	0.938046	0.0625	0.261256	6.70235	3.75542	1.6258	0.503514	0.638793	2.22783	1.15059	2.73482	0.192594	5.33136	IgG_1	IgG
IgG_1_1201	2.69949	1.72946	38.6081	2.04092	2.47646	0.997409	0.420784	3.14255	0.886591	18.1719	0.867598	0.204985	0.388643	10.4982	4.04678	1.49871	0.450326	0.400935	1.39056	1.15731	3.63418	0.40141	4.46158	IgG_1	IgG
IgG_1_1202	1.7826	1.82673	30.4622	1.25858	2.38694	0.642386	0.339556	2.70682	1.03899	14.7686	0.533129	0.166741	0.447312	4.44284	3.60902	1.23192	0.534461	0.641521	1.70809	0.890174	2.04561	0.29356	5.124	IgG_1	IgG
IgG_1_1203	2.86201	2.1001	17.7484	1.4215	2.10497	0.70103	0.603783	5.01035	1.21579	15.3167	0.602553	0.120984	0.538073	4.87985	4.43761	1.6917	6.69139	13.6144	1.82817	2.15332	3.05002	0.234474	6.05045	IgG_1	IgG
IgG_1_1204	3.10125	1.24692	14.4537	0.821374	1.22982	0.330969	0.217194	1.93261	0.574602	9.20069	0.247037	0.149656	0.192531	3.46868	2.95758	0.792142	0.343707	0.356601	1.02084	1.91303	2.1188	0.09375	4.72869	IgG_1	IgG
IgG_1_1205	3.1199	1.65803	22.8164	1.22702	2.08425	0.737268	0.451402	2.87768	1.52677	19.9522	0.447959	0.0988409	0.530337	11.459	3.90807	1.59373	1.72056	2.66223	1.43241	3.54834	2.02426	0.395168	6.21489	IgG_1	IgG
IgG_1_1206	2.17067	2.01971	31.0215	1.5896	2.24073	0.719353	0.485031	3.03268	0.935968	7.99755	0.623733	0.225265	0.656602	3.28333	3.41892	1.11753	1.26406	1.91338	1.62471	12.9784	6.89467	0.457663	4.2696	IgG_1	IgG
IgG_1_1207	3.84535	2.37816	39.862	1.64309	2.0767	1.32953	0.605738	2.94639	1.19528	14.9347	0.698444	0.178032	0.502325	9.99032	4.17623	1.75019	2.94868	6.0941	1.41782	1.15786	2.33531	0.373532	5.11355	IgG_1	IgG
IgG_1_1208	4.9863	2.62981	39.7602	1.72889	1.96937	0.794125	0.49907	3.82223	0.839729	29.2201	0.827983	0.221122	0.519827	6.42994	3.84641	1.8513	36.5372	60.3267	0.891948	2.18848	2.26372	0.34008	5.84694	IgG_1	IgG
IgG_1_1209	1.20935	0.783532	6.88213	0.62201	1.67965	0	0.0833333	1.48956	0.223838	3.11733	0.340627	0.0833333	0.1416	0.909917	2.10743	0.921167	0.317242	0.339103	1.27803	1.45159	1.52942	0	3.40066	IgG_1	IgG
IgG_1_1210	3.77393	2.1927	32.4142	1.39394	2.5822	1.03272	0.427646	3.78518	2.12061	14.9479	0.60704	0.164832	0.465841	13.7386	4.0316	1.75066	0.460186	0.713168	1.69366	1.20488	2.84454	0.414612	5.94008	IgG_1	IgG
IgG_1_1211	1.63486	1.70694	15.6809	1.38791	2.17793	0.594294	0.345144	3.89568	0.922959	10.4736	0.384418	0.143838	0.522789	3.06685	4.09538	1.1456	0.589064	3.16015	2.56332	1.3153	3.32152	0.298532	5.04222	IgG_1	IgG
IgG_1_1212	2.53226	2.06393	16.834	0.813001	2.81471	0.688351	0.430121	3.30452	0.866397	16.296	0.603645	0.138659	0.476583	7.33293	4.10608	1.44874	0.460022	0.445166	2.13999	5.25684	2.65084	0.41017	5.40254	IgG_1	IgG
IgG_1_1213	3.53876	2.0766	32.9051	1.59238	2.6624	0.828257	0.473602	3.50802	1.37255	11.728	0.648661	0.17807	0.598674	13.8807	4.64642	1.73814	0.673585	0.713247	1.55087	1.32749	3.49084	0.275384	5.8464	IgG_1	IgG
IgG_1_1214	2.98011	1.96279	43.06	2.15079	1.8964	0.987803	0.435924	3.58953	1.0743	22.167	0.603636	0.194646	0.389673	7.44345	3.62457	1.59251	25.2268	42.6457	1.3597	1.6413	2.17865	0.336344	3.92192	IgG_1	IgG
IgG_1_1215	2.61705	1.95114	17.9632	1.1944	1.84865	0.629063	0.490988	1.73075	1.42455	9.0037	0.517215	0.345438	0.991866	12.6729	3.78401	1.43028	2.03157	3.7054	1.86909	1.42676	3.351	0.27264	2.63668	IgG_1	IgG
IgG_1_1216	3.22666	1.88007	25.2898	1.36039	2.29751	0.746465	0.600123	5.24377	1.30457	19.2802	0.671194	0.265053	0.512565	8.38674	5.36418	1.8209	1.01359	1.14391	1.61386	0.795906	2.76955	0.395705	11.5683	IgG_1	IgG
IgG_1_1217	1.45587	1.83032	24.3158	1.34093	2.30609	0.514848	0.255698	2.26541	0.894093	9.67936	0.472711	0.139002	0.334811	2.68372	2.58845	1.19641	0.664883	1.04821	2.22281	12.5096	2.41459	0.379108	4.26899	IgG_1	IgG
IgG_1_1218	2.01388	1.61419	38.1916	1.57792	2.54472	0.903111	0.29858	2.72624	0.928642	16.7461	0.644356	0.139496	0.328863	3.05568	3.73667	1.27316	0.734579	0.880849	1.43673	0.903074	2.05708	0.497225	5.41853	IgG_1	IgG
IgG_1_1219	3.93943	1.7061	10.0806	0.90126	2.27703	0.490825	0.25	2.5798	1.16885	18.7722	0.548446	0.1	0.584111	9.6423	3.9474	1.84126	0.625092	0.533826	1.5559	0.666898	3.96366	0.479279	5.88569	IgG_1	IgG
IgG_1_1220	5.20597	2.80792	10.7376	0.816674	1.84229	0.447219	0.542302	3.79593	1.08191	21.5682	0.571451	0.0978142	0.424099	10.3651	3.98744	2.37909	52.994	98.2105	1.38694	5.31894	4.00313	0.421563	6.78317	IgG_1	IgG
IgG_1_1221	1.94398	1.99832	39.3903	1.86223	2.71288	1.01921	0.435479	3.93118	1.16359	7.02223	0.595093	0.162457	0.468643	3.27906	4.21374	1.41139	1.68321	3.13939	2.07053	36.3002	2.43682	0.441752	5.65879	IgG_1	IgG
IgG_1_1222	3.0898	1.95858	26.4696	1.42038	2.18441	0.66592	0.517271	2.88536	0.943115	16.1333	0.526906	0.136017	0.460781	12.7583	3.77878	1.54058	0.923002	1.17117	1.52985	2.30263	2.39916	0.358285	5.82129	IgG_1	IgG
IgG_1_1223	4.29971	1.64722	26.2717	1.46668	2.34563	0.624073	0.394924	3.60308	0.840903	27.6244	0.591674	0.0588235	0.244992	12.681	3.14265	1.42366	9.48707	22.3123	0.912795	0.721421	2.12499	0.396349	6.6598	IgG_1	IgG
IgG_1_1224	4.39386	1.52834	16.1575	1.29399	1.29465	0.462861	0.196994	1.31333	0.713753	17.0116	0.512831	0.158938	0.458129	10.4431	3.05649	1.39656	9.35567	18.6846	1.23866	17.6678	12.0046	0.694019	3.82548	IgG_1	IgG
IgG_1_1225	2.89566	1.66737	30.4198	1.69459	1.91289	0.577441	0.597779	4.92047	1.19033	19.4815	0.616798	0.131477	0.598466	8.97353	4.43786	1.75265	0.703886	0.986322	0.804314	0.939189	2.00288	0.132429	4.86424	IgG_1	IgG
IgG_1_1226	3.02692	1.9187	21.7702	1.80275	2.39114	0.84729	0.241727	2.79245	0.941876	15.452	0.782971	0.149187	0.510802	8.65766	3.75988	1.56177	0.96544	1.5189	1.99594	2.26815	12.7273	0.495158	5.96925	IgG_1	IgG
IgG_1_1227	1.9858	1.48399	17.8158	0.835615	1.44851	0.393531	0.192404	2.37414	0.909795	16.1637	0.418991	0.0465116	0.541835	2.20814	3.77033	1.20552	0.78701	1.50538	1.60836	1.03851	2.28229	0.406211	5.04026	IgG_1	IgG
IgG_1_1228	1.8367	1.75742	9.72814	0.767014	2.17159	0.654793	0.243684	1.3988	0.801799	6.95335	0.520751	0.170694	0.699472	1.95968	2.37503	0.684963	0.617297	0.430117	1.89051	1.07562	2.24185	0.225503	2.75964	IgG_1	IgG
IgG_1_1229	2.69055	1.52473	15.2434	0.92008	2.44745	0.575522	0.426635	3.08868	0.665984	8.04502	0.395641	0.142408	0.453353	6.3275	3.5744	1.23471	0.493506	0.446096	2.06732	2.04019	3.18793	0.263565	4.08329	IgG_1	IgG
IgG_1_1230	2.98606	1.93276	38.4845	1.81981	2.7011	0.756119	0.360857	5.17719	1.93018	6.25765	0.514303	0.0714286	0.360935	12.103	4.54753	1.7192	0.712784	0.819368	1.75816	1.39866	3.80048	0.408956	4.24406	IgG_1	IgG
IgG_1_1231	4.23628	3.09951	33.1614	1.6415	2.43968	0.793666	0.583244	4.10828	1.26641	21.125	0.650945	0.215218	0.614545	7.42213	4.71299	1.76084	22.627	47.9923	1.23767	2.35881	2.76609	0.336513	6.66229	IgG_1	IgG
IgG_1_1232	2.02084	1.76908	10.5749	0.913054	1.50064	0.449562	0.183566	1.5598	0.821454	10.3651	0.388913	0.162214	0.145799	9.7284	1.94458	1.16572	1.08261	1.43775	1.59341	0.463243	2.02667	0.119875	2.43387	IgG_1	IgG
IgG_1_1233	2.61947	1.65848	20.0749	1.21224	2.14131	0.689916	0.435015	2.57608	0.842769	10.4733	0.501926	0.181086	0.448851	9.92297	3.87693	1.37631	0.600679	0.553508	1.40067	4.15025	2.50846	0.261759	4.17021	IgG_1	IgG
IgG_1_1234	5.1081	1.73461	17.8894	1.18568	2.10738	0.518183	0.395013	2.98485	0.819268	13.1804	0.511101	0.154804	0.35841	21.0448	4.12196	1.60456	0.60728	0.863051	1.24384	1.08839	2.45672	0.303801	4.32216	IgG_1	IgG
IgG_1_1235	3.31972	3.24956	28.2806	2.70684	2.77657	1.3005	0.293602	2.46381	2.08151	11.9608	1.34497	0.297297	0.637754	11.6018	4.03983	1.68684	0.863445	1.1605	1.6662	6.78532	35.58	1.01905	5.64605	IgG_1	IgG
IgG_1_1236	3.36833	2.07765	13.6493	0.904175	1.65055	0.456572	0.338693	2.0817	1.05985	8.90992	0.408206	0.100464	0.314979	4.4343	2.99569	1.19948	14.3672	24.4528	1.68895	1.82062	1.90823	0.267296	2.79785	IgG_1	IgG
IgG_1_1237	4.88773	2.4215	25.2702	1.42007	2.30015	0.856609	0.437247	3.10331	1.01456	22.8199	0.697495	0.24373	0.481274	8.67981	4.65583	2.10821	34.8786	66.8452	1.22552	2.04739	1.98984	0.188466	6.00771	IgG_1	IgG
IgG_1_1238	2.79287	1.72074	33.5141	1.34699	2.47274	0.653851	0.540201	2.64126	0.963935	12.5253	0.51501	0.116635	0.523035	8.02637	3.64937	1.49939	0.623925	0.592947	1.68511	1.19546	2.83311	0.429018	5.97035	IgG_1	IgG
IgG_1_1239	2.16247	1.82386	16.6322	1.20209	2.58885	0.634239	0.458175	2.9469	1.04361	9.6765	0.496675	0.158657	0.47227	7.55425	3.96986	1.39734	0.670294	0.933831	1.7394	24.1227	2.70954	0.315912	4.83422	IgG_1	IgG
IgG_1_1240	2.28314	3.88344	48.171	2.03559	2.29213	0.743704	0.456219	5.91492	1.06606	11.709	0.874751	0.197417	0.708392	7.93698	5.72867	1.41644	1.5642	3.22659	1.91606	7.71726	2.8683	0.294872	6.20827	IgG_1	IgG
IgG_1_1241	3.18386	2.1485	29.9521	1.55509	2.81277	0.814039	0.436849	3.1602	0.879817	12.9637	0.737581	0.0859324	0.578326	7.90919	4.58463	1.7286	0.735093	0.781799	1.38752	6.71722	2.46244	0.232619	7.83097	IgG_1	IgG
IgG_1_1242	2.80469	1.94511	12.8071	1.22793	2.42083	0.570401	0.480372	3.30303	1.09856	11.1423	0.30593	0.18654	0.295847	11.9719	5.22418	2.15539	1.62047	2.75464	1.8353	1.23099	2.39282	0.896072	3.77772	IgG_1	IgG
IgG_1_1243	2.21769	1.65835	17.623	1.05766	2.01461	0.661785	0.55451	2.83412	1.02308	19.723	0.526997	0.157743	0.387714	3.41577	3.47804	1.06129	0.438104	0.734118	1.40381	0.948565	2.11565	0.358459	3.47772	IgG_1	IgG
IgG_1_1244	2.63814	2.92826	67.1713	2.52657	3.04146	0.830873	0.948554	4.23197	1.50129	19.4317	1.10602	0	0.674185	7.20009	5.49458	2.0056	0.748481	1.13129	1.29784	1.36828	2.92236	0.415504	10.7766	IgG_1	IgG
IgG_1_1245	4.12845	1.97205	21.7109	1.40557	2.12085	0.656021	0.364119	3.92945	1.02755	11.7518	0.601388	0.171328	0.415209	12.5878	4.92415	1.71336	1.18969	1.78048	1.48707	5.10321	2.48823	0.2945	4.98923	IgG_1	IgG
IgG_1_1246	1.93189	2.05779	38.437	1.66492	2.73219	0.813959	0.391951	5.12045	1.05957	20.6239	0.660637	0.257994	0.494257	4.49233	4.75973	1.441	0.5863	0.926605	1.56818	7.53115	3.0617	0.341499	5.13602	IgG_1	IgG
IgG_1_1247	3.49805	1.44036	28.9249	1.20254	1.81717	0.561514	0.466474	2.8197	0.765727	24.8048	0.580781	0.113526	0.505221	4.49207	3.91971	1.18161	1.99275	2.71982	0.836514	1.13606	1.67016	0.423205	5.16651	IgG_1	IgG
IgG_1_1248	3.89405	1.84012	32.6177	1.32849	2.48948	0.769781	0.624628	4.2105	1.04553	17.4798	0.693973	0.171904	0.4624	13.9462	4.42471	2.38547	0.534578	1.01812	1.30056	8.94495	2.53631	0.245552	5.06033	IgG_1	IgG
IgG_1_1249	2.11386	2.00244	56.5564	2.52986	2.65939	0.777338	0.635532	3.51023	0.85671	14.3328	0.690492	0.142857	0.586583	3.73167	5.1408	1.05321	0.859265	1.18832	2.87482	22.9971	3.13252	0.20197	5.84339	IgG_1	IgG
IgG_1_1250	2.34181	1.75117	22.8936	1.21359	2.26364	0.65606	0.6278	3.35713	1.01779	23.6075	0.467783	0.193624	0.426945	3.9957	3.97634	1.38385	0.923507	1.42794	1.52743	1.20627	2.02435	0.2759	5.67548	IgG_1	IgG
IgG_1_1251	2.44565	1.83879	30.3467	1.43592	2.36436	0.663321	0.426625	3.47668	0.939855	20.0274	0.584082	0.144777	0.513511	5.20373	3.994	1.37027	3.54813	6.38491	1.7508	6.97809	3.81455	0.245293	5.01664	IgG_1	IgG
IgG_1_1252	2.93152	1.95536	13.9353	0.988989	2.13506	0.743274	0.292439	2.18918	1.02704	16.9338	0.657956	0.137695	0.416634	1.98133	3.63811	1.31716	8.56868	16.3057	1.64438	0.816079	2.40249	0.188088	3.77704	IgG_1	IgG
IgG_1_1253	5.174	2.50116	15.3084	1.02066	2.20589	0.504253	0.580075	5.93056	0.846855	18.3822	0.51197	0.268281	0.46087	5.91075	4.32789	1.62498	25.8299	53.288	1.2998	1.13904	1.97987	0.276921	6.72204	IgG_1	IgG
IgG_1_1254	3.16793	2.10524	39.3516	1.64294	2.28666	0.811377	0.372987	3.30835	1.09294	12.5476	0.561415	0.170241	0.448229	6.76486	3.9669	1.93193	0.480777	0.554395	1.8209	12.002	3.03712	0.199143	6.45018	IgG_1	IgG
IgG_1_1255	2.99345	1.67433	22.6842	1.23111	2.41536	0.74316	0.429319	4.27859	0.94835	13.5698	0.529501	0.142714	0.447061	12.0519	4.37319	1.64287	0.523737	0.658461	1.26569	6.44927	2.30144	0.401461	5.31269	IgG_1	IgG
IgG_1_1256	2.45671	2.29434	29.7964	1.89469	2.81897	0.738651	0.296707	4.90403	1.17895	13.2284	0.683824	0.158338	0.585349	8.48174	5.40032	1.37415	0.964273	1.17364	1.92826	8.47724	3.26742	0.298094	6.04055	IgG_1	IgG
IgG_1_1257	2.48126	1.92768	33.5032	1.46853	2.37242	0.859738	0.465789	3.77723	1.18757	18.4931	0.895886	0.175563	0.485651	4.59675	5.03579	1.41702	0.693763	1.12112	1.4227	4.2026	2.33867	0.266051	6.71674	IgG_1	IgG
IgG_1_1258	2.74184	2.11273	31.1764	1.58805	2.90944	0.642318	0.224223	3.71459	1.38125	16.8753	0.507953	0.191285	0.641216	7.66453	4.6928	1.4055	0.911407	0.875572	1.478	1.7073	3.37092	0.279538	6.45274	IgG_1	IgG
IgG_1_1259	3.2577	3.80603	40.8112	2.95275	3.1325	1.66957	0.414363	5.32269	1.11459	12.1754	1.35985	0.31865	0.819126	9.83169	7.28326	2.08318	1.58007	1.42565	1.89849	7.49254	18.7899	0.765307	9.32846	IgG_1	IgG
IgG_1_1260	2.74377	2.1762	21.0309	1.29405	2.31988	0.54669	0.476671	2.83671	0.808299	20.9491	0.713015	0.109469	0.43089	2.3966	4.07738	1.19845	21.3947	42.7792	1.87228	0.976186	2.23115	0.433848	5.39755	IgG_1	IgG
IgG_1_1261	3.27698	1.86541	25.6285	1.37464	3.29542	1.06599	0.540861	3.78529	1.09049	13.722	0.624055	0.185214	0.388873	23.8899	5.00207	1.96933	0.625803	0.551273	1.31111	1.24528	3.12936	0.350094	6.97114	IgG_1	IgG
IgG_1_1262	2.09369	2.14284	32.9575	1.55543	2.56655	0.745964	0.428083	5.27144	1.17676	15.5122	0.663646	0.123574	0.492624	4.27568	4.90109	1.56854	0.74427	0.81651	2.59721	5.73685	3.3059	0.29748	6.22895	IgG_1	IgG
IgG_1_1263	2.30221	2.6021	96.707	3.49524	2.65203	1.84267	0.736692	6.10396	1.78592	45.5343	0.998631	0.0906502	0.689394	9.62921	4.88987	1.89657	0.813045	1.54799	1.05494	0.629425	2.669	0.444624	6.25945	IgG_1	IgG
IgG_1_1264	2.58992	1.59559	21.7753	2.12209	1.91812	0.360012	0.283945	1.91937	0.981933	11.6126	0.474695	0.26889	0.583125	5.50301	2.71409	1.16794	0.830613	1.88949	1.77786	1.818	1.7327	0.170891	3.44478	IgG_1	IgG
IgG_1_1265	2.17332	1.65695	21.9763	1.10101	2.25847	0.672269	0.252546	1.94114	1.02447	11.1992	0.357559	0.171223	0.33164	5.85545	3.863	1.33725	1.46581	2.68272	2.0357	7.64406	2.43926	0.210191	3.68721	IgG_1	IgG
IgG_1_1266	3.75817	2.34359	19.0601	1.00959	2.14518	0.678605	0.393645	2.27159	1.04363	14.9655	0.671772	0.219479	0.425001	7.08227	3.69727	1.68944	30.5633	58.0903	1.55375	11.5316	2.2101	0.357386	4.7212	IgG_1	IgG
IgG_1_1267	5.4763	3.20434	28.5541	1.81124	2.19013	0.687464	0.408414	2.46307	1.14288	13.7657	0.651986	0.106958	0.496196	11.5805	3.66644	2.1792	55.0236	96.2282	1.07971	3.62871	3.75642	0.306233	4.03595	IgG_1	IgG
IgG_1_1268	2.92085	2.82521	47.0601	2.0137	2.57563	1.00289	0.597446	3.67767	1.52003	10.6036	0.721862	0.113904	0.481361	7.5159	4.32602	1.73617	5.41668	10.4084	1.85318	1.12748	3.16268	0.35564	5.95987	IgG_1	IgG
IgG_1_1269	3.26104	2.45085	33.2964	2.45732	2.48529	1.07	0.450529	4.08918	1.60874	18.5833	0.609496	0.227375	0.458356	9.71833	5.62615	1.87388	1.35732	1.6402	1.56047	1.17737	4.3345	0.393092	7.61124	IgG_1	IgG
IgG_1_1270	5.241	3.03726	33.1445	1.83118	1.97211	1.05917	0.495344	2.84642	0.919111	23.3529	0.674632	0.250381	0.492044	6.50967	4.29935	1.97287	43.3192	87.3782	0.931934	1.64156	2.32255	0.425005	5.66938	IgG_1	IgG
IgG_1_1271	2.79217	1.72679	16.3916	1.12322	2.30606	0.460303	0.647191	3.16531	1.2384	13.4234	0.587804	0.16984	0.441637	12.3407	4.56516	1.57255	0.407754	0.710471	1.28569	1.10783	3.2569	0.33909	7.34898	IgG_1	IgG
IgG_1_1272	2.23912	1.45592	14.6365	1.05313	2.0087	0.465403	0.466776	2.86632	0.836321	17.4713	0.631257	0.196336	0.444356	6.48175	3.13205	1.34486	0.485011	0.459159	1.55772	19.7622	2.74969	0.322266	3.80875	IgG_1	IgG
IgG_1_1273	2.60149	1.87642	15.3624	0.907445	1.69332	0.377296	0.436339	2.20494	0.763598	7.58357	0.157741	0.0839629	0.429146	2.89268	2.99982	1.39992	0.958538	1.04632	2.34774	1.73461	3.28667	0.125	4.60829	IgG_1	IgG
IgG_1_1274	3.21668	1.92961	22.7608	0.959882	1.91237	0.52654	0.405146	2.24105	1.43791	14.1525	0.483518	0.148324	0.475681	9.83467	3.67049	1.33608	0.883096	1.36139	1.2054	21.4262	2.15332	0.262618	3.82841	IgG_1	IgG
IgG_1_1275	4.34215	2.4012	21.0187	1.43154	2.36836	0.669662	0.290958	3.33184	0.905825	14.6168	0.721947	0.131616	0.479311	12.5512	5.59155	1.72492	2.92858	5.84288	1.18001	18.8035	8.80393	0.429316	6.01886	IgG_1	IgG
IgG_1_1276	3.74318	2.13534	33.8324	2.01864	2.92584	0.818168	0.484635	4.23543	3.96616	15.9076	0.457161	0.467012	0.328732	8.61376	5.591	1.88209	5.14183	9.52245	1.82775	1.06297	3.48727	0.364815	5.89338	IgG_1	IgG
IgG_1_1277	4.31093	2.16319	20.747	1.41218	2.14797	0.639599	0.452113	4.44768	1.35787	19.5138	0.630615	0.244153	0.358436	14.219	4.50534	1.95634	0.830624	0.946291	1.41298	5.34793	4.45759	0.334695	6.4923	IgG_1	IgG
IgG_1_1278	1.87193	2.25726	30.4348	1.48163	3.12619	1.01172	0.6086	4.78133	1.29314	18.326	0.659477	0.156114	0.720998	11.0252	5.32241	2.11344	0.570626	0.764891	1.75588	23.9393	6.43343	0.437737	6.10743	IgG_1	IgG
IgG_1_1279	4.64603	2.26035	18.7985	1.1058	2.06333	0.48802	0.357893	2.24374	0.923954	20.1296	0.561931	0.0903483	0.301161	11.1043	4.33052	1.90988	20.1959	34.2823	1.0554	3.02139	2.13465	0.178879	4.82857	IgG_1	IgG
IgG_1_1280	3.52484	1.89122	17.4178	1.27594	2.21627	0.621624	0.239531	2.60283	0.737663	10.2286	0.522876	0.0924511	0.431119	11.5008	3.78458	1.21921	0.948239	1.63811	1.66354	1.63366	5.55402	0.323752	5.83173	IgG_1	IgG
IgG_1_1281	1.95844	1.47248	15.8143	0.711426	1.7129	0.53474	0.518866	1.46145	0.978533	4.77732	0.358618	0.0897263	0.390233	2.29498	2.6327	1.05325	0.593362	0.729111	1.24864	2.24453	1.50108	0.35862	2.55531	IgG_1	IgG
IgG_1_1282	3.57623	2.70894	41.445	2.05671	2.28142	0.720656	0.302829	4.08304	1.56269	27.6406	0.490009	0.204466	0.557243	7.26738	4.20636	1.78917	0.774929	0.920011	1.22773	1.31057	2.78917	0.579705	12.9489	IgG_1	IgG
IgG_1_1283	1.64421	1.70173	8.30645	1.01184	1.84477	0.569666	2.358	1.92239	0.758572	10.9742	0.382028	0.162649	0.377688	6.95994	3.39809	2.65103	0.613711	0.916715	2.22853	7.01264	2.49679	0.485273	2.90035	IgG_1	IgG
IgG_1_1284	4.48095	2.70958	19.7212	1.27652	2.1832	0.631432	0.546486	3.52089	0.901614	13.6175	0.682634	0.194146	0.567096	15.4173	4.16311	1.92384	35.5583	63.7174	1.68457	4.40028	2.93177	0.329011	5.68412	IgG_1	IgG
IgG_1_1285	4.14857	0.995405	13.826	1.32515	2.02144	0.385506	0.355583	1.4976	1.13692	3.37839	0.477432	0.153846	0.192308	8.49441	2.47486	1.2315	0.375774	0.50318	1.30932	2.14982	2.00192	0.153846	3.46271	IgG_1	IgG
IgG_1_1286	1.66911	1.78245	25.0156	1.39865	2.08608	0.683118	0.536191	2.62182	0.989437	14.8796	0.693907	0.163917	0.574998	2.36333	4.06007	1.11129	0.588209	0.939985	1.85891	8.9852	2.22909	0.246431	6.59225	IgG_1	IgG
IgG_1_1287	4.20286	3.09538	27.55	1.60263	2.56364	0.806594	0.444244	2.87822	1.40868	17.2311	0.76454	0.278106	0.88008	10.0339	4.87726	2.0806	27.5034	55.9797	1.73346	4.00707	3.50187	0.326158	6.2183	IgG_1	IgG
IgG_1_1288	0.841552	2.10938	17.4173	1.23763	2.11735	0.657215	0.567352	2.48822	0.939221	2.27681	0.416798	0.14664	0.213956	1.88369	2.33438	0.90089	0.776913	1.5138	2.0586	8.02726	3.47138	0.211213	2.8469	IgG_1	IgG
IgG_1_1289	4.43931	2.00474	24.7743	1.48926	2.01985	0.594611	0.414126	3.13609	1.03269	11.8117	0.542633	0.152388	0.470827	10.3984	3.91396	1.43019	0.644622	0.644346	1.20169	18.1604	2.88733	0.231328	4.73101	IgG_1	IgG
IgG_1_1290	4.18521	14.5583	24.3703	1.36659	2.12487	0.884444	0.731342	2.43657	1.18355	13.8535	0.998545	0.163451	0.582288	11.1808	3.41689	2.05872	50.3935	88.5707	1.54397	2.97352	3.63442	0.389044	4.61871	IgG_1	IgG
IgG_1_1291	3.43202	2.10841	32.7669	1.88914	2.30729	0.689488	0.424712	3.90374	1.34022	16.9392	0.739382	0.172876	0.718617	13.7129	5.39106	1.99788	1.69171	2.83104	1.54199	2.31811	4.72057	0.467178	5.51075	IgG_1	IgG
IgG_1_1292	2.98553	2.4984	35.6788	1.63423	2.99655	0.874342	0.605264	3.70354	1.37256	13.0599	0.883312	0.110249	0.690545	11.9132	5.01953	2.09222	32.253	55.4052	1.93745	2.704	3.20858	0.408137	5.76637	IgG_1	IgG
IgG_1_1293	4.63681	2.42813	34.2663	1.68078	2.10635	0.875135	0.438563	3.50561	1.05254	24.205	0.691765	0.188874	0.523407	10.6853	4.38486	2.1036	45.2297	84.4782	1.02824	1.86172	2.51809	0.309572	5.52776	IgG_1	IgG
IgG_1_1294	2.5594	1.95145	18.0923	1.10667	2.64069	0.555889	0.394608	3.61533	0.970629	8.7426	0.581749	0.238946	0.364715	14.4748	4.29205	1.553	1.55383	2.18009	1.88083	1.15774	2.25857	0.240683	5.36781	IgG_1	IgG
IgG_1_1295	2.21596	1.60672	18.6163	1.05443	2.28079	1.31339	0.354802	3.35964	0.964967	12.7357	0.500438	0.158287	2.61433	6.14352	3.71739	1.85033	0.928025	1.10206	1.42598	11.7581	2.24182	0.447314	4.45266	IgG_1	IgG
IgG_1_1296	4.33706	2.08854	23.9405	1.42381	2.52374	0.594517	0.668883	2.70284	1.59619	6.49406	0.738473	0.062851	0.530164	19.2527	4.33698	1.85414	0.777793	0.8336	1.4555	1.20459	2.6121	0.46414	3.88918	IgG_1	IgG
IgG_1_1297	3.51154	2.55406	23.9656	1.4169	2.81286	0.792473	0.484004	2.96495	1.05451	15.739	0.641021	0.162107	0.537765	11.1014	4.61412	1.6547	5.08556	12.4491	1.59999	1.32711	3.89882	0.274306	5.92222	IgG_1	IgG
IgG_1_1298	4.29431	2.61812	15.1881	0.739451	1.69476	0.507018	0.274753	1.90606	0.66843	13.0321	0.453987	0.176459	0.576426	3.44359	3.14312	1.43086	27.3319	55.1084	1.57483	0.950811	1.58902	0.234095	3.65301	IgG_1	IgG
IgG_1_1299	5.39572	2.15289	18.8843	1.21742	1.94274	0.764262	0.359995	2.24303	0.90786	21.338	0.602799	0.112951	0.441811	11.1451	3.875	1.69176	16.432	34.9686	1.11879	6.47135	3.51735	0.261275	3.21586	IgG_1	IgG
IgG_1_1300	4.17709	2.47656	26.8292	2.15981	3.06952	1.00609	0.8104	2.6664	2.33421	13.0717	0.767088	0.05	0.616101	23.9201	5.16683	2.26634	0.775457	0.952321	1.53744	2.00771	2.8752	0.660094	5.58578	IgG_1	IgG
IgG_1_1301	2.62768	1.48677	25.8567	1.48188	2.45569	0.54225	0.303877	3.02682	0.71438	8.07221	0.380966	0.061825	0.370545	2.14026	3.37911	1.07748	0.499502	0.409631	2.04775	1.96339	1.73596	0.173132	3.12397	IgG_1	IgG
IgG_1_1302	5.93543	2.08599	29.5582	1.72749	2.27554	0.700174	0.510223	3.54508	1.16516	14.5219	0.771469	0.206528	0.463272	19.9484	4.09888	2.04056	1.07549	1.63381	1.68583	1.48411	3.10021	0.295077	5.43136	IgG_1	IgG
IgG_1_1303	2.61439	2.15898	20.8234	1.3402	2.64726	0.669884	0.294652	3.3032	0.95169	23.6213	0.503749	0.267184	0.538686	11.0292	4.43862	1.45324	1.03165	1.46525	1.08797	6.84333	2.40825	0.237134	3.33123	IgG_1	IgG
IgG_1_1304	5.50227	1.88252	21.9837	1.33007	2.06223	0.993689	0.361877	2.754	0.929328	17.901	0.490703	0.0434783	0.560431	22.8615	4.49146	1.95587	7.72175	12.9249	1.09163	2.16841	3.05958	0.258948	3.59076	IgG_1	IgG
IgG_1_1305	2.35809	2.3024	62.7832	2.28947	3.12163	0.941055	0.508673	4.84473	1.17153	9.61071	0.790908	0.123599	0.643923	5.83233	5.11884	1.45642	0.48349	0.736672	2.38807	0.837052	2.80611	0.332382	6.27608	IgG_1	IgG
IgG_1_1306	3.13172	2.30255	18.1579	1.19354	2.61195	0.868754	0.437237	3.55759	0.998709	15.1616	0.234653	0.287312	0.614363	3.02616	4.24768	1.37513	0.611657	1.02873	1.40517	9.72622	2.86351	0.220008	5.16136	IgG_1	IgG
IgG_1_1307	3.02274	2.2316	25.8809	1.6673	2.92105	0.687808	0.450263	4.36574	1.17739	15.5304	0.782236	0.152723	0.43923	5.629	5.22023	1.68866	1.9461	3.2997	2.46921	2.81027	2.89671	0.320074	6.57366	IgG_1	IgG
IgG_1_1308	2.40077	2.22371	35.8209	1.84919	2.34167	0.835848	0.551146	4.31314	1.26843	30.1695	0.567715	0.102145	0.608795	5.23084	3.96734	1.47506	0.750081	1.46563	1.42685	0.863827	2.07502	0.443973	7.68852	IgG_1	IgG
IgG_1_1309	2.88001	1.99561	25.713	1.27825	2.31424	0.611029	0.54345	4.605	1.12696	14.0249	0.623899	0.13949	0.476304	7.35369	4.32973	1.82472	0.673914	0.882163	1.67456	1.35243	2.62248	0.283293	5.80351	IgG_1	IgG
IgG_1_1310	4.00493	3.51678	53.3036	2.27481	2.48714	0.964169	0.894154	9.48984	1.82962	15.6536	1.06458	0.127137	0.804211	9.16194	6.36204	2.81032	59.8804	93.2957	1.76477	5.50115	2.13779	0.327377	9.52655	IgG_1	IgG
IgG_1_1311	3.28348	2.06746	24.9516	1.30195	2.34291	0.796944	0.456029	2.66908	1.41522	13.6107	0.670529	0.11994	0.493665	14.6036	4.22749	2.25596	0.919163	1.30821	1.98123	8.59648	3.82609	0.296427	5.17561	IgG_1	IgG
IgG_1_1312	2.70259	2.4017	43.6731	1.76791	2.1364	0.895978	0.641584	3.51713	1.29554	20.2823	0.725773	0.151141	0.439616	12.5781	3.67463	1.37891	0.48509	0.998504	1.27987	10.0689	2.45468	0.30056	5.63746	IgG_1	IgG
IgG_1_1313	2.64478	1.8842	27.5992	1.5801	2.35518	0.718586	0.479661	4.37294	1.11561	12.1247	0.613934	0.105985	0.430809	6.55748	4.63323	1.38849	0.695671	1.042	1.84584	15.1966	3.17819	0.281063	4.97906	IgG_1	IgG
IgG_1_1314	1.99976	1.80214	15.8251	0.712359	1.65123	0.809048	0.953143	2.3761	1.19822	13.1377	0.559819	0.133333	0.22656	2.53984	2.71666	0.944839	0.595095	0.476455	1.9521	1.59393	2.15535	0.36815	5.43514	IgG_1	IgG
IgG_1_1315	2.36003	1.90837	10.7328	0.975569	1.70441	0.485769	0.167409	1.61629	1.11602	7.91165	0.500235	0.177985	0.182461	5.66379	3.09505	1.03058	0.939812	1.16271	1.63788	0.998725	1.75086	0.385515	3.62831	IgG_1	IgG
IgG_1_1316	5.20317	2.65643	22.4158	1.41448	2.30979	0.783003	0.390251	2.532	0.981941	14.4347	0.70412	0.196527	0.520178	10.9403	4.36932	1.89488	34.87	68.5891	1.3588	26.2109	2.52096	0.499635	5.38757	IgG_1	IgG
IgG_1_1317	4.52704	2.47796	20.1709	1.22169	2.62614	0.689038	0.364175	2.67823	1.80983	12.8092	0.80503	0.215001	0.387	20.3194	5.24846	2.07818	18.3752	36.9088	1.84577	2.37651	2.88514	0.426365	4.84616	IgG_1	IgG
IgG_1_1318	2.96923	2.0023	12.0323	0.995313	2.25544	0.61484	0.598418	2.93695	0.962438	16.7611	0.45158	0.111555	0.511199	9.52911	4.33294	1.63244	0.611108	0.842645	2.25351	0.913954	2.48823	0.294944	7.52929	IgG_1	IgG
IgG_1_1319	5.20719	2.44413	24.3044	1.40236	1.849	0.818448	0.406752	3.71658	1.23211	19.525	0.565164	0.0697674	0.450873	16.2579	5.28843	2.55977	26.4482	40.9804	1.02725	1.4427	2.70034	0.483079	6.33754	IgG_1	IgG
IgG_1_1320	3.86562	2.17292	21.7896	1.38026	2.39836	0.690391	0.49254	3.19755	1.09038	13.4016	0.552051	0.183666	0.493511	14.9387	4.73277	2.03206	12.6008	20.0356	1.46084	21.371	3.0478	0.31688	4.9565	IgG_1	IgG
IgG_1_1321	3.77907	2.64187	33.507	1.75157	2.64108	0.859852	0.311492	3.91486	1.23554	16.7018	0.808353	0.285633	0.59042	8.9054	5.01352	1.59401	28.3675	45.6453	1.50557	4.15163	3.23586	0.446641	5.43056	IgG_1	IgG
IgG_1_1322	3.68242	1.83135	18.976	1.31117	2.23665	0.740725	0.290908	5.84161	1.03254	16.5789	0.419657	0.172899	0.464168	8.9445	4.66042	1.85572	1.03892	2.08561	1.43912	1.17747	3.22878	0.253017	7.15892	IgG_1	IgG
IgG_1_1323	5.74371	3.42446	37.966	2.01606	2.47882	0.995191	0.511376	3.11877	1.23826	20.3644	0.820019	0.148509	0.513774	9.23036	3.96841	2.0021	51.7316	100.247	1.28775	1.95983	2.74684	0.548878	7.46384	IgG_1	IgG
IgG_1_1324	4.16582	2.74472	21.3128	1.47566	2.76944	0.83506	1.20435	3.3203	1.13228	15.7679	0.730722	0.298174	0.712218	15.0405	5.31755	2.85529	16.8404	31.1634	2.06256	4.55195	3.55368	0.467171	6.61458	IgG_1	IgG
IgG_1_1325	4.41617	1.58771	14.023	0.988681	2.21332	0.575438	0.369681	2.28121	0.886282	9.92892	0.509986	0.125552	0.427937	11.2853	3.46123	1.49614	0.822061	1.03507	1.29674	2.3538	2.06337	0.29983	3.58283	IgG_1	IgG
IgG_1_1326	4.93814	2.27565	37.4031	2.04759	2.96095	0.963104	0.321422	2.81912	1.06381	9.79895	0.623002	0.188257	0.712033	19.3404	4.45442	1.91478	0.989747	1.66125	1.9261	5.58123	2.67998	0.415253	4.45895	IgG_1	IgG
IgG_1_1327	3.33342	2.69438	47.7571	2.38195	3.30562	1.05814	0.542924	5.61443	1.49671	20.9418	0.929653	0.253197	0.709538	11.2832	5.81884	2.19555	1.9835	2.61989	2.2381	3.25907	3.6857	0.41617	7.25609	IgG_1	IgG
IgG_1_1328	1.68368	1.59374	8.29727	0.506973	1.62384	0.521151	0.117647	1.55935	0.970624	1.18071	0.475282	0.0636534	0.436725	0.807094	2.45777	1.43711	1.70992	2.75256	2.41738	1.21286	2.69577	0.301567	2.70037	IgG_1	IgG
IgG_1_1329	2.72918	2.79879	52.6401	2.42543	3.2487	1.17566	0.708147	5.22343	1.74561	26.834	0.812992	0.323731	0.682689	3.56105	6.30206	1.47546	0.7557	1.12998	2.25987	1.28162	3.69204	0.4993	7.42749	IgG_1	IgG
IgG_1_1330	3.48672	2.78174	40.2439	2.23734	3.29501	0.939181	0.65376	6.08766	1.73008	16.235	0.914096	0.161964	0.578576	9.22827	7.00165	2.09757	1.04774	1.51724	1.77995	7.91017	4.23373	0.485832	6.82883	IgG_1	IgG
IgG_1_1331	2.8343	1.88447	32.2752	1.60653	2.53071	0.832782	0.417407	4.01441	1.13674	13.6783	0.832706	0.17416	0.548419	7.8894	5.97199	1.41322	1.17717	1.85491	1.66793	23.0845	3.04993	0.382339	4.90131	IgG_1	IgG
IgG_1_1332	2.58829	2.64519	47.9552	3.29184	3.06699	1.04489	0.422844	3.56049	0.99139	16.1084	0.672177	0.290962	1.25712	3.56302	5.81473	1.96676	1.41739	2.08707	1.3199	1.63727	3.31963	0.252239	8.83051	IgG_1	IgG
IgG_1_1333	4.51381	2.03321	17.1787	0.992406	2.09088	0.532399	0.321088	1.96866	0.524175	13.3757	0.574684	0.202312	0.562898	12.1138	3.42898	1.78734	29.7673	60.5862	0.677902	1.92144	2.38705	0.294601	4.25038	IgG_1	IgG
IgG_1_1334	2.55029	2.34067	27.6532	1.325	2.73416	0.761101	0.359072	2.64173	0.816439	12.5777	0.450162	0.0728136	0.358226	6.38108	4.04982	1.06116	0.641932	0.935668	1.71339	1.09591	2.18422	0.280858	4.86802	IgG_1	IgG
IgG_1_1335	2.61465	3.0864	83.0029	3.43923	2.86828	1.42448	0.413506	4.32077	1.24447	11.0018	0.756094	0.105263	0.727152	4.3753	4.18209	1.19646	1.23842	1.28406	1.68957	1.748	3.3375	0.335737	8.27486	IgG_1	IgG
IgG_1_1336	2.61856	2.24317	48.7124	2.15712	2.10621	0.963895	0.519396	3.56793	0.964717	14.52	0.722686	0.17878	0.457267	4.32123	3.04131	1.36064	7.98244	13.5785	0.970581	3.12497	2.5482	0.280429	4.93436	IgG_1	IgG
IgG_1_1337	1.07135	2.3017	10.0362	0.478944	2.0484	0.275606	0.25	2.56593	1.08444	13.7964	0.517204	0	0.416667	1.67335	3.73162	0.572939	0.727643	0.349597	1.7952	0.768453	1.25356	0.213479	9.22938	IgG_1	IgG
IgG_1_1338	3.99809	2.57948	20.5209	1.39555	2.75703	0.688028	0.57717	3.5192	1.29531	13.7911	0.835663	0.11852	0.58928	20.8831	4.98173	2.20196	2.89972	5.17892	2.04871	12.7025	3.98009	0.484426	6.07576	IgG_1	IgG
IgG_1_1339	3.27399	0.801076	8.25094	0.397349	1.09406	0.330846	0.176293	1.01293	0.190303	1.53253	0.296993	0.118498	0.339219	1.8275	2.26088	0.50704	0.84073	1.23698	0.744011	1.77642	1.18876	0.102032	1.84259	IgG_1	IgG
IgG_1_1340	1.99166	2.1769	17.3455	0.962623	1.94169	0.566129	0.70261	1.64586	1.20442	1.40975	0.828838	0.254613	0.149289	6.447	2.85364	0.882834	0.261067	0.802042	2.56278	1.10306	2.0628	0.368786	3.32922	IgG_1	IgG
IgG_1_1341	2.65206	1.89789	19.2404	1.32379	2.39502	0.71889	0.334026	2.79254	0.914941	17.6629	0.562625	0.143503	0.445532	17.7024	4.66885	2.22534	0.786834	1.05105	1.84622	5.26092	2.95419	0.460684	3.93873	IgG_1	IgG
IgG_1_1342	2.42687	1.82844	16.4562	1.11497	2.47054	0.524401	0.37821	2.56086	1.23106	8.98725	0.432014	0.267299	0.543115	10.0761	4.31721	1.74085	1.31794	1.74261	2.58488	16.6281	3.32618	0.284701	4.53515	IgG_1	IgG
IgG_1_1343	4.66699	2.36229	28.752	1.9154	2.46119	0.801756	0.428601	3.08034	1.15655	16.7042	0.775746	0.123202	0.512384	16.8424	6.17986	2.09322	6.38619	13.1042	1.33681	2.82139	6.51231	0.516646	5.74907	IgG_1	IgG
IgG_1_1344	3.83277	2.45143	36.291	2.06883	2.56952	0.99001	0.465564	3.0939	1.51238	20.6264	0.689835	0.220556	0.591148	6.85231	4.65053	1.91206	33.4033	61.8308	1.70822	13.8522	2.94588	0.592485	5.1457	IgG_1	IgG
IgG_1_1345	3.00582	2.66168	30.5202	1.96606	2.64449	1.00903	0.428429	4.02772	1.39239	19.9335	0.767656	0.199108	0.81271	14.6884	5.18001	1.95298	0.997185	1.8874	2.21973	3.12604	3.17051	0.300004	8.77827	IgG_1	IgG
IgG_1_1346	2.50928	2.50178	48.1994	2.57464	3.01476	1.03064	0.593866	5.85483	1.33232	19.2898	0.788076	0.116272	0.614389	7.11526	5.21829	1.5121	1.40457	1.85699	1.39488	1.14941	2.37391	0.428926	9.87245	IgG_1	IgG
IgG_1_1347	4.3805	2.38681	31.7358	1.88224	2.9656	1.10876	0.542805	4.66191	1.31382	25.5946	0.552203	0.205587	0.665006	7.49334	5.68488	1.67463	0.863414	1.45151	1.48291	1.57738	2.53951	0.414546	10.2195	IgG_1	IgG
IgG_1_1348	5.75394	2.49199	21.331	0.953492	2.09423	0.552253	0.323922	2.45691	0.985416	9.36325	0.273817	0.226188	0.614878	19.1034	4.32625	1.94161	0.485261	0.819467	1.78285	1.69197	2.55785	0.325705	5.29968	IgG_1	IgG
IgG_1_1349	5.62717	3.58851	43.8331	2.33951	3.34314	1.08156	0.557332	3.3955	2.17751	18.0481	0.84285	0.254091	0.534374	22.5337	5.47817	2.39185	34.7308	60.3056	1.81558	2.71412	4.05929	0.623362	5.85099	IgG_1	IgG
IgG_1_1350	3.33792	2.28263	24.4685	1.767	2.78608	0.81119	0.438349	3.43084	1.51209	14.7356	0.751132	0.181449	0.590301	14.3389	5.24279	1.85505	1.66884	2.6305	1.7488	4.08032	3.17812	0.517728	6.66753	IgG_1	IgG
IgG_1_1351	5.07949	2.51282	30.4535	1.57575	2.9427	0.86695	0.579175	6.63832	2.0896	14.3508	0.962029	0.221119	0.539829	16.3879	5.83082	2.02082	4.74194	7.36698	1.92146	1.84102	3.5291	0.344629	5.06067	IgG_1	IgG
IgG_1_1352	4.757	2.66876	28.5858	1.62895	3.06242	0.813154	0.436681	3.51273	1.60079	11.5128	0.684097	0.17744	0.58291	15.2933	4.50108	2.82731	44.5732	72.0378	1.78687	2.76304	2.86833	0.453844	6.59914	IgG_1	IgG
IgG_1_1353	4.6568	2.68246	25.6799	1.79673	3.00629	0.74923	0.568626	4.68367	2.02725	13.4118	0.797626	0.393148	0.548447	14.9259	5.80485	2.08706	1.89487	3.2996	1.84906	3.02913	3.28021	0.445517	5.91037	IgG_1	IgG
IgG_1_1354	2.32409	2.17041	16.3337	1.15857	2.7926	0.710824	0.50236	3.17923	1.1433	7.48412	0.914816	0.113399	0.41318	4.49968	5.66464	1.71954	0.677557	0.952687	2.58188	35.2244	3.60792	0.494005	9.70966	IgG_1	IgG
IgG_1_1355	3.76464	3.16717	53.5623	2.92815	3.58011	1.245	0.746501	5.45071	1.97244	15.7279	0.696937	0.231507	0.640779	14.2988	6.14777	2.29913	0.780674	1.48462	1.51633	2.42172	3.06849	0.413402	7.77233	IgG_1	IgG
IgG_1_1356	2.60101	2.27462	40.5427	1.77849	3.4298	0.98739	0.559142	7.17397	1.45671	17.0622	1.14802	0.172683	0.715885	6.38453	6.92798	2.41234	0.808493	1.21747	1.66412	2.81259	4.18673	0.480597	6.46136	IgG_1	IgG
IgG_1_1357	3.20702	1.49976	32.0822	1.39934	2.83746	0.828924	0.340672	3.94825	1.40667	22.0792	0.787907	0.18989	0.499785	11.5018	3.9209	1.30168	0.745658	1.23115	1.36211	1.23941	2.13093	0.227273	7.6744	IgG_1	IgG
IgG_1_1358	5.28166	3.1526	38.6394	1.95843	2.83971	0.973702	0.582132	5.01557	1.66722	23.0734	0.911156	0.224072	0.738468	9.27073	6.14887	2.0295	18.8315	36.1508	1.82203	14.8539	5.98243	0.479532	6.27916	IgG_1	IgG
IgG_1_1359	4.3458	3.25195	28.1182	1.26501	2.75077	1.00317	0.451942	4.61192	1.17758	17.4277	0.777344	0.305278	0.443339	17.2811	5.80298	2.03022	12.2654	29.0814	1.66802	1.87249	3.3511	0.437061	6.16793	IgG_1	IgG
IgG_1_1360	4.41245	2.41208	43.2209	2.19949	2.96247	0.920293	0.530217	4.18761	1.42335	11.1351	0.771766	0.212942	0.387424	14.4505	4.85521	2.03702	0.854895	1.20053	2.09461	1.45616	3.23018	0.35297	5.96052	IgG_1	IgG
IgG_1_1361	6.38381	4.53182	45.151	2.47012	2.94625	1.30542	0.570233	4.49041	1.2127	29.4147	0.982949	0.170403	0.665185	7.52892	5.1557	2.37229	64.9563	139.424	1.71778	1.76021	3.59899	0.511226	6.71501	IgG_1	IgG
IgG_1_1362	3.22522	2.17855	24.1523	1.17921	2.53932	0.83387	0.449672	3.56746	1.09649	13.383	0.680823	0.158537	0.449175	12.5555	4.63494	1.79909	0.944954	1.07043	2.41907	4.34125	2.66123	0.40583	5.01686	IgG_1	IgG
IgG_1_1363	3.01272	2.46985	25.5363	1.71196	3.13908	0.892162	0.383739	3.61765	1.1301	12.9626	0.754749	0.244896	0.593841	8.99631	4.52088	1.4397	2.56073	4.51751	2.049	4.33637	7.74706	0.477464	7.03072	IgG_1	IgG
IgG_1_1364	5.31577	2.82444	26.5029	1.60204	2.19089	0.828157	0.370022	3.38701	1.08033	26.7837	0.78119	0.198997	0.623273	9.63911	4.56465	2.50593	22.2944	38.228	0.897362	1.3814	2.46173	0.274608	8.04126	IgG_1	IgG
IgG_1_1365	4.50454	2.70355	53.54	2.3631	2.93011	1.12028	0.767964	4.86148	1.21024	19.8475	0.71339	0.0876852	0.876855	11.3772	5.43313	1.89466	6.69954	11.4807	1.68326	4.12807	3.52154	0.31974	7.09224	IgG_1	IgG
IgG_1_1366	3.33747	1.93697	26.2114	1.57186	2.63659	0.880747	0.394957	3.43194	1.56947	19.2014	0.750165	0.190726	0.501122	8.35557	4.72486	1.63133	1.97415	3.59852	1.639	15.6376	3.05376	0.326712	7.45336	IgG_1	IgG
IgG_1_1367	3.80867	2.68853	47.7434	2.4025	3.04931	1.03924	0.641306	4.76359	1.49705	20.3375	0.606854	0.219133	0.594068	13.6184	5.71979	1.97527	2.43786	4.16446	2.06673	1.25267	3.18053	0.538363	9.2431	IgG_1	IgG
IgG_1_1368	3.69989	2.79535	34.4798	1.96811	2.99098	0.738858	0.457796	4.25413	1.66957	18.1579	0.635281	0.225541	0.519415	7.50056	5.17123	2.18775	2.40513	4.62342	1.89043	1.18998	2.7767	0.56361	8.58594	IgG_1	IgG
IgG_1_1369	5.91262	3.07477	38.2165	2.42172	2.32665	0.905985	0.529412	3.88205	1.50015	27.7527	0.907896	0.155406	0.431308	14.1549	5.18327	2.57686	50.3732	110.825	1.39154	2.92489	3.14075	0.548571	7.15343	IgG_1	IgG
IgG_1_1370	2.58543	2.17597	32.2652	1.73774	3.14363	0.78695	0.578543	4.04391	1.26858	16.2072	0.868974	0.197195	0.584155	5.05674	5.03822	1.73024	0.671486	0.676361	2.37429	8.29917	3.30204	0.391857	8.12538	IgG_1	IgG
IgG_1_1371	3.42285	2.34941	39.0479	1.91119	2.61604	0.928006	0.572419	3.77261	1.4854	29.2411	0.736086	0.24043	0.527815	10.158	4.25964	2.12403	0.67214	0.826473	1.86548	1.13231	2.94243	0.389594	7.33384	IgG_1	IgG
IgG_1_1372	3.28329	2.16562	22.6616	1.44565	2.84549	0.824465	0.53177	3.7257	1.39572	17.5445	0.577866	0.175269	0.383951	5.06666	4.71868	1.91609	0.861878	0.904438	2.24993	2.03758	3.1515	0.367468	5.55889	IgG_1	IgG
IgG_1_1373	3.92676	2.93812	37.5157	1.9514	2.97396	1.03153	0.70054	4.59435	2.17161	23.1531	0.780319	0.21557	0.700791	10.7119	6.9772	2.45725	1.07612	2.10958	2.43481	3.1402	4.22263	0.516155	7.9004	IgG_1	IgG
IgG_1_1374	4.17378	2.99977	30.7825	1.72039	2.82409	1.03425	0.56747	4.00365	1.27331	18.293	0.877465	0.248599	0.632744	11.8821	5.60574	2.0703	28.2764	56.6879	2.02298	2.76187	3.07387	0.387062	6.35709	IgG_1	IgG
IgG_1_1375	5.46562	3.12888	44.6509	2.05638	1.75462	0.994845	0.471024	2.64192	1.21641	20.9476	0.881543	0.340184	0.943365	5.94416	5.0459	1.38069	58.9474	115.938	1.19332	1.95648	3.25178	0.203243	4.88521	IgG_1	IgG
IgG_1_1376	4.43164	2.85737	30.6701	1.15445	1.93373	0.794748	0.658136	2.68514	0.826981	11.6518	0.585562	0.124761	0.497249	2.14356	3.80205	1.74565	39.804	83.9444	1.13198	2.10504	1.79324	0.37102	4.11186	IgG_1	IgG
IgG_1_1377	7.0478	2.28901	20.8972	1.03077	2.42993	0.760767	0.543129	3.42163	1.25566	28.5257	0.788262	0.186505	0.415705	26.9218	4.98895	1.68776	1.07564	1.75659	0.977921	1.50527	2.13708	0.459577	5.75474	IgG_1	IgG
IgG_1_1378	6.58052	3.21497	50.0244	2.22434	3.09499	1.053	0.765135	6.62862	1.8074	18.1378	1.04938	0.281578	0.610735	21.0374	6.69647	2.35562	1.31979	1.86574	2.02524	1.47974	3.95595	0.38467	7.33465	IgG_1	IgG
IgG_1_1379	4.26862	2.59997	54.7039	2.25673	3.41126	1.25421	0.556184	8.46183	1.15556	30.6762	0.659422	0.0940481	0.662875	10.2178	6.28693	1.70133	1.23644	1.22424	1.21145	1.40363	3.37124	0.366039	6.34275	IgG_1	IgG
IgG_1_1380	4.08777	3.60197	36.5833	1.92657	2.87848	1.00022	0.597996	4.43738	1.46652	23.8212	0.727924	0.276579	0.659132	15.9644	5.62441	2.33249	1.16038	1.59363	2.12531	1.65046	4.23139	0.527115	9.16952	IgG_1	IgG
IgG_1_1381	6.32804	4.65496	34.6787	1.72786	2.82144	0.990483	0.627581	4.25267	1.32058	22.3588	0.912415	0.248331	0.572672	6.02892	6.55087	2.48296	59.563	127.787	1.77252	3.65284	4.06959	0.556611	7.55236	IgG_1	IgG
IgG_1_1382	5.15843	1.77961	24.043	1.43463	1.71474	0.494324	0.219336	2.98419	0.714518	17.9978	0.76374	0.184219	0.385699	1.94591	2.24466	1.57663	0.979579	2.55471	0.502442	1.02632	1.83079	0.230621	3.15482	IgG_1	IgG
IgG_1_1383	0	2.47533	5.28249	0	3.63905	0	0	0	1	0	0	0	0	0	4.73967	0	0	0	2.82591	2.37925	0	1.26269	0	IgG_1	IgG
IgG_1_1384	3.61677	1.92484	23.259	1.09026	2.13576	0.624031	0.466724	1.68716	0.769665	10.5898	0.734617	0.147562	0.367023	6.0639	2.63321	1.3793	14.4015	32.5398	1.37316	1.38558	1.83063	0.2449	2.77061	IgG_1	IgG
IgG_1_1385	4.53691	2.46683	24.284	1.81781	2.32632	0.590197	0.578814	5.01956	1.17489	26.8654	0.773267	0.142857	0.805657	18.0565	5.11481	1.71177	0.783155	1.08868	1.78777	1.77997	2.98866	0.38712	6.43455	IgG_1	IgG
IgG_1_1386	5.00487	2.0135	16.3669	0.968696	1.86889	0.706557	0.412657	2.1848	0.853522	11.3658	0.296137	0.0625	0.604859	14.8972	4.52212	1.73218	7.01403	9.64781	1.59534	4.19265	1.86214	0.199765	5.29381	IgG_1	IgG
IgG_1_1387	4.94274	2.70384	29.6056	1.8621	2.79232	0.818014	0.435607	3.10648	1.14547	15.9573	0.963277	0.160257	0.572384	8.76175	4.53145	2.00516	66.6329	109.082	1.70554	3.1357	3.34264	0.440728	5.03543	IgG_1	IgG
IgG_1_1388	1.86161	2.26256	9.47241	1.28359	2.9125	0.476573	0.824026	2.89719	1.03571	3.54406	0.386859	0.0418293	0.239779	2.4845	3.17171	1.07353	1.44901	2.13483	2.80948	1.17637	2.364	0.203439	5.18203	IgG_1	IgG
IgG_1_1389	5.73675	3.82602	19.9881	1.34355	2.46003	1.02043	0.445723	5.44498	1.2864	12.5967	0.678829	0.196309	0.44041	6.83114	4.59544	3.08021	101.576	201.12	1.27257	3.79687	2.61471	0.415595	4.23023	IgG_1	IgG
IgG_1_1390	4.6922	2.31196	23.9856	1.41333	2.12878	0.890612	0.352095	2.69372	1.05545	20.4209	0.729423	0.102709	0.445493	15.7569	3.52481	1.59683	5.32374	10.7338	1.44202	1.83368	2.60644	0.351084	4.04069	IgG_1	IgG
IgG_1_1391	2.46442	3.29148	85.7997	3.26017	3.90544	0.969256	1.49678	6.01438	1.39822	34.6506	1.22979	0.138889	0.53371	7.18081	6.59543	2.29185	0.627273	1.02246	1.82265	1.65217	3.24432	0.739515	12.8961	IgG_1	IgG
IgG_1_1392	3.37772	2.43311	22.3628	1.85165	2.46979	0.820393	0.553822	3.09184	1.39377	17.6148	0.764331	0.213165	0.509546	13.5332	5.09575	1.85464	4.46312	10.7372	2.56205	3.63342	3.94929	0.5478	5.727	IgG_1	IgG
IgG_1_1393	4.64101	3.42944	40.4047	2.18449	3.44942	1.08228	0.567882	4.2493	1.67809	17.8922	0.735921	0.225261	0.690869	11.1569	5.45002	2.1942	33.4422	54.4857	1.61012	4.32126	3.48552	0.33773	5.55104	IgG_1	IgG
IgG_1_1394	4.15463	2.13792	37.737	2.00655	2.40112	0.854959	0.420135	3.95414	1.09498	16.1142	0.709433	0.229865	0.582017	16.6698	5.01664	1.76392	0.911147	1.27892	1.32836	2.99725	3.03758	0.313842	5.59119	IgG_1	IgG
IgG_1_1395	3.77366	2.86091	33.7135	2.15768	3.44084	1.16436	0.776423	4.0414	1.68011	15.1812	0.721528	0.297886	0.748943	24.2436	5.959	3.18795	0.861849	1.38096	2.09349	2.0912	22.1628	0.50299	7.60149	IgG_1	IgG
IgG_1_1396	4.98239	2.28273	17.4017	1.34284	3.27137	0.502605	0.538554	3.34055	1.28674	13.1087	0.748885	0.312035	0.609642	18.9803	5.95136	2.71004	2.42841	3.21961	2.13596	1.96522	4.27675	0.503271	7.24762	IgG_1	IgG
IgG_1_1397	3.90277	3.69702	53.0629	2.00939	3.49212	0.721431	1.19997	5.71232	2.01225	22.65	1.39857	0.155783	0.469341	6.38511	5.89362	1.66	2.27285	5.16027	2.43921	1.36976	3.4128	0.464114	10.5017	IgG_1	IgG
IgG_1_1398	4.75407	2.06518	22.8539	1.49287	2.81943	0.825933	0.584529	4.38685	1.10594	19.6629	0.503325	0.154687	0.415939	15.9652	5.18867	2.04218	1.62783	3.44204	1.2759	1.74617	2.51295	0.332636	9.07549	IgG_1	IgG
IgG_1_1399	4.02643	2.39272	28.7222	1.79646	3.03862	0.954153	0.496462	4.80212	1.68482	19.0675	0.78561	0.232624	0.454351	10.8222	4.9477	1.792	2.04555	2.48846	1.70595	15.6292	3.19056	0.32271	7.68234	IgG_1	IgG
IgG_1_1400	4.35564	2.83754	41.0582	2.09608	2.99925	1.07154	0.603567	4.42042	1.87677	12.7615	0.895719	0.242304	0.818529	16.7765	7.00794	2.12507	1.43454	2.6572	1.96926	24.2861	5.05668	0.424108	5.501	IgG_1	IgG
IgG_1_1401	4.60806	2.72688	23.3602	1.75485	2.83611	0.879694	0.593987	3.86346	1.50601	21.8662	0.763995	0.235507	0.458937	9.42062	5.50571	2.2887	27.5021	56.1357	2.21421	7.57791	4.12924	0.414387	6.90646	IgG_1	IgG
IgG_1_1402	7.44409	5.00353	37.9982	2.25943	2.67844	1.2221	0.702207	4.02913	1.01748	21.3347	1.07614	0.318388	0.74056	13.2082	5.4205	3.18714	62.8825	138.102	1.16754	3.21528	4.21645	0.604604	6.33643	IgG_1	IgG
IgG_1_1403	4.25286	3.20278	40.6427	2.23962	3.17621	1.08872	0.414866	2.49267	1.05352	8.92199	1.05503	0.390525	0.670785	15.7849	4.52802	2.2908	42.6551	80.9007	2.04235	1.95074	3.7612	0.449226	4.08094	IgG_1	IgG
IgG_1_1404	4.25936	3.41593	23.4772	1.38731	2.73075	0.786246	0.309896	4.51113	1.10148	17.3161	0.666064	0.362621	1.06765	25.6323	5.10869	1.97532	1.3775	2.45754	2.10943	0.867502	2.77731	0.589441	8.2319	IgG_1	IgG
IgG_1_1405	4.01836	2.57497	37.1025	1.90716	2.96293	0.873212	0.701194	3.57729	1.77014	17.8936	0.717797	0.208083	0.60891	13.3227	5.08288	1.9913	1.41462	2.22672	1.77809	1.28809	5.39801	0.564621	8.59381	IgG_1	IgG
IgG_1_1406	4.13179	2.54187	28.3837	1.3027	3.21418	0.69108	0.654433	3.85915	2.03864	11.5417	0.703899	0.276082	0.525862	18.4285	5.98061	2.24135	2.04827	3.32987	2.02381	1.49766	3.23739	0.400259	7.59418	IgG_1	IgG
IgG_1_1407	4.38891	3.50273	49.5407	2.5198	3.36436	1.18116	0.611062	4.68378	1.46924	17.2957	0.930332	0.169273	0.691822	14.322	6.03455	2.5418	32.3662	61.1449	2.09745	2.85941	3.93798	0.454515	7.88568	IgG_1	IgG
IgG_1_1408	3.39113	2.32696	24.6672	1.51232	2.57677	0.709347	0.549684	3.94813	1.16583	23.4152	0.74925	0.156585	0.538001	12.541	4.96917	2.03888	8.71096	13.663	2.23812	1.41977	3.38841	0.355948	6.68831	IgG_1	IgG
IgG_1_1409	2.18493	2.31548	29.6601	1.54641	2.89741	0.668991	0.601253	3.62135	0.91427	7.63856	0.731285	0.153217	0.632609	12.4024	4.80794	1.7926	2.67656	6.94282	2.9999	39.9073	3.53749	0.324936	4.53618	IgG_1	IgG
IgG_1_1410	2.57226	2.28494	22.8763	1.82569	2.80679	0.790366	0.410785	3.98353	1.25652	10.9606	0.709073	0.205189	0.62831	6.83537	5.63222	1.3701	2.32007	4.27525	2.21185	48.9178	4.48768	0.223032	6.59194	IgG_1	IgG
IgG_1_1411	4.56241	3.13865	34.1192	2.07372	3.38835	0.956263	0.728647	4.20371	1.65576	22.9612	0.830799	0.160978	0.721559	13.917	6.05095	1.95378	11.2634	20.9608	2.47105	5.08409	3.50078	0.426112	11.9835	IgG_1	IgG
IgG_1_1412	2.93742	2.28868	16.5824	1.05705	3.19988	0.515384	0.65562	3.44418	1.45992	14.6572	0.643342	0.232006	0.527533	9.56151	4.77427	1.58146	0.952811	1.52836	2.38091	2.23335	3.21859	0.343288	5.39667	IgG_1	IgG
IgG_1_1413	6.21571	2.3005	28.1797	1.77571	3.05489	0.560086	0.58649	3.62686	1.15066	20.732	0.708089	0.278931	0.660943	21.565	5.19912	2.39414	19.4594	35.7124	1.49235	19.4763	2.92976	0.435657	5.22634	IgG_1	IgG
IgG_1_1414	4.39788	2.6075	47.8865	2.36404	3.21902	1.0911	0.665143	5.46222	1.4454	17.3417	1.05205	0.296611	0.840052	9.8987	5.73471	1.95649	1.45818	2.22322	1.93058	6.51722	3.76231	0.427557	6.70671	IgG_1	IgG
IgG_1_1415	3	0	31.0258	1	1	2.12052	0	3.19865	1	19.5916	2	1	2.21216	16.084	1.28865	4.7461	1	3.36616	7.51034	34.319	8.14376	0	5.81086	IgG_1	IgG
IgG_1_1416	4.01699	2.34641	26.7384	1.29788	2.34591	0.833815	0.507485	3.5159	1.5729	22.8998	0.554741	0.213558	0.438972	12.2609	4.51874	2.16577	0.773891	0.888458	1.73376	1.35711	3.03032	0.267901	4.47515	IgG_1	IgG
IgG_1_1417	6.3249	3.76103	37.6776	2.37503	3.23958	1.14447	0.560113	3.79956	1.35565	19.5714	1.02242	0.346808	0.785851	11.5355	5.98719	2.71788	59.5287	112.305	1.6251	4.4729	4.40526	0.55294	8.52456	IgG_1	IgG
IgG_1_1418	3.75374	3.17458	80.3735	3.03437	4.08055	1.37719	0.860937	8.07422	1.79184	24.9531	1.18027	0.222563	0.78389	4.89091	7.18503	1.88168	1.12311	1.72479	1.67844	1.51339	3.62448	0.520578	16.1311	IgG_1	IgG
IgG_1_1419	3.84382	2.55118	51.4886	2.39915	3.28605	1.02905	0.584643	4.2945	1.39629	19.0841	0.741382	0.174839	0.576938	5.41302	5.38288	1.54332	2.32566	4.25666	2.32978	4.86988	3.64261	0.509402	5.62845	IgG_1	IgG
IgG_1_1420	5.69587	2.50703	30.4139	1.89783	3.45056	1.21807	0.591556	6.28823	1.64592	20.1618	0.893618	0.231062	0.644174	25.8488	10.0534	2.73647	1.49734	2.68198	1.73008	1.54936	5.50276	0.354342	9.06748	IgG_1	IgG
IgG_1_1421	5.63684	1.85914	46.187	2.26797	2.36215	0.941577	0.58184	3.8393	1.20743	29.829	0.498351	0.293225	0.606379	14.947	5.17414	1.93166	1.97802	2.77537	1.83482	1.93681	3.34245	0.444629	5.40769	IgG_1	IgG
IgG_1_1422	3.46901	2.05108	40.4589	1.82654	2.21322	0.903602	0.456627	4.20213	1.59014	16.0407	1.38871	0.196272	0.290965	3.14589	4.42518	1.4391	1.17732	2.58658	2.52423	1.21621	2.62205	0.396995	5.11082	IgG_1	IgG
IgG_1_1423	4.96785	2.74803	34.1087	1.86378	3.81879	1.02427	0.995928	6.69614	1.81586	22.9922	0.947704	0.14232	0.647841	11.5304	6.92486	2.07636	10.2501	16.0169	2.17506	1.98499	3.57607	0.773192	10.8316	IgG_1	IgG
IgG_1_1424	7.06854	3.32119	15.2879	1.38977	2.36563	0.906167	0.293679	2.60251	1.07193	16.0314	0.963103	0.188244	0.544371	11.0227	4.85719	2.85188	79.0319	175.553	1.79207	3.25527	2.88778	0.506107	5.18813	IgG_1	IgG
IgG_1_1425	3.78268	2.81879	35.664	1.8158	3.14465	1.00464	0.562538	4.12264	1.65392	25.4716	0.717736	0.369595	0.622793	11.5458	6.02415	2.24604	0.635724	0.817302	1.87434	4.71011	5.74398	0.267823	7.27569	IgG_1	IgG
IgG_1_1426	8.35145	4.45179	20.8558	1.56011	2.55395	1.04977	0.583752	3.91959	1.28387	13.9499	0.773548	0.184258	0.663897	17.1122	5.55219	2.75168	93.8943	173.617	1.64112	4.41004	4.51237	0.467819	5.86006	IgG_1	IgG
IgG_1_1427	5.55237	3.46047	30.7675	1.6026	3.01351	0.986419	0.51438	4.21707	1.51976	18.0146	1.02372	0.232703	0.534649	16.1076	5.29995	2.70138	64.7141	123.65	1.67282	3.85536	3.6315	0.494346	5.50112	IgG_1	IgG
IgG_1_1428	5.43776	4.11895	35.2989	2.02878	3.54112	1.27988	0.590483	5.13541	1.50651	17.7724	1.28729	0.184267	0.575449	12.0568	6.25363	2.59802	65.2372	126.365	2.34434	8.08963	3.65679	0.452479	6.81148	IgG_1	IgG
IgG_1_1429	4.72435	2.45586	30.0745	1.94318	3.0494	0.907813	0.636953	5.35036	1.78024	19.217	0.744413	0.146016	0.654199	15.7689	6.20938	2.22297	1.67198	2.21358	2.09879	13.2382	2.96342	0.29868	6.40743	IgG_1	IgG
IgG_1_1430	5.37433	2.57214	59.4475	2.64164	3.12579	1.44115	0.590267	5.84866	1.792	22.8419	0.734168	0.157542	0.851367	15.2304	5.1733	1.78508	1.17304	1.09326	1.87868	1.36563	2.59703	0.405391	4.19946	IgG_1	IgG
IgG_1_1431	2.26855	2.29269	29.5693	1.43775	3.04615	0.837958	0.379261	3.40391	1.17747	9.72042	0.665753	0.206613	0.434142	5.03712	4.58819	1.40823	0.788347	1.15406	3.2075	1.49521	2.81846	0.365605	6.83546	IgG_1	IgG
IgG_1_1432	4.2312	2.58294	44.1772	2.43097	3.16086	1.10444	0.41658	4.07363	1.62819	23.194	0.792144	0.127978	0.729296	12.6213	5.33551	1.99478	0.732548	0.77511	1.59832	5.10643	6.38373	0.791774	7.27602	IgG_1	IgG
IgG_1_1433	5.24825	2.12424	35.1938	1.56109	3.14828	0.774785	0.591183	3.45427	1.84772	22.4478	1.14186	0.192297	0.660804	11.6701	6.87598	2.4327	4.89837	5.11224	1.74121	5.73731	4.43604	0.596426	5.95948	IgG_1	IgG
IgG_1_1434	3.53283	2.98216	42.0182	2.35036	3.31856	1.03747	0.906325	6.69947	1.5133	17.5755	0.760628	0.2622	0.662698	12.9196	6.74479	2.16794	1.50191	2.07296	2.25043	4.18205	4.21592	0.549209	10.7694	IgG_1	IgG
IgG_1_1435	5.37832	3.13482	19.8132	1.36493	2.46848	1.00861	0.489744	3.14988	1.26452	12.4159	0.850195	0.216928	0.634071	15.4933	5.57972	3.26052	85.3955	163.654	1.88914	3.58659	3.60692	0.406452	5.97058	IgG_1	IgG
IgG_1_1436	5.14975	2.70652	30.1976	1.9271	3.446	0.820176	0.591249	8.32002	1.60692	42.5114	0.466413	0.264611	0.619255	8.42895	5.55239	2.43908	22.0653	43.7356	1.22723	1.29929	2.83967	0.451373	8.59177	IgG_1	IgG
IgG_1_1437	3.60528	3.01861	40.9158	2.14099	3.09835	0.9824	0.781165	6.72378	1.60963	23.1211	0.889563	0.153055	0.497166	5.18231	6.58013	1.36539	1.19426	1.70484	2.05743	1.27476	3.09127	0.292384	10.2586	IgG_1	IgG
IgG_1_1438	4.2129	2.3209	29.2994	1.67946	3.46621	0.998177	0.765513	5.92159	1.66371	19.3986	0.668725	0.135573	0.544685	12.1094	5.88534	2.01508	9.01166	11.871	2.16322	1.65527	3.35622	0.390448	6.68603	IgG_1	IgG
IgG_1_1439	3.66878	2.95101	41.7531	2.35827	3.3456	0.87823	0.728966	3.40711	2.41301	24.1659	0.804393	0.211981	0.587008	11.5261	5.75384	1.68462	0.915274	1.69658	2.43586	5.84252	3.72627	0.458603	8.21321	IgG_1	IgG
IgG_1_1440	4.74796	2.25273	31.7027	2.11641	3.10914	0.988881	0.791325	4.80231	1.56883	24.5125	0.789234	0.289424	0.988389	18.3177	6.85551	1.67647	1.4309	2.74586	1.15108	0.948923	7.11408	0.357405	9.56541	IgG_1	IgG
IgG_1_1441	4.38854	2.93818	41.0923	2.09652	3.2617	0.82897	0.747828	4.28312	1.559	21.513	0.867833	0.147467	0.643026	19.1525	6.38212	2.26321	1.4448	2.40067	2.14571	2.01615	3.90507	0.479248	7.05007	IgG_1	IgG
IgG_1_1442	4.33644	2.8032	24.8793	1.67787	2.64137	0.832544	0.531666	4.00969	2.06676	15.6119	0.88408	0.222089	0.614915	17.6999	5.53287	2.32537	21.3918	49.7148	1.69285	3.43696	3.73364	0.474452	7.06384	IgG_1	IgG
IgG_1_1443	4.68134	3.15286	33.4408	1.94939	3.04815	0.989151	0.732956	4.34499	1.50215	18.7816	0.670937	0.202975	0.51419	12.489	5.47893	2.36573	36.0932	62.2728	1.96218	5.13032	3.40703	0.50545	7.52556	IgG_1	IgG
IgG_1_1444	3.56543	1.68812	26.416	1.30322	1.9312	0.760079	0.349984	1.42896	0.851912	4.62457	0.49072	0.119147	0.317378	7.8564	2.50879	1.53139	1.46162	1.76407	1.22482	1.28988	2.19813	0.16457	2.79093	IgG_1	IgG
IgG_1_1445	6.10815	2.37318	41.9039	1.89283	2.59245	0.373526	0.52813	2.38226	1.03309	19.6275	0.542279	0.146816	0.281038	5.43254	2.45721	1.59914	9.94489	12.5847	0.806358	1.87758	1.58495	0.355892	4.48963	IgG_1	IgG
IgG_1_1446	8.52285	3.96154	44.8333	2.92116	3.81147	1.12898	0.44832	8.13388	1.51098	19.5794	1.37723	0.148211	1.21537	10.0641	6.52228	1.8012	31.6412	71.8557	2.82373	1.56619	2.93233	0.575448	6.92486	IgG_1	IgG
IgG_1_1447	9.19432	3.55734	31.4918	1.51562	1.75012	0.871275	0.148148	3.44358	1.19933	30.0725	0.629655	0.243321	0.800949	14.4283	3.68765	3.10133	44.2452	100.341	0.753583	1.80497	2.83587	0.359828	7.14645	IgG_1	IgG
IgG_1_1448	3.90862	2.45789	31.4057	1.61438	2.90687	1.02322	0.572322	4.16377	1.92435	22.8803	0.741488	0.232464	0.601739	11.2808	5.05031	2.08252	0.69451	1.05019	1.52152	2.38713	3.20319	0.317404	5.9877	IgG_1	IgG
IgG_1_1449	4.03153	2.90164	32.1461	1.81388	3.01017	1.05655	0.590608	3.62967	1.46743	14.8948	0.801646	0.243394	0.632295	14.246	5.46523	2.39119	20.8825	41.2056	2.26224	7.8098	3.88871	0.432381	6.34573	IgG_1	IgG
IgG_1_1450	4.96679	1.79889	18.4476	1.31916	2.99088	0.776385	0.468453	3.92768	1.15212	35.6967	0.448739	0.155266	0.656946	11.88	5.35435	2.70455	0.741334	1.08611	1.93215	9.94035	4.26615	0.269231	6.28112	IgG_1	IgG
IgG_1_1451	6.54726	3.76935	23.1654	1.80795	2.53921	0.948938	0.4643	3.26897	1.53088	18.4995	0.908268	0.169171	0.657799	18.8401	5.76814	2.99644	86.0653	168.175	1.58847	5.79037	4.13244	0.538594	5.56257	IgG_1	IgG
IgG_1_1452	3.41971	2.4636	31.509	1.91564	2.95251	0.933775	0.806948	5.62338	1.57498	17.7651	0.89083	0.195034	0.569556	19.199	6.44613	2.58089	1.77254	2.52499	2.03795	5.10769	3.7647	0.478532	6.62596	IgG_1	IgG
IgG_1_1453	4.37477	3.14666	39.2961	2.19605	3.18624	1.04073	0.58016	3.96205	1.79694	19.388	0.955819	0.200074	0.750468	14.8849	6.51659	2.66002	15.2907	24.8799	2.53156	1.57196	4.00708	0.434606	8.27759	IgG_1	IgG
IgG_1_1454	3.2888	1.9009	27.2142	2.13513	2.5291	0.822033	0.575174	2.35721	1.31557	19.878	0.805879	0.179192	0.473383	12.7164	4.24791	1.61788	1.46125	1.9859	1.11142	1.83249	2.69451	0.138397	5.36873	IgG_1	IgG
IgG_1_1455	6.85045	2.98168	33.4907	1.8305	2.90607	1.05553	0.561523	3.40432	1.16197	22.7699	0.789125	0.216136	0.507063	11.3369	5.48457	2.5305	64.1784	107.087	1.32038	4.0327	3.33501	0.50864	5.87562	IgG_1	IgG
IgG_1_1456	4.4351	2.18442	22.5935	1.60612	2.7985	0.793598	0.563483	3.45685	1.25022	13.6804	1.45933	0.0938323	0.631336	12.746	4.9812	1.9064	3.28626	5.08366	2.01789	18.6034	3.4768	0.37549	5.21917	IgG_1	IgG
IgG_1_1457	5.47157	3.19037	52.1882	2.26884	2.99135	1.18842	0.785555	6.1464	1.30065	22.5013	1.02037	0.168377	0.749061	11.203	6.92888	2.69363	2.08572	2.86642	1.42123	1.3239	4.20264	0.73615	7.23698	IgG_1	IgG
IgG_1_1458	3.944	3.5588	93.5893	3.79374	3.58937	2.03565	0.897206	5.78871	1.59734	18.2949	1.1671	0.217733	0.788483	7.56486	7.07062	1.93411	2.07815	2.80225	2.30032	1.14553	3.35664	0.662985	14.6592	IgG_1	IgG
IgG_1_1459	4.5878	2.42252	31.7139	1.71699	2.68126	0.978474	1.11917	3.02633	3.16957	10.7518	0.682574	0.190499	0.556826	4.5808	3.92021	8.11416	8.5848	13.2363	18.5792	1.52071	2.70958	0.429169	4.6738	IgG_1	IgG
IgG_1_1460	4.68445	3.40779	84.5614	3.17935	3.0006	1.40785	0.835133	6.12712	2.21634	28.436	1.11526	0.188115	0.930014	4.91946	7.58075	2.16672	1.86114	2.3417	2.85756	3.08392	3.48505	0.370884	11.2714	IgG_1	IgG
IgG_1_1461	3.14736	1.71621	30.3628	1.2791	2.55297	0.60096	0.181818	5.35766	1.52242	29.0407	1.06644	0.0909091	0.719772	11.5934	3.85401	2.06884	1.36019	0.520361	1.25089	5.43617	2.59723	0.0909091	10.2061	IgG_1	IgG
IgG_1_1462	4.1613	2.39157	28.7632	1.66236	3.03011	0.780441	0.812531	4.40092	1.68893	16.8598	0.777114	0.190681	0.620718	12.3009	5.84281	2.27393	0.709672	1.01745	2.10953	10.6194	5.52694	0.476587	8.42213	IgG_1	IgG
IgG_1_1463	4.57613	2.51526	37.9987	1.47134	2.66533	1.17583	0.258441	3.68632	1.1427	18.2179	0.927258	0.0706993	0.300655	10.6728	4.18799	2.21749	0.766785	0.692249	1.2889	1.40686	3.16658	0.33605	5.74314	IgG_1	IgG
IgG_1_1464	4.34501	2.25027	18.3519	1.19548	2.15952	0.4519	0.338314	2.52825	1.13908	12.7976	0.422241	0.142857	0.563831	8.76429	4.7242	1.50165	1.75892	2.19755	1.9117	1.6797	2.93641	0.227264	3.71083	IgG_1	IgG
IgG_1_1465	4.37889	3.57115	62.0491	2.88109	3.6125	1.23976	0.738824	5.17222	1.4502	11.3972	0.916349	0.329156	0.773544	7.58563	6.57483	2.20791	14.803	27.1629	2.23743	15.0019	4.60779	0.651911	16.8476	IgG_1	IgG
IgG_1_1466	3.81186	1.81019	19.709	1.50221	2.36986	0.63467	0.417144	4.52568	0.990187	14.2363	0.652344	0.277347	0.580218	8.63778	4.49991	2.25156	0.830124	0.970677	2.20199	1.42255	2.74207	0.269219	5.08766	IgG_1	IgG
IgG_1_1467	4.65843	2.5359	22.966	1.25934	2.51019	0.976454	0.288963	4.78934	1.9978	17.2512	1.14524	0.113477	0.883845	13.2895	5.52909	2.09239	1.80509	2.89264	2.17992	19.1191	3.39286	0.497851	6.36438	IgG_1	IgG
IgG_1_1468	2.78377	2.59276	21.4065	1.47744	3.07584	0.728265	0.547312	4.05593	1.29916	13.1294	0.713889	0.259014	0.593369	9.28313	5.27056	1.77871	3.05861	6.07274	2.03742	4.84024	10.01	0.425212	8.33569	IgG_1	IgG
IgG_1_1469	4.60308	2.3897	18.6801	1.63499	3.08357	0.833746	0.582253	4.19516	1.19571	23.9212	0.532337	0.232654	0.737775	23.8872	6.91136	2.60106	7.30575	8.33934	1.44908	1.34936	3.03837	0.473846	5.42113	IgG_1	IgG
IgG_1_1470	5.6315	2.98252	42.673	2.18997	3.47641	1.0115	0.634769	5.60197	3.09188	20.5265	1.08933	0.151257	0.728771	15.7238	6.69667	2.23936	1.41131	2.03407	1.49095	2.70414	3.6689	0.510611	8.96946	IgG_1	IgG
IgG_1_1471	7.3728	4.38157	20.87	3.02244	1.97767	1.37117	0.599924	2.68171	1.30931	20.4413	0.835362	0.239655	0.498274	7.41492	4.20779	2.39745	116.884	192.035	1.33416	4.5398	2.28616	0.183688	4.50308	IgG_1	IgG
IgG_1_1472	2.39358	2.05364	27.4148	1.61724	3.0481	0.875674	0.437964	2.76612	1.04812	18.303	0.730952	0.142501	0.530309	4.2238	5.26351	1.44485	0.747421	0.554078	2.86446	2.81906	2.96201	0.445984	6.33649	IgG_1	IgG
IgG_1_1473	3.71241	1.84433	43.1712	1.69559	3.45423	0.565472	0.467459	2.82162	1.25301	22.8332	0.579926	0.1	0.643705	4.89202	4.92256	2.47197	0.526463	0.410345	2.26038	1.44248	3.53936	0.11651	7.57176	IgG_1	IgG
IgG_1_1474	3.7059	1.9427	25.1324	1.31996	3.32282	0.57022	0.494743	7.16706	1.38016	25.4386	0.625548	0.185185	0.422669	8.62492	6.01161	2.36175	0.424132	0.660743	1.2004	1.25868	2.26974	0.191989	7.6377	IgG_1	IgG
IgG_1_1475	4.68453	3.16663	64.4523	2.82124	3.89002	1.14626	0.835618	6.16155	1.43304	21.9511	0.921783	0.0232558	0.97307	11.2306	6.13719	1.55003	3.47372	6.64365	1.56284	5.11342	5.67889	0.642749	5.84493	IgG_1	IgG
IgG_1_1476	5.43484	4.27303	49.4447	2.74691	3.12076	1.37703	0.671961	4.76016	1.60978	18.0268	1.16665	0.289362	0.815522	19.1231	6.81277	2.53354	29.0675	61.5396	1.77788	8.14438	20.2303	0.646591	6.59176	IgG_1	IgG
IgG_1_1477	4.37455	2.62731	37.1647	2.33743	3.27399	1.21394	0.755474	5.62981	1.34817	21.7427	0.831656	0.160296	0.56823	3.65877	6.90157	1.91924	2.77107	3.72469	1.77989	1.22624	4.00947	0.397056	24.3733	IgG_1	IgG
IgG_1_1478	4.6353	2.38027	50.9682	2.10294	2.4768	1.07088	0.567227	4.27115	1.24129	25.4418	0.539706	0.13347	0.515924	13.8958	5.31218	2.18973	1.40906	1.93529	1.78203	2.91966	3.00947	0.383525	6.26778	IgG_1	IgG
IgG_1_1479	2.39325	2.52031	29.7159	1.91222	2.98067	0.826912	0.52514	4.36088	1.73672	13.6306	0.686895	0.148804	0.565225	10.2207	5.18898	1.6971	1.14588	1.80263	2.27703	12.3035	3.1866	0.42966	6.44652	IgG_1	IgG
IgG_1_1480	5.21289	2.46206	37.9754	1.80674	2.1679	0.627227	0.640021	3.79682	0.640784	18.4699	0.466873	0.147208	0.731106	12.0802	5.4062	1.88265	34.1962	40.8433	1.53508	2.31435	4.14081	0.388548	4.18681	IgG_1	IgG
IgG_1_1481	2.15353	2.72873	44.356	2.30698	3.14826	0.948806	0.730055	5.33697	1.36989	17.2333	0.756867	0.215964	0.70527	4.87536	6.15917	1.71036	2.82092	4.95048	2.34837	6.71437	4.08484	0.509742	6.38001	IgG_1	IgG
IgG_1_1482	4.09432	3.1084	37.2043	2.59706	3.34155	0.956642	0.522535	5.94178	1.6491	23.0078	0.775736	0.289301	1.02415	17.4373	6.8185	2.65441	1.62045	2.93794	1.90993	1.33587	12.0326	0.385462	9.18654	IgG_1	IgG
IgG_1_1483	5.86207	4.16141	66.3735	2.92672	3.75933	1.62347	0.781363	5.47787	1.5653	24.8316	1.24942	0.120129	0.630179	14.4516	7.35411	3.16671	67.1681	123.877	1.82197	4.09533	3.62919	0.613383	8.19267	IgG_1	IgG
IgG_1_1484	5.99848	3.66846	34.8953	2.07759	2.49079	1.06964	0.490826	3.38719	1.3387	20.8559	0.890462	0.191352	0.469231	11.287	5.02769	2.05615	57.0819	105.604	1.53539	2.62237	3.02226	0.39798	8.74087	IgG_1	IgG
IgG_1_1485	3.68862	2.36354	15.1014	1.24973	2.64253	0.617899	0.555165	3.83654	1.48042	16.9675	0.584136	0.202025	0.442046	8.74159	4.59255	1.77017	0.773155	1.08494	1.99213	2.90978	3.07814	0.321735	5.47225	IgG_1	IgG
IgG_1_1486	1.8173	2.57773	45.9693	2.01803	2.99304	0.903111	0.5633	4.60079	1.34215	14.4289	0.819207	0.254957	0.534139	6.09109	4.41526	1.74076	0.724011	1.15231	2.39926	17.6074	3.2515	0.398023	6.5242	IgG_1	IgG
IgG_1_1487	4.12073	2.21735	20.9235	1.37332	2.66618	0.783828	0.468851	3.22115	1.21515	21.0262	0.574318	0.185806	0.466218	10.7337	4.37151	2.23622	30.3499	49.7145	1.74905	4.16339	3.1584	0.281811	5.90576	IgG_1	IgG
IgG_1_1488	3.66599	2.1506	12.7373	1.05824	2.38395	0.656768	0.569734	2.45192	1.43752	6.21916	0.618747	0.186298	0.586187	25.6719	4.13336	2.0167	1.44754	2.09595	1.91866	2.67512	3.42303	0.376154	3.40225	IgG_1	IgG
IgG_1_1489	5.47018	2.68892	44.5766	2.38736	3.34868	1.02186	0.801199	4.97304	1.49386	17.368	1.16052	0.22285	0.69495	25.2894	6.47097	1.92211	1.06317	1.59734	1.55717	1.65549	3.80559	0.434067	7.26336	IgG_1	IgG
IgG_1_1490	2.62049	1.88737	37.5881	1.57449	2.24338	1.06545	0.73728	3.44976	1.00361	12.9903	0.680301	0.183898	0.705406	6.72167	3.96322	1.3095	0.363683	0.776904	2.40049	2.20304	2.26604	0.19161	6.97148	IgG_1	IgG
IgG_1_1491	3.24306	2.59167	20.0954	1.31652	2.51991	0.751617	0.625639	3.5362	0.95038	18.0847	0.715719	0.16498	0.459707	9.8058	4.72415	1.93175	17.4682	38.3524	2.25192	1.32569	4.26532	0.353728	7.27401	IgG_1	IgG
IgG_1_1492	4.18301	3.09497	68.8338	2.87174	3.12162	1.50023	0.609079	7.04892	3.17037	17.7365	1.11963	0.19669	1.14183	17.6384	7.50305	2.23687	1.70448	2.05815	2.01146	3.69349	3.59526	0.382319	7.01423	IgG_1	IgG
IgG_1_1493	4.2891	2.00487	24.908	1.40062	2.87518	0.787347	0.444369	4.05906	1.41913	20.1601	0.658803	0.312757	0.480446	18.978	5.89603	2.01287	1.07423	1.24279	1.9573	3.50168	3.04615	0.428071	7.25125	IgG_1	IgG
IgG_1_1494	2.77728	2.11156	17.8562	1.18052	2.49182	0.587943	0.507764	4.62087	1.23402	16.0833	0.629243	0.12853	0.427447	5.97533	6.11211	1.54129	0.833393	1.36868	1.97457	3.83298	2.4744	0.36666	4.34714	IgG_1	IgG
IgG_1_1495	5.04404	3.13546	28.2706	1.70683	2.82706	1.02039	0.703596	3.45764	1.53539	23.7322	0.774556	0.193893	0.521049	14.3433	4.25879	2.14704	38.7082	64.7284	2.74211	1.36046	3.76982	0.375114	7.67175	IgG_1	IgG
IgG_1_1496	3.98574	2.46678	26.698	2.04757	2.86684	0.940428	0.477691	3.23894	1.30981	35.2254	0.967874	0.0777777	0.454005	11.918	4.79887	2.16379	1.9936	4.04615	1.82715	1.66915	3.11784	0.514208	5.28941	IgG_1	IgG
IgG_1_1497	4.17028	2.04184	30.2396	1.7035	2.80894	0.808767	0.659122	3.30447	1.32182	14.2654	0.625467	0.171146	0.548886	13.7245	4.52706	1.94111	1.1922	1.47158	1.43986	1.41705	2.68945	0.357191	6.005	IgG_1	IgG
IgG_1_1498	2.73717	2.4161	39.7802	2.02975	3.12551	1.14735	0.505843	5.05593	1.21701	17.9583	0.814116	0.12056	0.69833	5.74882	5.16226	1.75753	1.13075	1.17823	2.33623	18.4808	3.32011	0.414415	8.03338	IgG_1	IgG
IgG_1_1499	5.68207	3.33705	16.2459	1.38054	2.29343	0.763545	0.35479	2.92602	1.4805	16.0391	0.660477	0.185464	0.570553	20.3731	4.98677	2.30718	33.7411	55.9965	1.62742	3.49804	3.09389	0.476663	5.56317	IgG_1	IgG
IgG_1_1500	3.71345	2.8461	42.5501	2.06438	3.442	0.947375	0.584269	3.80686	1.20247	13.5456	0.882954	0.303079	0.750091	15.1934	4.84359	1.85432	5.40044	10.2852	2.10145	28.9974	3.19676	0.465588	5.98442	IgG_1	IgG
IgG_1_1501	4.4069	2.37964	18.6465	1.59214	3.3653	0.751935	0.497661	5.33871	1.41938	20.5009	0.525382	0.208954	0.405302	6.34077	4.83707	2.44014	0.929087	1.25121	3.07446	4.17889	2.96274	0.289716	5.6763	IgG_1	IgG
IgG_1_1502	5.14109	2.33509	16.6943	1.336	2.39022	0.821776	0.562855	2.57405	1.13991	10.4755	0.564237	0.178418	0.560684	18.3433	4.59228	2.34104	22.1081	36.2703	1.67898	16.3029	3.00866	0.323741	4.41067	IgG_1	IgG
IgG_1_1503	4.79708	3.43498	90.3431	3.70397	3.54265	1.47039	0.802138	4.78331	1.62041	29.9683	1.22505	0.222686	0.977881	13.5618	6.21605	2.11289	1.25629	2.39636	1.5278	2.13853	8.6292	0.540711	6.92368	IgG_1	IgG
IgG_1_1504	3.98138	2.72798	29.1558	1.91989	2.95891	0.775485	0.497818	4.4715	2.08399	15	0.687965	0.310715	0.575496	17.6725	4.82528	2.24704	8.2732	13.5134	1.64044	9.97361	5.53394	0.672027	6.10995	IgG_1	IgG
IgG_1_1505	5.16437	2.3851	12.8858	1.18335	2.41843	0.995604	0.503034	2.90724	0.720796	28.1961	0.397303	0.104955	0.658355	34.9481	6.89985	2.3139	4.86747	8.57075	1.82254	1.82543	4.10977	0.587532	6.37613	IgG_1	IgG
IgG_1_1506	4.31687	1.5541	27.5377	1.40046	1.79562	0.827324	0.428146	1.73613	0.914681	10.0665	0.746391	0.238337	0.528514	8.29304	2.72011	1.37216	0.964808	0.748233	1.06671	1.20164	2.15541	0.434943	2.81454	IgG_1	IgG
IgG_1_1507	4.9873	4.47395	125.905	5.70152	3.89363	1.90949	0.940321	7.08312	2.221	26.2947	0.870837	0.385459	0.964376	16.641	7.99189	2.24227	6.92325	10.504	1.80523	2.16524	4.20909	0.82795	7.43927	IgG_1	IgG
IgG_1_1508	4.47019	2.69798	24.0233	1.44583	3.87178	0.766196	0.373937	3.82066	1.85394	21.6115	0.655592	0.275683	0.511598	4.93016	6.36035	2.06211	2.28461	3.14991	2.03923	2.24914	3.30636	0.40178	9.68504	IgG_1	IgG
IgG_1_1509	2.11279	2.84319	42.8537	2.34666	3.63821	1.09209	0.536011	4.79543	3.77339	15.3806	0.683442	0.160015	0.887042	6.11937	6.09255	1.83822	0.884038	1.61715	2.81063	3.70707	4.08024	0.288918	8.70546	IgG_1	IgG
IgG_1_1510	3.98496	2.31351	55.0132	2.12679	2.29387	0.685861	0.994926	9.14883	1.535	21.2957	0.781652	0.303649	0.699702	7.56098	6.02974	2.74069	1.59978	1.92292	2.41362	3.84174	3.43512	0.906884	6.8758	IgG_1	IgG
IgG_1_1511	5.54864	3.62799	29.5261	1.6583	3.206	1.02048	0.863747	6.82746	1.63587	20.8257	1.07086	0.28335	0.471891	10.8051	6.38563	2.08585	18.9452	44.6625	1.60603	1.66187	3.12513	0.503819	14.2326	IgG_1	IgG
IgG_1_1512	2.72195	2.09907	30.761	1.8786	2.83714	0.863292	0.566733	3.37112	1.21333	21.7437	0.67954	0.304831	0.549343	10.2419	4.52294	1.64707	0.99479	1.04137	2.08178	30.054	2.65146	0.297822	4.91156	IgG_1	IgG
IgG_1_1513	3.41829	1.94363	23.8356	1.46141	2.24536	0.781494	0.439184	2.79765	1.44995	12.8189	0.682825	0	0.451127	29.8152	5.07131	2.53234	1.62733	2.52015	2.04836	4.61029	4.32058	0.256108	4.56078	IgG_1	IgG
IgG_1_1514	6.71149	4.48119	24.3083	1.81426	2.61066	0.971348	0.531474	3.56693	1.15707	18.892	1.01922	0.205566	0.570694	17.7467	5.22044	3.08543	85.1683	178.616	1.32286	3.13605	4.65425	0.493091	5.7442	IgG_1	IgG
IgG_1_1515	4.35097	2.25329	21.2121	1.21664	2.4689	0.705269	0.620538	3.12251	1.26827	16.6976	0.639143	0.235426	0.640376	21.9898	4.54209	1.7021	1.59066	2.80291	1.67723	8.14932	5.30227	0.357004	8.11617	IgG_1	IgG
IgG_1_1516	4.06471	2.45942	26.8412	1.84547	2.42227	0.885801	0.935568	3.86066	1.52553	23.3946	0.667457	0.14115	0.37463	7.34699	5.09134	1.93956	13.4585	21.967	2.30527	1.00686	3.55675	0.194146	8.37273	IgG_1	IgG
IgG_1_1517	8.08532	3.61859	36.1837	2.3223	3.98385	1.36867	0.53614	6.89902	2.32175	30.7264	0.680705	0.447296	0.688049	18.3374	8.45034	3.58119	34.1857	64.1124	2.04017	2.64134	4.07923	0.333026	7.95061	IgG_1	IgG
IgG_1_1518	4.51362	1.9351	25.3329	1.64458	2.18974	0.631071	0.515758	2.97155	1.61908	11.3136	0.552764	0.175705	0.576318	19.4503	3.84155	1.7047	1.04841	1.74422	1.32964	1.36113	2.87404	0.316346	3.85675	IgG_1	IgG
IgG_1_1519	2.9773	2.26211	24.2414	1.49157	3.24226	0.939438	0.566997	3.92641	1.43916	15.598	0.731776	0.193838	0.625106	12.0798	4.96633	1.74374	1.28676	1.56056	1.96498	4.56777	3.54554	0.424927	5.97409	IgG_1	IgG
IgG_1_1520	4.63465	3.53951	117.671	5.21537	4.34539	1.82591	0.663532	4.61643	1.73991	28.4231	1.26655	0.340008	0.826088	16.2276	5.25465	1.76865	2.49094	5.92634	0.984896	2.15795	3.48751	0.619351	10.544	IgG_1	IgG
IgG_1_1521	4.86815	2.8167	18.0274	1.74093	2.29535	0.862346	0.590322	3.87117	1.09675	15.1674	0.758259	0.253573	0.648534	7.00981	4.09708	2.4921	59.9736	123.499	2.18586	2.84475	2.43433	0.266281	3.97689	IgG_1	IgG
IgG_1_1522	4.19972	2.29007	34.972	2.01836	3.43704	0.991656	0.753227	5.59158	1.60718	25.9479	1.09691	0.250273	0.879882	8.28382	7.04139	2.01862	0.516465	0.715753	1.41297	2.87382	3.72945	0.229515	9.39989	IgG_1	IgG
IgG_1_1523	4.5479	2.1724	24.4051	1.35207	2.37328	0.701046	0.501814	2.78088	1.4098	9.90847	0.621231	0.209868	0.559801	27.0297	4.53628	2.10452	2.59445	3.94767	1.45458	2.17067	3.51984	0.356668	4.33045	IgG_1	IgG
IgG_1_1524	5.46616	4.13007	26.8965	2.7829	3.63799	0.799756	0.493717	2.78146	1.28331	16.5184	1.0347	0.463687	1.33003	48.5983	7.45942	2.58271	1.26176	3.70934	1.28252	1.57705	8.67368	0.586605	7.26579	IgG_1	IgG
IgG_1_1525	5.2513	2.84474	27.1339	1.72464	2.70783	0.912909	0.729484	4.92825	1.73592	17.5207	0.632074	0.302641	0.59044	10.0058	5.39262	2.05397	36.8508	66.167	1.63469	1.87656	3.69997	0.37181	4.5019	IgG_1	IgG
IgG_1_1526	6.45418	2.62155	10.5419	2.25456	1.81348	0.648116	0.461066	1.39011	0.933797	27.2117	0.856843	0.290179	0.554094	25.255	3.19674	2.21281	74.4167	168.051	0.95116	2.72731	2.26733	0.277409	3.71687	IgG_1	IgG
IgG_1_1527	5.74958	4.19941	14.1132	1.31585	2.06327	0.845736	0.544676	1.81937	1.09677	16.8005	0.572977	0.226907	0.255648	9.29815	3.19687	2.42084	60.8151	126.718	1.02765	3.08565	2.15076	0.346099	3.85918	IgG_1	IgG
IgG_1_1528	3.29063	2.21091	25.943	1.24404	3.41126	0.732144	0.35981	3.54211	1.09531	22.4477	0.514146	0.085598	0.642429	4.90605	4.99803	1.40449	0.539685	0.891402	2.2598	21.6756	3.06613	0.271781	5.1293	IgG_1	IgG
IgG_1_1529	4.32064	3.46575	24.6855	1.69557	2.80364	0.939967	0.575613	3.70808	1.43357	14.6471	0.781369	0.289517	0.618695	13.0081	5.79168	2.25063	21.9004	44.7396	2.13217	4.95864	4.9064	0.414296	5.35347	IgG_1	IgG
IgG_1_1530	4.10834	2.59553	19.1063	1.39496	2.04737	0.924885	0.517705	3.87431	1.67444	19.6223	0.931925	0.101342	0.45629	7.3831	6.45529	2.05563	1.12405	1.50766	2.09676	0.614101	3.45444	0.474164	7.34247	IgG_1	IgG
IgG_1_1531	2.36671	1.99023	17.3443	1.30122	2.93286	0.947293	0.617787	2.38334	1.07978	18.0154	0.580444	0.273802	0.418204	3.82715	4.03115	1.34463	0.902288	1.05832	2.57868	1.32924	3.68586	0.325497	7.12343	IgG_1	IgG
IgG_1_1532	2.67795	2.29034	27.0015	1.46408	3.06855	0.970766	0.300891	3.95252	1.19678	11.1324	0.791893	0.199294	0.496421	3.27285	4.80416	1.41375	0.89591	0.718483	2.06338	9.23449	3.3023	0.571644	5.41522	IgG_1	IgG
IgG_1_1533	3.27817	2.05374	25.1332	1.618	3.34662	0.809962	0.436831	4.04609	1.31881	15.8235	0.657783	0.187731	0.472738	6.25007	4.9933	1.72837	0.591749	0.704693	1.90683	12.4133	3.27838	0.253551	4.66182	IgG_1	IgG
IgG_1_1534	4.44332	3.85887	31.8253	1.98126	3.44249	1.00408	0.654208	4.36438	1.38886	14.1523	0.842574	0.305878	0.737219	11.4285	5.73615	2.61796	47.6761	97.5622	2.39207	3.07453	4.51338	0.517435	7.1308	IgG_1	IgG
IgG_1_1535	5.06856	3.15495	30.3555	1.99168	3.52498	1.13443	0.821464	5.01631	1.4892	22.9729	0.993134	0.172273	0.611347	11.4881	5.49025	2.21983	2.3623	1.93086	1.74878	1.59298	3.76647	0.47599	10.4079	IgG_1	IgG
IgG_1_1536	2.18143	2.06475	24.329	1.42734	2.90573	0.761036	0.539375	3.91305	1.18794	12.0694	0.528249	0.183927	0.534583	5.59863	5.41321	1.53635	0.885495	1.33695	2.26688	10.1944	3.72757	0.365171	5.21715	IgG_1	IgG
IgG_1_1537	4.72147	2.96877	42.3589	1.86396	2.58742	1.15164	0.522305	4.82475	1.61062	17.2978	0.862848	0.248628	0.581582	14.1854	5.7128	2.11785	19.9608	38.4181	1.44996	2.8449	2.72755	0.520674	4.87365	IgG_1	IgG
IgG_1_1538	3.98622	2.60117	30.7578	2.42418	2.52976	1.58104	0.525906	3.76445	1.14929	18.7303	1.01848	0.230508	0.60472	21.8398	6.62575	2.04623	1.78137	2.89674	1.89889	1.1423	4.97467	0.200748	6.46346	IgG_1	IgG
IgG_1_1539	3.36227	2.58364	16.9379	1.32445	2.49548	0.832285	0.48844	2.28821	1.02716	7.56636	0.52106	0.185446	0.60601	16.7391	4.33044	1.58753	2.6006	4.64071	1.78579	1.76495	4.37592	0.252599	4.34704	IgG_1	IgG
IgG_1_1540	4.99313	3.35561	19.759	1.15941	2.00146	0.823638	0.383703	2.87116	1.1251	18.0426	0.653864	0.147406	0.5988	9.76672	4.24062	2.26706	78.5484	162.695	1.30069	3.6213	2.28553	0.294851	4.69806	IgG_1	IgG
IgG_1_1541	3.29351	2.80175	48.979	2.01887	3.18748	1.16143	0.849081	3.44056	1.96958	17.9219	0.644465	0.269127	0.86599	31.0649	5.81247	1.75842	2.05021	2.26892	1.63613	1.97158	2.80624	0.165141	7.13053	IgG_1	IgG
IgG_1_1542	3.41176	1.71738	19.7036	0.958798	1.88224	0.688913	0.685946	1.43826	0.676413	6.9966	0.563353	0.11698	0.329268	5.16766	2.32598	1.22647	0.461544	1.00404	1.0432	1.29622	1.85941	0.20499	2.76504	IgG_1	IgG
IgG_1_1543	3.06482	2.11589	22.8753	1.60024	2.57107	0.831249	0.526364	3.00936	1.26904	15.5308	0.635151	0.195082	0.50009	13.5033	4.78592	1.7745	6.71505	12.7682	1.50535	3.53728	2.57677	0.25682	5.23719	IgG_1	IgG
IgG_1_1544	4.31803	3.14538	42.2156	2.22874	3.20461	1.11687	0.542807	3.60267	1.47067	10.2446	0.708169	0.197752	0.679519	15.9943	5.36307	2.13583	20.3364	38.8242	2.44661	6.37345	3.67541	0.488853	5.05819	IgG_1	IgG
IgG_1_1545	4.3846	2.095	32.9821	1.83649	2.49516	0.941617	0.523796	3.69731	1.6738	15.5702	0.792435	0.534043	0.530915	16.4401	4.70661	1.93795	1.51383	2.49306	1.6795	1.96221	2.99403	0.340483	5.16207	IgG_1	IgG
IgG_1_1546	3.93926	2.29209	24.071	1.45506	2.46279	0.66413	0.528058	3.03617	1.65882	14.2147	0.587098	0.184344	0.456341	16.4847	4.70452	1.81709	6.75902	12.8108	2.0466	3.58655	4.10096	0.317056	5.49039	IgG_1	IgG
IgG_1_1547	3.31601	2.19857	30.925	1.58427	1.88764	0.799244	0.626753	2.58575	1.17737	8.47192	0.452758	0.126129	0.545441	10.0014	3.85803	1.2423	0.713355	0.833113	1.21683	1.35116	2.43613	0.288429	3.1862	IgG_1	IgG
IgG_1_1548	1.60493	2.20468	22.3968	0.931753	2.51893	0.646273	0.486854	2.71132	0.822882	15.5684	0.691001	0.237142	0.700814	2.58678	4.12106	1.70835	0.77968	1.27791	2.59836	15.7734	3.05382	0.216902	3.3218	IgG_1	IgG
IgG_1_1549	2.23481	1.94179	27.2421	1.25761	4.3444	0.856349	0.508596	5.51872	1.7619	10.8898	0.357531	0.142857	0.588581	9.4905	3.90627	1.46198	1.04666	1.74977	2.02989	1.29404	2.64337	0.350291	4.77439	IgG_1	IgG
IgG_1_1550	2.51602	1.29062	8.17128	1.00839	1.48354	0.768337	0.333333	1.86055	0.555522	5.14134	0.685224	0.105064	0.411572	26.4415	4.68224	1.98911	1.98588	3.14017	1.66564	1.72299	2.54616	0.189655	2.70058	IgG_1	IgG
IgG_1_1551	3.56323	2.36951	34.454	1.74364	2.68434	1.04599	0.633953	4.91072	1.67697	33.2514	1.00727	0.382779	0.691754	18.1806	5.47418	2.7555	2.74581	4.57134	1.27232	1.35215	4.1757	0.524679	5.49096	IgG_1	IgG
IgG_1_1552	3.24551	1.66677	16.789	1.00468	2.4597	0.571381	0.678656	3.43682	0.899062	13.1355	0.257153	0.224529	0.526807	2.143	3.41852	1.11797	0.928452	1.33686	1.31731	0.819561	2.91688	0.128216	5.54031	IgG_1	IgG
IgG_1_1553	4.20845	2.8386	14.1661	1.16729	2.25835	1.01707	0.323636	2.67659	1.29417	14.603	0.716152	0.195306	0.568636	21.0284	4.19726	1.96912	1.2843	1.5646	1.03881	16.1244	30.2257	0.52292	5.70128	IgG_1	IgG
IgG_1_1554	4.69642	2.58177	25.3806	1.61622	2.50035	0.92653	0.39719	3.52712	1.2407	15.8286	0.842465	0.16367	0.49594	10.6493	4.61515	1.97894	36.1026	63.017	1.82346	2.04112	3.01048	0.313709	7.13194	IgG_1	IgG
IgG_1_1555	6.33805	3.27674	24.0353	1.58436	2.95737	0.865488	0.471817	3.23731	1.02997	16.5995	1.70484	0.31397	0.676737	23.3269	5.1938	2.25552	26.6815	48.9719	1.68501	1.62065	4.63572	0.525241	4.96274	IgG_1	IgG
IgG_1_1556	6.48314	4.58512	36.7964	2.29243	2.83691	1.2037	0.397944	2.54304	1.22446	14.2488	0.788993	0.19478	0.584895	4.89256	4.20442	2.467	51.368	98.6164	1.95244	1.76564	3.33419	0.556413	4.85803	IgG_1	IgG
IgG_1_1557	3.40557	2.23039	29.2473	1.89841	2.89495	0.786405	0.463255	3.06858	1.14799	10.5382	0.580229	0.0516079	0.679248	5.76455	4.06593	1.49442	1.16778	1.64075	1.96872	1.12282	3.72826	0.546182	9.20938	IgG_1	IgG
IgG_1_1558	3.29572	2.3811	23.8476	1.47783	2.50566	0.726672	0.517869	3.07326	1.03597	13.633	0.703248	0.161433	0.526829	8.12326	4.43847	1.72101	11.9187	24.6853	1.87482	17.8464	3.20696	0.294194	5.37918	IgG_1	IgG
IgG_1_1559	5.23922	2.05752	23.8859	1.40969	2.17806	0.530487	0.462063	1.9497	0.993732	14.9005	0.489258	0.246339	0.37926	14.4954	3.1606	1.81957	11.1758	17.5073	1.21782	1.17467	2.53229	0.26184	4.30969	IgG_1	IgG
IgG_1_1560	4.67362	5.26081	28.118	2.43088	3.32663	1.31545	0.711242	3.69012	1.69357	13.1814	1.65491	0.358026	1.09321	14.359	5.56417	2.64271	46.2691	99.3217	1.62898	2.14977	48.5886	1.03881	8.31659	IgG_1	IgG
IgG_1_1561	5.05333	3.8732	39.1415	2.1755	3.35679	1.26273	0.823241	3.43949	1.47805	19.2822	1.14458	0.380546	0.772583	12.7603	5.61795	2.34814	31.5075	56.7041	1.83168	3.13452	22.9397	0.714549	8.03865	IgG_1	IgG
IgG_1_1562	2.68383	1.99573	14.6262	0.911444	2.17569	0.66049	0.432937	2.42466	0.854571	12.4551	0.494487	0.150057	0.439798	3.38798	3.59672	1.32851	0.6222	0.791711	2.10404	2.28911	3.01761	0.23253	4.04373	IgG_1	IgG
IgG_1_1563	4.33268	3.04739	35.9567	1.99576	2.5976	1.19304	0.577472	5.58145	1.2806	20.6578	0.993025	0.241085	0.511056	21.1321	5.7878	2.35857	12.6918	23.6382	1.49261	1.88935	3.54654	0.40909	7.31348	IgG_1	IgG
IgG_1_1564	3.5541	2.07862	31.364	1.52533	2.84548	0.753552	0.488797	3.42295	1.16917	21.7836	0.640758	0.129691	0.552344	4.65006	4.78584	1.48306	1.16277	2.03954	1.98767	1.80677	2.59362	0.349429	8.62995	IgG_1	IgG
IgG_1_1565	2.66854	1.94366	14.7365	1.50106	2.91928	0.747195	0.404846	3.55806	1.00886	25.3342	0.866338	0.170469	0.626119	6.62715	3.79117	1.66258	0.94999	0.972328	1.50783	9.09643	3.70301	0.285242	11.0956	IgG_1	IgG
IgG_1_1566	1.79717	2.09991	41.8127	2.39534	2.69587	0.92987	0.692584	3.78732	1.25301	14.5629	0.693213	0.149469	0.573814	5.62254	3.66746	1.31992	1.34531	3.03404	1.7788	36.5143	4.23353	0.293034	4.93149	IgG_1	IgG
IgG_1_1567	3.91756	1.87371	20.1509	1.1544	2.34226	0.746584	3.12369	2.92997	1.00508	16.8062	0.596409	0.166924	0.488291	17.512	4.27582	3.18977	0.823979	1.17843	1.76458	1.77988	3.04628	0.693565	4.65462	IgG_1	IgG
IgG_1_1568	4.56617	2.09684	33.4955	2.3241	2.37114	0.711945	0.746191	3.0504	1.61098	32.981	0.781773	0.299768	0.620128	20.2388	4.48491	2.11094	1.10899	1.97656	1.66564	1.40626	3.00802	0.252442	6.28599	IgG_1	IgG
IgG_1_1569	5.52964	2.37698	19.1937	1.72876	2.80087	0.838029	0.532398	3.24243	1.17717	10.8116	0.680197	0.151045	0.618102	25.5307	5.26	2.20239	16.6552	28.1591	2.05597	1.3847	2.86774	0.330382	5.56546	IgG_1	IgG
IgG_1_1570	5.69482	3.19229	34.4099	2.2595	2.55313	1.04924	0.661886	4.07119	1.18274	19.5054	0.874518	0.175864	0.584807	18.142	5.82324	2.37587	33.3062	64.8969	1.42576	1.48776	3.14908	0.453207	7.06457	IgG_1	IgG
IgG_1_1571	3.53106	2.26975	23.9128	1.41976	2.1361	0.815215	0.494902	2.34751	0.940763	11.9348	0.667499	0.195397	0.538877	15.3221	3.60129	2.15213	2.18514	3.17997	1.51066	3.33603	1.99265	0.325084	4.00867	IgG_1	IgG
IgG_1_1572	5.20131	3.22207	21.6928	1.57651	2.38866	0.833973	0.53069	2.86573	1.13148	18.1796	0.821162	0.152309	0.539404	12.5454	4.85372	2.22055	53.5301	107.564	1.54537	4.1961	3.2505	0.449844	6.09	IgG_1	IgG
IgG_1_1573	2.50734	2.05827	8.59409	0.788447	2.34339	0.47198	0.144676	1.92976	0.689697	9.44555	0.521898	0.106145	0.224268	3.79878	3.12464	1.18915	1.14524	2.13437	1.78497	1.29322	2.41782	0.279585	4.18046	IgG_1	IgG
IgG_1_1574	4.04845	2.54533	24.1974	1.51232	2.3724	0.534021	0.739442	3.17214	0.906161	22.1739	0.478526	0.188759	0.684946	16.9349	4.52642	1.81104	0.708286	1.08586	1.3097	1.29977	2.58402	0.353879	6.26942	IgG_1	IgG
IgG_1_1575	3.98647	2.35694	24.2131	1.53103	2.55352	0.738174	0.554939	2.94232	1.56201	15.2992	0.655574	0.23852	0.558482	14.0983	4.98914	1.75517	3.23635	4.50167	1.96386	6.16124	4.03568	0.385772	5.10575	IgG_1	IgG
IgG_1_1576	2.68262	1.89251	10.0841	0.983292	2.63286	0.619043	0.3539	2.62565	1.0857	16.4946	0.624987	0.176701	0.453663	6.56798	3.7422	1.64868	0.853798	1.05407	2.37482	3.46098	3.45175	0.316761	4.703	IgG_1	IgG
IgG_1_1577	2.29202	1.91546	20.4164	1.39147	2.50033	0.781884	0.49336	3.7738	1.0948	16.7228	0.554864	0.12456	0.420827	5.14695	4.2019	1.51093	0.959415	1.37081	1.35554	2.12807	2.73794	0.244247	4.29843	IgG_1	IgG
IgG_1_1578	2.93564	1.67478	25.9252	1.41956	2.35867	0.685473	0.431631	4.74403	1.04328	21.0419	0.527997	0.277802	0.632507	4.48632	3.98315	1.53627	2.53174	3.42822	1.30312	2.35519	1.95608	0.337237	5.11498	IgG_1	IgG
IgG_1_1579	3.23713	2.18887	32.623	1.54483	2.53325	0.689606	0.363052	3.64849	1.05448	10.0254	0.686543	0.189275	0.510648	10.0285	4.98417	1.64761	2.34179	3.68115	1.63467	1.41222	3.30041	0.320503	4.19564	IgG_1	IgG
IgG_1_1580	3.74507	2.37767	28.2043	1.65832	2.75068	0.780152	0.499275	3.44247	1.2137	13.8277	1.4843	0.168535	0.651115	10.7294	5.02713	1.88311	0.791347	1.06018	1.84997	18.5684	3.29311	0.328837	5.55226	IgG_1	IgG
IgG_1_1581	3.19061	2.01771	28.136	1.50838	2.17507	0.920663	0.383021	3.90826	0.848462	11.8454	0.626562	0.154642	0.533826	9.71976	4.78258	1.59692	2.06373	4.80712	1.60982	2.61176	2.81964	0.203939	5.6994	IgG_1	IgG
IgG_1_1582	3.59572	2.5245	58.1309	2.95692	2.82141	1.11059	0.837027	6.19449	1.38182	17.9151	0.818444	0.202011	0.924507	15.5697	7.06377	2.28414	0.9317	1.15691	1.70556	5.29239	3.79402	0.417604	9.41085	IgG_1	IgG
IgG_1_1583	5.22251	2.33832	18.3165	1.20301	2.37448	0.644618	0.410143	2.95473	0.993284	17.1277	0.664248	0.105186	0.488867	14.8117	4.09547	1.58674	10.2323	25.5489	1.32979	8.28492	2.76915	0.39937	6.22267	IgG_1	IgG
IgG_1_1584	5.03769	2.33614	32.2478	1.73178	2.28829	0.89638	0.862353	4.24084	1.16169	21.739	0.821661	0.0887513	0.475554	17.6341	5.68614	2.08799	1.36104	2.44961	1.08362	1.29441	3.91741	0.519799	9.67536	IgG_1	IgG
IgG_1_1585	2.84966	2.77682	35.4997	1.80022	2.0314	0.9152	0.901098	4.03209	1.41791	22.5696	0.845765	0.293506	0.553672	14.163	5.72126	2.17826	0.999022	1.65693	1.43209	1.84549	6.57729	0.433392	7.60612	IgG_1	IgG
IgG_1_1586	5.24978	3.32266	16.9186	1.48988	3.43814	0.947769	0.486861	3.33594	1.28118	15.6657	0.780804	0.309365	0.580342	16.4836	5.50518	2.26127	42.5528	85.8263	1.822	2.99027	7.35764	0.275328	8.97758	IgG_1	IgG
IgG_1_1587	2.79032	2.58041	20.3217	1.21906	2.36254	0.876933	0.337622	3.29049	0.964635	13.3017	0.559421	0.126643	0.563838	4.10668	4.00251	1.50842	0.856063	1.69193	2.43164	4.4579	4.47106	0.233346	5.69993	IgG_1	IgG
IgG_1_1588	4.79274	2.12575	29.9425	1.12407	3.36826	0.733789	0.536724	5.35649	1.61104	22.3826	0.559872	0.248318	0.616703	12.5328	5.2941	2.00418	0.949158	1.17308	1.1471	1.42791	2.63325	0.358197	5.00638	IgG_1	IgG
IgG_1_1589	4.19504	2.08616	14.7433	1.43043	2.51721	0.716793	0.706187	4.67084	1.39779	35.2463	0.797276	0.198381	0.45117	8.28346	4.73685	2.06907	9.65353	20.6763	1.4183	1.42598	2.80675	0.357477	5.88418	IgG_1	IgG
IgG_1_1590	2.75135	2.25803	22.7972	1.73105	3.33316	0.791757	0.423853	6.45744	1.11882	19.4829	0.792006	0.290099	0.548961	8.06595	5.99388	1.89122	0.950305	1.2005	2.31594	1.50364	3.41882	0.381843	12.6583	IgG_1	IgG
IgG_1_1591	6.13568	3.2521	36.3799	1.95903	3.55237	1.08028	0.497955	5.17131	1.17999	17.1791	0.845919	0.18962	0.629866	13.2177	5.58952	2.08963	5.60917	7.19091	2.08175	1.02326	4.74269	0.379228	5.11778	IgG_1	IgG
IgG_1_1592	2.75806	2.19039	27.5017	1.23423	2.84205	0.956182	0.557139	2.30114	0.902572	8.64383	0.790515	0.0799203	0.472838	4.70705	2.71422	1.57738	2.54474	5.97386	1.51587	1.38868	10.2458	0.298	5.13498	IgG_1	IgG
IgG_1_1593	9.31677	6.05305	44.8442	2.42025	3.22578	1.47829	0.774601	2.89704	1.14065	23.421	1.50954	0.581634	0.786865	23.9672	5.56373	2.86725	55.2862	118.713	0.997643	2.59032	58.407	0.896466	9.78097	IgG_1	IgG
IgG_1_1594	3.53962	2.36948	40.6293	2.26456	2.5203	0.717822	0.41766	4.7862	1.64762	13.9574	1.04632	0.142238	0.898699	16.9022	5.24957	1.94416	0.829355	1.67599	1.16515	1.22864	3.56541	0.389879	5.45756	IgG_1	IgG
IgG_1_1595	3.00297	1.61206	24.1278	0.797065	2.99665	0.743136	0.285714	1.36985	0.65368	5.02866	0.142857	0.236427	0.285714	10.8006	2.90647	0.973432	0.938496	0.428571	1.54186	1.15572	2.90071	0.702551	1.81432	IgG_1	IgG
IgG_1_1596	4.4972	2.48731	59.1749	2.6353	3.68868	0.787543	0.705014	4.8753	1.53919	30.1558	0.826741	0.131148	0.652275	10.0683	4.65641	1.82876	0.805864	1.06412	0.968063	2.30096	2.90155	0.228706	6.11971	IgG_1	IgG
IgG_1_1597	2.50093	2.43054	33.3858	2.00642	3.10904	0.797686	0.503235	3.32028	1.29092	16.4017	0.652905	0.262511	0.779313	7.64563	5.05819	1.85941	0.83133	1.0785	2.65694	2.88233	3.5643	0.466518	6.48819	IgG_1	IgG
IgG_1_1598	5.07085	2.66977	26.9044	1.34026	2.72751	1.04379	0.607565	5.21603	1.20208	28.3945	0.933122	0.155057	0.506059	15.1979	5.8777	2.16376	0.911607	1.06454	1.4322	2.13225	3.3687	0.342675	6.9341	IgG_1	IgG
IgG_1_1599	3.26562	2.22395	37.7284	1.75307	1.94427	0.677796	0.557317	3.50778	1.14239	23.6997	1.03339	0.264034	0.630068	9.64572	4.6647	2.11623	1.07857	1.46117	1.2184	4.70807	3.16804	0.319467	6.01695	IgG_1	IgG
IgG_1_1600	3.55649	2.72024	39.893	2.15466	3.31557	0.975584	0.687329	5.88253	1.54063	28.13	0.821925	0.145772	0.701768	8.27042	6.33568	1.95294	4.51906	7.43963	1.73537	8.09509	3.7542	0.427015	8.24799	IgG_1	IgG
IgG_1_1601	1.84051	2.78734	14.6768	1.34917	3.86738	1.19983	0.472604	7.40099	2.29227	30.8388	0.763932	0.09548	0.448373	3.44768	6.19173	2.37075	1.07101	0.74959	1.73834	1.23067	5.68181	0.424255	9.01641	IgG_1	IgG
IgG_1_1602	7.36559	4.23524	20.4122	1.48939	2.43744	0.796235	0.705661	2.20433	2.12832	12.9908	0.766948	0.330047	0.701433	16.0371	4.26525	3.01482	78.9213	154.445	1.72318	2.78044	2.91849	0.385399	5.00945	IgG_1	IgG
IgG_1_1603	3.48556	2.00372	24.8475	1.45788	2.4137	0.725411	0.572956	4.05983	1.23917	19.5649	0.611516	0.13356	0.529395	6.41538	4.5269	1.52774	0.673586	0.88808	1.76015	6.34267	3.04901	0.301069	7.37251	IgG_1	IgG
IgG_1_1604	4.25285	2.50275	36.3967	1.91192	2.45676	0.812931	0.62999	4.30093	2.17349	27.4922	0.842855	0.459589	0.599253	15.8813	5.54752	2.12373	0.773929	1.08692	1.99759	3.96487	3.05219	0.288947	5.95607	IgG_1	IgG
IgG_1_1605	4.19037	2.40247	19.0599	1.33608	2.67877	0.664102	0.442654	2.82454	1.07082	22.9906	0.636134	0.174607	0.616485	12.9545	4.48152	1.58682	1.5946	2.68999	2.06937	24.7537	3.13705	0.489458	5.79398	IgG_1	IgG
IgG_1_1606	5.33815	3.01756	20.8075	1.87223	3.11736	0.832054	0.63405	4.66609	1.41248	17.1364	0.904463	0.182022	0.761611	19.7215	6.64159	2.26381	10.6034	18.2602	1.94166	2.86077	7.76774	0.427147	6.00601	IgG_1	IgG
IgG_1_1607	3.9988	2.70851	56.6013	2.80079	3.18265	1.25968	0.584502	3.92539	2.27303	17.8239	0.987736	0.164358	0.673182	13.3757	5.13551	1.73646	1.85291	1.95148	1.81051	9.32866	5.52132	0.42804	5.45025	IgG_1	IgG
IgG_1_1608	4.95893	2.75307	38.7442	2.53748	2.29887	1.0248	0.639187	2.89011	1.26052	25.2816	0.745151	0.162122	0.531883	26.9578	4.79992	1.67052	2.09267	4.35869	1.32888	2.23376	3.78621	0.49623	4.63975	IgG_1	IgG
IgG_1_1609	2.72617	1.72823	6.10687	0.725604	1.54732	0.796365	0.45563	1.02217	0.692218	1.15687	0.512407	0.196587	0.173861	1.74481	3.85461	1.00085	0.781847	1.69419	2.16641	5.90295	2.50363	0.50109	1.81191	IgG_1	IgG
IgG_1_1610	2.60201	2.65626	93.7437	3.79386	5.3789	1.93964	1.25143	6.75934	2.29233	13.4713	1.21679	0.259346	0.503679	6.90779	8.52757	2.38031	1.97286	0.872109	1.48434	3.09194	3.67987	0.0869565	9.12291	IgG_1	IgG
IgG_1_1611	2.68938	2.35088	17.2114	1.4151	3.32747	0.644428	0.526868	5.14113	1.59994	13.9466	0.788376	0.261959	0.562448	6.78989	6.05624	1.88494	1.50509	2.50841	2.66232	24.4725	3.94891	0.419825	6.40738	IgG_1	IgG
IgG_1_1612	4.01014	2.85486	19.9036	1.31958	2.77666	0.719351	0.471573	3.33255	1.27839	16.2723	0.682363	0.285567	0.584745	17.9627	5.33162	2.10956	23.0433	46.7636	1.75894	3.56847	4.49779	0.35168	5.4213	IgG_1	IgG
IgG_1_1613	3.55303	3.13691	23.8828	1.41504	2.76831	0.965931	0.670649	3.77855	1.28595	18.3444	1.00283	0.108515	0.547752	17.1321	5.51033	2.3087	0.929736	1.61596	2.15769	1.46095	6.21117	0.400872	4.55144	IgG_1	IgG
IgG_1_1614	4.29898	3.15634	70.153	2.77392	3.49432	1.49167	0.679126	5.16683	1.68037	18.1575	0.94554	0.145532	0.816781	9.81653	6.72364	2.1081	1.87309	3.03333	1.46016	3.17841	3.48307	0.37488	11.156	IgG_1	IgG
IgG_1_1615	3.20666	2.90353	36.9147	1.71264	2.77933	1.07609	0.632943	6.21758	1.36667	28.1107	0.660347	0.175738	0.463811	6.01606	5.81131	1.8021	1.0053	0.848562	1.98916	7.84269	3.1652	0.368813	9.04164	IgG_1	IgG
IgG_1_1616	3.13647	2.77445	43.2655	2.18509	3.29491	0.93236	0.474787	5.24462	1.37713	16.6484	0.633248	0.253314	0.633653	6.16778	5.60952	1.78748	0.824043	1.08913	2.32547	9.13151	3.88966	0.338342	10.1746	IgG_1	IgG
IgG_1_1617	5.21279	2.47005	55.8106	2.83554	3.10493	0.935709	0.820097	3.52719	1.18974	19.27	0.941202	0.179845	0.634548	10.2143	4.6625	1.80512	0.893544	2.05383	1.78382	1.73975	3.45576	0.547518	8.40511	IgG_1	IgG
IgG_1_1618	5.39568	1.79036	36.9387	1.72554	1.58724	0.318414	0.439821	2.8774	0.687172	19.8794	0.484583	0.096223	0.483158	9.81718	3.9398	1.59889	0.353494	0.612993	0.379217	1.08531	1.7557	0.278265	2.52748	IgG_1	IgG
IgG_1_1619	3.78206	1.99247	17.2838	1.12903	2.39461	0.637198	0.563407	2.82097	1.54996	10.3013	0.582867	0.174221	0.480052	30.7927	4.75842	2.38422	0.621897	0.994627	2.12474	8.25487	3.22224	0.477463	4.23571	IgG_1	IgG
IgG_1_1620	3.11808	2.23732	52.6171	2.22828	3.34433	1.28444	0.660994	4.14286	1.25823	27.0946	0.860197	0.24054	0.539	4.53895	4.41031	1.92091	1.13811	1.36786	1.34915	1.21257	2.34439	0.26953	5.67096	IgG_1	IgG
IgG_1_1621	2.44174	2.08734	15.8559	1.07101	2.24463	0.768504	0.306809	1.6612	0.701358	9.70326	0.353053	0.261309	0.357508	7.69477	4.49619	1.27467	1.04164	1.7373	3.2078	1.55677	2.486	0.391049	4.53717	IgG_1	IgG
IgG_1_1622	2.74386	2.95751	62.6971	3.02342	3.78808	1.14415	0.704641	10.3852	1.77123	8.05735	0.875977	0.168292	0.997931	3.61382	7.90259	2.75324	1.66707	2.90849	1.69799	4.91635	3.20426	0.355793	16.9171	IgG_1	IgG
IgG_1_1623	5.21943	3.69299	61.9126	2.69596	2.9308	1.2305	0.616551	5.31493	1.37873	17.5544	0.933036	0.207026	0.615242	9.79479	5.94296	2.59521	54.8985	105.148	1.31963	2.51884	2.70767	0.501402	14.0016	IgG_1	IgG
IgG_1_1624	4.11607	3.82736	108.171	4.40525	4.19488	1.45022	0.878497	7.45971	1.95344	17.3832	0.827251	0.244065	0.717825	7.16621	6.33022	2.10891	1.18524	2.26326	1.67346	3.10766	4.52757	0.351374	12.8991	IgG_1	IgG
IgG_1_1625	5.7152	2.22293	30.2038	1.66531	3.08846	0.906473	0.83332	6.34932	1.52519	20.2828	0.811965	0.140342	0.754719	21.0141	6.19718	2.17473	1.13303	1.20341	1.38507	0.98819	2.759	0.32561	5.72758	IgG_1	IgG
IgG_1_1626	4.24565	2.37338	36.6135	1.93406	2.93634	0.806609	0.549881	4.71065	1.57598	24.7353	0.51131	0.129782	0.684303	9.36096	6.8569	1.69542	0.705989	0.601704	1.20446	1.16669	2.62307	0.514583	8.59561	IgG_1	IgG
IgG_1_1627	2.4188	2.71623	22.655	1.59785	3.12418	1.08637	0.495064	3.46755	0.959827	10.9963	0.666693	0.161703	0.489526	1.84371	5.00642	1.40674	0.301841	1.14212	2.08646	18.153	4.40583	0.277922	5.40196	IgG_1	IgG
IgG_1_1628	5.34493	2.91428	39.1495	1.97427	2.55078	1.11394	0.608409	3.96167	1.26823	26.0713	0.676	0.392581	0.85363	16.9644	5.64489	2.13624	9.66678	19.3975	1.93103	2.4386	2.99653	0.470543	5.01629	IgG_1	IgG
IgG_1_1629	8.58383	5.26238	43.0114	2.88267	3.11857	1.29415	0.496944	3.89878	1.15356	17.6867	1.07869	0.244383	0.551601	17.3196	6.24542	3.09456	80.4565	174.897	1.48214	3.22243	5.89244	0.595511	6.48642	IgG_1	IgG
IgG_1_1630	2.93893	2.50429	24.9949	1.31601	2.84175	0.714599	0.401825	2.63058	1.02127	18.5831	0.737975	0.359629	1.00975	8.12033	4.57711	1.53628	1.16272	1.57334	2.15472	1.64655	5.43638	0.311343	4.7099	IgG_1	IgG
IgG_1_1631	2.9495	2.41576	38.4048	1.71925	2.99106	0.865981	0.723493	4.86072	1.29039	27.4604	0.548676	0.158347	0.818088	8.45275	4.89754	1.88813	1.13953	1.67345	1.99142	1.19929	3.01486	0.416417	7.03243	IgG_1	IgG
IgG_1_1632	4.73605	3.8645	51.5276	2.49497	3.64907	1.46983	0.778498	4.15485	2.45033	13.6775	1.2987	0.187178	0.772419	11.171	5.91234	2.55199	36.4172	66.0926	2.37914	3.21135	3.54922	0.555004	6.91914	IgG_1	IgG
IgG_1_1633	4.73031	2.53492	18.5911	1.11917	2.78046	0.770488	0.60776	4.81181	3.5863	13.9649	0.702503	0.0934524	0.823207	17.1936	5.27689	2.04102	0.756622	0.795147	1.97815	5.40254	2.64854	0.286433	7.7457	IgG_1	IgG
IgG_1_1634	5.30584	3.30647	25.1109	1.72392	2.83705	1.19276	0.493435	4.73542	1.12223	16.9789	1.24639	0.265215	0.615534	11.3776	5.66789	2.11851	59.0241	126.728	1.31702	5.4613	30.3999	0.697522	4.58745	IgG_1	IgG
IgG_1_1635	3.82639	2.03411	20.2871	1.44543	2.50054	0.725457	0.519937	3.06836	1.04525	22.5504	0.573466	0.194395	0.624807	16.9204	4.30892	1.95577	0.559275	0.998928	1.55117	1.80809	2.34195	0.391054	4.0906	IgG_1	IgG
IgG_1_1636	4.76651	1.66393	21.052	1.21626	3.06065	0.88041	0.468274	4.25298	0.845648	19.2641	0.701145	0.0926633	0.622829	8.61169	3.96244	1.91624	1.38088	1.69842	0.780254	1.35168	1.98986	0.410458	4.2047	IgG_1	IgG
IgG_1_1637	3.18588	2.27297	16.9325	1.18008	2.57066	0.583751	0.862414	5.13311	1.39826	16.6079	0.395856	0.0625	0.883957	7.81737	6.6194	1.54921	0.877143	1.20771	1.61541	2.27666	3.65472	0.246297	6.67574	IgG_1	IgG
IgG_1_1638	2.72671	2.59031	42.3523	2.21403	3.45496	1.07589	0.483639	5.21281	1.21788	16.5964	0.847761	0.350472	0.644202	9.55293	6.83682	2.22085	1.54991	2.02162	1.91022	4.67428	3.08942	0.455838	7.90669	IgG_1	IgG
IgG_1_1639	4.42069	2.70383	20.4117	1.6907	2.67717	0.859503	0.394089	3.20251	2.26543	4.21795	0.803268	0.178806	0.475554	10.8936	4.42801	1.49572	1.2474	2.35743	2.0606	2.6448	12.6654	0.335274	5.01388	IgG_1	IgG
IgG_1_1640	3.97714	2.65927	22.8148	1.42208	3.122	1.03218	2.31984	4.25866	1.27171	15.8383	0.807215	0.209319	0.568576	14.4917	5.63309	2.08769	0.981465	1.88425	1.96913	6.14663	5.34251	0.746353	5.77128	IgG_1	IgG
IgG_1_1641	5.26188	2.62008	30.3668	1.51506	3.18864	0.946533	0.578581	4.52687	1.87714	37.5558	0.792102	0.185095	0.700383	18.7714	5.3293	1.85878	4.16728	7.83019	1.54183	1.19776	6.36996	0.523878	9.84156	IgG_1	IgG
IgG_1_1642	3.8803	3.17523	42.4301	2.36561	2.95789	1.00537	0.571888	3.98099	1.37849	12.7931	0.864825	0.23879	0.521179	4.85951	5.92601	1.85895	24.9081	58.2446	2.53898	15.7979	3.07624	0.416839	6.8812	IgG_1	IgG
IgG_1_1643	5.1253	2.89515	66.6177	2.52272	3.99031	1.2349	0.590571	6.03324	1.21769	30.2346	0.875937	0.0920518	0.9308	10.5733	5.24651	1.55287	1.1769	0.985168	1.6422	1.87855	6.73438	0.682587	12.1253	IgG_1	IgG
IgG_1_1644	1.96853	2.80318	39.9474	2.13	3.58332	1.16155	0.491662	4.61342	1.17363	11.8171	0.852626	0.136522	0.563731	5.48633	5.75007	1.63875	0.651913	0.989135	2.72909	1.88813	3.84504	0.526453	6.40307	IgG_1	IgG
IgG_1_1645	3.46903	2.49506	54.2511	2.47117	3.40518	1.08016	0.650929	5.90753	1.29245	15.4499	0.881553	0.234285	0.61132	12.0049	5.11097	1.84337	1.20601	1.7498	1.67486	16.3973	3.66123	0.352471	6.63076	IgG_1	IgG
IgG_1_1646	5.23244	3.00911	44.6241	2.32225	3.5906	0.740844	0.448669	3.2623	1.72634	16.8344	0.935105	0.319713	0.913376	22.8645	7.19882	2.99048	1.34315	2.25236	1.06763	1.61451	3.10677	0.541863	7.21494	IgG_1	IgG
IgG_1_1647	4.02834	3.03356	73.9495	3.0786	3.41666	1.5509	0.669007	7.33942	1.52841	21.4593	1.21412	0.344809	0.816181	22.6489	7.38667	2.08875	1.11524	2.26368	1.40933	1.97555	3.03944	0.456426	6.38983	IgG_1	IgG
IgG_1_1648	4.71604	2.18771	28.4636	1.5956	2.66443	0.881619	0.538663	5.68465	1.76289	9.24673	0.683644	0.303258	0.598132	10.833	5.32828	1.89789	1.1268	2.01996	1.86286	10.1297	4.93686	0.397544	4.51607	IgG_1	IgG
IgG_1_1649	4.53403	2.06876	28.5265	1.72937	3.17619	0.956486	0.587343	10.8507	1.29009	13.5009	0.649325	0.139917	0.716109	1.66415	6.77505	1.55477	1.59474	2.0873	1.55652	1.55679	3.88936	0.475589	8.07929	IgG_1	IgG
IgG_1_1650	4.22775	2.78623	35.5735	1.8093	2.54	0.672975	0.657731	3.79674	1.36289	20.7834	0.917715	0.241163	0.551551	15.6478	5.44791	1.72499	3.80048	7.95115	1.7888	12.243	5.3302	0.408707	6.517	IgG_1	IgG
IgG_1_1651	5.38302	3.98052	55.0636	2.48449	3.33805	1.2212	0.530821	4.78063	2.103	17.9757	0.930968	0.257281	0.887215	12.2155	7.51079	2.15406	2.87755	4.49578	1.47819	1.34191	9.02453	0.535931	8.62181	IgG_1	IgG
IgG_1_1652	3.40576	2.20833	23.4693	1.38698	2.8377	0.857984	0.657045	4.60012	1.44479	15.5956	0.628927	0.173811	0.565497	10.741	5.48538	1.83216	0.709063	0.898965	1.70822	3.43626	4.0224	0.374795	7.5528	IgG_1	IgG
IgG_1_1653	2.9432	2.5987	31.3962	1.6525	3.36107	0.780183	0.532349	3.83477	1.09831	15.1596	0.799563	0.201077	0.515422	9.75274	4.95472	1.77583	5.51399	11.5996	2.62187	7.64372	3.23156	0.372772	5.2176	IgG_1	IgG
IgG_1_1654	8.92029	3.4762	20.2394	1.42091	2.7512	0.901386	0.504676	3.7799	1.0411	21.5783	0.87043	0.213047	0.664102	7.45007	5.80649	2.93012	111.782	207.032	1.19324	3.20678	2.63896	0.400938	6.1718	IgG_1	IgG
IgG_1_1655	4.55804	2.23342	37.0254	1.88459	2.00485	0.89657	0.5611	3.58516	1.09864	23.5318	0.746343	0.133168	0.490863	9.64558	3.99133	1.86723	1.11538	1.25176	0.981575	3.36583	2.2248	0.446265	7.18896	IgG_1	IgG
IgG_1_1656	5.93767	3.08042	63.0428	2.8809	3.31707	1.16087	0.691773	4.70584	1.69955	16.1042	1.08473	0.107934	0.585742	16.1418	7.08999	2.30081	1.95301	3.65762	1.54592	1.99281	3.83829	0.400482	7.17698	IgG_1	IgG
IgG_1_1657	4.96906	3.27809	41.3985	1.90041	2.79927	0.951167	1.07523	4.5062	1.4741	31.0353	0.666089	0.437581	0.76816	14.2659	7.70852	2.12286	1.85516	3.44517	1.65082	1.85374	4.65952	0.605473	11.7424	IgG_1	IgG
IgG_1_1658	4.76155	3.56517	67.997	3.37452	3.77909	1.40113	0.723339	7.72638	2.26321	13.8701	1.1077	0.343092	0.7517	12.123	7.04825	3.24833	1.45783	2.15587	1.96117	1.3627	8.04978	0.608038	11.5733	IgG_1	IgG
IgG_1_1659	4.51639	2.79582	30.2266	1.71541	2.51456	0.931745	0.650564	3.7916	1.57037	23.1166	0.697619	0.162671	0.699206	12.1642	5.2249	1.9881	1.17543	1.8127	1.5818	1.37341	7.74997	0.488264	7.49808	IgG_1	IgG
IgG_1_1660	2.95829	3.03375	41.9378	2.46803	3.92704	1.29085	0.667869	8.11424	1.96017	27.3225	0.83149	0.795425	1.66707	3.33232	10.3799	1.83073	0.617655	1.10895	1.63968	1.46676	4.58809	0.142857	10.4225	IgG_1	IgG
IgG_1_1661	4.53734	3.56453	38.464	2.45157	3.57894	1.37706	0.511038	4.90769	1.64224	39.9346	1.59052	0.422588	0.869248	17.5005	5.13169	2.64663	28.2462	41.1979	1.53772	1.98039	34.1157	0.700825	7.33347	IgG_1	IgG
IgG_1_1662	4.38446	2.88547	33.5952	1.88835	2.72078	0.894052	0.53501	4.11417	1.13171	18.2309	0.875996	0.334374	0.888359	5.9212	4.97332	2.0948	39.5114	62.191	1.96104	3.06815	3.15084	0.411633	6.25381	IgG_1	IgG
IgG_1_1663	6	8.14719	29.9561	1.20782	8.12286	0	0	11.5192	6.80727	25.9083	0	0	1.44271	12.4276	15.9483	1.77617	0	5.18771	3.60844	1	6.65548	0	3.03734	IgG_1	IgG
IgG_1_1664	3.15326	2.56172	44.3869	2.36017	3.63994	0.896537	0.736189	4.97829	1.41911	14.2056	0.843792	0.185503	0.545282	5.26992	6.39497	1.83744	1.08019	1.61842	2.23673	21.535	3.69998	0.353425	7.43067	IgG_1	IgG
IgG_1_1665	5.0981	1.96423	34.9264	1.8951	3.17286	0.847381	0.709156	3.22312	1.22574	14.1825	0.795362	0.121444	0.491476	20.6387	6.42549	2.21987	1.38531	1.78049	1.44956	1.23668	2.80002	0.133163	5.61588	IgG_1	IgG
IgG_1_1666	4.96235	2.22604	27.5841	1.70247	3.04096	0.870768	0.429759	5.20001	2.47231	18.5488	0.755897	0.22631	0.422675	12.1487	6.23192	1.98578	6.07108	11.3374	1.59461	3.70424	3.61487	0.38429	5.92856	IgG_1	IgG
IgG_1_1667	4.94725	2.41393	24.8985	1.46387	2.53511	0.855603	0.449197	3.48416	1.5584	9.98675	0.691057	0.166793	0.532255	18.2726	4.79402	1.97295	0.833648	1.24906	1.87401	3.33227	3.96215	0.275898	6.8807	IgG_1	IgG
IgG_1_1668	3.50968	3.1677	73.7782	2.8066	4.04888	1.20812	0.629893	6.56636	1.5325	24.562	1.09194	0.294064	0.6782	4.61005	7.01181	1.80738	0.544247	1.00173	1.7446	3.84614	2.903	0.489125	11.1032	IgG_1	IgG
IgG_1_1669	2.76653	1.78505	17.6584	1.20447	2.83061	0.539399	0.530885	3.45424	0.940953	14.1857	0.444678	0.20499	0.520736	3.97536	4.69047	1.39738	0.66533	1.0378	2.08333	17.7773	2.71421	0.225255	5.34533	IgG_1	IgG
IgG_1_1670	2.89237	2.35705	32.966	1.93355	3.52878	0.813325	0.57509	3.43994	1.44866	6.95375	0.637552	0.109091	0.535039	6.34356	4.19321	1.38981	0.998629	1.6369	2.91959	1.7053	3.26644	0.356477	10.4603	IgG_1	IgG
IgG_1_1671	7.69134	3.02	35.6129	1.47202	2.75546	1.20232	0.555106	2.47212	1.06738	15.7812	0.905053	0.148868	0.546799	4.40903	4.29432	2.25759	69.9052	131.582	1.45696	3.24137	2.22735	0.584047	3.71528	IgG_1	IgG
IgG_1_1672	5.14695	1.72083	19.4492	1.17922	2.39267	0.518352	0.359253	3.63518	1.2011	13.9949	0.643024	0.284946	0.381019	11.7251	5.58099	1.89389	1.95885	3.07118	1.76922	0.968644	2.831	0.195024	3.75289	IgG_1	IgG
IgG_1_1673	5.30706	2.5312	26.6968	1.70272	2.75692	0.787851	0.524848	3.54108	1.32753	23.6975	0.756303	0.117559	0.416473	18.632	4.82861	2.47864	0.882492	0.800751	1.51275	1.9238	4.88072	0.532153	6.96603	IgG_1	IgG
IgG_1_1674	6.53228	3.26336	41.5252	2.02151	2.4767	1.01467	0.644812	3.65501	1.35985	25.8713	0.844746	0.213315	0.612081	12.1593	5.06887	2.47231	34.5219	69.6666	1.39748	3.54275	2.96148	0.40771	6.55439	IgG_1	IgG
IgG_1_1675	5.36377	3.23935	34.6191	1.82087	3.12279	1.06354	0.455304	4.73034	1.41676	23.3185	0.837398	0.123931	0.554435	21.2432	7.04828	2.1866	0.90999	1.38303	1.51676	1.20674	3.24951	0.33336	8.30329	IgG_1	IgG
IgG_1_1676	3.1431	2.60591	30.5866	1.75348	2.92442	0.740209	0.856791	5.42423	1.49097	22.907	0.714747	0.250761	0.724246	8.84758	6.13921	2.04124	1.25704	2.43827	1.73394	2.80552	3.52023	0.340139	9.01989	IgG_1	IgG
IgG_1_1677	3.62762	2.47937	22.1801	1.17378	2.38213	0.744994	0.58751	3.0787	1.07426	17.2596	0.721003	0.173456	0.450619	3.51524	4.20436	1.57417	0.350729	0.877759	1.28997	11.5211	2.56206	0.384375	5.13301	IgG_1	IgG
IgG_1_1678	3.60385	3.02303	49.1552	2.41859	3.57914	1.43247	0.276586	4.40149	1.29584	9.51812	0.891955	0.207829	0.581453	3.58633	5.80817	1.5411	1.15883	2.11981	2.75189	1.05948	2.94714	0.491043	8.36771	IgG_1	IgG
IgG_1_1679	2.27462	2.41962	51.6011	2.40409	2.96898	1.38411	0.480005	4.75678	1.43535	9.2617	0.80957	0.272052	0.441698	4.76255	4.63303	1.60717	0.784346	0.885741	2.42748	1.83559	3.45149	0.437452	6.35695	IgG_1	IgG
IgG_1_1680	4.05162	2.81587	51.4011	2.3252	3.44075	1.47149	0.57095	4.76268	1.35721	23.1548	0.759395	0.416374	0.623139	12.338	5.42592	3.00099	2.52151	3.02773	1.90769	8.5533	3.41329	0.661206	7.61007	IgG_1	IgG
IgG_1_1681	2.9216	2.22709	27.6449	1.02998	1.25854	0.641435	0.285714	2.51172	1.09593	14.8946	0.226776	0	0.716676	3.22116	3.77584	1.89079	0.744222	2.52189	0.912997	1.15421	3.33345	0.499552	4.42475	IgG_1	IgG
IgG_1_1682	2.6956	2.10361	29.3783	1.66606	2.99794	0.787816	0.469704	2.96094	1.34299	11.172	0.713829	0.237672	0.448508	11.6742	4.31934	1.5879	0.535292	0.919228	2.49132	20.0211	3.3595	0.353969	4.41624	IgG_1	IgG
IgG_1_1683	3.9016	2.95495	49.0119	2.14536	3.31855	1.06714	0.483181	3.53725	1.52218	24.4503	0.906968	0.264205	0.354957	5.0794	5.61621	2.20027	0.631887	1.68468	1.57747	0.885187	3.03828	0.342462	11.9526	IgG_1	IgG
IgG_1_1684	6.39606	3.96638	30.4491	2.1665	2.47332	0.917581	0.360037	4.90587	1.48279	19.5591	0.988596	0.125769	0.877127	16.3637	6.48761	3.23431	44.4937	88.0692	2.05756	2.07913	3.98442	0.303187	5.3957	IgG_1	IgG
IgG_1_1685	3.83914	3.30393	65.628	2.83132	4.37001	0.747335	1.22101	7.18422	1.53912	25.9701	1.03475	0.433905	1.05811	18.5649	6.91119	1.99996	1.08044	1.12604	1.58364	1.07557	3.39208	0.755113	7.99379	IgG_1	IgG
IgG_1_1686	5.33698	2.85758	19.1101	1.50796	2.55831	0.917373	0.462441	3.0995	1.80819	17.7691	0.798585	0.242876	0.51461	15.117	5.45396	2.21197	42.4893	75.0769	1.48592	19.1313	3.7471	0.458363	5.4011	IgG_1	IgG
IgG_1_1687	5.03856	3.58717	52.2423	2.74008	3.65806	1.11108	1.03023	7.40183	1.60933	22.6022	1.62675	0.970743	2.91491	25.5427	8.96291	1.37533	1.16086	1.52622	1.74422	5.93785	8.20546	0.567016	11.6454	IgG_1	IgG
IgG_1_1688	4.31649	2.89788	22.8145	1.7045	2.8421	0.870497	0.659943	4.43981	1.36987	26.4946	0.793909	0.276147	0.672573	30.7345	6.12997	2.2527	12.7041	26.7404	1.86543	10.4	4.42604	0.554984	6.74978	IgG_1	IgG
IgG_1_1689	3.98053	4.43944	116.397	4.4045	5.0833	1.88304	1.16614	9.68748	2.94803	14.8092	1.48568	0.0750117	1.12699	5.9177	8.80798	2.72856	1.41865	1.97513	1.96931	0.928035	3.64452	0.72306	9.29003	IgG_1	IgG
IgG_1_1690	3.15792	2.18388	24.0412	1.55769	2.62433	0.810337	0.588762	3.22175	1.27414	15.73	0.717875	0.156128	0.49557	11.7514	4.78083	1.83299	1.47065	2.57623	2.38403	12.0069	3.05568	0.397179	8.16766	IgG_1	IgG
IgG_1_1691	3.19232	2.45979	31.9788	1.51915	2.81931	0.952636	0.642721	3.38505	1.21085	12.638	0.811553	0.203957	0.53234	4.69992	4.46664	1.97531	1.215	1.75288	2.19257	4.24102	2.9211	0.590086	6.36008	IgG_1	IgG
IgG_1_1692	7.47866	4.75905	38.9952	2.45833	2.9174	1.17276	0.672018	3.47513	1.48054	19.8082	1.19574	0.212833	0.755521	22.8477	5.89627	2.86799	66.4325	123.756	1.37835	2.54285	16.9024	0.816948	7.78037	IgG_1	IgG
IgG_1_1693	3.02603	2.39563	26.5443	1.49179	2.05769	0.592304	0.49473	3.20518	1.14195	14.2652	0.518704	0.205209	0.273702	17.2825	5.61069	2.24403	1.62046	2.62162	2.14119	3.81416	3.83193	0.261201	5.25741	IgG_1	IgG
IgG_1_1694	2.23709	2.20731	41.0932	2.32912	2.9272	1.20536	0.796823	4.90267	1.29218	47.042	0.443633	0.361284	1.14832	6.98299	5.05518	2.70994	1.24286	2.13983	1.5062	1.40277	2.69207	0.364263	8.70326	IgG_1	IgG
IgG_1_1695	3.2985	2.46257	34.358	1.64962	2.62171	0.594339	0.564905	3.40968	1.767	33.8606	0.659843	0.195677	0.548433	10.9742	6.21924	1.92805	0.746666	1.1195	1.62641	5.27552	3.9733	0.436178	6.31649	IgG_1	IgG
IgG_1_1696	6.28845	2.87546	35.1189	1.77561	2.61711	0.961628	0.641562	3.32708	1.45122	18.6597	0.768942	0.207842	0.664264	13.1582	4.9936	2.10936	21.662	34.4253	1.3765	3.50737	4.26586	0.424546	6.55854	IgG_1	IgG
IgG_1_1697	5.79866	2.71597	23.4743	1.68192	3.1623	0.738076	0.44853	4.00371	1.33539	26.6836	0.820595	0.142938	0.684255	26.3106	6.5078	2.49913	1.37073	1.41865	1.4051	1.66335	3.50345	0.512974	14.0263	IgG_1	IgG
IgG_1_1698	3.43924	2.00135	19.0157	1.30331	2.64427	0.693754	0.449406	3.75079	1.69335	13.081	0.515251	0.128773	0.77725	9.74094	5.37166	1.90597	0.680103	0.947609	1.73555	4.32444	3.57427	0.416614	4.42467	IgG_1	IgG
IgG_1_1699	6.20735	2.95037	48.3436	1.90289	3.6095	1.2111	0.709689	4.62312	1.75948	20.8743	0.815835	0.193421	0.592755	14.9623	5.7579	2.51985	1.21089	1.38239	1.32739	1.7606	3.38698	0.547519	10.5277	IgG_1	IgG
IgG_1_1700	4.97087	2.46822	31.7538	1.62905	2.83534	0.974818	0.463387	4.1091	1.33315	14.3313	0.861109	0.125078	0.549065	28.1693	5.42603	2.08143	8.44642	15.307	1.82809	2.70358	3.13729	0.435478	4.87269	IgG_1	IgG
IgG_1_1701	2.50856	2.43734	30.8979	1.90678	2.79901	0.801167	0.355285	3.41709	1.61026	12.6286	0.872786	0.90248	1.34828	10.422	5.59662	1.97433	1.48429	1.70754	1.90479	1.41132	4.2473	0.346495	5.24842	IgG_1	IgG
IgG_1_1702	3.36501	2.77222	33.2033	1.58447	2.9257	0.846163	0.620651	4.0325	1.24731	14.2463	0.878308	0.11462	0.55565	15.0111	4.98811	1.9695	5.39871	8.276	2.14935	7.86936	3.3836	0.293971	4.7422	IgG_1	IgG
IgG_1_1703	6.48272	3.09358	29.9411	1.54525	3.28743	0.944605	0.785949	5.40597	1.42397	14.1952	0.858951	0.274806	0.742312	9.30047	8.21816	3.0163	15.1458	29.2763	2.06871	13.8445	3.64682	0.450034	4.82534	IgG_1	IgG
IgG_1_1704	5.84211	2.90282	24.2278	1.6871	2.7804	0.96435	0.56865	3.17197	1.55865	12.3079	0.867862	0.175797	0.592121	22.1013	5.61153	2.57988	34.9967	76.628	1.6033	2.4166	3.0782	0.575624	6.24634	IgG_1	IgG
IgG_1_1705	2.27738	2.37674	21.6246	1.13394	2.79303	0.605074	0.284759	3.08311	1.0641	18.8984	0.573726	0.187786	0.527166	4.32175	4.56763	1.58015	0.488177	0.751358	2.38727	3.12287	2.75342	0.174071	6.37027	IgG_1	IgG
IgG_1_1706	4.14123	8.82554	9.22867	1	7.59505	0	0	13.826	0	11.2162	1	0	0	22.1804	3.03092	6.35746	285.276	588.361	2.63028	0	3	0	5.94471	IgG_1	IgG
IgG_1_1707	2.98807	3.11871	65.2267	2.91367	4.2491	1.29778	0.738526	13.9057	2.48393	15.1962	1.25357	0.217031	0.993768	6.27999	9.94324	2.33641	0.79528	1.49275	2.02083	1.65629	4.57678	0.402753	9.08589	IgG_1	IgG
IgG_1_1708	4.04412	2.54419	27.7846	1.48747	2.84537	0.67438	0.507935	3.54825	1.46664	10.3335	0.823822	0.170109	0.554299	13.7632	5.69805	2.11727	1.59384	2.83706	1.63401	1.82871	3.83869	0.487159	4.63943	IgG_1	IgG
IgG_1_1709	7.57154	3.71877	18.5262	1.41934	2.1024	0.888549	0.420422	3.46993	1.08322	18.849	0.820586	0.149802	0.56581	15.3912	5.39151	2.70504	82.4364	181.951	1.35786	4.9052	2.34432	0.383642	4.76318	IgG_1	IgG
IgG_1_1710	3.25502	2.55591	27.9398	1.74337	2.53824	0.829183	0.487277	4.02625	1.56532	11.5394	0.668129	0.2077	0.494178	10.6643	5.43647	2.08669	1.96137	3.459	2.08231	17.1286	4.34404	0.505956	6.29906	IgG_1	IgG
IgG_1_1711	5.83565	3.24193	22.2635	1.54926	2.96211	0.917888	0.570006	6.0097	1.30738	16.2345	0.683399	0.203452	0.720804	6.79073	5.70792	2.32737	49.3676	84.8019	1.65481	5.24854	3.13393	0.439346	10.8707	IgG_1	IgG
IgG_1_1712	7.36433	4.26254	47.7189	2.59213	3.14861	1.4263	0.682955	3.95869	1.33386	25.0455	1.14033	0.251818	0.703005	16.1398	5.42468	2.95648	75.0378	136.834	1.3546	2.68329	13.9184	0.563218	8.37014	IgG_1	IgG
IgG_1_1713	4.08307	3.45668	38.0459	2.53351	3.20333	0.399792	0.337667	4.01767	0.869924	22.5343	0.62205	0.19096	1.31238	10.4412	4.64688	1.91481	2.3902	2.63243	1.67178	1.91784	15.6837	0.623628	4.44607	IgG_1	IgG
IgG_1_1714	3.96932	3.22033	57.4935	2.8871	4.13093	1.52457	1.02984	5.97324	1.22165	19.8614	0.932864	0.250558	0.884559	13.1103	5.2188	1.98833	2.02105	3.64841	1.73651	1.29494	18.7283	0.688138	10.0079	IgG_1	IgG
IgG_1_1715	5.92119	3.35272	33.6916	1.89676	2.85426	0.930391	0.624556	4.10575	1.51302	17.7784	0.85431	0.24708	0.530358	21.9119	6.74624	2.46728	20.4772	39.924	2.11112	1.94606	5.49631	0.469917	6.37554	IgG_1	IgG
IgG_1_1716	4.05247	2.05573	26.0957	1.81155	3.11631	0.754301	0.855225	5.26167	1.57814	19.8716	0.823559	0.202753	0.675872	15.4916	5.19468	2.40896	0.890927	1.01027	1.97198	1.54698	4.82376	0.340088	8.59214	IgG_1	IgG
IgG_1_1717	4.64965	3.05239	32.8726	2.001	3.67529	0.864624	0.450566	4.92288	2.25567	8.08128	0.948253	0.160313	0.740623	18.7344	6.82351	2.6855	3.20108	5.39644	1.7895	2.62317	5.24906	0.505553	5.43105	IgG_1	IgG
IgG_1_1718	3.47491	2.98308	41.4612	2.58357	2.88411	1.17141	0.736974	4.52859	1.99652	15.4007	1.00604	0.411231	0.702045	18.1935	7.0194	1.99459	0.84774	1.14408	2.00524	2.59057	4.39662	0.527918	6.31718	IgG_1	IgG
IgG_1_1719	3.80881	1.87281	14.8998	1.17249	3.15378	0.654556	0.153846	2.93597	0.9	15.481	0.677079	0.141286	0.435698	5.15059	4.12795	1.38333	1.69087	2.86909	2.85685	1.1981	4.17621	0.400385	4.76185	IgG_1	IgG
IgG_1_1720	2.8452	2.25042	13.561	1.31394	3.12984	0.933461	0.364146	3.6201	1.20024	14.4394	0.644797	0.152831	0.444894	4.09003	4.5331	1.70179	1.56039	3.1388	2.02346	8.48356	3.49042	0.431568	8.9973	IgG_1	IgG
IgG_1_1721	6.23544	2.9398	22.8077	1.38379	2.51025	0.903544	0.459639	2.97822	1.44676	13.4857	0.951997	0.217886	0.58625	24.7131	5.58868	2.27998	19.4597	42.8917	1.66089	2.99321	3.28019	0.39066	4.62661	IgG_1	IgG
IgG_1_1722	2.97034	2.67862	22.2064	1.35728	2.97483	0.56883	0.584515	4.73901	1.15194	15.5638	0.598684	0.147757	0.461091	3.45018	4.90938	1.33144	2.62217	6.59131	2.39652	4.63459	3.31443	0.390849	5.36678	IgG_1	IgG
IgG_1_1723	4.33508	2.54946	30.7218	1.5621	2.54587	0.628142	0.559347	3.51897	1.39442	20.5103	0.530926	0.248926	0.632424	21.7682	5.45194	2.26093	1.28167	1.50038	1.59501	4.23186	3.37072	0.370326	5.39155	IgG_1	IgG
IgG_1_1724	4.582	2.799	29.8075	1.82393	2.96473	0.661685	0.594352	2.80571	1.24342	21.7392	0.858817	0.189257	0.728374	9.95185	5.32836	2.37959	41.2255	78.7593	1.5814	6.88588	2.77392	0.3335	4.69649	IgG_1	IgG
IgG_1_1725	2.76895	2.69829	21.4483	1.4229	2.82597	0.74095	0.518418	3.08588	1.46449	15.7043	0.78546	0.190596	0.496348	6.37164	4.86467	1.83255	13.4376	29.6871	2.31721	12.7528	3.29549	0.379447	7.50959	IgG_1	IgG
IgG_1_1726	8.71236	2	73.3192	2.14588	4.51486	0	1.71768	1.81884	4.82788	0	0	0	3	8.65633	2.67394	1	2	6.56968	3	1.28073	4.8112	0	1	IgG_1	IgG
IgG_1_1727	8.61805	4.92248	30.7134	1.95913	2.53871	0.947452	0.494252	3.75134	1.59822	24.8996	0.894334	0.262067	0.909983	15.2633	5.92618	3.04294	72.0291	141.996	1.31205	2.50039	4.30716	0.331073	7.05916	IgG_1	IgG
IgG_1_1728	3.02928	2.58912	29.748	1.6127	2.86532	0.69165	0.698644	4.96327	1.17853	13.8908	0.830941	0.152365	0.634653	7.01638	5.34951	1.81399	2.02321	3.56849	2.06994	8.40876	5.11912	0.451441	9.44048	IgG_1	IgG
IgG_1_1729	5.54423	5.96769	70.56	3.4423	4.31106	1.79848	0.68899	7.52573	1.76551	20.628	1.56791	0.290306	1.17835	5.05627	7.05677	2.41603	53.8865	106.286	1.78034	3.01231	50.5536	1.09872	7.34548	IgG_1	IgG
IgG_1_1730	4.50735	2.97175	30.7266	1.96512	3.47949	0.917122	0.603142	4.05107	1.42508	13.1361	0.785376	0.201061	0.505975	16.1785	6.05778	2.11027	1.93289	4.10694	2.11017	3.8249	7.23749	0.506254	5.43893	IgG_1	IgG
IgG_1_1731	3.46305	2.36172	28.8965	1.82102	3.2273	0.746202	0.625043	4.25377	1.3923	17.7586	0.645384	0.270231	0.657925	12.2343	5.54167	2.12473	0.701222	0.86852	2.29272	9.19516	3.99742	0.502591	5.82906	IgG_1	IgG
IgG_1_1732	4.48755	2.11182	20.9154	1.25067	2.21179	0.819798	0.609588	3.05229	2.19806	15.0128	0.549186	0.232734	0.401419	16.8573	4.31449	2.33849	0.932949	1.18063	2.82794	13.8982	3.38395	0.459317	4.34814	IgG_1	IgG
IgG_1_1733	3.21222	1.9892	23.2408	1.54458	3.04019	0.753513	0.441795	3.48751	1.44984	13.8423	0.558159	0.149562	0.500142	13.2813	5.51136	1.79319	0.607891	0.899211	2.00818	7.72714	3.81059	0.507224	5.48356	IgG_1	IgG
IgG_1_1734	4.53249	2.0629	26.0781	1.48318	2.60354	0.752488	0.575637	4.06719	1.1492	19.1122	0.528515	0.13201	0.439505	12.0921	4.24722	1.60219	1.0444	1.19026	1.515	1.39818	2.87667	0.331531	5.51742	IgG_1	IgG
IgG_1_1735	2.34505	1.99647	18.8148	1.20327	2.8648	0.598663	0.662823	5.87297	1.00862	20.2617	0.726765	0.116529	0.461453	4.83078	4.80779	1.38327	0.834312	0.722468	2.83105	0.920998	2.96114	0.326959	5.26467	IgG_1	IgG
IgG_1_1736	3.48985	2.38559	17.105	0.879378	2.05644	0.57338	0.420199	4.16708	0.898253	8.13906	0.570061	0.178445	0.453317	17.425	4.39542	2.47229	6.86719	11.009	1.45117	1.65549	2.78096	0.455541	5.78831	IgG_1	IgG
IgG_1_1737	4.29284	2.90838	52.4614	2.40053	3.21461	1.10045	0.526183	5.97014	1.78806	20.2637	1.04573	0.155128	0.585584	7.4907	6.42267	1.48522	4.71862	9.00432	1.76371	10.4505	2.99938	0.818594	6.77262	IgG_1	IgG
IgG_1_1738	4.31941	3.0811	36.5495	2.30923	3.10762	1.01327	0.707475	5.38168	1.66967	10.7377	0.692158	0.155513	0.697712	13.3322	7.00804	2.43042	6.99575	18.3663	1.80107	4.13067	7.89892	0.395262	5.77592	IgG_1	IgG
IgG_1_1739	5.54204	3.67076	48.2383	2.20071	2.9743	1.06319	0.660466	5.46988	1.41829	18.3572	0.904638	0.18157	0.583627	11.6742	5.02473	2.29927	26.4457	56.5464	1.69747	1.5965	3.20206	0.466623	6.79134	IgG_1	IgG
IgG_1_1740	1.22762	0.970563	16.7495	0.735247	1.43052	0.349602	0.295988	1.44156	0.808697	9.41893	0.30834	0.075	0.470108	1.95561	2.38884	0.98775	1.1692	2.39588	0.829294	1.28822	1.23198	0.547915	4.11889	IgG_1	IgG
IgG_1_1741	4.56257	3.89331	40.9494	2.21988	3.03536	1.40157	0.64733	5.37367	1.63599	14.6444	0.818101	0.576357	0.416023	9.32415	6.44074	1.97511	1.13425	2.70834	1.63622	1.18078	3.14315	0.430937	10.9398	IgG_1	IgG
IgG_1_1742	3.60283	2.92284	48.0716	1.97394	3.2449	0.749507	0.71511	6.05116	1.63242	27.2201	0.721384	0.213664	0.800932	9.53911	6.6816	1.98885	0.800833	1.35352	2.02281	1.30778	2.62017	0.437169	7.81281	IgG_1	IgG
IgG_1_1743	3.08549	2.21311	31.3183	1.66075	3.02147	0.953744	0.666869	4.27996	1.8037	26.9698	0.763364	0.278121	0.575562	4.50691	4.64799	1.4544	0.61954	0.931007	1.36444	0.872279	2.51247	0.37023	8.57696	IgG_1	IgG
IgG_1_1744	7.12686	2.37429	39.6407	2.11078	3.75551	0.721527	0.670409	5.25521	1.39239	32.6161	0.771169	0.159755	0.562569	12.0412	5.79894	2.11547	1.0857	2.45785	1.19307	1.61476	2.8734	0.348035	13.972	IgG_1	IgG
IgG_1_1745	8.12322	4.28455	36.3841	2.0142	2.62697	1.37893	0.620323	4.18271	1.62649	23.4052	0.966235	0.227238	0.558107	20.6006	5.89843	3.27511	88.0327	191.942	1.37012	3.89804	3.46371	0.638975	6.42557	IgG_1	IgG
IgG_1_1746	3.80387	3.18392	33.3924	1.77366	2.95603	0.971878	0.643235	3.22878	1.46409	11.7162	0.773283	0.182771	0.537988	18.2185	5.18409	2.18125	28.6169	53.2694	2.2003	4.24973	3.03136	0.423063	6.18986	IgG_1	IgG
IgG_1_1747	6.06065	3.82365	26.2819	1.43135	2.87713	0.999188	0.561168	3.94769	1.82656	20.3995	0.848004	0.175734	0.778212	12.4654	5.44457	2.16326	44.4229	93.069	1.73858	3.87108	4.62769	0.480941	5.75627	IgG_1	IgG
IgG_1_1748	3.07261	2.77497	29.6321	1.85974	2.99958	0.821421	0.815457	5.63058	2.47791	16.6487	0.978889	0.322255	0.8103	15.0859	6.22873	2.30274	9.00716	12.8914	1.96237	1.87166	3.21586	0.400571	8.98673	IgG_1	IgG
IgG_1_1749	3.40085	1.59062	11.4919	1.13216	2.27803	0.401122	0.286326	1.75749	0.796889	13.7758	0.642143	0	0.322133	19.8894	4.00783	1.57627	0.987393	1.06365	1.71177	6.16002	3.1695	0.213521	4.42048	IgG_1	IgG
IgG_1_1750	6.58145	1.57244	7.28045	0.867659	1.59111	0.462066	0.28739	1.77317	0.674901	29.1206	0.412721	0.0689655	0.241379	22.333	3.75447	2.22517	1.41423	1.97307	0.909974	1.55626	3.05965	0.137931	4.81321	IgG_1	IgG
IgG_1_1751	3.47226	3.32614	64.0308	3.73249	3.40586	7.73234	0.88636	12.4066	1.90619	13.0628	1.08424	0.130435	0.485292	6.7879	8.6709	3.04449	0.763652	1.19282	1.62657	0.912448	3.88642	0.76797	9.92646	IgG_1	IgG
IgG_1_1752	3.06194	1.88781	10.4858	0.698474	2.22648	0.723402	0.494931	3.4893	0.97867	21.0529	0.882304	0.0149254	0.238552	12.3345	3.69678	1.69827	0.726166	0.587497	1.55053	12.8383	3.25225	0.221429	4.02253	IgG_1	IgG
IgG_1_1753	4.2171	2.61046	34.3734	1.87826	2.88847	0.903824	0.567444	4.34783	1.55457	19.0988	0.842221	0.657031	1.21376	12.5684	6.7299	2.44246	1.07795	1.33801	1.86159	1.40254	4.04991	0.410141	6.43193	IgG_1	IgG
IgG_1_1754	2.39426	2.24355	22.2502	1.22775	2.93276	0.843553	0.449241	5.36228	1.49967	9.0657	0.745331	0.158985	0.525682	6.47926	4.88855	1.8201	0.995759	1.58245	3.14813	0.874248	2.90724	0.34316	5.32569	IgG_1	IgG
IgG_1_1755	2.68504	1.80353	22.4533	1.06864	3.11224	1.31003	0.533088	7.6385	1.1683	11.1726	0.509168	0	0.625358	2.73185	5.69237	1.4152	0.627198	2.26729	2.49567	2.38568	1.78358	0.145695	3.39752	IgG_1	IgG
IgG_1_1756	3.62173	2.1688	33.9157	1.51456	2.4388	0.786862	0.551993	2.99418	1.33355	13.7802	0.579987	0.181709	0.428451	6.24204	4.29601	1.42026	0.733287	1.09895	1.63816	7.39517	2.68264	0.312903	5.18113	IgG_1	IgG
IgG_1_1757	5.62272	3.82564	52.1942	2.6912	3.40977	1.29189	0.722264	6.16703	1.76084	15.326	0.829473	0.261261	0.756992	11.5301	6.97368	2.7425	44.8183	85.6714	1.96695	3.9013	9.56073	0.74162	4.8804	IgG_1	IgG
IgG_1_1758	3.29097	2.99245	42.2953	2.29289	3.52745	0.972893	0.487744	4.45138	1.40091	9.8382	0.769957	0.131435	0.885779	9.32318	6.00711	2.12275	0.958383	1.33849	2.42978	2.41234	3.37645	0.528983	5.9211	IgG_1	IgG
IgG_1_1759	5.59304	2.80019	27.6729	1.59758	2.90082	0.960926	0.461829	4.13217	1.52961	16.1318	0.83122	0.174336	0.628787	10.1636	5.80663	2.41302	45.8652	92.3088	2.45208	3.66514	3.84121	0.325916	5.41404	IgG_1	IgG
IgG_1_1760	3.21438	3.26007	39.0169	2.21037	3.80626	1.06425	0.593321	7.77998	1.87596	27.7649	0.77781	0.148012	0.597111	10.2322	7.7288	2.0945	5.1904	8.65335	1.85315	4.87852	4.58698	0.573806	14.5135	IgG_1	IgG
IgG_1_1761	4.96338	2.70063	36.2583	1.90943	2.76476	1.04447	0.600039	4.11645	1.22483	16.891	0.530906	0.167704	0.583044	12.4284	5.43148	1.90072	1.18971	1.59255	1.81679	6.11177	2.9223	0.383881	5.6813	IgG_1	IgG
IgG_1_1762	4.24446	2.60212	61.0548	2.29526	2.61106	1.15567	0.611871	4.31359	2.62906	23.3727	0.702756	0.229836	0.773167	14.9017	5.15638	2.34569	6.56402	10.6759	1.51039	1.45936	2.8292	0.349456	7.64324	IgG_1	IgG
IgG_1_1763	4.665	3.27357	37.5324	1.6363	3.79712	0.822098	0.776589	6.90969	1.3524	35.1705	1.00666	0.19169	0.761217	14.3961	7.22861	2.11082	1.0117	1.43501	1.24924	0.910447	3.29514	0.452011	7.10628	IgG_1	IgG
IgG_1_1764	4.77375	2.90258	35.7613	2.13144	3.31587	1.12633	0.739042	4.07081	1.82768	12.0405	0.905153	0.284798	0.596411	17.7183	5.14398	2.05805	9.39546	20.8876	2.53082	2.49754	3.64424	0.246907	4.86645	IgG_1	IgG
IgG_1_1765	5.10627	2.42737	13.3216	1.1404	2.3117	0.5109	0.596032	3.00783	0.927835	15.3656	0.705245	0.131134	0.555791	17.0742	4.40526	2.0859	22.5216	38.4131	2.17183	1.9095	3.2552	0.449806	5.62439	IgG_1	IgG
IgG_1_1766	3.61853	2.04382	20.8308	1.30488	2.94019	0.597209	0.480091	3.30008	1.26564	16.6215	0.636792	0.154267	0.467989	10.7536	4.14438	1.47967	4.00909	8.64303	2.34805	1.52751	5.25678	0.403744	5.10278	IgG_1	IgG
IgG_1_1767	2.78168	2.55847	50.2554	2.66925	2.79453	1.09345	0.560641	5.28663	1.29183	9.92544	0.765611	0.201563	0.657614	6.26714	5.56467	1.73771	1.56038	2.23643	1.84154	20.8492	3.54978	0.487053	4.93768	IgG_1	IgG
IgG_1_1768	3.60433	3.06098	91.673	3.49192	4.30494	1.6663	1.26617	6.18308	2.34246	19.4267	0.789505	0.39492	1.08303	10.3584	8.75357	2.80081	1.59592	2.05874	2.0688	1.88184	3.86671	0.576125	7.06195	IgG_1	IgG
IgG_1_1769	2.22342	2.29412	19.8026	1.31865	2.81469	0.660777	0.471805	3.5315	1.18717	13.9247	0.72725	0.21874	0.429245	8.67079	5.28599	1.58926	1.04741	1.91664	2.41565	9.798	3.52694	0.327023	6.57372	IgG_1	IgG
IgG_1_1770	3.32222	2.55652	32.2393	1.86727	2.90261	1.37104	0.462736	4.9041	1.22793	17.1743	0.908957	0.390476	0.931263	11.4053	5.66622	1.71548	1.73747	2.65416	1.9781	9.2158	4.44567	0.37248	6.00814	IgG_1	IgG
IgG_1_1771	3.65733	2.02621	28.9976	1.53503	2.52962	0.766715	0.614485	6.83036	1.20169	16.7834	0.625188	0.161424	0.532091	10.3513	5.10993	2.00244	1.00877	1.63383	1.84905	1.94051	2.63044	0.389105	4.69211	IgG_1	IgG
IgG_1_1772	3.55896	2.20874	22.9701	1.31118	2.40079	0.588391	0.567096	2.70504	1.36288	11.0133	0.688309	0.147199	0.437745	13.8273	4.24517	1.81086	15.3735	25.0319	2.50397	5.26245	2.78764	0.27753	4.64555	IgG_1	IgG
IgG_1_1773	5.55254	3.36042	19.405	1.44572	2.7165	0.810818	0.539931	3.44466	1.19057	17.8563	0.724333	0.241459	0.581686	12.6317	5.08316	2.10253	47.16	86.6213	2.10284	2.79145	2.77285	0.432183	8.09206	IgG_1	IgG
IgG_1_1774	3.2909	2.13256	18.4259	1.30273	2.82392	0.741617	0.547407	3.40242	1.16773	18.0717	0.896955	0.136319	0.525605	9.22458	5.20771	1.53206	1.11553	1.73506	2.51374	12.4982	3.03605	0.31535	6.66957	IgG_1	IgG
IgG_1_1775	3.71877	3.06079	59.6265	2.35179	4.08671	0.859879	0.624642	8.72	2.21287	15.1729	0.74362	0.391836	0.393065	23.0307	7.42551	2.20858	0.938986	1.44366	1.34023	1.41457	3.4177	0.15756	6.11138	IgG_1	IgG
IgG_1_1776	3.33328	2.23945	17.7223	1.55447	2.36667	0.626119	0.466452	4.522	2.14611	12.015	0.622008	0.0858929	0.294418	12.6481	5.23244	1.91708	0.867691	0.852756	1.34724	6.75845	2.48813	0.322546	4.5526	IgG_1	IgG
IgG_1_1777	4.78221	3.15463	34.6742	2.03914	2.93013	1.01199	0.654357	3.49629	1.68211	13.8794	0.685617	0.168839	0.727816	19.9711	5.78697	2.29397	31.6513	63.6504	2.67895	5.79523	3.22398	0.428479	5.42721	IgG_1	IgG
IgG_1_1778	4.44265	2.34058	42.3275	2.3709	3.91141	1.00038	0.774276	5.25735	1.55838	24.8268	0.671643	0.362188	0.307004	19.0614	5.97926	2.55996	4.63325	5.30454	1.28593	2.47743	3.33025	0.244096	5.15866	IgG_1	IgG
IgG_1_1779	5.20781	3.02412	17.6163	1.33215	2.44805	0.596665	0.509701	2.20847	0.883814	5.71335	1.23865	0.0631106	0.34885	4.15675	3.54076	1.278	1.4046	3.3532	2.15431	1.43838	2.77421	0.520671	2.86425	IgG_1	IgG
IgG_1_1780	3.74941	2.57107	56.9295	2.08284	2.59417	0.917281	0.556107	6.24926	1.43445	26.572	0.79921	0.161874	0.511599	4.54884	5.62652	1.78579	0.654671	0.856578	1.17321	1.06536	2.63995	0.284403	11.1492	IgG_1	IgG
IgG_1_1781	3.17273	2.34397	19.7611	1.32928	2.81364	0.891749	0.517078	2.67086	1.30833	11.541	0.548686	0.152022	0.497449	14.1621	5.09761	1.87439	0.777727	1.33306	2.31095	2.86132	2.93462	0.377201	5.70691	IgG_1	IgG
IgG_1_1782	6.36542	4.03514	25.006	1.57136	3.11869	0.83846	0.498814	4.14255	1.2421	15.6561	1.14592	0.11804	0.48432	5.9702	5.44167	2.29424	79.1442	173.523	2.4697	2.49162	3.78409	0.563884	5.63288	IgG_1	IgG
IgG_1_1783	3.80133	2.53028	21.9939	1.53727	2.57377	0.809609	0.686884	5.10992	2.8166	19.4024	0.782433	0.266472	0.465643	12.8032	6.25898	2.13415	1.07981	1.18738	1.36845	1.51132	2.80964	0.299949	8.9938	IgG_1	IgG
IgG_1_1784	7.17884	3.03676	17.9077	1.42728	2.06656	0.724585	0.446673	2.41394	1.29219	14.7421	0.672116	0.148549	0.523388	15.3541	4.07223	2.32268	46.4141	85.8492	1.18759	13.2856	2.78688	0.44229	4.22368	IgG_1	IgG
IgG_1_1785	6.6814	3.88681	49.643	2.87614	2.7333	1.12157	0.509754	4.55768	1.23823	27.5919	0.92378	0.253009	0.981632	11.2628	6.5614	2.45255	51.4768	112.999	1.54551	1.98684	2.84114	0.603339	11.8776	IgG_1	IgG
IgG_1_1786	4.99072	3.10333	31.331	1.88126	2.80711	0.95363	0.607472	3.88421	1.35507	16.6147	1.00088	0.196573	0.554522	10.4959	5.21048	2.12906	41.5582	80.3363	1.83871	16.8545	5.16588	0.4154	5.8227	IgG_1	IgG
IgG_1_1787	3.51788	2.27484	30.2518	1.61303	2.43024	0.872745	0.494708	3.04373	1.12628	12.7024	0.671303	0.185695	0.4617	9.06263	4.17994	1.71479	1.50939	2.18979	1.78039	18.7328	3.39254	0.355858	5.59073	IgG_1	IgG
IgG_1_1788	2.38123	2.60456	73.9826	3.00904	3.69519	1.53739	0.856867	5.36424	1.53427	18.7224	0.935015	0.221554	0.735084	8.16481	6.29837	1.94721	1.75985	2.97912	2.32045	3.77357	5.39039	0.393308	7.5603	IgG_1	IgG
IgG_1_1789	3.87596	2.65792	49.0537	2.30187	3.14848	1.19487	0.6214	7.38522	1.46415	13.7389	0.892682	0.203884	0.679403	11.9867	5.85822	1.86829	4.08344	9.10139	1.87571	9.53288	3.85426	0.466129	5.0945	IgG_1	IgG
IgG_1_1790	2.82855	2.02568	19.2434	1.42591	3.14267	0.706313	0.615051	5.85398	1.2982	23.7597	0.67425	0.178893	0.631616	6.40704	5.67436	1.89957	0.840213	0.946352	2.26698	4.95757	2.97069	0.252537	4.74887	IgG_1	IgG
IgG_1_1791	3.14009	2.64033	26.4885	1.3521	2.68909	1.00878	0.497342	4.26119	1.11729	18.0559	0.726921	0.219816	0.469466	10.4513	5.0061	1.67546	13.8704	29.3911	1.94849	39.4732	3.10896	0.5011	5.05646	IgG_1	IgG
IgG_1_1792	4.22751	1.97014	51.0554	1.8389	3.4095	0.778879	0.714643	3.34482	1.17279	27.1484	1.06461	0.358836	0.490984	6.72956	4.08557	1.82202	0.719582	1.28961	1.1707	1.17512	2.38081	0.439108	5.747	IgG_1	IgG
IgG_1_1793	6.48044	2.167	24.9507	1.62415	2.44697	0.62965	0.420427	3.57548	0.905036	15.0624	0.804636	0.265182	0.585751	9.03847	3.82161	2.24128	57.4568	87.9157	0.856769	1.30272	2.36219	0.382455	6.52925	IgG_1	IgG
IgG_1_1794	4.51938	2.29846	19.6692	1.22251	2.33742	0.685519	0.462838	4.37381	1.37825	18.3762	0.603109	0.245271	0.621762	17.0463	4.41352	2.54236	0.630799	0.910828	1.5362	7.98991	2.76844	0.375027	4.63306	IgG_1	IgG
IgG_1_1795	2.37347	2.69654	19.1924	1.3865	3.02795	0.811178	0.431789	4.13208	1.30316	11.584	0.826734	0.283845	0.742926	10.3082	5.07307	1.73022	1.27023	1.75413	2.59161	11.57	14.1955	0.522212	6.46722	IgG_1	IgG
IgG_1_1796	3.01828	1.74401	15.0251	1.07554	2.86167	0.651678	0.459473	2.47263	1.03197	13.7179	0.53848	0.128482	0.331481	9.23575	4.03347	1.28289	0.583096	0.837896	2.14096	2.0811	2.32772	0.362297	5.42104	IgG_1	IgG
IgG_1_1797	6.05932	3.92464	70.9659	3.05263	2.96015	0.88332	0.498532	4.19284	2.38642	20.6829	1.09162	0.233348	1.06136	20.9091	5.69138	2.66695	21.0193	42.301	1.54059	1.635	3.57018	0.670042	9.03338	IgG_1	IgG
IgG_1_1798	2.04044	1.83984	22.0145	1.321	2.7485	0.727224	0.323558	2.95309	0.930314	9.8349	0.421402	0.219244	0.67405	3.19576	3.86844	1.01708	1.07495	1.19572	2.2355	7.45038	3.54072	0.229313	3.67469	IgG_1	IgG
IgG_1_1799	6.33591	4.18729	27.1491	1.72991	3.06488	1.08105	0.578904	4.3457	1.25979	22.299	0.925299	0.195877	0.629617	12.1505	5.71994	2.43625	80.4044	151.575	1.84826	8.09249	3.78845	0.454412	7.96901	IgG_1	IgG
IgG_1_1800	2.48408	2.25497	21.0793	1.46207	2.50521	0.614646	0.518902	4.15794	1.49547	10.5358	0.702961	0.216559	0.574541	9.19746	5.88239	2.24701	2.59747	3.99308	2.32231	20.0629	2.97332	0.255514	4.9234	IgG_1	IgG
IgG_1_1801	2.73254	2.58353	32.1078	1.55369	2.77042	0.707494	0.514147	4.10446	1.14309	21.7403	0.679179	0.208004	0.460876	5.55239	5.00386	1.70792	7.04199	12.9883	2.14141	4.27785	2.37207	0.271319	7.28369	IgG_1	IgG
IgG_1_1802	5.1375	4.5201	39.487	1.85971	3.00412	1.11706	0.622704	3.95841	1.21908	19.2852	0.851326	0.314171	0.784712	12.6915	6.56092	2.99337	73.2257	179.089	2.04986	2.57359	3.68116	0.526696	5.86464	IgG_1	IgG
IgG_1_1803	3.82629	2.5655	23.9842	1.62849	2.84272	0.863216	0.479184	3.39252	1.29939	15.0688	0.723795	0.21238	0.48667	11.1776	5.22004	2.02656	23.2582	42.3022	2.26336	23.8313	3.03729	0.416558	5.62107	IgG_1	IgG
IgG_1_1804	7.40611	5.03624	23.9062	1.69553	2.7034	1.03838	0.453729	3.43796	1.32748	20.5986	0.853137	0.235146	0.555978	8.23282	5.411	2.52733	62.9255	150.356	1.47801	5.37797	3.62025	0.589592	5.37023	IgG_1	IgG
IgG_1_1805	4.63589	2.68539	16.7342	1.27886	2.2479	0.598619	0.382333	2.44187	0.84267	15.261	0.602342	0.354506	0.743644	35.1426	4.2867	1.6432	2.04765	3.91792	1.64899	2.62122	2.86539	0.259756	5.73591	IgG_1	IgG
IgG_1_1806	2.89946	2.59437	20.4519	0.982416	2.04545	0.595781	0.571549	3.85433	0.965195	13.8207	0.76454	0.155236	0.716768	7.35298	4.09265	1.77017	1.46016	3.64161	2.43197	2.13113	2.45521	0.379591	6.44854	IgG_1	IgG
IgG_1_1807	6.48355	3.23102	41.8714	2.14026	2.22448	1.06483	0.564501	2.71162	1.2543	17.3058	0.769791	0.205828	0.48701	17.7822	4.85549	2.27731	38.3435	74.0045	1.27567	2.27201	3.29096	0.510763	5.75994	IgG_1	IgG
IgG_1_1808	5.13883	2.74707	18.6692	1.14274	2.20129	0.731862	0.468973	2.39463	1.05039	11.0647	0.692709	0.214638	0.464231	13.9867	4.12112	2.31067	50.619	78.3124	1.3973	3.25656	2.44838	0.416354	3.85346	IgG_1	IgG
IgG_1_1809	8.75816	4.47629	26.029	1.68175	2.4179	0.947162	0.379698	2.05606	1.33367	24.4666	0.880675	0.189062	0.608244	13.1876	4.20721	3.08747	96.2087	179.482	1.53023	3.89781	3.17603	0.40345	4.94703	IgG_1	IgG
IgG_1_1810	3.14642	2.87516	56.5565	2.56564	3.56503	1.30498	0.601917	5.79256	1.61908	13.0724	1.08602	1.13022	2.38009	10.068	8.18739	1.95272	2.05297	3.22004	2.11466	13.2086	5.78582	0.490349	7.12744	IgG_1	IgG
IgG_1_1811	4.29811	3.03842	13.1905	1.26319	2.9012	0.466904	0.282771	3.88331	1.13444	5.87228	0.771194	0.272897	0.283331	23.0141	5.15865	2.28585	1.31034	1.73556	1.63305	1.47788	2.62928	0.513723	4.55174	IgG_1	IgG
IgG_1_1812	3.94352	2.39248	22.6009	1.60089	2.8267	0.793896	0.512149	4.59585	1.81979	11.9171	0.614064	0.114603	0.559162	16.2335	5.75663	1.82879	1.095	1.55136	2.1162	20.2401	3.90729	0.416085	5.95298	IgG_1	IgG
IgG_1_1813	4.14628	2.7711	18.9908	1.37315	2.9498	0.926662	0.401928	4.86093	1.34029	14.8759	0.818115	0.210923	0.60483	14.168	5.76362	2.14235	21.7768	42.892	1.81168	9.87621	3.6741	0.440655	6.96373	IgG_1	IgG
IgG_1_1814	4.99034	2.89029	34.2392	2.01793	3.18841	0.984894	0.524979	5.54564	2.47324	14.471	1.02656	0.21964	0.634717	21.5283	6.38643	2.12565	1.49269	2.43684	1.63054	6.47983	3.23212	0.400934	4.73621	IgG_1	IgG
IgG_1_1815	8.89782	3.49939	15.9787	1.45448	1.98931	0.807659	0.570525	2.98589	1.08036	16.8129	0.773621	0.163139	0.4121	27.8694	5.19441	3.13206	84.4993	172.418	1.08674	2.89349	3.40605	0.631634	4.99208	IgG_1	IgG
IgG_1_1816	2.54247	2.2032	30.6406	1.56407	2.87478	0.864521	0.720573	3.21847	1.15879	9.74412	0.71825	0.107901	0.578296	2.59083	4.12237	1.69262	4.90309	10.5596	2.01596	35.6114	2.71692	0.235664	4.45057	IgG_1	IgG
IgG_1_1817	3.89766	2.26406	36.3579	1.90175	2.80951	1.56184	0.471558	3.80759	1.07288	21.0832	0.75787	0.189475	3.03903	13.9442	5.62977	1.75221	4.28381	7.84708	1.16577	5.16701	2.8708	0.806245	4.37075	IgG_1	IgG
IgG_1_1818	3.74288	3.50243	59.9504	2.53945	3.43788	1.15583	0.557708	4.81545	1.34303	12.6768	0.951895	0.247737	0.812279	13.1042	6.15727	2.31052	21.8132	41.8197	2.04863	11.9311	3.66747	0.455127	5.94558	IgG_1	IgG
IgG_1_1819	4.30429	2.48287	36.8248	2.05961	2.9788	0.89898	0.600023	3.54282	1.64835	11.257	0.792755	0.202814	0.644023	18.5243	5.1773	1.96316	11.1968	21.5178	2.28479	2.26031	3.28244	0.36856	5.07016	IgG_1	IgG
IgG_1_1820	2.43739	1.9627	19.231	1.15403	2.36351	0.585595	0.694773	1.28863	0.759495	12.0554	0.432555	0.166667	0.884213	2.92325	4.07697	0.849666	0.73945	0.799563	1.61584	6.90018	3.63562	0.0996863	7.50072	IgG_1	IgG
IgG_1_1821	3.05687	2.28122	32.225	1.84435	2.86652	0.766385	0.417725	3.23234	1.29832	14.7664	0.807295	0.209676	0.687462	6.44135	4.89515	1.7863	2.38221	3.47538	2.08212	21.7844	3.87753	0.365808	5.39965	IgG_1	IgG
IgG_1_1822	5.44575	3.70464	24.0831	1.67961	2.41699	0.920114	0.592503	2.96129	1.36507	15.4141	0.744509	0.223624	0.535279	15.8188	4.9474	2.67365	93.8431	155.373	1.93374	6.31428	8.01698	0.596406	5.36138	IgG_1	IgG
IgG_1_1823	3.366	1.33413	25.8494	1.21434	3.53407	0.648598	0.266544	3.02522	0.964662	3.57618	0.74729	0	0.482319	1.79461	3.86238	1.61641	1.12938	1.83578	3.70879	0.315761	4.43903	0.416638	3.74382	IgG_1	IgG
IgG_1_1824	4.95896	2.47069	23.0631	1.25133	2.40412	0.667718	0.416031	2.17446	1.72404	8.68325	0.66042	0.108059	0.510156	16.0676	4.22533	1.82563	6.09786	14.5085	1.64641	2.03471	3.16997	0.252162	3.77083	IgG_1	IgG
IgG_1_1825	3.19398	3.018	41.1465	2.47266	3.72261	1.03639	0.63152	6.92186	1.53942	13.1961	0.782263	0.208914	0.677453	9.96238	6.34253	2.15404	1.06397	1.93796	2.69839	8.22441	4.04944	0.436135	8.73679	IgG_1	IgG
IgG_1_1826	2.99392	2.67337	27.6489	1.85228	3.15985	0.893938	0.502772	4.79292	1.4495	13.2166	0.760812	0.219351	0.670409	16.9764	6.39281	2.11214	2.91105	4.92997	2.60378	7.33999	3.47457	0.480073	6.37777	IgG_1	IgG
IgG_1_1827	4.56056	4.30207	42.9172	2.50886	3.86519	1.12094	0.873071	7.71826	1.37606	22.6524	1.97734	6.95353	14.038	6.8167	19.7352	2.67289	34.236	73.4619	2.07362	3.50771	13.7593	0.756664	13.914	IgG_1	IgG
IgG_1_1828	3.25117	1.59579	24.0232	1.50342	2.62997	0.832265	0.507428	4.2476	1.08261	14.4576	0.413107	0.1	0.439498	1.93769	4.75593	1.84098	0.71234	1.1591	1.13392	3.97602	3.52144	0.492492	3.51332	IgG_1	IgG
IgG_1_1829	3.64768	2.53917	62.8401	1.92186	3.18578	0.910144	0.903696	7.20301	1.4573	30.8626	0.796273	0.149896	0.68169	3.27229	5.92592	1.87507	1.44826	2.22799	1.59743	1.14948	2.86518	0.347979	12.2302	IgG_1	IgG
IgG_1_1830	3.04077	2.35399	17.4152	1.18273	2.85246	0.66291	0.572584	3.66826	1.25825	8.65381	0.69125	0.234986	0.543078	13.1172	4.91875	2.03394	0.669714	0.874735	2.38321	1.40871	2.86357	0.416414	4.74533	IgG_1	IgG
IgG_1_1831	4.21162	2.14374	20.094	1.0988	2.16299	0.779944	0.474409	2.53274	0.857323	17.6733	0.547425	0.170485	0.423405	19.9982	4.34127	2.09648	1.02707	1.96491	1.60603	4.06296	2.33646	0.203283	4.34136	IgG_1	IgG
IgG_1_1832	3.06244	1.77369	8.20605	0.834479	2.62959	0.414969	0.368544	1.68885	0.825895	16.3045	0.725875	0.255067	0.542718	7.58511	3.34068	1.07245	1.06819	1.15696	2.01489	1.34018	3.01624	0.360624	4.87419	IgG_1	IgG
IgG_1_1833	2.95463	0.96536	13.8461	1.00725	1.40757	0.416979	0.282177	1.67795	0.436798	7.13523	0.273751	0.163902	0.322018	1.80602	1.70909	0.698008	1.49	2.71434	0.634287	0.493806	1.15705	0.256663	3.42387	IgG_1	IgG
IgG_1_1834	5.02174	1.89223	17.203	1.25237	2.14263	0.617433	0.53461	2.64399	1.55677	10.588	0.637327	0.135497	0.366846	17.791	4.30127	1.91833	0.979267	1.45432	1.65348	3.96765	2.64675	0.315391	4.05043	IgG_1	IgG
IgG_1_1835	6.44625	2.37291	23.2496	1.1614	1.94214	0.812845	0.277702	2.78548	1.58174	9.71001	0.390088	0.0876386	0.564226	26.0519	4.89844	1.57473	19.0808	42.1278	0.972195	7.27234	2.52492	0.474221	4.6804	IgG_1	IgG
IgG_1_1836	5.54769	3.12899	57.4316	2.24421	2.66151	1.27438	0.346821	3.13585	1.55264	13.9972	0.949311	0.147495	0.558471	17.7881	4.22604	2.09133	30.5267	58.2479	1.99407	2.18639	3.46311	0.586721	4.47959	IgG_1	IgG
IgG_1_1837	2.51445	2.61794	37.2481	1.74579	3.30104	1.12709	0.630577	4.20642	1.73484	11.9498	0.715788	0.230987	0.77827	9.21837	5.42864	1.94572	1.35306	2.14719	2.50203	3.82714	3.68213	0.480916	5.32719	IgG_1	IgG
IgG_1_1838	4.09791	2.36535	30.592	1.61071	2.47822	0.880869	0.430123	3.40696	1.32442	20.5397	0.614697	0.307463	0.469738	12.9541	4.73693	1.81062	1.74935	2.60278	1.93181	1.71825	2.55973	0.479483	5.87815	IgG_1	IgG
IgG_1_1839	5.76404	4.29772	24.3151	1.53701	2.98571	1.06961	0.577844	4.13879	0.86604	19.9164	0.710689	0.318321	0.785862	18.7107	5.20308	2.74461	66.8861	120.319	1.71564	2.94771	2.94016	0.411131	6.26655	IgG_1	IgG
IgG_1_1840	2.00915	2.42476	23.4505	1.32638	2.94142	0.807189	0.777724	3.53204	1.15754	13.733	0.577965	0.249952	0.520913	4.97816	5.23056	1.91227	0.613601	0.900835	2.93004	1.79346	3.12531	0.399313	7.05957	IgG_1	IgG
IgG_1_1841	5.45372	3.02703	29.0432	1.60219	2.92802	1.09003	0.505183	3.96554	1.24626	22.2076	1.04268	0.192577	0.706895	13.7835	5.53847	2.18931	50.3633	89.3861	1.70276	2.64962	17.7964	0.588101	7.1266	IgG_1	IgG
IgG_1_1842	4.78319	2.74847	23.5457	1.55681	2.62057	0.723621	0.54434	3.00154	0.929809	13.5191	0.846041	0.207995	0.517455	15.9636	4.80916	1.95148	38.366	81.6665	1.86878	2.75149	2.82748	0.373979	7.33743	IgG_1	IgG
IgG_1_1843	3.43816	3.13489	39.9129	2.19979	3.93205	1.11788	0.564992	4.7858	1.57498	13.8009	0.866863	0.23383	0.746716	10.0657	6.4299	1.95694	1.19341	2.00748	2.50903	8.12593	7.11191	0.497513	8.62696	IgG_1	IgG
IgG_1_1844	4.7353	2.64319	71.3964	3.2491	3.05902	1.47273	0.584215	4.29395	1.36872	12.6432	1.03001	0.206196	0.77598	7.2917	4.90765	1.64816	7.83447	12.9712	1.96255	1.77277	3.36595	0.682535	5.09433	IgG_1	IgG
IgG_1_1845	2.74663	1.81246	21.8318	1.19737	2.35534	0.782542	0.408137	2.27866	1.02712	18.3776	0.522016	0.179775	0.502141	9.0665	3.38763	1.6651	0.874158	1.25601	1.72306	1.70288	2.65207	0.274745	3.84195	IgG_1	IgG
IgG_1_1846	4.31007	2.36553	33.5739	1.88712	2.56534	1.03235	0.633902	3.5487	1.58062	12.9047	0.822623	0.285959	0.446752	22.5748	5.3045	2.24413	0.922554	1.38406	1.88601	2.05751	3.03204	0.364322	6.21209	IgG_1	IgG
IgG_1_1847	6.93622	2.43455	12.4385	1.12168	2.45861	0.634201	0.643263	2.26674	1.0636	16.3668	0.511918	0.292329	0.422057	30.8059	5.46947	2.28636	1.22024	1.64274	1.47002	1.7401	2.72966	0.240721	5.01551	IgG_1	IgG
IgG_1_1848	5.04929	2.95955	15.1641	1.1433	1.87201	0.607063	0.374954	1.91853	0.995066	10.7121	0.745466	0.173765	0.421174	18.079	3.57464	2.2194	53.6097	103.523	1.58851	6.92666	2.40442	0.378417	3.3282	IgG_1	IgG
IgG_1_1849	7.24105	3.87003	32.6164	2.06063	2.41744	1.20372	0.496663	3.01039	1.14233	18.2801	0.920123	0.238195	0.660058	25.1334	5.40554	2.72641	78.9644	150.693	1.41198	3.39364	3.0636	0.464373	5.86101	IgG_1	IgG
IgG_1_1850	4.0727	2.62468	30.648	1.61661	3.10572	1.00008	0.447968	3.34252	1.5997	15.9833	0.932775	0.184166	0.670053	10.8394	4.76525	1.90395	13.8463	30.8164	2.23197	1.54566	8.25339	0.402627	4.80401	IgG_1	IgG
IgG_1_1851	3.20871	2.09167	22.1235	1.44424	2.9337	0.786281	0.503276	4.30638	1.19235	17.5332	0.665118	0.153074	0.443507	6.85576	5.30983	2.06546	2.66728	4.3921	2.45862	1.80623	3.11684	0.337059	5.38295	IgG_1	IgG
IgG_1_1852	5.12879	3.02944	23.5733	1.66096	3.01059	0.870969	0.404539	5.0363	1.60137	21.0405	0.750131	0.312064	0.692016	19.9885	6.24942	2.45801	1.2568	1.74046	1.62571	1.25023	3.01854	0.390088	6.02583	IgG_1	IgG
IgG_1_1853	2.40829	1.3823	19.164	1.19577	2.40559	0.861515	0.124892	1.7684	0.982009	32.4269	0.37011	0	0.490955	6.96646	3.1945	1.27377	1.47948	2.15705	1.52569	1.29026	3.443	0.566803	4.15462	IgG_1	IgG
IgG_1_1854	4.25489	2.95943	25.0273	1.4889	3.25871	0.84294	0.460156	4.76771	1.61046	16.7567	0.833684	0.189443	0.633258	12.2331	6.0318	2.19347	12.3935	19.7835	2.27529	18.4392	4.04308	0.49168	7.91336	IgG_1	IgG
IgG_1_1855	4.66582	2.52832	22.1764	1.64229	3.02926	0.81589	0.707152	4.12321	1.52809	26.3735	0.747436	0.206098	0.619802	23.9002	5.97651	2.51521	0.839344	1.00305	1.94979	3.17306	4.26127	0.347761	9.89092	IgG_1	IgG
IgG_1_1856	2.58049	3.19871	47.8793	2.38851	3.52087	1.00654	0.527329	5.51852	1.81934	15.0316	0.893152	0.260454	0.700087	3.70426	5.85823	1.8066	4.97764	11.955	2.40001	14.8754	3.61484	0.398181	10.0223	IgG_1	IgG
IgG_1_1857	3.54258	2.07874	41.1153	1.7619	3.03681	1.08744	0.475301	5.89714	1.01727	18.6537	0.70812	0.100464	0.476144	6.30336	4.98583	1.80781	1.07313	0.833527	1.36285	24.1547	3.9406	0.347335	4.49601	IgG_1	IgG
IgG_1_1858	1.95127	2.75389	38.5602	1.81245	4.16745	0.900832	0.561416	6.662	1.18678	28.2946	0.791418	0.122518	1.13084	2.71778	6.49616	2.83466	1.3378	1.54358	1.8177	47.8289	3.27583	0.290237	5.29318	IgG_1	IgG
IgG_1_1859	3.58684	2.25691	38.1884	2.05231	2.56324	0.721361	0.47512	4.29588	1.34516	19.2304	0.677738	0.188176	0.599713	11.0794	5.48073	2.34274	1.20359	1.40354	3.70394	23.4307	2.92193	0.485756	4.12408	IgG_1	IgG
IgG_1_1860	4.21459	3.07675	23.5445	1.69565	3.14099	0.805848	0.543905	5.11248	1.31876	18.1324	3.96717	0.180287	0.654456	3.54308	4.94547	2.04126	25.3675	48.5977	1.92982	2.62282	4.35753	0.409797	6.84275	IgG_1	IgG
IgG_1_1861	3.21343	2.53515	20.7364	1.40048	2.79342	0.773631	0.505965	3.23909	1.03715	13.1011	0.779404	0.170614	0.465589	10.134	5.16897	2.6372	5.4399	7.36303	1.99466	2.34266	2.50134	0.784752	5.62205	IgG_1	IgG
IgG_1_1862	2.88772	2.94741	75.6931	3.05044	4.06012	1.55315	0.947091	8.23079	1.5384	36.813	0.786479	0.249735	0.511722	7.1513	5.1714	1.94	1.0053	2.03457	1.04112	1.03551	2.77481	0.426598	6.99251	IgG_1	IgG
IgG_1_1863	8.23358	4.25662	58.879	2.31184	2.735	1.19667	0.651665	3.23518	1.91957	15.5468	1.20886	0.213929	0.615657	9.43903	5.03449	3.36403	105.941	204.801	1.07202	4.35546	4.26294	0.501082	5.10515	IgG_1	IgG
IgG_1_1864	2.4571	2.31369	30.1388	1.81448	2.98892	0.731913	0.51113	5.13509	1.31691	14.0579	0.752133	0.186109	0.675657	7.08832	5.47654	1.67049	0.674982	0.922552	2.17175	30.9469	3.05707	0.349569	5.05625	IgG_1	IgG
IgG_1_1865	5.29004	3.3309	15.6121	1.17503	2.32952	0.935451	0.538118	2.54531	1.06406	19.5693	1.17224	0.0384615	0.788833	19.2402	4.79765	2.50784	57.299	98.7678	1.3858	1.25335	2.35495	0.341596	4.81011	IgG_1	IgG
IgG_1_1866	4.12547	3.17212	27.8966	1.84877	2.80326	1.12577	0.740317	3.88427	1.79839	12.3588	0.875918	0.356098	0.965021	23.0387	7.03168	2.32648	10.4504	19.3007	2.11534	8.68601	4.54449	0.439724	5.37673	IgG_1	IgG
IgG_1_1867	5.80958	2.91435	24.0371	1.52601	3.27004	0.688382	0.751713	3.65723	1.48799	10.4928	0.781791	0.0576923	0.390101	18.9994	7.82841	1.75105	2.88124	4.94337	1.82514	1.51416	2.95585	0.372968	5.93291	IgG_1	IgG
IgG_1_1868	5.16074	3.24336	22.5926	1.26723	2.92332	0.654374	0.605964	3.16624	0.886689	35.3406	0.533817	0.084683	0.601236	10.9592	4.70287	1.9392	16.2679	40.2612	1.5953	1.70712	2.69004	0.227029	6.24502	IgG_1	IgG
IgG_1_1869	3.04327	2.13077	26.1676	1.63437	2.06539	0.523831	0.442487	4.13895	1.03599	13.9246	0.739892	0.194599	0.558361	6.56688	3.89761	1.32559	2.02088	5.13006	1.7011	1.20683	2.72155	0.297597	5.6038	IgG_1	IgG
IgG_1_1870	2.62501	2.83644	37.3879	1.85454	3.5519	1.00239	0.49966	6.63339	1.43792	20.081	1.10823	0.20564	0.546388	4.67177	6.16119	1.73754	1.37492	1.94418	2.12335	20.0966	5.34861	0.468772	9.02269	IgG_1	IgG
IgG_1_1871	5.09382	3.84417	20.5189	1.2972	2.46628	0.815501	0.500682	3.26822	1.25849	11.0131	0.947779	0.152659	0.630417	14.7294	4.80495	2.35995	66.1137	138.082	2.15612	11.0524	3.20871	0.53263	4.26724	IgG_1	IgG
IgG_1_1872	2.97352	2.37457	25.1009	1.52854	2.63486	0.758524	0.561533	3.10898	1.43279	13.2465	0.623604	0.242159	0.544271	20.8544	4.70536	1.85179	1.15521	1.72541	2.19731	4.45084	3.13711	0.31758	4.84557	IgG_1	IgG
IgG_1_1873	5.49896	2.22291	14.4841	1.04478	1.87568	0.844124	0.324935	2.79256	1.25791	5.57554	0.446627	0.496815	0.869936	31.807	3.6292	2.85964	0.853873	2.17703	1.7583	2.04122	2.62651	0.316101	3.00875	IgG_1	IgG
IgG_1_1874	4.00127	2.27469	23.0959	1.10002	2.0705	0.741148	0.49741	2.63771	2.0759	15.6376	0.630622	0.221109	0.46356	14.7955	4.82894	2.33001	0.949261	1.64348	2.3843	10.4398	3.01491	0.478364	4.807	IgG_1	IgG
IgG_1_1875	4.06306	2.24737	16.4015	0.975749	2.47908	0.668018	0.613277	3.51611	1.68141	10.6566	0.590159	0.168129	0.507077	6.57057	4.93376	2.00703	9.80316	20.1216	1.91455	13.9845	3.41103	0.425306	4.83337	IgG_1	IgG
IgG_1_1876	3.94871	2.14324	28.9546	1.48437	2.51809	0.848552	0.58338	4.24673	1.37911	27.2343	0.719379	0.233608	0.430628	12.655	5.68931	2.32718	4.73532	5.72537	1.48164	1.41413	3.11033	0.451741	6.516	IgG_1	IgG
IgG_1_1877	2.43674	1.85348	17.1963	1.17118	2.29638	0.761717	0.485764	2.80253	1.03252	20.1925	0.428378	0.260886	0.455709	12.2484	3.47311	1.67044	0.652523	0.897556	1.80656	14.5977	2.81827	0.110086	5.76462	IgG_1	IgG
IgG_1_1878	5.34157	2.59855	29.8825	1.29973	2.71474	0.825464	0.475162	5.16162	1.30544	16.813	0.70104	0.243189	0.523236	20.5903	5.81665	1.99919	1.59439	2.32724	1.40978	2.20024	2.61275	0.445119	4.27181	IgG_1	IgG
IgG_1_1879	6.45505	3.09484	35.4399	2.03888	2.89937	1.18732	0.464362	2.80012	0.882053	27.4935	1.32034	0.235456	0.910328	7.22292	4.42473	3.06049	95.7202	180.019	1.23959	1.50805	2.72698	0.521751	4.20513	IgG_1	IgG
IgG_1_1880	4.3308	2.93773	53.6303	2.38843	3.09972	0.902981	0.739786	4.75121	1.47422	25.2066	0.913592	0.0461538	0.939411	17.5455	5.52558	2.2714	28.6085	54.1065	1.17719	2.21151	3.27821	0.350296	5.8168	IgG_1	IgG
IgG_1_1881	5.76171	3.2477	43.422	1.86969	3.59217	0.907259	0.606742	5.36944	2.03744	25.5468	0.744786	0.192552	0.69297	13.3648	5.87825	2.37256	9.09129	17.057	1.49044	1.92367	2.71905	0.581342	6.26478	IgG_1	IgG
IgG_1_1882	2.80277	2.38781	26.6989	1.49477	3.00833	0.740776	0.470026	4.3861	1.34272	22.2182	0.913658	0.255866	0.592608	5.35759	5.31847	1.69153	4.15986	7.43196	2.20069	4.27664	6.19894	0.335747	9.18897	IgG_1	IgG
IgG_1_1883	3.94773	3.39019	83.612	3.92585	3.64419	1.83116	1.09703	9.91008	2.04295	6.46127	0.967775	0.179121	0.697297	3.19591	8.46692	1.82825	7.55241	11.317	2.02055	3.66919	2.88913	0.537137	14.8744	IgG_1	IgG
IgG_1_1884	4.68631	2.98136	71.061	3.31218	5.04936	1.27858	0.773566	8.96563	2.12323	13.7755	0.516789	0.263915	0.788962	8.22006	7.2723	1.71245	0.929718	1.30276	1.28797	1.16938	3.07615	0.519261	6.98355	IgG_1	IgG
IgG_1_1885	6.02537	2.27628	17.4795	1.2477	2.92297	0.359512	0.266667	4.38145	1.07006	9.20323	1.26675	0.495819	0.443658	19.4796	5.36276	1.9559	0.93571	1.55476	2.64334	36.6997	3.12797	0.170993	4.8342	IgG_1	IgG
IgG_1_1886	4.79879	2.7945	67.3706	2.46566	3.66314	1.51595	0.486166	6.85886	1.37252	17.1789	0.696943	0.264738	0.775128	16.7883	6.77322	2.32426	2.39534	3.19719	1.13349	1.6581	2.4768	0.370264	7.22192	IgG_1	IgG
IgG_1_1887	6.67247	3.33356	29.6479	2.11603	3.06578	1.13892	0.639769	2.98802	2.41544	12.8936	0.923093	0.209946	0.767347	29.1389	5.13322	2.28722	2.27427	3.9273	1.44854	6.09285	23.3188	0.775827	6.54649	IgG_1	IgG
IgG_1_1888	7.42396	3.6362	18.8224	1.62175	2.07705	0.754327	0.553081	3.05054	1.41392	15.8169	0.641169	0.214288	0.411462	13.1891	5.28748	2.07584	57.1626	109.076	1.17611	2.6763	3.30492	0.451566	4.56939	IgG_1	IgG
IgG_1_1889	7.69138	4.28546	37.5878	2.08783	2.76323	0.8986	0.58952	3.28703	1.4961	20.846	0.796628	0.148644	0.643267	10.2119	5.4955	2.5898	99.5012	167.713	1.77446	4.31074	3.58722	0.401122	5.4416	IgG_1	IgG
IgG_1_1890	5.16308	2.7199	26.3221	1.45771	2.6557	1.09782	0.839951	3.97952	0.892741	13.2295	0.836725	0.282565	0.401655	16.4869	5.81918	2.69413	1.25097	1.99685	2.09287	3.59596	3.69474	0.325531	4.07383	IgG_1	IgG
IgG_1_1891	3.82141	2.84994	8.94833	0.763507	2.07536	0.746699	0.74785	2.87732	0.886693	12.3146	0.568	0.151412	1.02839	22.5367	4.52227	1.50842	2.76715	5.10964	1.45549	10.6057	3.33254	0.532206	4.3961	IgG_1	IgG
IgG_1_1892	5.41743	3.02296	40.5469	1.64126	3.39102	1.00163	0.664574	3.52157	1.23748	12.8333	0.669495	0.158954	0.515788	5.54966	5.70938	1.72348	0.737235	1.53576	1.39237	1.5006	4.10152	0.579996	5.54528	IgG_1	IgG
IgG_1_1893	3.45153	2.08788	19.9434	1.29672	2.3504	0.790579	0.562284	2.517	4.2075	9.35992	0.643536	0.241119	0.485122	22.11	4.84008	2.18304	0.740631	1.15737	22.1998	5.01652	3.00837	0.402804	3.67694	IgG_1	IgG
IgG_1_1894	3.71616	2.43753	20.5848	1.52006	2.69273	0.771502	0.547462	4.92092	1.81852	17.5007	0.675465	0.168152	0.589717	14.1783	5.90885	2.09568	5.49216	9.08538	1.99401	1.71537	5.20354	0.335645	7.13605	IgG_1	IgG
IgG_1_1895	2.50224	2.0239	17.7028	1.19111	2.90617	0.792245	0.474978	2.53271	0.870693	12.9485	0.581815	0.187395	0.542792	5.86915	4.31169	1.51415	1.60813	2.45467	2.26395	1.58518	4.05966	0.447457	6.39389	IgG_1	IgG
IgG_1_1896	4.48493	3.6266	54.2878	2.5627	3.77938	1.3576	0.717692	6.39992	1.47414	17.4657	1.34044	0.297513	0.993486	7.01055	6.52035	2.20225	31.9388	63.2241	2.18279	14.03	15.4067	0.682205	8.00152	IgG_1	IgG
IgG_1_1897	4.29905	3.42065	27.5972	1.70989	3.25575	1.01724	0.637273	3.89019	1.36467	19.7357	0.896127	0.141007	0.657674	8.22938	5.47323	2.14163	40.9046	73.7324	2.06187	2.04542	5.21639	0.468926	8.86984	IgG_1	IgG
IgG_1_1898	5.12134	2.4494	48.0054	2.25891	2.72484	0.919935	0.650967	4.36973	1.43754	21.6287	0.771485	0.281085	0.549952	13.1832	4.5457	1.74709	1.34752	1.67407	1.49212	2.53609	2.70346	0.481995	4.99414	IgG_1	IgG
IgG_1_1899	3.66574	3.24872	37.794	1.85672	2.80903	0.991485	0.507747	5.95619	1.38143	18.3207	0.904179	0.200716	0.644788	11.3391	5.94172	2.2234	8.65615	20.4542	1.85092	2.10496	3.05713	0.274692	8.88147	IgG_1	IgG
IgG_1_1900	2.17826	2.5422	35.5028	1.83037	3.00185	0.80261	0.394643	3.4513	1.16443	9.70398	0.774793	0.159825	0.585932	5.30474	4.97147	1.70801	3.08194	5.43563	2.51362	28.3614	5.04753	0.386586	5.36925	IgG_1	IgG
IgG_1_1901	4.42013	4.16795	101.317	3.2084	4.12865	1.72225	1.00658	8.03902	1.58792	17.455	1.16162	0.14663	0.932157	11.1413	8.36787	2.14775	7.3466	12.4187	2.40319	1.98026	4.30259	0.335109	13.9359	IgG_1	IgG
[truncated: 148,883 more rows]
