# Supplementary material for: Anti-CSF-1R therapy with combined immuno-chemotherapy coordinate an adaptive immune response to eliminate macrophage enriched triple negative breast cancers
Source: Nat Commun. 2026 Jan 3;17:1193. doi: 10.1038/s41467-025-67964-2 (PMC12858953; doi:10.1038/s41467-025-67964-2)
Supplement: Supplementary file 19 — Supplementary Dataset 17 [file 41467_2025_67964_MOESM19_ESM.xlsx]

## Sheet: Sheet 1 - Supplementary Dataset
	CD11b	Ly6G	Vimentin	Pan-CK	CD163	CD4	CD8a	CD127	CD11c	CD44	CD244.2	PD-1	FoxP3	F4_80	CD62L	CD86	S100A8	S100A9	PD-L1	Ki67	CD68	Ly6C	B220	sample_id	condition
IgG_1_1	3.29101	2.71114	13.0912	1.13026	2.14384	0.654086	0.452065	3.1382	0.618651	7.08654	0.806737	0.359973	0.674637	12.0583	6.98347	4.50123	7.33476	3.45796	0.756572	1.92532	1.18071	0.667454	1.84661	IgG_1	IgG
IgG_1_2	3.41488	1.89052	16.8724	0.973787	1.5631	0.578046	0.599274	1.80233	0.567469	11.9359	0.646201	0.379066	0.694994	16.5675	6.89273	4.05552	3.79666	2.25689	0.648092	4.21464	1.04042	0.472638	1.47622	IgG_1	IgG
IgG_1_3	1.88958	1.82435	9.94785	0.754224	1.71366	0.918747	0.380157	1.84807	0.404175	3.97006	0.543632	0.394768	0.432593	7.67941	4.77733	2.50416	13.199	7.31496	0.761514	23.6746	0.985675	0.599646	1.31905	IgG_1	IgG
IgG_1_4	2.37184	1.99441	13.7281	0.87102	2.34419	0.593453	0.506724	1.69157	0.62007	6.80959	0.54297	0.290552	0.326833	10.168	5.2208	3.37585	1.49825	0.558909	0.919025	0.865698	1.05075	1.25984	1.37078	IgG_1	IgG
IgG_1_5	4.89942	3.30263	17.3954	0.985216	1.92708	0.544418	0.402821	2.81778	0.617678	9.10802	0.569794	0.389017	0.50865	3.72284	6.96525	3.8775	69.2826	30.3369	0.668156	5.25276	1.05052	1.61492	1.38179	IgG_1	IgG
IgG_1_6	9.90856	9.04175	14.852	1.19438	3.07898	0.558299	0.763995	3.6552	1.12737	11.6206	0.531666	0.695665	0.979758	10.0492	11.3371	7.65391	76.0752	22.4865	0.790644	1.16236	1.67273	4.56285	2.09202	IgG_1	IgG
IgG_1_7	5.7085	3.17265	12.6375	0.910367	1.06279	0.417917	0.27437	2.03327	0.39367	7.6767	0.628396	0.267286	0.312477	7.08177	4.57605	3.36963	77.0746	32.0352	0.53887	2.11581	0.814237	1.11927	1.26313	IgG_1	IgG
IgG_1_8	5.84622	4.07666	25.3682	1.63325	2.81307	0.744219	0.887662	4.10463	1.74155	18.1355	1.11858	0.546481	0.998273	15.6478	13.8496	6.30117	59.4631	24.8136	0.896855	2.87918	1.85244	0.945859	3.54889	IgG_1	IgG
IgG_1_9	3.45169	4.27865	18.9924	1.46813	2.81084	0.540568	0.602253	4.79956	1.02143	8.22398	1.27946	0.59096	1.37773	6.71566	10.7451	4.66527	29.7506	15.7744	1.04624	1.86393	2.08885	1.05915	3.09837	IgG_1	IgG
IgG_1_10	5.05754	4.03359	20.199	1.03025	1.70599	0.439073	0.531723	3.5561	0.525995	12.4975	0.605438	0.376973	0.386508	5.22284	7.16546	4.04793	56.8515	25.603	0.712898	3.66558	1.16689	0.649942	1.65546	IgG_1	IgG
IgG_1_11	2.21056	2.22688	21.0419	0.886962	1.80535	0.394229	0.359873	2.23581	0.545986	13.7935	0.738184	0.254606	0.496752	5.14904	5.15208	3.53455	2.71196	1.45238	0.519366	4.21112	1.26455	0.524222	1.2107	IgG_1	IgG
IgG_1_12	5.41055	4.88873	23.3277	1.03711	1.58696	0.512182	0.348109	3.12319	0.798673	11.048	0.537844	0.537206	0.507021	4.08433	7.66657	4.54129	97.8419	41.934	0.850108	2.56443	1.53085	1.12701	1.98736	IgG_1	IgG
IgG_1_13	2.15237	3.39705	26.8578	1.5515	2.28349	0.59886	0.475088	3.85226	0.672774	10.7057	0.965579	0.600362	0.942547	3.84982	9.23804	3.72444	18.4398	8.70312	0.993861	3.08996	1.27629	1.04138	2.29695	IgG_1	IgG
IgG_1_14	3.16092	3.36542	10.3666	0.857137	1.70707	0.372608	0.328625	2.2526	0.998741	11.7454	0.62677	0.352996	0.639595	3.62246	6.8029	3.15095	39.725	17.3208	0.613689	1.89586	1.24315	0.595672	1.82354	IgG_1	IgG
IgG_1_15	3.33074	1.81272	14.8516	0.791119	1.83078	0.308106	0.3946	2.76622	0.864591	16.8511	0.742923	0.789448	0.652554	4.81734	7.00453	3.00159	1.26805	0.822776	0.741074	1.25394	1.15721	0.754251	1.84408	IgG_1	IgG
IgG_1_16	2.98723	3.15211	10.8602	0.994501	1.75707	0.329548	0.301321	2.09301	0.569706	6.64593	0.642115	0.386944	0.567727	3.76097	5.05212	2.84332	35.7946	16.6086	0.942638	14.5935	1.14404	0.594291	1.55194	IgG_1	IgG
IgG_1_17	3.43594	4.07409	15.4335	0.865734	1.94553	0.537339	0.425061	3.6869	0.904547	7.84192	0.668121	0.407376	0.681262	2.95681	6.73243	4.15151	60.7124	25.6466	0.911876	9.93853	1.48195	0.844025	1.64728	IgG_1	IgG
IgG_1_18	2.902	2.63994	16.9904	0.892707	1.58536	0.476157	0.329309	1.86175	0.594377	9.69748	0.538157	0.225391	0.427013	3.73195	5.84384	3.03322	19.3871	8.44106	0.704865	1.45377	0.892119	0.513867	1.20505	IgG_1	IgG
IgG_1_19	6.37265	6.71912	8.24562	0.657746	1.26301	0.308879	0.378981	1.43085	0.516937	11.7468	0.721142	0.326648	0.424943	7.88662	4.60865	3.5302	122.615	49.6658	0.725478	3.35395	1.0083	0.705194	1.39187	IgG_1	IgG
IgG_1_20	2.20486	2.59757	11.0298	0.740057	2.06838	0.367311	0.70424	1.39186	1.15015	6.14707	0.837365	0.402067	0.754166	13.7753	5.09272	2.89659	3.94484	1.74548	1.04142	16.5827	1.26065	0.650063	1.5163	IgG_1	IgG
IgG_1_21	3.04087	2.69951	8.51031	0.667679	1.53706	0.313147	0.384443	2.07163	0.476838	12.3307	0.501272	0.303282	0.433316	3.25078	6.4677	2.59303	40.3733	14.4238	0.613691	4.58412	0.823262	0.658474	1.30171	IgG_1	IgG
IgG_1_22	1.10337	2.31372	27.3662	1.31739	2.27213	0.504503	0.471234	2.89056	0.647823	8.73185	0.503067	0.574071	0.497326	3.73722	7.95763	3.01617	1.15711	0.656933	1.00355	5.5427	1.10899	0.645129	1.96436	IgG_1	IgG
IgG_1_23	1.73674	1.75751	15.0608	0.906705	1.29596	0.379182	0.355774	2.44115	0.491302	11.9182	0.433342	0.391258	0.592725	4.40257	6.11527	2.72697	10.4034	4.09647	0.632679	4.46276	0.879161	0.443826	1.07967	IgG_1	IgG
IgG_1_24	2.63707	2.88495	61.4494	2.57177	2.37681	0.889192	0.832059	4.56219	1.15174	8.15496	0.794439	0.853983	0.957356	5.14781	13.3087	4.94005	11.7747	5.75197	0.970125	2.07441	1.23639	0.483677	3.66324	IgG_1	IgG
IgG_1_25	1.80851	1.99363	11.5647	0.648902	1.4586	0.306135	0.47838	2.05913	0.528945	7.93405	0.582403	0.303326	0.241079	7.70536	5.59558	3.61818	2.87632	1.31135	0.546806	0.583417	0.962365	0.395558	1.06494	IgG_1	IgG
IgG_1_26	4.93777	4.63101	9.82704	0.598236	1.33208	0.377737	0.404333	1.39702	0.47829	7.42658	0.579753	0.295142	0.398694	5.27944	5.05338	3.36997	70.0361	25.2389	0.654931	1.75996	0.906689	0.904393	1.16188	IgG_1	IgG
IgG_1_27	6.29481	4.61777	10.644	0.799015	1.49404	0.58165	0.703752	2.23703	0.534232	18.5713	0.846018	0.507164	0.74575	9.32918	8.50246	4.99875	47.8445	24.5843	0.995161	1.75315	1.31555	0.872137	1.77755	IgG_1	IgG
IgG_1_28	3.96125	3.08384	34.2419	2.17166	3.71407	0.859463	1.03889	6.00176	1.50707	10.7472	1.3088	0.702977	1.19178	12.63	10.7995	4.4612	9.75705	3.71345	1.21768	3.1906	1.94359	0.984918	2.93096	IgG_1	IgG
IgG_1_29	1.22199	1.76563	22.5215	1.28792	1.98773	0.367252	0.546557	2.83274	0.663583	8.47172	0.596748	0.319605	0.425061	2.24094	6.94444	2.73571	2.60464	1.17739	0.693805	13.8211	1.0719	0.423526	1.58422	IgG_1	IgG
IgG_1_30	5.43139	3.91785	10.1187	0.581794	1.57647	0.283095	0.43787	2.20331	0.431162	13.9715	0.686063	0.426804	0.413344	11.0786	7.11337	4.29063	67.1995	27.4044	0.726004	3.8968	1.21107	0.668529	1.58869	IgG_1	IgG
IgG_1_31	2.89217	3.21209	16.2992	1.08363	1.9134	0.41709	0.408258	2.33457	0.931906	7.61671	0.598679	0.449546	0.669086	6.82255	5.81202	3.34465	70.1196	29.4856	0.738821	4.5891	1.05472	0.911093	2.25139	IgG_1	IgG
IgG_1_32	2.13394	2.09841	13.522	1.03763	1.86248	0.349327	0.450096	2.45829	0.676741	10.3967	0.668999	0.377672	0.400287	4.28038	5.84135	3.19567	26.7265	11.5357	0.816957	20.3953	1.09593	0.593975	2.15256	IgG_1	IgG
IgG_1_33	2.81419	2.88156	14.105	0.912631	2.74867	0.276418	0.845028	2.59608	1.3442	19.0908	0.600373	0.313668	0.568055	7.75743	9.68864	5.0731	4.02399	1.44924	1.00066	3.13352	1.46075	1.0254	1.60187	IgG_1	IgG
IgG_1_34	2.12464	1.948	11.9807	2.15167	1.66101	0.457204	0.422351	2.30188	0.631487	11.3043	0.567141	0.501033	0.349901	1.9461	5.95062	2.99168	10.4922	4.59066	0.745274	15.3187	0.907498	0.870629	1.38019	IgG_1	IgG
IgG_1_35	1.51087	2.31459	8.56465	0.541273	1.7132	0.472637	0.570558	2.06969	0.281002	3.95216	0.703199	0.367063	0.435122	3.1406	5.86228	2.86368	11.2321	4.54493	0.996157	10.6531	0.707076	0.527535	1.17282	IgG_1	IgG
IgG_1_36	3.88901	3.21324	11.272	1.00477	1.87845	0.281867	0.480804	2.33064	0.661074	11.3394	0.783093	0.323963	0.450194	13.9054	6.53763	3.60463	50.6126	22.2781	0.897225	9.74671	1.11358	1.0629	1.57946	IgG_1	IgG
IgG_1_37	5.10279	3.44021	17.369	1.13137	2.08185	0.495849	0.519742	2.29936	1.04031	10.4405	0.865377	0.433484	0.779731	6.35958	6.87165	4.28804	66.4386	23.3499	1.08786	3.30395	1.22842	0.803089	2.02562	IgG_1	IgG
IgG_1_38	2.65869	3.06397	13.0148	0.799411	1.81867	0.41688	0.324127	2.05376	0.721313	7.97233	0.67715	0.403855	0.523004	4.88176	5.80884	2.97238	41.5824	17.8336	0.649391	4.66406	1.14606	0.65356	1.65752	IgG_1	IgG
IgG_1_39	1.96351	1.99268	7.50238	0.657999	1.97148	0.372382	0.441587	2.64036	0.90044	12.3176	0.779195	0.601735	0.51026	5.9665	7.31835	3.15525	2.45632	1.34421	1.23227	19.1083	1.17587	0.722704	2.1925	IgG_1	IgG
IgG_1_40	4.00564	4.10218	13.4704	0.760503	1.66965	0.5133	0.363431	2.32355	0.671398	12.9438	0.907806	0.36994	0.59358	5.31046	6.49297	4.09657	85.4007	38.369	0.967315	12.5601	1.22781	1.65152	1.46105	IgG_1	IgG
IgG_1_41	4.38525	3.27987	25.9349	1.25703	1.90141	0.570733	0.555917	4.58799	0.800656	17.5936	0.969557	0.63764	0.74054	5.11724	8.64575	3.59558	102.318	40.8739	0.651446	6.34965	1.74094	0.956494	2.09075	IgG_1	IgG
IgG_1_42	0.962529	1.9857	28.0292	1.22014	2.09042	0.563943	0.473651	4.32836	0.91912	4.56522	0.934687	0.507533	0.820732	3.12935	7.1847	2.91979	1.3092	0.555386	0.97764	12.8758	1.03897	0.513818	2.22928	IgG_1	IgG
IgG_1_43	1.50072	1.94481	12.5795	1.20013	2.21491	0.455643	0.385833	2.5516	0.601352	13.1969	0.548713	1.27876	2.29975	3.70696	8.52663	3.19964	6.94134	3.23206	0.846181	18.0185	1.39836	0.767336	2.41964	IgG_1	IgG
IgG_1_44	2.26138	3.25305	19.8882	1.32111	2.99502	0.478907	0.757959	6.20292	1.10753	20.5359	0.71802	0.703107	0.572648	9.68485	11.3742	4.64745	1.59334	0.650531	1.23982	3.13874	1.2338	0.821306	2.23251	IgG_1	IgG
IgG_1_45	2.06224	2.44762	14.4768	0.799607	1.68843	0.442183	0.420688	1.83564	0.610732	12.9079	0.633737	0.542037	0.563118	1.97039	6.03058	2.49616	15.192	7.10719	0.798957	7.73378	1.12424	0.958658	1.91994	IgG_1	IgG
IgG_1_46	1.10774	2.93764	19.7656	1.70638	2.71576	0.861612	0.231613	2.09008	0.725952	2.98429	0.653781	0.46883	0.762789	1.8934	5.63896	1.98612	1.80821	0.944131	1.25304	10.9021	1.41213	0.42115	2.30543	IgG_1	IgG
IgG_1_47	1.14388	3.43885	36.8896	1.62853	3.65275	0.895843	0.591667	4.92817	0.899126	28.9246	0.695656	0.428571	0.847485	2.28801	15.0511	4.58382	2.22363	1.00423	1.2452	15.4022	1.38277	1.47253	3.48987	IgG_1	IgG
IgG_1_48	1.80956	2.51943	13.6212	1.04925	2.07846	0.410194	0.198307	4.49034	0.640926	14.1142	0.47348	0.304351	0.491536	1.34763	7.72839	3.2756	9.69247	4.68608	0.773505	17.5834	1.35404	0.812994	2.07105	IgG_1	IgG
IgG_1_49	2.274	2.92873	18.1981	1.35708	2.85079	0.798069	0.497303	3.00151	0.858078	9.22188	1.01616	0.574133	1.10803	3.91915	7.56289	3.4301	17.7002	8.22302	1.12873	11.2974	1.54494	1.02133	2.86605	IgG_1	IgG
IgG_1_50	4.05649	3.35849	9.68311	0.730725	1.80763	0.381485	0.546291	1.80002	0.643886	17.7641	0.793589	0.34758	0.554545	9.46515	7.22128	4.66054	72.5093	33.2898	0.631434	3.31933	1.77367	0.596687	1.67209	IgG_1	IgG
IgG_1_51	7.06553	5.12316	8.26137	0.826584	1.67725	1.06952	0.430945	1.32848	0.633619	9.592	2.19655	0.355977	0.557694	5.10691	5.00487	3.87283	129.539	46.5466	1.02978	6.41817	1.15978	1.45948	1.78622	IgG_1	IgG
IgG_1_52	5.9696	5.40279	13.6502	0.939328	1.32504	0.360967	0.397575	1.08154	0.509646	14.8657	1.05156	0.356985	0.744452	6.42453	5.19701	4.04241	144.581	61.6882	0.772215	5.96751	1.4912	0.992137	2.156	IgG_1	IgG
IgG_1_53	2.03091	3.64341	26.6738	1.54001	2.89389	0.425714	0.506162	6.67009	0.86027	14.095	0.793063	0.520456	0.479765	2.16014	8.47331	3.35032	24.7831	10.1511	1.04446	7.43156	1.32574	1.12506	3.00838	IgG_1	IgG
IgG_1_54	5.15628	5.0065	14.1617	1.22127	2.46435	0.533265	0.413036	2.8625	0.71068	13.998	0.647704	0.525888	0.511407	5.47158	6.15002	4.14089	69.5283	31.2421	1.26987	12.6849	1.31955	0.69389	2.50068	IgG_1	IgG
IgG_1_55	2.80823	3.69357	22.1804	1.23171	3.03449	0.601258	0.906421	5.04988	0.631056	19.0697	0.40978	0.458986	0.600024	2.11396	7.68723	4.31956	29.1575	13.4094	0.848841	1.4478	1.4035	0.340246	2.80423	IgG_1	IgG
IgG_1_56	1.28444	1.798	27.4005	1.03589	2.41345	0.352767	0.446011	3.03724	0.778036	10.7673	0.697006	0.394653	0.479976	1.82153	6.02693	2.82387	10.13	4.73669	0.727512	1.63605	1.39159	0.499747	2.26918	IgG_1	IgG
IgG_1_57	1.3651	2.03418	25.149	1.21745	2.52246	0.659765	0.611251	2.54599	0.868237	9.48866	0.777899	0.261564	0.590451	8.82914	7.47771	3.54766	1.58744	0.968715	0.981686	6.80301	1.08067	0.893316	1.59957	IgG_1	IgG
IgG_1_58	1.05926	3.24482	10.1567	1.3514	3.37981	0.615305	0.585681	3.34975	0.514472	12.9731	1.43251	0.867232	1.31287	3.90394	8.95712	3.6967	2.48727	1.42762	1.77537	14.9508	1.5252	1.33855	3.76113	IgG_1	IgG
IgG_1_59	10.361	6.37433	8.50283	0.965651	2.40531	0.565268	0.554189	1.4814	0.667915	13.87	0.982464	0.498283	0.646523	7.78919	6.98025	4.51283	116.961	53.3606	1.04363	11.1518	1.38048	1.18477	2.01064	IgG_1	IgG
IgG_1_60	2.58031	2.61105	18.4414	1.01182	2.43221	0.570213	0.887046	2.98171	0.863546	16.4343	0.740015	0.466408	0.478122	5.83654	7.68934	4.36345	28.1562	11.6976	1.01069	2.54546	1.24289	0.591923	2.20524	IgG_1	IgG
IgG_1_61	1.80438	3.36556	34.7334	1.94962	2.83604	0.652886	0.822819	4.75139	1.5474	10.3031	1.00688	0.770085	1.03319	4.10651	9.31708	3.4244	7.30091	3.61373	1.28112	11.2195	1.76875	0.784942	2.90316	IgG_1	IgG
IgG_1_62	2.85	3.0639	23.1009	1.50864	2.64834	0.713972	0.623594	2.65581	0.915512	17.606	1.27916	0.777506	1.42909	7.014	7.08931	4.31671	25.436	12.1593	1.01293	11.3383	1.48557	1.18949	3.74036	IgG_1	IgG
IgG_1_63	1.45628	1.67946	19.2766	1.00509	1.92537	0.344161	0.329735	2.0095	0.623543	9.91145	0.422885	0.360626	0.414889	2.32144	5.25668	2.31929	6.47836	2.75533	0.921211	11.7087	0.980151	0.340858	1.98286	IgG_1	IgG
IgG_1_64	6.82627	6.15846	13.3546	1.41691	2.63797	0.725364	0.450635	2.74494	0.959648	15.2254	21.2002	0.738017	0.771689	6.66301	8.19737	4.95373	123.654	54.1814	1.18972	7.70791	1.86736	1.23081	3.25989	IgG_1	IgG
IgG_1_65	2.59391	2.37486	6.1273	0.787759	1.60487	0.22304	0.183073	1.36506	0.760084	7.54612	0.67221	0.495243	0.597417	2.09713	4.14436	3.37058	36.6214	16.5438	1.24233	4.99901	1.13276	0.142857	1.80421	IgG_1	IgG
IgG_1_66	7.25547	5.08467	5.92155	0.629408	1.66615	0.387602	0.503612	0.65667	0.337972	8.59836	0.766469	0.305398	0.501358	4.49962	3.79515	4.51053	210.902	91.3677	1.34342	11.5798	1.53115	0.388669	1.89185	IgG_1	IgG
IgG_1_67	4.54284	2.51101	4.57424	0.556736	1.73279	0.151807	0.292673	1.53863	0.724542	12.4831	0.50613	0.579916	0.476825	9.25136	7.04285	4.49792	14.4552	6.59213	0.823461	16.3444	1.2685	0.973438	1.92933	IgG_1	IgG
IgG_1_68	4.7853	3.96255	24.1222	1.47751	2.15177	0.576777	0.515897	3.11964	0.921306	14.21	0.783592	0.40704	0.526217	2.68084	7.50376	4.13455	62.1505	26.616	0.812484	3.82346	1.09158	0.71239	2.13077	IgG_1	IgG
IgG_1_69	2.83134	2.82049	13.532	1.11862	2.03999	0.383066	0.423961	4.53737	0.709428	12.685	0.673732	0.512219	0.532949	2.88892	7.02246	3.82481	55.2886	23.3265	0.946783	2.17272	1.21865	0.405378	3.24353	IgG_1	IgG
IgG_1_70	1.71694	3.69793	37.5668	1.56717	2.49731	0.759165	1.0407	4.42699	1.20635	18.8542	0.687547	0.406485	0.584822	2.66928	9.91514	5.53598	27.9503	15.4313	1.19557	3.91323	1.99454	0.548684	6.75348	IgG_1	IgG
IgG_1_71	2.49695	1.58112	20.8274	1.12126	1.71484	0.509284	0.505402	2.69963	0.657715	18.644	0.467219	0.19069	0.233084	6.44091	5.62306	3.3463	19.3991	9.36682	0.638644	1.20279	0.882094	0.104826	1.29346	IgG_1	IgG
IgG_1_72	6.4256	3.48525	5.63335	0.654957	1.41701	0.207457	0.316827	0.827281	0.62001	12.4702	0.564365	0.318186	0.432053	5.1774	5.18977	3.16954	55.206	26.5607	0.641519	3.7139	0.947495	1.13901	1.31783	IgG_1	IgG
IgG_1_73	2.7821	2.21593	10.3236	0.793559	1.52825	0.3773	0.403309	1.44834	0.4129	5.16424	0.615091	0.353466	0.438287	10.8349	4.75687	3.09676	36.3362	13.2009	0.767666	10.2431	0.918969	0.496873	1.23029	IgG_1	IgG
IgG_1_74	4.08932	4.18569	10.5152	0.645306	1.34401	0.269583	0.454976	1.33536	0.527034	6.19117	0.505195	0.354433	0.49536	4.1176	4.95552	2.82678	73.0186	26.599	0.688915	3.83669	0.751958	1.00795	1.04552	IgG_1	IgG
IgG_1_75	3.13839	2.51488	11.3159	0.630336	1.2907	0.333839	0.362035	2.62467	0.50022	17.2417	0.679496	0.285027	0.464538	3.02225	6.28187	3.26985	33.2674	16.757	0.556833	1.83697	1.43886	0.969421	1.76457	IgG_1	IgG
IgG_1_76	2.63332	1.86804	15.526	0.882317	1.27107	0.394779	0.429777	1.81686	1.02079	10.3803	0.454779	0.352434	0.283218	6.07552	4.12756	2.48659	6.85272	3.47856	0.556442	0.782565	1.14025	2.67511	1.06129	IgG_1	IgG
IgG_1_77	3.56412	2.6155	7.64058	0.665345	1.3153	0.351686	0.436299	2.20925	0.472574	7.65275	0.498702	0.30636	0.464535	4.13768	4.84607	3.21319	48.9347	21.8537	0.656583	2.70444	0.8301	0.646778	1.20868	IgG_1	IgG
IgG_1_78	4.06733	3.59123	9.49516	0.81467	1.32517	0.446188	0.385931	1.02935	0.456398	8.70566	0.450708	0.304399	0.409019	2.73761	4.30512	2.8603	90.1234	36.1246	0.65491	3.31891	0.913835	0.896774	1.07525	IgG_1	IgG
IgG_1_79	3.86406	2.39677	13.0704	0.548709	1.21618	0.538998	0.618028	1.13881	0.739611	13.3674	0.487856	0.266275	0.516342	1.88464	5.1293	2.36216	108.95	48.8007	1.20105	4.54283	1.64091	0.499521	1.56008	IgG_1	IgG
IgG_1_80	1.4063	2.22165	23.0373	1.12426	1.75297	0.380794	0.530862	2.34244	0.722884	11.442	0.609112	0.335868	0.453712	1.40638	7.156	2.65691	13.0976	6.46219	0.722686	2.08999	1.09674	0.381272	4.22291	IgG_1	IgG
IgG_1_81	4.69763	3.64877	23.1187	1.26898	1.40429	0.431084	0.339022	1.34316	0.462861	14.5412	0.791978	0.331428	0.518706	5.14732	4.69509	3.77249	76.3718	33.8548	0.566557	4.19384	1.08491	0.692446	1.68207	IgG_1	IgG
IgG_1_82	2.71157	2.16548	4.15879	0.697475	1.2013	0.237486	0.32015	0.915294	0.380028	8.73243	0.484876	0.413846	0.474161	2.88761	4.21886	2.3828	35.4414	17.3572	0.620519	2.49324	0.835596	0.521069	0.930258	IgG_1	IgG
IgG_1_83	1.99032	1.88589	4.79048	0.528927	1.74012	0.374337	0.564728	1.85223	0.868142	7.37151	0.653155	0.406806	0.255331	11.5056	5.44583	4.24208	3.14591	1.10051	0.770779	1.03845	1.15644	0.583366	1.68673	IgG_1	IgG
IgG_1_84	1.19066	2.64004	49.2008	2.11647	2.14723	0.591818	0.353077	3.44185	0.502973	4.34344	0.602645	0.337882	0.47777	1.95929	6.14036	2.98707	1.7877	0.863149	0.722711	15.5616	1.16416	0.386041	4.53136	IgG_1	IgG
IgG_1_85	5.11475	3.89915	24.0605	0.957562	1.75181	0.489995	0.423036	5.45736	1.03129	9.11373	0.578741	0.305146	0.449171	4.51862	7.71816	3.90072	87.9086	37.9728	0.718063	2.27643	0.952686	1.17435	1.86086	IgG_1	IgG
IgG_1_86	3.16163	2.42987	7.21943	0.967663	1.73276	0.138882	0.491037	1.23213	0.36806	8.52617	0.697406	0.600195	0.825842	1.57349	3.6089	2.11072	12.1655	6.08481	0.46816	6.5359	0.9286	0.689711	2.26944	IgG_1	IgG
IgG_1_87	2.71742	2.50123	21.8666	1.28311	1.62372	0.427447	0.332001	3.37049	0.860308	11.3081	0.410311	0.386926	0.319106	2.45715	6.51571	2.87088	26.1135	11.6911	0.544508	4.25913	1.09527	0.973647	1.69715	IgG_1	IgG
IgG_1_88	3.97779	2.76049	4.73167	0.644651	1.40579	0.433543	0.333783	1.50026	0.439557	11.9795	0.510154	0.327094	0.463231	7.75722	3.89355	2.7157	39.8912	16.5358	0.659812	11.107	0.797319	0.679587	1.23699	IgG_1	IgG
IgG_1_89	4.9737	3.43303	11.8004	0.87837	1.82137	0.467104	0.341899	2.7397	0.729358	9.84354	0.603948	0.342827	0.439803	6.71497	6.42449	3.48035	73.101	29.6898	0.92737	7.56523	1.2199	0.680438	1.93773	IgG_1	IgG
IgG_1_90	1.04761	1.57175	7.84099	0.697471	1.77631	0.30167	0.259302	1.68122	0.330759	6.08796	0.731717	0.295925	0.608243	2.5646	3.40974	2.21035	2.74855	0.81761	0.799993	23.6841	0.974244	0.302217	1.58808	IgG_1	IgG
IgG_1_91	1.54233	1.48982	3.8007	0.574299	2.66793	0.307356	0.228642	1.21143	0.210526	8.62457	0.583836	0.2534	0.463642	2.57416	6.07194	2.88003	2.38714	1.67823	1.0647	11.2486	1.10496	0.234917	1.10947	IgG_1	IgG
IgG_1_92	1.12318	2.34591	19.0508	1.32905	1.98618	0.712758	0.458758	3.29078	0.799569	15.3031	0.651831	0.826802	0.923722	2.90609	6.86185	3.11579	8.44734	3.75715	0.843282	6.46927	1.1821	0.765954	2.75957	IgG_1	IgG
IgG_1_93	1.81125	1.8033	20.2401	0.960711	2.496	1.09581	0.387097	2.79599	1.27673	6.49526	0.344001	0.376149	0.435171	5.37208	5.20143	3.16414	2.63665	0.900994	0.928614	6.08097	1.41614	0.475166	1.58395	IgG_1	IgG
IgG_1_94	2.12173	1.71405	22.2088	1.1805	2.2752	0.354779	0.458955	2.89504	0.588567	12.9048	0.542253	0.418312	0.547888	5.26808	6.75464	3.01966	1.35766	0.598834	0.793731	2.3946	1.76636	0.475966	3.71481	IgG_1	IgG
IgG_1_95	2.78091	1.35929	13.2079	0.756426	1.50936	0.316526	0.259889	1.57871	0.437246	9.18507	0.544929	0.144929	0.47114	12.2251	4.71967	3.59571	1.21781	0.263546	0.521051	1.11307	1.13909	0.41777	1.28231	IgG_1	IgG
IgG_1_96	1.21793	1.75463	15.6496	0.924497	1.7764	0.36131	0.357314	2.0571	0.589816	10.087	0.435873	0.361946	0.379736	1.77951	5.9702	2.52786	5.79331	2.81505	0.595367	9.6741	0.882223	0.484412	1.4691	IgG_1	IgG
IgG_1_97	1.3701	1.64805	13.3663	0.817868	1.81186	0.359575	0.46458	2.3588	0.671451	11.3445	0.374063	0.283648	0.551548	4.28675	5.86152	2.44586	4.73526	2.08002	0.762443	7.89697	0.954896	0.424554	1.45431	IgG_1	IgG
IgG_1_98	3.02655	4.23112	29.1469	1.76859	2.26633	0.430884	0.564761	2.52254	0.74985	10.005	43.2692	0.859006	0.815285	4.40639	6.46139	3.37278	64.1785	26.4028	0.988382	4.59584	1.54515	1.34558	2.56593	IgG_1	IgG
IgG_1_99	2.23936	2.27574	4.69464	0.89813	1.44242	0.284681	0.224902	2.23575	0.627262	13.9043	0.425014	0.302159	0.369109	4.9319	5.74905	3.17134	18.0938	8.7392	0.591792	10.1816	0.944179	0.913521	1.31982	IgG_1	IgG
IgG_1_100	1.28694	1.56669	19.1781	0.985263	1.53736	0.477696	0.641474	2.47681	0.757347	8.37733	0.312977	0.321743	1.06486	5.73302	7.04737	2.46611	3.25664	1.14081	1.01359	11.4398	1.14525	0.367917	1.79123	IgG_1	IgG
IgG_1_101	4.84235	3.59869	3.28101	0.446698	1.19058	0.337259	0.351036	0.834387	0.366759	11.7259	0.609236	0.389006	0.499139	7.46089	3.11645	3.4328	122.006	42.7218	0.896235	3.89034	0.996077	0.608066	1.24096	IgG_1	IgG
IgG_1_102	5.29211	3.0576	8.69422	0.767662	1.7027	0.423614	0.362877	1.80301	0.621285	13.6669	0.642125	0.36217	0.351943	10.4469	6.46054	3.64023	65.3896	27.2725	0.952217	5.65125	1.14563	0.85583	1.75565	IgG_1	IgG
IgG_1_103	5.50992	3.50349	31.0435	1.36113	1.3154	0.725831	0.76626	3.80324	1.00977	18.3326	0.761796	0.276523	0.765785	9.26356	8.78542	4.85235	67.795	29.2487	0.803901	2.42876	1.26344	1.07241	2.25254	IgG_1	IgG
IgG_1_104	1.90096	1.74374	13.2066	1.00145	1.69242	0.452783	0.338075	1.52413	0.538789	9.76693	0.521576	0.352445	0.359699	2.81537	4.69846	2.54139	8.64667	4.40544	0.907174	14.6547	1.02343	0.694359	2.13322	IgG_1	IgG
IgG_1_105	4.13837	4.01334	20.825	1.26003	1.70891	0.506859	0.417232	3.53095	0.735539	18.7535	0.650039	0.278298	0.471877	3.39457	7.75142	4.52332	81.9567	35.4413	0.723026	4.20755	1.09955	0.693206	2.79898	IgG_1	IgG
IgG_1_106	4.2407	2.45744	11.4876	0.572932	1.34036	0.224824	0.409985	0.462305	1.14444	7.89508	0.335504	0.115091	0.129801	3.94039	3.26482	2.58157	51.9482	18.7851	0.674722	0.973167	0.779247	1.63501	0.824076	IgG_1	IgG
IgG_1_107	2.72304	2.98839	11.3545	0.846953	2.04574	0.471016	0.466737	2.8025	0.725055	9.06842	0.771028	0.816503	1.22678	5.33911	6.75677	2.89287	22.8196	10.7755	0.724128	6.70833	1.10654	0.948302	1.55008	IgG_1	IgG
IgG_1_108	3.04482	4.10315	14.6257	0.843277	1.61677	0.30318	0.358164	2.26412	0.59907	11.2996	0.913062	0.17017	0.53889	6.03834	6.03166	3.58296	36.2969	17.8709	0.576651	0.721269	1.03189	0.480197	1.96895	IgG_1	IgG
IgG_1_109	3.18175	3.15515	41.13	1.67711	1.55427	0.628423	0.447354	3.47701	0.947234	13.2093	0.636548	0.511017	0.525803	2.56601	6.94146	2.91815	52.8048	21.5294	0.593035	1.82461	1.13529	0.896397	1.71444	IgG_1	IgG
IgG_1_110	5.96601	4.35328	5.54792	0.632128	1.72212	0.256493	0.242511	1.46966	0.59267	13.5138	0.661651	0.293923	0.388953	1.90606	5.22843	2.99868	71.3753	28.3413	0.902881	3.06825	0.927553	1.32456	1.26723	IgG_1	IgG
IgG_1_111	2.3518	2.40646	20.8399	1.10758	1.36737	0.360983	0.286624	1.93595	0.495757	10.1127	0.517848	0.300523	0.336606	1.98797	5.19753	2.60449	54.3336	25.4859	0.432694	3.71189	0.908942	0.522503	1.04536	IgG_1	IgG
IgG_1_112	1.94798	1.75513	11.0125	0.792993	1.70171	0.315157	0.371718	1.84566	0.576813	7.04001	0.501035	0.250188	0.415703	5.60872	6.06432	2.56338	14.477	5.77546	0.840282	6.85876	0.944911	0.594585	1.33394	IgG_1	IgG
IgG_1_113	3.71305	2.84629	5.73428	0.709068	1.45879	0.301797	0.579398	3.49041	0.70583	15.5135	0.546422	0.380766	0.429889	3.14438	9.23069	3.10878	45.9857	23.0817	0.865106	3.00001	1.42306	1.00529	2.01211	IgG_1	IgG
IgG_1_114	3.88517	3.11985	7.17288	0.551752	1.19364	0.280869	0.427923	0.996476	0.457843	9.92023	0.388953	0.273401	0.51954	10.5643	3.29421	3.19862	53.5786	20.1909	0.755014	3.03354	0.681365	0.517753	0.862243	IgG_1	IgG
IgG_1_115	2.75535	2.76957	10.0856	0.904473	1.9268	0.404666	0.46854	2.83156	0.663074	9.09522	0.520883	0.389042	0.496053	2.87541	5.73706	3.02405	43.6319	18.9183	0.8362	1.9773	0.98205	0.583006	3.06274	IgG_1	IgG
IgG_1_116	2.28768	1.81325	10.0089	0.618869	1.35105	0.31665	0.210771	1.3859	1.73055	5.08605	0.463609	0.322998	0.448956	4.60484	4.02459	2.74921	7.53081	3.18809	4.97644	0.998102	0.779277	0.69151	0.966758	IgG_1	IgG
IgG_1_117	5.33683	4.52202	10.9234	0.996761	1.69652	0.409217	0.400132	2.01278	0.710799	12.3225	0.382675	0.345076	0.585482	5.27712	5.90999	3.86715	90.5988	41.0651	0.713068	2.89348	1.26171	0.531257	1.84389	IgG_1	IgG
IgG_1_118	1.86463	1.89016	23.0799	0.908372	1.95915	0.350712	0.337052	2.77597	0.852937	8.26137	0.63246	0.29969	0.332649	1.78852	5.2423	2.93632	13.0172	6.18834	0.86238	4.78234	0.823169	0.649312	1.62681	IgG_1	IgG
IgG_1_119	2.51692	2.59802	7.16888	7.21551	1.76319	3.09235	0.543601	1.78057	1.98239	5.14799	0.558699	0.385342	0.503472	1.88638	5.60014	2.58682	28.3366	11.4915	0.563866	1.8733	0.919073	0.585159	1.38657	IgG_1	IgG
IgG_1_120	1.31939	2.26321	24.5747	1.25661	1.95933	0.73286	0.42195	2.17268	0.756872	3.04239	0.824926	0.541846	0.672265	2.62627	4.84858	2.61202	6.05454	2.02318	1.29282	7.5504	1.04428	0.693747	2.61973	IgG_1	IgG
IgG_1_121	2.32131	1.71189	9.00827	0.791118	1.31524	0.229893	0.449635	2.57509	0.696628	10.6002	0.372522	0.327813	0.510026	7.66949	6.81194	3.25315	3.32972	1.47332	0.526323	7.60058	0.703167	0.423565	1.31197	IgG_1	IgG
IgG_1_122	2.46559	1.96878	23.1575	1.12788	1.86903	0.379068	0.569756	3.84598	0.7352	18.1348	0.659443	0.41016	0.473855	3.63374	6.14675	3.63377	13.5303	6.12505	0.616337	4.60714	1.03185	1.07442	2.16548	IgG_1	IgG
IgG_1_123	4.19061	3.75068	11.4859	0.762791	1.43302	0.473541	0.538973	2.13614	0.616189	10.596	0.5903	0.409621	0.443175	2.15983	5.64056	2.93589	74.617	32.8619	0.812137	4.39272	1.11337	0.669984	2.44721	IgG_1	IgG
IgG_1_124	4.52039	3.09084	14.9898	0.945033	1.42846	0.290295	0.489621	2.39104	0.424692	10.0925	0.564128	0.289195	0.485058	6.53283	5.90081	2.95213	39.312	17.0477	0.775468	2.03874	0.848653	0.967685	1.23832	IgG_1	IgG
IgG_1_125	1.94051	2.24408	11.4619	0.673457	1.42114	0.289212	0.310414	3.39823	0.484188	8.0539	0.475382	0.335872	0.345781	2.61009	5.49963	2.69479	28.9466	12.8672	0.762041	9.92238	0.842837	0.473132	1.31047	IgG_1	IgG
IgG_1_126	0.700854	1.28093	25.0393	0.949002	1.72965	0.556983	0.278101	2.69821	0.478598	15.6182	0.546082	0.281121	0.493626	1.95368	5.35192	2.20255	1.42534	0.370676	0.803974	7.96704	0.943272	0.372664	1.88021	IgG_1	IgG
IgG_1_127	0.990747	2.21461	15.7737	1.16173	1.68027	0.396454	0.54426	1.02807	0.466196	7.69939	0.117647	0.231376	0.187299	0.807485	3.6215	1.63443	4.19735	2.66697	0.9548	5.03446	0.862878	0.956145	1.59818	IgG_1	IgG
IgG_1_128	5.06811	3.4822	3.79016	0.497509	1.19055	0.482371	0.434522	1.11114	0.988439	21.2507	0.935793	0.886432	1.32789	11.0807	4.64748	4.4038	74.9346	30.5101	0.775619	2.12888	1.25094	0.519962	1.63409	IgG_1	IgG
IgG_1_129	1.34606	2.58587	18.2568	1.13858	1.89973	0.555908	0.390295	3.72507	0.670822	12.8443	0.784854	0.21461	0.499343	1.38197	6.56881	2.85971	7.55979	2.85486	1.04963	2.77506	1.1681	0.671743	3.03646	IgG_1	IgG
IgG_1_130	2.34027	1.62083	18.2198	0.913062	1.48563	0.379713	0.377848	1.93336	0.420575	9.37526	0.481033	0.413352	0.338864	4.73335	4.88426	3.21937	10.1951	5.25885	1.96095	11.6938	0.762861	0.543953	1.51498	IgG_1	IgG
IgG_1_131	4.04357	2.45618	11.7036	0.668341	1.74556	0.458015	0.281517	1.78471	3.63511	11.7328	0.630981	0.433767	0.317769	5.44582	4.85247	3.64208	21.8135	8.60016	0.874847	9.63059	1.01709	0.902045	1.07389	IgG_1	IgG
IgG_1_132	2.55819	2.29288	10.0326	0.756944	1.6214	0.430216	0.337572	3.63211	0.632589	11.1645	0.474138	0.271632	0.30199	3.61658	7.2603	3.24054	31.6606	12.7282	0.70053	2.26845	1.19592	0.411987	1.36029	IgG_1	IgG
IgG_1_133	1.44877	1.90362	10.812	0.643723	1.81077	0.445585	0.273368	1.94345	0.4425	6.56824	0.518966	0.262003	0.567459	2.5924	5.37471	2.02283	2.83912	1.49104	0.685634	6.18268	0.763437	0.369714	1.57323	IgG_1	IgG
IgG_1_134	5.50374	4.02918	10.4097	0.679948	1.48817	0.355701	0.320125	2.6178	0.605107	13.5403	0.331852	0.392758	0.537511	4.49826	5.45721	3.16031	90.2267	40.3511	0.525965	3.30518	0.889131	1.25443	1.70558	IgG_1	IgG
IgG_1_135	1.63954	2.00026	16.0466	0.665726	2.14768	0.289408	0.513806	4.18724	0.51621	11.5692	0.510005	0.275365	0.373783	2.52175	7.08209	2.55517	6.40069	2.62352	0.650816	4.32114	1.02863	0.384097	1.71683	IgG_1	IgG
IgG_1_136	1.08087	1.505	18.1795	1.00781	1.51274	0.357386	0.373147	2.45583	0.566851	15.5491	0.547659	0.340315	0.353388	2.84479	5.1933	2.75291	1.34562	0.624232	0.463927	8.05777	0.996683	0.314475	2.14285	IgG_1	IgG
IgG_1_137	1.69953	2.30173	11.6298	0.849641	1.99942	0.338819	0.441477	2.47681	0.447102	12.5941	0.613868	0.467097	0.326012	8.59136	6.96292	3.14951	10.1287	4.76265	0.920995	1.83431	0.980124	0.297023	2.54665	IgG_1	IgG
IgG_1_138	4.92838	3.08527	8.20126	0.846524	1.38874	0.45027	0.193915	1.27949	0.550092	8.00028	0.567586	0.456499	0.427426	7.77576	2.86543	3.54021	66.0405	29.9041	0.839126	2.59678	0.981083	0.463523	2.29639	IgG_1	IgG
IgG_1_139	1.40783	1.75087	31.5316	1.17792	1.73166	0.598791	0.385454	3.11614	0.740518	6.07937	0.590028	0.410324	0.649824	6.57137	6.58448	2.97626	1.10581	0.464726	0.742097	2.38946	1.03659	1.12044	1.54322	IgG_1	IgG
IgG_1_140	4.34029	4.22828	13.229	0.894553	1.60555	0.352589	0.206288	1.11287	0.57715	14.7208	0.485936	0.502564	0.512856	2.28471	4.68194	3.28647	75.7654	32.6589	0.519753	2.01618	1.1481	1.10811	1.29782	IgG_1	IgG
IgG_1_141	4.23584	3.11956	7.90601	0.620749	1.21788	0.280554	0.338293	2.20333	0.401201	8.554	0.509505	0.524099	0.393615	7.43312	4.00403	3.45148	83.543	32.8753	0.580181	5.54816	0.512445	0.560294	2.40999	IgG_1	IgG
IgG_1_142	1.58922	1.40065	7.33664	0.50992	1.31548	0.237714	0.268255	1.75467	0.537414	11.3614	0.570867	0.151115	0.336436	3.595	5.45404	2.37699	4.67542	2.06884	0.5937	4.68892	0.897018	0.323193	1.09197	IgG_1	IgG
IgG_1_143	4.41753	3.38833	6.83407	0.615044	1.32318	0.264435	0.359228	2.18499	0.497164	9.84811	0.486005	0.232101	0.536113	5.32423	4.35153	3.011	94.3647	42.1038	0.55033	5.47489	0.99429	0.666574	1.42055	IgG_1	IgG
IgG_1_144	3.16995	2.69182	10.1825	0.920704	1.87992	0.367268	0.535559	3.01371	0.662138	7.08294	0.774438	0.26983	0.387909	8.80133	7.21537	3.02191	21.4911	8.10651	1.17013	9.53718	1.14443	0.528768	1.79094	IgG_1	IgG
IgG_1_145	3.21914	2.77517	11.1967	0.838285	1.68125	0.412487	0.635666	1.98144	0.66385	16.9419	0.732557	0.377289	0.594554	12.72	7.63446	3.46148	29.2926	14.0997	0.947913	2.97498	1.30289	0.503432	1.77585	IgG_1	IgG
IgG_1_146	1.37266	1.40177	24.7587	1.17163	2.03005	0.487731	0.294516	4.75065	0.653259	7.80818	0.684522	0.444809	0.526975	3.6638	8.94516	2.7671	3.21544	1.52274	0.661972	2.63071	1.07118	0.664861	1.43036	IgG_1	IgG
IgG_1_147	1.94544	1.6345	14.8024	0.882026	1.62652	0.348811	0.317742	2.50035	0.792291	8.77049	0.426243	0.26095	0.448902	6.49525	4.68399	2.82592	4.74246	2.16036	0.641886	2.68204	0.704212	0.832301	1.48202	IgG_1	IgG
IgG_1_148	3.39866	2.89331	13.2836	1.09324	1.93723	0.302521	0.329397	2.15191	0.575767	9.91065	0.606716	0.368625	0.439688	5.37398	6.13368	3.34931	26.745	8.6768	0.964266	5.60282	0.874162	0.77054	1.49845	IgG_1	IgG
IgG_1_149	4.15613	2.5495	5.7404	0.428527	0.963793	0.347765	0.424719	0.785011	0.634102	14.6448	0.368852	0.235433	0.34112	9.14795	4.58168	2.78757	46.5045	19.7999	0.643651	1.52945	0.91479	1.03172	1.00789	IgG_1	IgG
IgG_1_150	3.0859	3.43894	11.4364	0.858428	1.6971	0.478026	0.361579	1.97062	0.695308	9.02479	0.56391	0.307037	0.42637	4.13535	5.47179	3.14144	52.0049	20.3696	0.671178	6.33049	0.94953	0.551285	1.42047	IgG_1	IgG
IgG_1_151	1.12173	1.82233	31.3698	1.46573	1.7079	0.337856	0.283021	3.67775	0.822676	6.95002	0.523055	0.322476	0.380395	1.33535	5.70597	2.43002	2.66062	1.1234	0.734435	9.86651	0.979989	0.579365	1.72645	IgG_1	IgG
IgG_1_152	1.27187	1.41942	4.22497	0.491455	1.14273	0.22632	0.434262	1.62251	0.57046	13.5944	0.571841	0.268603	0.35511	5.46666	4.65323	2.76513	3.21302	1.74495	0.644344	9.50983	1.04604	0.405384	1.55901	IgG_1	IgG
IgG_1_153	1.5503	2.40287	12.1605	0.835142	1.6862	0.383705	0.323537	2.70149	0.604661	4.52186	0.435655	0.326305	0.577612	5.02381	6.33121	3.17566	7.15878	2.91097	0.788658	2.05807	0.621922	0.344842	1.00999	IgG_1	IgG
IgG_1_154	1.20983	1.69257	3.68869	5.46687	1.61245	1.56354	0.426818	1.73121	2.23675	3.42729	0.467192	0.229986	0.407702	3.49931	5.54514	2.9101	2.03311	0.785205	0.746624	1.36703	0.752604	0.423985	1.29166	IgG_1	IgG
IgG_1_155	2.62608	2.30187	16.3543	0.875973	2.10918	0.396413	0.352156	3.76561	0.490813	3.91241	1.00971	2.70822	5.08895	3.48948	10.1187	2.27862	24.9149	10.5339	0.640347	10.2969	1.29736	0.743815	1.52637	IgG_1	IgG
IgG_1_156	1.27333	1.83156	28.3833	0.913747	1.91403	0.799743	0.589501	2.19885	1.12323	11.0237	0.470413	0.358279	0.597415	3.97061	6.32447	3.08255	2.19587	0.810123	0.768165	3.73852	1.17745	0.576383	2.37449	IgG_1	IgG
IgG_1_157	1.98545	1.76934	13.6652	0.522789	1.57517	0.309098	0.444451	1.84942	0.492101	13.0673	0.417334	0.335248	0.470196	4.17594	6.07679	2.7317	12.435	5.66704	0.595251	3.32746	1.05519	0.598687	2.03506	IgG_1	IgG
IgG_1_158	0.871913	0.5	8.40626	0.5	0.5	0	0.5	0	0.5	3.22922	1.08143	0.5	0	6.84847	5.11375	1.69559	2	0	1	4.80294	0	0	0.5	IgG_1	IgG
IgG_1_159	1.86118	1.82734	17.0914	0.895126	1.54874	0.377017	0.361545	2.83538	0.631617	10.312	0.495173	0.348807	0.411369	3.94841	5.52572	2.76662	13.2959	6.49522	0.696945	6.31725	0.844389	0.422117	1.78025	IgG_1	IgG
IgG_1_160	4.43915	3.67665	7.28526	0.552672	1.28354	0.455009	0.263119	0.945566	0.348675	5.48372	0.470709	0.219552	0.328736	2.49068	4.20886	2.74641	92.2818	34.3663	0.434859	3.61713	0.907062	0.814334	0.922836	IgG_1	IgG
IgG_1_161	4.15971	3.18222	8.57288	0.828161	1.47701	0.372052	0.496179	2.58887	0.489886	12.6654	0.69843	0.426883	0.429644	10.2912	6.13344	3.94712	83.1328	32.5625	0.702713	3.03934	1.24441	0.507236	1.9399	IgG_1	IgG
IgG_1_162	4.05724	3.03439	10.1643	0.774148	1.21798	0.343776	0.458079	1.35157	0.897874	8.76449	0.660157	0.504169	0.523136	6.85938	3.99794	3.04159	70.0613	27.0786	0.519012	10.9214	1.20889	0.847347	1.24688	IgG_1	IgG
IgG_1_163	2.02193	1.13629	5.29604	1.15745	1.32526	0.24347	0.420657	2.56202	0.749069	7.28713	0.628426	0.4381	0.354718	4.87899	6.22706	2.73966	6.43772	2.56046	0.404686	13.5234	1.01327	0.364545	1.34488	IgG_1	IgG
IgG_1_164	1.0627	2.77147	22.0009	1.37514	2.67432	0.807403	0.636685	3.63545	1.07412	9.16162	1.06989	0.821089	1.41632	3.78713	8.75728	3.42854	4.46169	1.99554	0.897209	3.43874	1.3171	0.871035	2.1844	IgG_1	IgG
IgG_1_165	1.92077	2.462	9.44272	0.771954	1.59735	0.283043	0.264209	1.69051	0.347931	5.23528	0.477318	0.288806	0.451172	3.02496	4.29834	2.28714	15.013	5.81208	0.71222	8.9554	0.752605	0.590657	1.37415	IgG_1	IgG
IgG_1_166	4.04469	2.82524	14.5027	0.735148	1.22144	0.356141	0.267389	3.28079	0.517705	12.4588	0.490885	0.299048	0.388771	3.27318	6.81324	3.1835	56.639	25.6103	0.513615	3.46349	0.941758	4.88263	1.33421	IgG_1	IgG
IgG_1_167	4.11064	3.05381	15.0881	0.83215	1.34787	0.28565	0.312718	2.72818	0.582633	9.32477	0.456979	0.337257	0.514333	6.89106	4.683	2.81043	48.0819	19.1609	0.613637	2.54864	0.710697	0.866187	1.00616	IgG_1	IgG
IgG_1_168	1.36188	2.00596	6.78031	4.73539	1.77285	1.92073	0.358408	1.8242	2.33544	3.16254	0.556901	0.400198	0.483664	1.69487	6.43052	2.43224	2.43677	0.979563	0.658216	0.968489	0.778011	0.599231	1.22021	IgG_1	IgG
IgG_1_169	1.00284	1.55183	18.0487	1.32603	1.39736	0.743031	0.381645	4.70586	0.622073	9.532	0.811705	0.131579	0.685433	1.68401	6.88444	3.06602	1.69411	0.702493	0.582541	13.6416	0.93589	0.481153	1.73566	IgG_1	IgG
IgG_1_170	1.59344	2.22057	12.2554	0.993121	2.40027	0.517369	0.366036	2.76409	0.553815	13.7044	0.606988	0.606531	0.908013	3.20412	7.44411	2.97217	6.86866	2.9534	0.727248	1.68798	0.974055	0.498673	3.20187	IgG_1	IgG
IgG_1_171	2.23904	1.37166	11.8043	0.616738	1.11817	0.29448	0.313323	1.26565	0.319495	3.01356	0.39717	0.314358	0.371365	3.27243	3.12494	2.10571	23.6129	9.92725	0.827328	2.29805	0.74486	0.536283	0.911058	IgG_1	IgG
IgG_1_172	2.88555	3.1791	13.5184	0.886072	1.60893	0.415272	0.318897	2.2818	0.625968	8.87857	0.575516	0.346182	0.504521	3.44097	5.59146	3.10458	49.6657	19.9348	0.639111	5.59853	0.974304	0.55897	1.63396	IgG_1	IgG
IgG_1_173	0.875673	1.69627	6.71189	1.41896	1.8527	0.238895	0.209974	0.589146	0.208443	4.21975	0.380352	0.330061	0.387761	1.20726	2.87479	2.05268	4.40952	2.30145	0.971577	6.17743	0.697365	0.231027	1.98135	IgG_1	IgG
IgG_1_174	1.16694	1.73938	11.0879	0.821211	1.57991	0.336401	0.322196	3.32685	0.636722	7.85912	0.573936	0.268803	0.316533	3.41983	6.63529	2.62732	2.89788	1.34851	0.707002	15.7803	0.857499	0.527009	1.87011	IgG_1	IgG
IgG_1_175	3.50867	2.86645	10.1172	0.855469	1.4851	0.340653	0.348111	2.68642	0.62363	8.76885	0.538034	0.230209	0.427108	4.81177	6.12446	2.8286	20.266	9.25208	0.648184	4.35503	0.909968	0.618815	1.27648	IgG_1	IgG
IgG_1_176	1.83823	2.1196	10.7303	0.853735	1.57263	0.43546	0.281008	2.39998	0.664735	11.7777	0.552385	0.36283	0.532118	4.0864	6.3367	3.04533	8.56815	4.0736	0.830467	6.29564	1.23159	0.646324	1.47914	IgG_1	IgG
IgG_1_177	3.60438	2.01952	12.6613	0.882158	1.81688	0.613391	0.254804	1.44233	0.707238	18.3209	0.474131	0.22939	0.60872	10.5521	6.92896	3.32916	33.2575	16.4395	0.794449	2.22626	1.14481	0.780392	1.66889	IgG_1	IgG
IgG_1_178	0.888911	1.15026	12.1065	0.934253	1.72506	0.391728	0.483713	1.75579	0.428023	9.48032	0.667576	0.177227	0.213213	1.55447	4.9609	1.92234	1.62026	0.836833	0.638561	7.83903	0.797132	0.319608	1.73052	IgG_1	IgG
IgG_1_179	5.09653	4.4504	7.66389	1.06097	2.34621	0.351661	0.650498	2.16964	0.45916	7.70362	1.0852	0.469256	0.970666	13.1474	5.56486	3.87389	101.366	41.7042	1.13151	4.82098	1.39088	0.730219	1.68884	IgG_1	IgG
IgG_1_180	2.54495	3.0763	25.9529	1.46431	2.05324	0.566521	0.334166	3.73858	0.696375	7.40901	0.48946	0.327164	0.31961	2.0368	5.90867	2.69266	34.2145	16.5764	0.934052	13.9181	1.04253	0.7301	1.8872	IgG_1	IgG
IgG_1_181	1.25204	1.51466	23.1451	1.07084	1.84957	0.472854	0.487631	3.09662	0.607092	13.461	0.643535	0.300202	0.458045	2.62538	7.08076	3.04069	1.32945	0.489337	0.66292	4.84567	1.19815	0.466678	2.66527	IgG_1	IgG
IgG_1_182	3.01792	1.97965	12.6965	0.695382	1.59219	0.34451	0.367358	2.47288	0.463444	9.00137	0.587568	0.405179	0.456045	4.245	5.94339	2.97631	28.543	13.8207	0.649806	8.87622	0.924973	0.44589	2.0004	IgG_1	IgG
IgG_1_183	1.75981	3.46129	12.377	0.783522	1.35289	0.282632	0.281845	1.46988	0.494817	10.5112	0.510413	0.245882	0.521113	2.64279	5.54186	2.62894	17.4993	6.66195	0.719696	11.2317	0.927092	0.486611	1.08655	IgG_1	IgG
IgG_1_184	4.4813	4.9122	19.2827	0.887418	1.38807	0.446371	0.417953	2.09794	0.525953	13.9766	0.40438	0.358887	0.423209	5.67247	5.25535	3.22214	85.2349	23.8531	0.542803	2.82307	1.12739	0.58336	1.20512	IgG_1	IgG
IgG_1_185	5.06718	3.52265	7.23502	0.486238	1.22121	0.232485	0.460886	2.55624	0.370946	9.46213	0.560609	0.290352	0.466254	7.00857	5.06347	3.02644	50.0368	21.8273	0.609209	2.52178	0.797434	0.661451	1.00103	IgG_1	IgG
IgG_1_186	2.59698	2.61258	8.34405	0.743725	1.65147	0.33702	0.35961	2.3016	0.533679	9.93278	0.628365	0.336633	0.359398	6.44113	5.26525	3.54647	34.177	15.1678	0.536513	22.0353	0.98876	0.296239	1.46144	IgG_1	IgG
IgG_1_187	5.14332	4.15273	14.3334	1.08564	1.66194	0.396163	0.41132	2.22131	0.622803	10.306	0.530959	0.28864	0.449053	4.30371	6.1578	3.40119	68.8632	32.1847	0.799489	8.13276	0.935144	1.27732	2.68525	IgG_1	IgG
IgG_1_188	3.05548	1.88164	16.449	0.924233	1.74408	0.483994	0.399993	1.99152	0.754574	11.2609	0.494329	0.483671	0.648552	13.67	5.62848	3.80722	8.76952	4.31296	0.7081	1.17349	1.09227	0.734373	1.72392	IgG_1	IgG
IgG_1_189	0.978221	1.33518	25.2396	1.14615	1.75607	0.436204	0.425016	2.66395	0.787896	7.21479	0.385081	0.414404	0.380195	1.94977	4.66161	2.32784	1.24281	0.440033	0.863559	3.35168	0.790966	0.401873	1.8224	IgG_1	IgG
IgG_1_190	3.71517	2.35635	6.10718	0.916259	1.77075	0.377813	0.388658	0.934728	0.539058	10.6052	0.257966	0.308512	0.377516	7.66443	4.41109	4.30172	38.0447	16.9494	0.931101	2.50277	0.641115	1.06806	1.20728	IgG_1	IgG
IgG_1_191	4.53155	1.89349	11.0785	0.767091	1.91069	0.477594	0.53994	2.22198	0.842204	11.7494	0.521042	0.379489	0.500535	7.85759	6.60351	3.29867	11.0307	5.30209	0.847182	3.59855	1.11191	0.365802	1.27971	IgG_1	IgG
IgG_1_192	4.25405	2.54904	9.53538	0.517563	1.46186	0.226411	0.287313	2.24829	0.467284	7.68117	0.35842	0.188223	0.361574	3.8205	5.0766	3.07658	64.536	30.5824	0.439294	2.25422	0.671965	0.807579	0.829961	IgG_1	IgG
IgG_1_193	1.08902	1.51947	31.3585	0.940441	1.14796	0.317788	0.497264	1.38371	0.746317	11.092	0.617627	0.251256	0.679181	1.80613	4.87993	2.07767	2.49268	0.767548	0.823579	6.31489	0.839824	0.246884	1.93973	IgG_1	IgG
IgG_1_194	4.4884	2.38653	6.73931	0.656901	1.17345	0.303057	0.320479	1.68176	0.517579	11.5296	0.491793	0.318814	0.453341	3.85997	5.09671	3.29088	74.6483	30.6484	0.730821	4.63748	1.05592	0.512362	1.57947	IgG_1	IgG
IgG_1_195	1.43063	1.51281	6.31039	0.549826	1.34035	0.225398	0.479954	0.990737	0.484383	8.41587	0.360758	0.39176	0.423926	3.73787	6.08092	2.72568	1.11502	0.777876	0.796962	4.68035	0.959185	0.204263	1.26004	IgG_1	IgG
IgG_1_196	1.33534	1.36511	9.28627	0.5753	1.77274	0.295738	0.409544	1.57232	0.758467	12.0117	0.412328	0.314051	0.333437	2.49849	5.12378	3.08435	1.4733	0.468592	0.573143	10.7602	1.03531	0.415074	1.99035	IgG_1	IgG
IgG_1_197	2.2158	2.37264	9.46314	0.949916	1.61124	0.434553	0.434947	2.15848	0.471615	11.1443	0.817309	1.17648	2.38907	9.485	6.94083	3.13174	12.821	5.5011	0.815058	4.40708	0.883901	0.425564	1.95324	IgG_1	IgG
IgG_1_198	6.82	2.78782	3.26668	0.150699	1.1833	0.155912	0.142905	3.27986	1.06445	15.1029	0.787532	0	0.317216	4.60768	5.1631	3.82184	83.5631	37.0949	0.553504	2.21638	1.48712	1.37513	1.16375	IgG_1	IgG
IgG_1_199	1.91857	1.7149	7.04396	0.488323	1.42503	0.303863	0.350549	1.55057	0.18132	8.33759	0.367427	0.155459	0.322657	7.29738	4.54577	2.49296	1.80839	0.918568	0.682011	1.106	0.857609	0.267342	1.07851	IgG_1	IgG
IgG_1_200	2.53131	2.4799	17.3882	1.00285	1.75391	0.436303	0.394054	2.52635	0.633162	8.87122	0.583638	0.296845	0.506303	2.42181	5.63538	2.64993	28.4724	11.5465	0.660022	13.2386	0.846193	0.84425	1.7268	IgG_1	IgG
IgG_1_201	3.26248	3.4743	12.5572	0.826812	1.49069	0.327248	0.355859	2.10948	0.510925	10.0279	0.534014	0.321794	0.499462	4.39785	5.19676	2.76189	50.7903	20.6311	0.603762	5.30624	1.0264	0.514131	1.44918	IgG_1	IgG
IgG_1_202	2.83067	3.06348	17.7457	0.958139	1.71497	0.479844	0.35707	3.67736	0.594936	8.41343	0.699998	0.39338	0.415004	5.22463	6.8225	3.08791	42.5002	16.5065	0.880826	5.12305	1.03591	0.750196	1.6359	IgG_1	IgG
IgG_1_203	3.84964	3.57452	37.8739	1.55958	1.90624	0.654463	0.465064	2.95378	0.776125	12.4048	0.762833	0.315297	0.81446	7.09423	8.35784	3.54949	59.5863	24.6854	0.621405	3.19103	1.02816	1.03252	1.97677	IgG_1	IgG
IgG_1_204	4.14523	2.81604	26.0665	1.36286	1.78069	0.593039	0.29787	2.38236	0.820739	13.1002	0.53391	0.275544	0.393996	10.3545	5.20116	3.66746	49.4858	19.7753	0.457403	3.15977	0.806935	0.605485	1.45467	IgG_1	IgG
IgG_1_205	0.859999	1.19231	14.1212	0.961909	1.55116	0.213875	0.451532	1.18919	0.736886	18.6638	0.426364	0.427699	0.742704	1.56593	5.91142	2.66148	0.961659	0.44485	0.595597	6.53735	1.0872	0.71599	1.40235	IgG_1	IgG
IgG_1_206	1.72542	1.93222	24.9216	1.35201	1.54603	0.395083	0.41211	2.66171	0.643007	8.61998	0.496164	0.294317	0.440843	3.3513	5.53685	2.35552	7.88725	3.27911	1.12231	20.6463	1.37838	0.618524	2.11724	IgG_1	IgG
IgG_1_207	2.75111	2.46563	17.5191	0.946854	1.55905	0.38761	0.407807	3.14414	0.648654	10.1882	0.509096	0.343219	0.538743	3.67549	6.94366	3.36873	27.6929	10.5478	0.782168	5.05556	0.959956	0.382863	1.44942	IgG_1	IgG
IgG_1_208	3.74806	3.37599	11.4204	0.67916	1.66429	0.459999	0.325746	2.10731	0.708997	21.1045	0.586277	0.458233	0.430629	6.89485	7.33115	3.66101	53.1595	24.1065	0.807966	2.11776	1.07977	0.762454	2.3689	IgG_1	IgG
IgG_1_209	1.06568	1.88484	15.4345	0.936125	1.47648	0.414995	0.275293	2.63797	0.529691	11.6389	0.486467	0.308989	0.364479	2.77386	6.08031	2.59804	2.36354	1.26923	0.457878	4.1132	0.779061	0.469965	2.18357	IgG_1	IgG
IgG_1_210	3.80049	2.70921	16.6792	1.06417	1.89146	0.381939	0.592892	3.12288	0.776352	14.9613	0.729874	0.502323	0.483443	3.97678	7.92818	3.47995	56.3206	23.671	0.803119	2.35343	1.40792	0.518832	2.35226	IgG_1	IgG
IgG_1_211	4.07131	2.40386	11.1872	0.67303	1.32908	0.316496	0.272465	1.09133	0.630434	7.20971	0.585306	0.197425	0.322229	6.5106	4.1677	2.87724	55.5113	21.2853	0.646411	8.3797	0.760172	0.567934	0.954425	IgG_1	IgG
IgG_1_212	1.00833	1.46623	20.5528	1.1553	1.68848	0.379049	0.330046	4.0928	0.573108	8.29153	0.456788	0.238042	0.386046	2.12791	6.23509	2.49555	1.159	0.544344	0.689365	8.10853	0.974944	0.434953	1.84724	IgG_1	IgG
IgG_1_213	3.09708	2.37822	8.13101	0.66845	1.54155	0.390735	0.473631	1.8734	0.69742	7.67284	0.637061	0.422724	0.555923	9.71263	4.95268	3.32149	13.2336	4.86328	0.82777	10.1322	1.06826	0.381764	1.67288	IgG_1	IgG
IgG_1_214	2.3335	2.17403	13.8341	0.754176	1.33289	0.356322	0.330627	2.21527	0.340398	6.67767	0.566106	0.332583	0.326224	3.80388	6.06594	2.52039	41.3594	18.4002	0.55448	3.00198	0.892829	0.623793	1.81479	IgG_1	IgG
IgG_1_215	1.18849	1.70919	25.3246	1.32279	1.88965	0.471084	0.332489	3.00461	0.562079	12.5076	0.629793	0.293232	0.400957	3.38964	6.29275	2.57652	1.40485	0.760717	0.682179	11.9175	0.941435	0.519967	1.28303	IgG_1	IgG
IgG_1_216	3.50345	2.56486	8.69018	1.17968	1.35954	0.425928	0.351163	0.933374	0.585256	9.41243	0.569217	0.310857	0.401741	4.8007	4.40376	2.57819	72.1853	27.4016	0.388949	3.94947	0.823904	1.09218	1.07608	IgG_1	IgG
IgG_1_217	2.81965	2.94196	5.06949	0.903442	1.75311	0.409056	0.413638	1.12539	0.448553	9.51695	0.748471	0.657919	0.875965	3.57779	4.71105	2.65625	32.4649	14.9689	1.07368	9.30129	0.980533	0.826352	1.87996	IgG_1	IgG
IgG_1_218	1.24795	1.54251	24.4252	1.22381	1.65038	0.469118	0.55727	3.15953	0.878121	13.0696	0.597835	0.419412	0.507816	4.03098	6.49945	3.11352	2.24896	0.943015	0.480103	3.1316	0.894593	0.48551	2.57558	IgG_1	IgG
IgG_1_219	4.01579	3.41204	8.00949	0.660378	1.49592	0.249726	0.239348	2.30361	0.373715	10.6839	0.518073	0.368697	0.499638	5.56974	4.57404	2.93112	73.1592	29.6479	0.683888	5.17328	0.787723	0.643001	1.46805	IgG_1	IgG
IgG_1_220	1.16117	1.60334	8.10526	0.96118	1.62672	0.341362	0.359128	1.56201	0.371176	5.82449	0.49582	0.197753	0.305153	1.50123	5.28675	2.42605	1.84376	0.744303	0.635288	6.85384	0.902645	0.377269	1.228	IgG_1	IgG
IgG_1_221	2.5377	2.26046	11.676	0.892397	1.59805	0.225522	0.41344	2.88663	0.622104	10.2653	0.602133	0.361069	0.348952	3.06341	5.67115	2.73542	15.5096	6.90013	0.595459	14.9962	1.05272	0.700775	1.77021	IgG_1	IgG
IgG_1_222	1.00304	1.42625	11.5979	0.737635	1.54912	0.34792	0.318632	3.68245	0.705898	6.05961	0.592469	0.200848	0.432599	3.73182	5.75555	2.29681	0.902152	0.367706	0.750648	18.6839	0.833848	0.397417	1.64195	IgG_1	IgG
IgG_1_223	2.73703	2.60335	8.06249	0.579917	2.0591	0.308848	0.571676	2.55421	0.595348	15.7758	0.70749	0.572745	0.423694	8.50833	6.42483	4.00179	72.0494	24.8299	0.718256	2.52748	1.09553	0.838947	1.83489	IgG_1	IgG
IgG_1_224	1.4281	1.7785	15.736	0.962088	1.56021	0.421295	0.384702	1.67344	0.639028	6.98764	0.456792	0.348009	0.290836	4.28858	4.62139	2.33925	4.50764	1.90519	0.680422	8.09525	0.920195	0.413494	1.4596	IgG_1	IgG
IgG_1_225	1.32848	1.60153	27.3374	1.22868	1.73058	0.513485	0.385702	4.32411	0.509378	10.2687	0.575787	0.325796	0.701973	4.16061	6.76628	2.85702	1.51138	0.852557	0.95898	3.08243	1.10403	0.361157	1.40678	IgG_1	IgG
IgG_1_226	1.02997	1.6321	23.7773	1.18394	2.05712	0.386368	0.290623	3.55734	0.836296	10.1823	0.649313	0.508652	0.577449	2.97798	6.17097	2.42598	1.12311	0.600213	0.689614	8.79488	1.06464	0.498216	1.90166	IgG_1	IgG
IgG_1_227	4.42139	3.83684	18.0279	1.04569	1.32307	0.361031	0.329043	1.80721	0.352156	8.03383	0.502947	0.357018	0.473046	4.94961	4.90622	2.9029	76.5593	33.6244	0.61857	3.51875	0.848526	0.757339	1.25554	IgG_1	IgG
IgG_1_228	1.68638	1.53686	15.4184	0.722131	1.88039	0.394097	0.25694	3.15249	0.446392	8.27001	0.591397	0.304607	0.579246	4.81711	5.87672	2.6359	2.25769	1.12452	0.581017	5.11149	0.720995	0.446135	1.79641	IgG_1	IgG
IgG_1_229	2.92967	3.53424	9.45813	0.780869	1.54469	0.280941	0.3164	1.57931	0.421177	6.17241	0.451145	0.388365	0.509852	1.85244	5.63906	3.12448	53.4737	23.0423	0.660281	1.41984	1.00863	0.611273	0.812511	IgG_1	IgG
IgG_1_230	2.21128	1.6801	7.7934	0.927557	1.41418	0.584329	0.354252	1.33352	1.07167	10.9453	0.641446	0.222851	0.619122	9.33692	4.78019	3.39256	4.44041	1.95956	0.597812	13.5877	0.889986	0.353284	1.42216	IgG_1	IgG
IgG_1_231	3.91341	3.13964	16.173	0.725738	1.57087	0.511132	0.397851	4.00291	1.007	7.82759	0.790034	0.416659	0.415481	3.06747	6.57795	3.54945	70.1371	28.4919	0.738501	2.75754	1.3943	0.891837	1.47322	IgG_1	IgG
IgG_1_232	1.81073	2.13194	28.4153	1.20411	1.76702	0.504132	0.393488	2.73828	0.600516	10.4785	0.593255	0.403675	0.554387	3.13416	6.4028	2.88339	20.9032	9.14665	0.902852	10.6455	1.16116	0.676104	2.20405	IgG_1	IgG
IgG_1_233	0.97312	1.62474	23.6642	1.33427	1.72117	0.40807	0.310741	3.22302	0.472648	6.13404	3.08407	0.319404	0.424511	1.20218	5.66747	2.46682	2.73842	1.25321	0.769397	24.7833	0.992598	0.563815	1.69643	IgG_1	IgG
IgG_1_234	4.42478	3.17247	7.18407	0.591303	1.12032	0.368586	0.455896	1.80991	0.362039	10.0547	0.575933	0.386715	0.378937	4.85525	4.88327	3.14218	85.1443	25.9641	0.440345	1.98903	0.848602	0.735167	1.02629	IgG_1	IgG
IgG_1_235	0.721688	1.6399	2.00437	6.44643	3.35195	0.751717	0.333058	2.56204	5.32505	7.10176	0.513995	0.327109	0.44989	1.24432	6.33517	2.76673	1.70562	0.68395	0.811755	1.47494	0.909651	0.467794	1.49089	IgG_1	IgG
IgG_1_236	1.80455	2.30965	1.40214	26.2669	13.5054	8.02181	1.15648	6.75356	11.3159	3.54366	0.890172	0.677108	0.686013	2.84247	11.8952	4.5108	2.43481	1.00912	0.799015	1.34748	1.4059	0.89022	2.51077	IgG_1	IgG
IgG_1_237	2.34945	1.90401	11.7156	1.06659	1.91883	0.329591	0.405726	2.83281	0.727181	7.5591	0.698162	0.335134	0.507898	3.43383	6.1257	2.60298	17.2782	7.46512	0.740195	5.63868	0.938199	0.748541	1.36421	IgG_1	IgG
IgG_1_238	2.05792	2.01786	16.7106	0.976526	1.89825	0.311942	0.376854	2.67018	0.580727	7.5346	0.626605	0.3004	0.520624	3.39032	5.8099	2.6842	29.6891	12.6269	0.676831	5.66918	1.01403	0.492438	1.22118	IgG_1	IgG
IgG_1_239	4.70857	4.6469	8.82792	4.76247	1.6713	0.36861	0.509019	2.21117	1.41559	11.8136	0.714528	0.567504	0.417808	7.54124	6.58202	3.64832	48.5499	22.029	0.836831	2.41032	1.44	1.26559	1.82549	IgG_1	IgG
IgG_1_240	1.54289	1.54067	38.7256	1.45607	1.70269	0.287487	0.253645	4.81857	1.16605	5.94242	0.702633	0.387799	0.482327	6.72289	6.32853	3.30237	1.64514	0.827597	0.6114	9.09141	1.1304	0.566864	2.0513	IgG_1	IgG
IgG_1_241	3.57695	2.69143	14.7838	0.769209	0.901133	0.400262	0.353432	0.848441	0.429723	6.12056	0.297449	0.277845	0.392642	6.31495	2.6053	2.70693	46.3865	16.1033	0.818607	2.12387	0.640546	0.664909	0.762417	IgG_1	IgG
IgG_1_242	1.31238	1.52949	16.8501	0.994268	1.6365	0.449728	0.286853	2.64558	0.497029	5.49428	0.476212	0.317491	0.441104	1.7457	5.2181	2.68485	5.13462	2.26281	0.583659	5.56859	1.07718	0.370106	1.56078	IgG_1	IgG
IgG_1_243	2.0427	2.3386	24.6781	1.39423	1.86188	0.378133	0.343366	3.03012	0.540056	8.46234	0.595844	0.480936	0.480362	1.87924	6.66481	2.64147	23.7092	10.4446	0.511743	2.83502	0.84808	0.597741	1.77748	IgG_1	IgG
IgG_1_244	2.01443	1.97891	15.0444	0.799534	1.41586	0.320474	0.373723	1.93599	0.480356	9.5641	0.545562	0.346958	0.47411	5.63468	4.78741	2.72199	8.40574	3.22723	0.696788	2.76741	0.895758	0.438	1.1803	IgG_1	IgG
IgG_1_245	5.77993	5.5588	6.76586	0.67378	1.40141	0.345594	0.341501	0.880229	0.398562	6.10301	0.496152	0.435052	0.414276	2.86927	3.93553	2.59137	94.3868	35.4947	0.82942	2.06422	0.839079	0.664794	1.02238	IgG_1	IgG
IgG_1_246	4.17099	3.7293	4.62954	0.358901	1.17893	0.377335	0.360433	1.06913	0.51294	10.317	0.436999	0.452952	0.637965	5.69068	5.11562	2.82345	84.6742	33.4849	0.765431	4.3887	0.912512	0.715036	1.26847	IgG_1	IgG
IgG_1_247	3.36365	2.61109	11.0215	0.819744	1.63575	0.498259	0.336129	2.26886	0.681775	12.6937	0.56424	0.311163	0.389606	5.70936	5.87972	2.78781	48.1524	21.1432	0.807913	12.9396	1.08277	0.612364	1.5542	IgG_1	IgG
IgG_1_248	2.3278	1.99256	17.5054	1.07471	2.1068	0.413313	0.420851	3.44948	0.727444	9.54383	0.524798	0.36367	0.436344	14.2702	7.79098	3.35386	2.12516	0.990498	0.883396	1.64017	1.0545	0.538537	1.79013	IgG_1	IgG
IgG_1_249	1.09728	1.60146	17.65	0.857341	1.66044	0.409913	0.340964	3.20158	0.517479	5.02232	0.352564	0.323849	0.496836	1.4562	5.70706	2.13864	7.98539	3.34993	0.586213	13.9614	0.879628	0.514245	1.43586	IgG_1	IgG
IgG_1_250	4.24656	3.08105	9.07064	0.738381	1.60821	0.51346	0.500501	1.22354	0.463581	11.4017	0.525729	0.407114	0.349848	12.0911	5.66109	3.64797	67.1402	25.4339	0.587225	3.43881	0.896971	0.597815	1.47342	IgG_1	IgG
IgG_1_251	2.47983	2.69049	10.0158	1.33516	2.63573	0.450634	0.717609	1.70493	0.812552	8.86911	1.13266	0.864093	1.38017	12.198	6.4077	3.99375	8.68699	3.84151	1.35687	4.45771	1.82708	1.4648	2.76657	IgG_1	IgG
IgG_1_252	1.90098	2.45279	8.08866	0.640829	1.95964	0.385119	0.314436	3.41226	0.630864	10.6004	0.469105	0.192518	0.483736	1.57248	7.22792	3.29763	16.4838	7.75489	0.54847	1.65559	0.953935	0.584638	1.46114	IgG_1	IgG
IgG_1_253	2.16684	1.96603	18.8414	0.834334	1.52178	0.457516	0.261908	1.90473	0.520418	7.78947	0.494064	0.24547	0.444604	5.76034	4.56591	2.41207	18.1466	7.65265	0.55695	4.07358	0.96012	0.499587	1.26145	IgG_1	IgG
IgG_1_254	1.10276	1.5987	12.6495	1.10231	1.70788	0.378794	0.366289	3.36786	0.48554	2.11583	0.435275	0.333737	0.435012	1.10327	3.50627	1.92583	3.14352	1.43121	0.827021	12.7929	0.58218	0.374522	1.38206	IgG_1	IgG
IgG_1_255	3.26407	3.69893	4.82203	10.8273	4.4223	0.763602	0.739421	1.64841	6.51165	18.6249	0.688713	0.451092	0.328454	2.93252	7.61143	3.67431	55.9837	15.6813	0.786457	1.56614	1.14789	0.438752	1.58846	IgG_1	IgG
IgG_1_256	2.61273	2.28864	7.49504	0.6095	1.26887	0.287248	0.350884	1.52957	0.378774	9.06651	0.566431	0.283372	0.453468	6.95472	4.77422	2.82654	17.3176	6.78366	0.569934	2.43072	0.678688	0.62151	1.52779	IgG_1	IgG
IgG_1_257	1.65979	2.03011	15.6562	0.877027	1.66342	0.531069	0.476803	2.14121	0.539801	20.3587	0.570988	0.384186	0.456457	6.93858	5.68206	2.57183	1.50158	0.904182	0.59337	2.26456	1.42605	0.317794	1.64646	IgG_1	IgG
IgG_1_258	2.81113	2.40846	16.1691	0.921836	1.50327	0.355508	0.326611	2.67122	0.555196	16.1852	0.693218	0.330385	0.378445	7.97228	5.45749	3.24527	46.0631	19.3385	0.54039	2.63305	1.1122	0.504815	1.69004	IgG_1	IgG
IgG_1_259	3.12214	2.11823	24.3792	1.505	2.01031	0.426531	0.422123	2.90133	0.63044	17.6166	0.779988	0.345899	0.301122	4.20832	7.5118	3.96048	17.0326	7.676	0.670624	2.57656	1.07583	0.435988	2.03079	IgG_1	IgG
IgG_1_260	3.7014	3.05378	12.9626	0.814915	1.4805	0.363864	0.334999	2.04559	0.482815	10.3814	0.458784	0.321043	0.306749	2.47534	5.12099	3.12597	78.3468	32.2886	0.625918	5.83087	0.911553	0.724016	1.40914	IgG_1	IgG
IgG_1_261	1.63833	2.0421	24.7052	1.12739	1.74526	0.394441	0.357442	3.91448	0.895978	6.71064	0.54161	0.293426	0.458975	1.92744	6.55883	2.82584	11.668	4.88302	0.910526	17.5608	0.903356	0.503947	1.23051	IgG_1	IgG
IgG_1_262	4.86153	4.17902	12.4142	0.800413	1.26429	0.295632	0.385618	3.27049	0.463472	10.3072	0.589181	0.39131	0.443426	6.77714	6.70788	3.49078	71.1694	29.0636	0.519753	2.18549	0.911174	0.83629	1.2185	IgG_1	IgG
IgG_1_263	0.934679	1.30504	9.63207	0.666533	1.38419	0.331442	0.335133	1.22066	0.625064	24.1199	0.3473	0.449218	0.702385	2.16452	4.29457	2.86304	1.5826	0.610234	0.594967	6.37686	1.06005	0.316367	1.4564	IgG_1	IgG
IgG_1_264	2.13219	1.71706	16.4382	1.08622	2.09231	0.344659	0.514649	1.82498	0.523881	11.2671	0.500215	0.290798	0.435465	9.15144	4.49411	3.31131	6.99129	3.75374	1.03238	2.62688	1.0368	0.471395	2.51268	IgG_1	IgG
IgG_1_265	2.5083	2.41535	13.242	0.739145	1.58135	0.351536	0.346658	2.50221	0.557209	11.6319	0.465709	0.340689	0.404977	2.72002	5.73164	2.93366	39.0589	16.0587	0.626225	5.445	0.809989	0.522926	1.46199	IgG_1	IgG
IgG_1_266	5.89142	4.45852	14.673	0.82407	1.30517	0.306812	0.451304	1.25485	0.886004	12.7245	0.660474	0.297046	0.406079	5.14271	5.78989	3.68919	68.7051	28.5816	0.663491	2.19661	0.874245	1.07123	1.11643	IgG_1	IgG
IgG_1_267	1.34155	1.81705	12.7568	0.802931	1.99112	0.358453	0.24955	0.93564	0.352185	6.85764	0.285735	0.249968	0.383935	1.1697	4.33076	2.49043	7.16526	3.42682	0.671791	17.8472	1.20044	0.391693	1.29541	IgG_1	IgG
IgG_1_268	1.53943	1.41311	4.8879	0.62222	1.35791	0.13469	0.317505	0.627349	0.485797	8.19675	0.340465	0.246992	0.381036	9.61741	5.0016	2.3404	0.955015	0.507776	0.559195	4.33571	0.786474	0.548677	0.746885	IgG_1	IgG
IgG_1_269	1.58112	1.89991	21.641	1.16437	1.88382	0.397641	0.365153	2.54355	0.43972	5.54175	0.432516	0.341159	0.437038	3.5052	6.13906	2.8715	11.1634	5.0417	0.835207	12.181	1.06384	0.427674	1.65913	IgG_1	IgG
IgG_1_270	4.11979	2.76424	9.00858	0.720524	1.4929	0.771789	0.265529	1.51174	0.694411	6.03617	0.485865	0.357411	0.393525	6.37002	3.49782	3.09391	41.1936	18.7175	1.00294	1.59412	0.806171	0.834398	1.13432	IgG_1	IgG
IgG_1_271	5.04032	5.6443	17.563	1.07672	1.25333	0.639422	0.37159	3.48364	0.399571	10.8042	0.533809	0.357223	0.745445	5.52622	5.07994	2.85267	79.7392	31.0657	0.440319	2.88182	0.743877	0.476727	1.37564	IgG_1	IgG
IgG_1_272	2.90565	3.32793	13.543	0.948117	1.71596	0.426688	0.363296	2.22212	0.573944	10.2589	0.523097	0.343952	0.479976	7.23039	7.46927	3.34067	31.9696	14.4968	0.883369	2.2677	1.03938	0.637668	2.05984	IgG_1	IgG
IgG_1_273	5.74905	5.23316	7.01163	0	0.5	0.5	0	0.5	0	6.47484	0.5	0	0.256951	3.0123	1.74259	1	162.202	70.9203	0	8.14562	0	1.16579	0.720758	IgG_1	IgG
IgG_1_274	2.74296	1.83656	17.16	0.975536	1.89066	0.379575	0.613299	2.49944	0.739307	15.9441	0.698502	0.346359	0.585624	5.46591	6.21735	2.91051	27.0328	11.94	0.510983	3.48769	0.98242	0.358061	2.21005	IgG_1	IgG
IgG_1_275	3.89828	3.02818	14.0423	1.0067	1.92581	0.518663	0.491511	1.63272	0.619678	12.4388	0.675443	0.484158	0.676509	5.8256	5.919	3.26891	62.2083	28.7668	0.994602	3.00278	1.18233	0.814455	2.26374	IgG_1	IgG
IgG_1_276	2.83038	2.44453	11.1277	0.802965	1.18733	0.270227	0.373866	1.73109	0.549633	15.6524	0.485694	0.281318	0.308476	3.44479	5.61921	2.52323	28.7173	11.9019	0.503198	3.27065	0.996039	0.518133	1.86632	IgG_1	IgG
IgG_1_277	2.96622	2.74459	10.5945	0.815566	1.3476	0.211503	0.352256	2.19348	0.521444	16.3778	0.427257	0.339848	0.434136	1.53134	4.90324	2.87658	42.9785	17.1064	0.574394	8.36826	0.858117	0.652833	1.20776	IgG_1	IgG
IgG_1_278	0.92504	2.01866	1.57093	13.7302	8.9458	0.742949	0.588997	3.07876	9.49879	13.8743	0.433034	0.382674	0.595187	1.87689	7.71382	3.41014	2.92423	1.27774	0.729374	1.72706	1.06283	0.449974	1.59742	IgG_1	IgG
IgG_1_279	2.4588	1.77308	16.9542	0.808348	1.54266	0.376175	0.458743	2.21159	0.622684	13.7204	0.532518	0.2191	0.319965	7.11526	5.16222	2.69011	12.3542	5.07531	0.677932	9.57346	0.96491	0.518901	1.18912	IgG_1	IgG
IgG_1_280	1.25239	1.6826	14.9426	1.07167	1.84084	0.33534	0.458337	2.66612	0.628124	5.6248	0.489376	0.315248	0.465924	4.3905	4.9	2.57009	1.86972	0.713105	0.892796	14.0631	0.884237	0.348104	1.76705	IgG_1	IgG
IgG_1_281	3.69173	2.62436	9.31947	0.93505	1.44657	0.314706	0.395845	1.81802	0.592455	18.1982	0.621458	0.375953	0.655068	3.54001	5.47271	3.65074	52.7762	24.6734	0.517796	2.0209	0.888729	0.855619	2.14853	IgG_1	IgG
IgG_1_282	2.05669	2.49353	13.8014	0.850724	1.51156	0.353764	0.30187	1.7829	0.512372	13.7302	0.454227	0.315641	0.384712	2.21764	4.96659	2.73941	38.1307	15.3166	0.791638	4.82114	0.885247	0.412017	1.52945	IgG_1	IgG
IgG_1_283	1.24362	1.87242	15.856	0.706093	1.87368	0.50485	0.218228	2.60431	0.711832	7.11658	0.451071	0.328444	0.352291	1.64201	5.41049	2.30755	3.96794	1.87623	0.65903	2.22416	0.731083	0.488809	1.50091	IgG_1	IgG
IgG_1_284	4.75919	4.34748	9.58395	0.595854	1.18657	0.290128	0.521163	1.67098	0.518222	8.52467	0.521173	0.231659	0.401481	7.25058	5.02544	3.41204	81.3931	29.7736	0.601222	3.31805	0.872936	0.746219	1.21911	IgG_1	IgG
IgG_1_285	2.92062	4.62534	13.0341	5.75211	4.96561	1.40002	1.91597	2.52868	1.00538	12.7468	11.7162	0.613008	1.89737	223.79	6.47842	4.7481	57.5036	25.1011	1.64551	3.77394	2.41599	2.31557	4.45783	IgG_1	IgG
IgG_1_286	1.52043	1.82027	36.0515	1.48253	1.95996	0.539395	0.389057	3.02808	0.542263	5.55515	0.652653	0.30591	0.536597	3.14676	6.81759	2.94947	10.1684	4.52194	0.660006	17.9052	1.1018	0.660697	1.52568	IgG_1	IgG
IgG_1_287	1.00265	1.61726	10.7521	0.660768	1.44426	0.286316	0.206897	1.65239	0.501561	18.386	0.639028	0.486863	0.26434	5.21544	5.21294	3.89442	1.2602	0.627998	0.454009	2.75611	1.01643	0.537404	2.25715	IgG_1	IgG
IgG_1_288	1.97827	1.9206	23.0185	1.13507	2.25953	0.427671	0.406078	3.30297	0.539719	8.80761	0.43353	0.37323	0.513743	1.77847	5.56795	2.83614	23.9019	11.9765	0.851998	6.28365	0.946027	0.587154	1.73018	IgG_1	IgG
IgG_1_289	1.52905	1.78746	13.762	0.952575	1.88105	0.267139	0.364407	3.16917	0.718731	10.3709	0.514526	0.4301	0.511967	3.73503	6.24244	2.68657	3.9261	1.70351	0.842179	9.36317	1.14697	0.364262	1.79633	IgG_1	IgG
IgG_1_290	1.10772	1.4342	18.5774	1.25273	1.89346	0.540759	0.330775	2.91593	0.728907	13.3683	0.527914	0.262516	0.421259	1.63122	7.16229	2.74267	3.27975	1.36688	0.76024	5.05662	1.03783	0.445459	1.91941	IgG_1	IgG
IgG_1_291	2.06702	2.69172	16.748	6.05834	2.65208	0.750852	0.543478	2.38827	0.462171	11.6821	1.13615	0.772062	1.02453	6.84375	5.68525	3.22322	14.8353	6.87118	1.1874	6.95676	1.61489	1.17065	3.01441	IgG_1	IgG
IgG_1_292	1.76263	2.13015	20.1979	1.09791	2.11934	0.420201	0.385807	1.99193	0.875537	12.0105	0.652665	0.551002	0.454449	6.11869	5.25682	2.82358	16.5246	7.7671	1.09148	3.48682	1.15351	0.549411	2.01452	IgG_1	IgG
IgG_1_293	3.15842	2.59577	12.8212	0.775193	1.87504	0.35442	0.250544	1.41041	0.50097	11.8338	0.660265	0.360641	0.246799	2.0091	3.98473	2.96105	48.7762	23.1123	1.01839	9.85171	1.22296	0.514072	2.16452	IgG_1	IgG
IgG_1_294	1.40526	1.79982	21.783	1.00873	2.03389	0.581029	0.174904	2.76546	1.42759	6.06344	0.601592	0.443854	0.458599	3.15022	5.91689	3.04211	1.58778	0.724017	1.9618	1.94824	0.936892	0.979271	1.75315	IgG_1	IgG
IgG_1_295	1.47976	1.5909	11.8347	1.03806	1.2454	0.35144	0.418659	1.62264	0.387755	7.00613	0.605163	0.295848	0.49272	7.02443	5.30997	2.57682	2.74036	1.10591	0.562135	2.25001	0.880045	0.377815	1.20473	IgG_1	IgG
IgG_1_296	1.18097	1.76832	22.0365	1.17788	1.7802	0.526788	0.366836	2.91897	0.649868	4.68409	0.664629	0.27227	0.585438	2.32004	6.87785	2.3205	1.31717	0.782543	0.881958	11.372	1.03432	0.689373	2.28283	IgG_1	IgG
IgG_1_297	2.47403	1.80422	6.53925	1.46997	1.65233	0.396931	0.355212	1.52018	0.635908	6.40011	0.484578	0.376661	0.303425	10.1057	5.06536	3.81645	2.06563	0.652312	0.789249	1.53855	0.542096	0.559025	1.27052	IgG_1	IgG
IgG_1_298	2.82693	3.62965	9.83693	4.3879	2.44548	0.441899	0.674946	3.07101	0.990003	6.90349	0.551169	0.46441	0.479715	2.53616	8.89014	4.17316	71.4238	27.4085	0.552384	2.61758	0.698613	0.919991	1.6141	IgG_1	IgG
IgG_1_299	1.57069	1.75481	17.8522	0.952074	1.74829	0.49474	0.284347	5.79509	0.94996	13.2592	1.54459	7.69806	13.0613	4.45179	20.951	3.41745	2.26453	0.943014	0.846599	1.15894	1.00541	0.515725	2.22949	IgG_1	IgG
IgG_1_300	1.25869	1.85037	20.3932	1.3394	1.98998	0.386615	0.401554	2.94128	0.513823	12.2636	0.67939	0.4957	0.384953	2.94796	5.32071	3.00188	5.77855	2.62333	0.92877	2.54573	1.1031	0.554155	1.97067	IgG_1	IgG
IgG_1_301	1.38777	1.8455	13.9953	0.719599	1.78232	0.399992	0.29091	2.33307	0.476495	6.27504	0.52642	0.391889	0.540502	2.61194	5.46051	2.23757	4.26766	1.96858	0.928008	11.8377	0.730851	0.383271	1.57398	IgG_1	IgG
IgG_1_302	2.34024	2.71136	16.4762	1.02292	1.33639	0.387086	0.393357	2.11093	0.472623	7.47762	0.508603	0.327344	0.430035	4.60354	4.76375	2.7476	19.0913	7.21803	0.644434	13.3563	0.906313	0.544223	1.63616	IgG_1	IgG
IgG_1_303	0.925791	1.52572	6.33112	0.635531	1.63003	0.187302	0.295862	3.82924	0.587104	7.76772	0.544216	0.323452	0.458411	1.65821	5.60854	2.45644	1.38716	0.632569	0.867283	1.6191	0.738125	0.467691	1.99809	IgG_1	IgG
IgG_1_304	1.26311	1.35836	28.8841	1.40368	1.74359	0.428264	0.357382	4.22637	0.669757	12.4531	0.550003	0.230464	0.445991	2.22243	5.48565	2.61726	1.75815	0.75234	0.748865	9.5784	1.0068	0.426931	1.43387	IgG_1	IgG
IgG_1_305	5.65039	4.6805	6.18471	0.928068	1.0632	0.439332	0.336022	0.869456	0.460501	11.4471	0.390691	0.316026	0.406958	6.62462	4.79286	2.73799	111.024	45.3377	0.926893	4.26987	0.970983	0.453252	1.36621	IgG_1	IgG
IgG_1_306	1.40523	1.94551	28.6613	1.01659	2.44542	0.442802	0.375077	4.71882	0.704182	6.44872	0.508118	0.293104	0.585695	2.87752	7.80995	2.94895	1.87668	1.02052	0.796389	3.68046	1.17292	0.554125	2.21528	IgG_1	IgG
IgG_1_307	4.16312	3.99798	6.10151	4.44277	4.61746	0.468743	0.268381	0.88442	2.49053	13.483	0.4667	0.363584	0.394274	3.71397	3.68433	2.84271	97.8541	36.4068	0.324021	4.38895	0.92779	0.56175	1.27591	IgG_1	IgG
IgG_1_308	2.15597	2.40299	12.4992	1.04868	1.80382	0.433118	0.339486	1.98506	0.494116	8.6255	0.479868	0.258765	0.356791	5.75467	4.61999	2.77137	29.2146	12.3414	0.672461	12.3954	0.886343	0.308469	1.50088	IgG_1	IgG
IgG_1_309	1.51926	1.64685	16.7097	1.06625	1.94834	0.419822	0.281294	1.89468	0.528918	7.53719	0.542307	0.500589	0.60121	5.02219	5.51835	2.74405	2.67597	1.2026	0.698196	10.137	0.888395	0.431887	1.98832	IgG_1	IgG
IgG_1_310	1.11635	1.78366	24.4605	1.03457	2.13614	0.606568	0.388196	2.78737	0.694294	7.97061	0.730137	0.353022	0.549964	1.43857	5.66148	2.83221	10.1225	4.6118	0.856405	11.1542	0.90533	0.723106	1.91553	IgG_1	IgG
IgG_1_311	3.05967	2.02309	20.6495	1.01258	1.81469	0.236499	0.438863	2.51135	0.72579	11.1725	0.702792	0.256752	0.437973	4.35808	6.12819	2.95884	25.2814	11.4858	0.777862	5.35986	0.803041	0.39765	1.63403	IgG_1	IgG
IgG_1_312	1.09854	2.4731	3.10976	0.623653	2.40163	0.554093	0.43064	0.655758	0.476666	12.0495	0.963416	0.491214	1.25122	5.65849	5.40974	2.50196	3.63811	1.87239	1.05705	18.2429	1.59387	0.651315	2.89332	IgG_1	IgG
IgG_1_313	1.43664	2.09267	32.2147	1.32902	2.19588	0.52309	0.297946	5.08892	0.693278	8.775	0.664634	0.412733	0.44327	2.09998	7.09356	2.89837	13.6989	6.78418	0.680158	14.555	0.99795	0.461215	1.39949	IgG_1	IgG
IgG_1_314	2.8748	2.21985	13.1127	0.832901	1.40627	0.391516	0.413487	2.05461	0.531471	11.2931	0.527211	0.269161	0.424849	3.62048	5.53079	2.88349	39.9988	17.9754	0.636345	3.16047	0.817275	0.452954	1.34385	IgG_1	IgG
IgG_1_315	1.36778	0.864541	4.22401	0.530505	0.908842	0.343339	0.145055	0.410681	0.177853	1.52856	0.275821	0.283244	0.654902	1.08736	1.63416	0.823151	2.32823	1.23585	0.531265	0.436775	0.515456	0.526825	0.725595	IgG_1	IgG
IgG_1_316	5.26741	3.75767	8.99278	0.545706	0.944484	0.315751	0.268219	0.725973	0.341439	8.08006	0.369489	0.248536	0.594527	1.9297	3.13913	2.87325	82.6042	34.2975	0.596725	1.9469	0.486837	1.04429	0.899763	IgG_1	IgG
IgG_1_317	1.59818	1.59836	15.8807	1.03108	1.53117	0.268466	0.322323	2.44262	0.44679	8.73463	0.358159	0.346419	0.293971	4.36592	4.5065	2.66209	1.62494	0.690077	0.51751	2.93389	0.800992	0.389301	1.25819	IgG_1	IgG
IgG_1_318	5.88224	3.81095	7.17272	0.544778	1.46541	0.272622	0.331516	1.73823	0.403233	9.82414	0.527907	0.344315	0.502149	5.50024	5.43986	3.12873	90.5286	37.6476	0.680186	2.53434	1.0485	0.721863	1.4136	IgG_1	IgG
IgG_1_319	2.49862	2.73045	9.01924	0.68311	1.49281	0.418437	0.408982	1.57111	0.697795	11.398	0.515985	0.353813	0.286066	3.07847	4.77655	2.48041	24.7217	11.1313	0.787043	5.71382	0.912854	0.319619	1.30545	IgG_1	IgG
IgG_1_320	2.40269	2.17767	12.572	0.767391	1.56733	0.312336	0.367571	1.85639	0.430689	7.32617	0.999841	0.339367	0.434129	2.66142	4.98296	2.58037	28.2523	12.0639	0.685853	4.04969	0.829496	0.539027	1.23313	IgG_1	IgG
IgG_1_321	4.45224	4.60442	25.588	1.27821	1.61603	0.592233	0.444427	1.50814	0.583793	10.7261	0.484709	0.31984	0.565072	6.27107	5.14112	3.19834	85.4291	34.3464	0.492501	2.35088	0.880363	1.08451	1.68084	IgG_1	IgG
IgG_1_322	1.27123	1.79517	9.94772	0.673792	1.47027	0.486017	0.487487	1.24993	0.745238	4.35908	0.537139	0.440588	0.390169	2.66569	7.01879	2.15144	4.13648	1.6501	0.972671	9.57366	1.06583	0.825657	1.58743	IgG_1	IgG
IgG_1_323	1.36817	2.36989	8.39026	1.35657	2.10033	0.545445	0.429217	1.4687	0.444717	5.00612	1.01992	0.666241	1.3266	5.08943	4.2031	2.22708	11.1812	4.9774	1.02988	29.7162	1.3826	1.01805	3.31751	IgG_1	IgG
IgG_1_324	8.06486	7.71268	6.32847	0.573035	1.41324	0.265457	0.445233	1.51307	0.377186	9.21997	0.762658	0.340258	0.453381	5.07795	5.08008	4.40402	155.151	50.895	0.65159	4.30713	1.25807	1.00392	1.32297	IgG_1	IgG
IgG_1_325	6.57837	5.55294	12.4134	0.333333	0.535511	0.421142	0.0833333	0.334666	0.305202	7.39717	0.415819	0.261357	0.675215	5.52571	4.03632	5.36445	211.267	78.4231	0.647425	2.94042	1.23972	0.308037	1.02984	IgG_1	IgG
IgG_1_326	3.28537	3.34356	9.69983	0.889012	1.68042	0.353753	0.458011	1.64761	0.773269	6.06169	0.669947	0.331799	0.443973	4.01629	3.79992	5.40848	50.0661	18.3729	0.831036	8.28175	0.851869	0.726701	1.70158	IgG_1	IgG
IgG_1_327	1.01271	1.67884	9.64625	4.66825	5.04763	0.538745	0.241603	2.62215	0.708002	11.1756	0.481699	0.446496	0.403053	1.4179	5.35283	2.28948	2.27875	0.630118	0.806662	6.39246	0.896677	0.568633	1.42983	IgG_1	IgG
IgG_1_328	1.36399	1.8549	24.9183	1.29386	1.62013	0.394865	0.601929	1.74237	0.543903	8.83699	0.572848	0.195514	0.401942	3.87566	7.17305	3.01707	1.06874	0.629465	0.604089	10.7641	0.830269	0.336286	2.81782	IgG_1	IgG
IgG_1_329	2.28343	1.61266	18.7267	0.967312	1.88208	0.238895	0.197047	1.719	1.13397	8.05229	0.672198	0.173913	0.225395	2.26968	4.79679	2.58056	13.0976	6.01909	1.09583	7.10556	1.22186	0.926486	1.67175	IgG_1	IgG
IgG_1_330	1.47181	1.15128	8.43219	0.579047	1.62813	0.383461	0.247094	2.03897	0.439409	8.34463	0.516955	0.288333	0.285265	10.1513	4.85468	2.34452	1.15236	0.540599	0.708458	2.45997	0.734632	0.518163	1.35805	IgG_1	IgG
IgG_1_331	1.2439	1.68305	23.0124	1.20479	1.84301	0.482006	0.468346	2.57433	0.654713	7.37085	0.612424	0.373022	0.449736	3.53664	6.1867	2.86454	1.82595	0.739798	0.679292	22.6284	1.05244	0.541875	1.75086	IgG_1	IgG
IgG_1_332	2.17426	2.18624	2.59964	1	0	0	0	0	0	4.06128	0	0	0	0	2	0	0	2.72711	0	9.22478	0	0	1.60913	IgG_1	IgG
IgG_1_333	1.48594	2.21369	22.3718	1.02769	1.5283	0.558972	0.399543	2.05882	0.770337	8.95374	0.48605	0.408027	0.337437	1.22518	5.25771	2.36053	15.8086	7.0903	0.770596	7.50892	0.912024	0.410802	1.53626	IgG_1	IgG
IgG_1_334	6.17924	4.68818	7.70665	0.556971	1.28009	0.568435	0.518481	1.17322	0.421092	6.52707	0.437685	0.264995	0.364481	5.53812	4.50397	3.15655	124.989	43.5196	0.685409	3.8619	0.975856	0.631068	1.13341	IgG_1	IgG
IgG_1_335	1.59963	2.01235	8.02652	0.891638	1.76063	0.336059	0.310685	1.56754	0.539864	3.90085	0.379901	0.199065	0.384758	2.81101	3.90559	2.22711	14.3863	5.50849	0.757865	10.4109	0.771109	0.416589	1.33641	IgG_1	IgG
IgG_1_336	1.27501	1.38053	7.34959	0.747516	1.94269	0.343614	0.323144	2.10433	0.637974	5.74431	0.420176	0.19383	0.331658	4.81384	6.12645	2.9323	1.4216	0.671938	0.783376	13.9299	0.837751	0.362659	2.06232	IgG_1	IgG
IgG_1_337	3.91196	3.3771	10.7332	0.63579	1.65678	0.283591	0.337884	2.37277	0.514091	12.4737	0.480916	0.429842	0.575784	2.69657	4.70611	3.45826	73.8964	31.1213	0.637085	4.57921	0.972332	0.526061	1.73534	IgG_1	IgG
IgG_1_338	0.944725	1.72861	15.9555	0.966457	1.83094	0.342553	0.495511	2.35354	0.589819	16.3715	0.58945	0.238242	0.286142	1.71862	5.34366	2.79196	1.22595	0.539219	0.739819	6.50844	1.19636	0.413258	2.96403	IgG_1	IgG
IgG_1_339	1.9977	1.78399	14.4944	0.871546	1.58397	0.338344	0.434415	1.98867	0.619031	10.4925	0.614058	0.312531	0.496778	8.87852	5.51038	3.71995	1.67944	0.868339	0.78017	1.47397	1.03184	0.333282	2.14346	IgG_1	IgG
IgG_1_340	4.00942	3.07797	27.1719	1.41232	1.60931	0.612387	0.497854	5.43549	0.519488	8.85143	0.552708	0.689588	0.422441	3.92865	8.24707	3.04523	28.2045	12.3835	0.693674	9.20485	1.03731	0.719937	1.65721	IgG_1	IgG
IgG_1_341	1.94724	1.95037	23.6099	0.970501	1.57685	0.387773	0.450464	2.6407	0.93479	8.15133	0.533983	0.351263	0.557131	9.63561	5.69017	3.07479	5.39251	1.91274	0.545396	2.61077	0.803329	0.552519	1.41534	IgG_1	IgG
IgG_1_342	4.76693	3.49809	12.6748	0.733823	1.27008	0.433965	0.38541	1.42165	0.465505	13.5404	0.315572	0.387543	0.382784	7.20028	6.28808	3.05076	57.7604	24.9056	0.656354	2.977	0.950681	0.9092	1.07222	IgG_1	IgG
IgG_1_343	2.05016	2.27319	8.56024	0.726634	1.7292	0.383068	0.598839	2.0263	0.686914	5.85983	0.633194	0.275469	0.31278	9.8435	5.15471	3.55658	9.42439	4.29292	0.608036	17.6691	1.07444	0.427999	1.41079	IgG_1	IgG
IgG_1_344	5.18794	4.44994	6.68802	0.643397	1.4013	0.531136	0.313648	1.37921	0.473254	9.60602	0.54151	0.392844	0.364619	5.94599	4.88009	3.23301	90.1934	34.9037	0.756197	2.54743	0.874198	0.568994	1.25736	IgG_1	IgG
IgG_1_345	3.25546	4.52967	5.85432	1.57518	1.85399	0.111111	0.111111	3.46156	0.111111	6.88599	0.900764	0.0637695	0.354266	1.95454	3.67865	3.86764	61.8985	29.7389	0.625091	6.66422	0.911326	0.35538	2.14662	IgG_1	IgG
IgG_1_346	2.66691	2.50304	12.4113	0.633209	1.45086	0.455164	0.38665	2.05054	0.508524	11.0048	0.453904	0.355211	0.263636	2.50338	5.4953	2.59877	49.7255	20.0577	0.740835	3.46373	0.90533	0.776686	1.18259	IgG_1	IgG
IgG_1_347	1.45397	1.0928	12.0826	0.683502	2.06993	0.348406	0.366125	2.28628	0.587452	10.8125	0.429974	0.195565	0.764875	3.72854	5.11099	2.86278	1.65022	0.659924	0.710723	2.44718	0.996635	0.330365	1.73893	IgG_1	IgG
IgG_1_348	1.38636	1.30258	20.7945	0.814286	1.45111	0.483502	0.549605	1.19516	0.409667	2.76563	0.49683	0.238175	0.34168	1.31563	3.09719	2.55895	3.86483	1.69167	0.825278	2.49737	0.776177	0.558255	1.07489	IgG_1	IgG
IgG_1_349	2.04258	2.12553	10.6558	0.773263	1.53564	0.315336	0.3691	2.63399	0.498438	7.06411	0.403006	0.287268	0.378455	2.80092	5.41098	2.60741	21.9645	9.86874	0.493931	10.9014	0.828187	0.47152	1.23744	IgG_1	IgG
IgG_1_350	5.13942	3.84018	6.21532	0.530639	1.1605	0.270703	0.309175	1.0355	0.634767	10.7264	0.374063	0.330398	0.37646	4.82485	4.3649	3.6963	111.452	46.9526	0.705641	4.50943	1.03274	1.12257	0.935817	IgG_1	IgG
IgG_1_351	5.69692	4.64229	7.2286	0.507789	1.25307	0.328133	0.30735	1.26668	0.429342	7.34641	0.479273	0.328828	0.51544	9.4798	4.94266	3.37634	85.9721	34.8285	0.629396	3.0141	1.04273	0.873103	1.03488	IgG_1	IgG
IgG_1_352	4.86867	3.3947	8.73666	0.740067	1.52994	0.359011	0.457785	1.87129	0.435704	13.9727	0.611099	0.364584	0.518068	6.85828	6.76651	3.94701	87.748	37.9076	0.615451	2.8531	0.949119	0.691104	1.21493	IgG_1	IgG
IgG_1_353	4.80301	3.9396	5.61768	0.510739	1.37368	0.28089	0.341307	0.948652	0.388084	7.45676	0.583736	0.458144	0.29685	7.02739	3.93868	3.04939	80.3282	32.2963	0.766794	3.65903	0.909687	0.731321	1.52628	IgG_1	IgG
IgG_1_354	1.53222	2.02597	9.68997	0.713073	1.61433	0.448547	0.262637	1.38599	1.02008	3.99057	0.619752	0.458097	0.854785	3.69646	5.82818	2.3984	4.6358	1.88209	0.794418	3.08523	0.875138	0.599502	1.20686	IgG_1	IgG
IgG_1_355	1.65286	2.21601	10.5521	1.01871	1.75411	0.365671	0.490484	2.1463	0.587931	9.15379	0.579574	0.330759	0.495933	9.42138	4.81125	2.45958	6.55554	2.62386	0.786408	3.10981	0.940026	0.735445	1.33921	IgG_1	IgG
IgG_1_356	2.16912	1.81946	15.939	1.03027	1.83113	0.483759	0.392274	2.60172	0.548868	16.0015	0.850488	0.304641	0.372762	6.95103	6.59786	3.98887	2.36249	0.95133	0.643317	5.05611	1.13084	0.449094	1.67992	IgG_1	IgG
IgG_1_357	1.70872	2.71108	28.9528	1.85791	2.59779	0.556371	0.421974	5.57671	0.5332	6.32103	0.612437	0.364498	0.890091	3.68617	6.58341	3.31103	22.4935	9.76722	0.85551	7.6211	1.27083	0.811376	3.56801	IgG_1	IgG
IgG_1_358	3.75029	2.45646	10.7568	0.713013	1.34331	0.393901	0.332139	1.25684	1.02866	8.84533	1.26416	0.29398	0.385521	5.51512	4.66336	2.70662	40.4365	15.1783	0.590803	1.87241	0.843206	1.08683	0.905661	IgG_1	IgG
IgG_1_359	1.82246	2.62747	2.26521	12.459	9.22589	0.732466	0.471577	2.23469	6.3621	10.2395	0.546789	0.420435	0.681476	2.52672	6.04621	2.94604	17.7874	6.95656	0.684726	0.828226	0.940183	0.487354	1.53031	IgG_1	IgG
IgG_1_360	3.18602	1.71842	1.9005	0.451317	1.05691	0.274542	0.384647	0.968423	0.358488	15.1377	0.395155	0.260814	0.601786	10.3039	4.20811	3.53907	50.3558	22.3522	0.61391	2.89053	0.938605	0.396863	1.26414	IgG_1	IgG
IgG_1_361	2.40334	1.63916	11.3643	0.762897	1.49596	0.366863	0.473451	1.61731	0.659569	11.6846	0.580294	0.305032	0.467514	11.2877	5.55862	3.29825	2.97715	1.45959	0.709431	4.25355	1.00158	0.620479	1.06753	IgG_1	IgG
IgG_1_362	3.81589	4.32622	6.5176	1.637	1.51739	0.280794	0.397227	1.45866	0.367448	5.76163	0.436984	0.354166	0.374914	8.12354	5.55971	3.37954	65.5953	28.421	0.613194	6.0824	0.932817	0.974237	1.17227	IgG_1	IgG
IgG_1_363	1.42955	1.49801	5.34604	0.638971	1.43616	0.32146	0.245007	2.19195	0.496517	5.34732	0.468038	0.446793	0.627865	1.73656	4.91325	2.27104	3.51788	1.27401	0.722766	2.35755	0.905416	0.472097	1.17803	IgG_1	IgG
IgG_1_364	0.998898	1.36613	21.1908	1.09745	1.75275	0.291505	0.457571	1.77793	0.50459	16.6745	0.611179	0.318187	0.345754	2.7401	5.21934	2.62424	1.32974	0.548346	0.51883	8.05817	0.9806	0.429885	1.99747	IgG_1	IgG
IgG_1_365	1.44659	1.75554	24.317	1.30532	2.22677	0.607586	0.439071	4.46123	0.832106	8.61683	0.738671	0.323054	0.380461	1.93653	6.76545	2.95028	2.09411	0.829436	0.783344	9.66041	1.19243	0.454017	2.41432	IgG_1	IgG
IgG_1_366	2.83403	2.56697	14.2047	0.765963	1.33174	0.448706	0.392433	3.63093	0.619339	8.07532	0.416073	0.309682	0.346971	1.85503	5.62208	3.16753	48.6764	22.0079	0.781934	7.87213	1.00538	0.572323	1.65927	IgG_1	IgG
IgG_1_367	3.12025	3.30116	36.5341	1.49985	2.04815	0.532613	0.460758	5.00266	0.822066	11.0303	0.317719	0.280901	0.376703	3.91629	5.51775	3.23498	38.8516	15.2759	0.389799	3.50408	0.709532	0.769666	1.57249	IgG_1	IgG
IgG_1_368	3.86433	2.88739	5.14649	0.489378	1.55688	0.271019	0.206413	0.913483	0.531354	8.66691	0.399504	0.31718	0.373304	4.00547	4.85795	2.46654	50.3798	21.4341	0.640748	18.217	0.780189	0.482832	1.25531	IgG_1	IgG
IgG_1_369	6.29689	5.9845	10.2222	0.660036	1.47947	0.416005	0.244282	1.43406	1.48011	12.5492	0.567901	0.345038	0.31453	5.73694	5.32191	3.64324	135.515	52.6144	0.705407	1.6144	1.1784	0.319527	1.01995	IgG_1	IgG
IgG_1_370	3.00449	1.94241	15.0973	0.814779	1.48295	0.362765	0.341578	1.76335	3.39808	14.6812	0.327699	0.594368	0.951409	6.18133	4.87028	3.54627	13.5937	4.9292	8.65267	6.48765	0.98205	0.493773	1.32562	IgG_1	IgG
IgG_1_371	1.32476	1.80092	39.0866	1.78476	1.59622	0.640537	0.273165	3.32344	0.937487	4.64803	0.747762	0.265383	0.617005	2.71927	5.09489	2.70098	3.05173	1.26644	0.962521	2.39468	1.38624	0.280073	2.06824	IgG_1	IgG
IgG_1_372	2.61311	2.84671	20.0912	1.02086	1.68809	0.542028	0.474095	2.69083	0.689999	6.54563	0.631663	0.336124	0.670843	4.04564	5.64321	2.59293	40.6142	15.3571	0.659797	12.0626	1.01196	0.48119	1.49963	IgG_1	IgG
IgG_1_373	3.78816	4.12686	11.6078	0.702535	1.64825	0.308363	0.254856	1.43705	0.388859	9.45606	0.541496	0.342162	0.215539	2.80009	4.36307	2.75116	74.7255	31.6628	0.756918	9.8057	0.800226	1.27139	1.56301	IgG_1	IgG
IgG_1_374	3.17693	2.61419	17.1976	1.01544	1.56458	0.291182	0.341981	2.28659	0.539083	9.769	0.585672	0.207631	0.358852	3.0386	6.54794	2.75523	64.3974	25.0701	0.770824	4.38077	0.937824	0.925538	1.58445	IgG_1	IgG
IgG_1_375	1.76066	1.70529	10.5958	0.886954	1.59953	0.458165	0.333391	1.81933	0.41128	7.0435	0.40023	0.348922	0.459638	2.67919	3.59432	2.53871	29.9044	12.4942	0.684626	4.17331	0.727761	0.387171	1.49713	IgG_1	IgG
IgG_1_376	1.69677	1.68418	25.7454	1.03398	2.10244	0.708851	0.431003	4.40354	0.53071	4.35406	0.461732	0.556603	0.538136	3.17478	6.71449	2.2832	4.89966	1.87219	1.09241	10.3701	1.37494	0.549691	2.27112	IgG_1	IgG
IgG_1_377	2.03489	1.43365	10.316	0.944446	1.26191	0.279498	0.436938	1.13608	0.773038	9.78597	0.575416	0.232319	0.447165	2.15925	4.02377	1.92371	5.66643	2.63759	1.01617	4.46019	0.860623	0.454972	1.82434	IgG_1	IgG
IgG_1_378	1.31505	1.52555	17.4802	0.875278	1.52849	0.41949	0.408348	2.77554	0.519473	20.0516	0.546308	0.307904	0.480731	3.47647	5.29918	2.40873	1.37568	0.560589	0.794324	6.00607	0.904665	0.463015	1.98927	IgG_1	IgG
IgG_1_379	0.983243	1.67868	21.8481	1.05331	1.86023	0.371799	0.424231	1.86004	0.400791	8.0741	0.448595	0.264324	0.432034	1.71448	4.86454	2.18879	3.46147	1.37347	0.646846	19.3495	0.975714	0.333835	2.13135	IgG_1	IgG
IgG_1_380	1.3909	1.85617	7.9136	0.456682	1.47668	0.210481	0.295344	2.19777	0.316303	3.52823	0.717748	0.498122	0.36498	1.39327	4.5693	2.12529	19.3889	8.40946	0.96648	4.13018	0.889473	0.671111	1.46602	IgG_1	IgG
IgG_1_381	5.47327	4.55154	8.50122	3.97087	4.757	0.588663	0.453548	1.73509	0.771957	11.3686	0.586681	0.343411	0.4408	7.3542	5.92577	3.34453	62.9761	25.3353	0.874406	2.55855	0.853343	0.619731	1.30728	IgG_1	IgG
IgG_1_382	2.00932	3.12202	13.5818	0.647473	1.94991	0.264112	0.287801	1.79789	0.807353	12.7647	0.459553	0.483704	0.418624	5.23871	4.37256	3.04632	38.5068	16.8571	0.702918	2.25456	1.46576	0.294276	1.52455	IgG_1	IgG
IgG_1_383	1.00741	1.54291	19.05	1.32725	2.29416	0.49036	0.461337	3.63987	0.686243	7.19931	0.714402	0.37154	0.395714	2.86371	6.23371	2.81011	2.90887	1.06506	0.941186	13.3223	0.94682	0.656039	1.5686	IgG_1	IgG
IgG_1_384	1.75628	1.98762	13.0218	0.787647	1.38167	0.287826	0.375602	1.86347	0.510985	10.5814	0.487695	0.211454	0.414009	1.26735	5.83819	2.57495	16.2805	6.85984	0.594587	4.69928	0.885777	0.419576	1.66459	IgG_1	IgG
IgG_1_385	4.39512	3.94536	15.3238	7.73717	5.31105	0.556639	0.520106	3.55373	0.717379	10.9113	0.529517	0.506906	0.377123	3.82946	5.00413	3.41847	116.201	49.9456	0.831981	3.77422	0.815915	0.4612	1.87835	IgG_1	IgG
IgG_1_386	3.95252	3.31453	9.02519	0.74475	1.60925	0.415473	0.48079	1.90843	0.457718	14.6148	0.546459	0.404077	0.480143	2.88441	4.75927	2.80923	69.7224	30.4985	0.671437	6.06558	1.0694	0.679309	1.58355	IgG_1	IgG
IgG_1_387	3.01132	2.93263	9.84727	0.78034	1.80367	0.814475	0.370452	2.064	0.414843	3.34311	0.653351	0.367776	0.580415	8.12834	5.23157	3.44026	29.1778	11.3359	0.871048	1.95353	1.2616	0.777429	1.69588	IgG_1	IgG
IgG_1_388	0.776334	1.67941	8.2972	0.49629	1.86928	0.372128	0.186691	2.4248	0.364103	7.4763	0.380407	0.216925	0.5859	1.26786	4.25932	2.77527	1.87461	0.869772	0.748428	12.2393	0.746751	0.451799	1.3004	IgG_1	IgG
IgG_1_389	2.93732	1.99002	14.9948	0.980607	1.69739	0.478238	0.569442	3.30909	0.624432	14.4088	0.692251	0.247738	0.51886	5.92565	6.88539	3.82256	51.1754	23.8582	0.802082	2.91923	1.10774	0.600183	1.8858	IgG_1	IgG
IgG_1_390	3.60036	2.98825	5.30389	0.6594	1.56534	0.302411	0.254909	0.920698	0.457466	7.27373	0.539016	0.370761	0.383764	4.27541	4.09435	3.48424	67.7605	26.3584	0.95882	3.45405	0.842114	0.495166	1.5111	IgG_1	IgG
IgG_1_391	4.50097	4.3602	17.9172	0.534701	1.19347	0.236986	0.338836	1.42691	0.56838	9.80872	0.771094	0.36	0.439903	4.64825	4.70723	3.43811	150.535	72.8067	0.630971	4.39292	1.36339	0.5183	1.52637	IgG_1	IgG
IgG_1_392	6.22429	5.42603	12.6541	1.09347	2.18056	0.318132	0.259428	2.29752	0.455394	13.7792	1.01518	0.486963	0.877707	4.73332	4.82632	3.58539	93.5218	43.3141	1.02675	5.49974	1.01628	0.643903	1.96981	IgG_1	IgG
IgG_1_393	4.90772	5.72858	6.24463	0.878557	1.31969	0.385339	0.49648	1.33517	0.470745	10.3078	0.470939	0.278234	0.347903	4.05866	5.15992	3.4669	104.657	43.7608	0.717632	3.76896	1.03108	0.550512	1.62654	IgG_1	IgG
IgG_1_394	4.05075	4.64724	27.9096	1.77601	1.62685	0.452365	0.317904	3.3806	0.574637	13.554	3.45485	0.320385	0.441422	4.86496	6.55548	3.37315	70.8379	29.8722	0.660347	2.50136	1.23701	0.493163	1.39664	IgG_1	IgG
IgG_1_395	4.061	3.79308	15.5654	0.643436	1.4084	0.330822	0.421949	2.76739	0.515707	12.6858	0.720908	0.334687	0.625758	1.96534	8.47387	2.76323	70.637	33.8834	0.54281	3.59437	1.14108	0.570622	1.84501	IgG_1	IgG
IgG_1_396	1.63157	1.7268	16.3268	1.01892	1.35296	0.411407	0.473938	1.87884	0.529368	8.55909	0.45612	0.356557	0.412526	5.28688	5.46625	2.86236	27.6716	12.5015	0.490969	4.8004	0.885306	0.449922	1.4948	IgG_1	IgG
IgG_1_397	3.63017	2.42899	10.7111	0.899262	1.34721	0.476825	0.483261	1.93868	0.575633	12.0865	0.431368	0.265652	0.388608	9.08683	5.36047	4.0116	37.7598	18.0532	0.565562	2.06307	0.849938	1.07815	1.90372	IgG_1	IgG
IgG_1_398	4.45797	3.07592	7.4931	0.650254	1.73475	0.364319	0.322149	2.17666	0.442299	8.30564	0.597774	0.326924	0.516521	12.6074	5.82869	3.52934	50.7979	20.4102	0.944056	2.72358	1.07295	0.736924	1.66023	IgG_1	IgG
IgG_1_399	6.5873	4.15594	6.90038	0.784045	1.52474	0.314547	0.335309	1.3319	0.435191	10.3732	0.560221	0.337993	0.688877	13.285	5.97559	4.0065	56.1766	23.0534	0.726652	2.02379	1.16554	1.01579	1.35721	IgG_1	IgG
IgG_1_400	1.25996	1.86565	9.12441	0.817651	1.93845	0.32295	0.544595	1.66561	1.20531	8.20227	0.587762	0.379996	0.599269	1.44318	5.78355	2.28111	4.37085	1.6584	0.662897	3.64654	0.652582	0.981036	1.184	IgG_1	IgG
IgG_1_401	3.89598	3.36522	11.4635	0.739856	1.78811	0.439999	0.394628	1.34107	1.07477	10.8663	0.558167	0.318657	0.440242	6.97948	4.14099	3.24708	78.136	31.6691	1.72214	6.73812	0.965189	0.570601	1.33697	IgG_1	IgG
IgG_1_402	4.70255	3.95364	23.9296	1.32701	1.34105	0.29325	0.390855	2.65964	0.659076	10.6966	0.685728	0.320793	0.467558	6.34919	5.89295	3.47962	90.4232	35.4526	0.559696	3.11956	0.776799	0.650986	1.914	IgG_1	IgG
IgG_1_403	2.86803	2.76185	7.45213	1.80109	1.86491	0.395358	0.34516	2.08409	0.783724	10.6492	0.581636	0.356254	0.438778	3.98729	5.9472	3.03745	49.4783	22.4507	0.874907	7.06626	0.862688	0.644744	1.68155	IgG_1	IgG
IgG_1_404	1.43501	2.67318	16.5191	0.970625	1.7349	0.421336	0.476056	2.1724	0.535555	13.4172	0.680466	0.646943	1.20438	4.62018	8.32042	2.91996	2.31856	1.02366	0.732052	5.73845	1.32393	0.441928	2.19172	IgG_1	IgG
IgG_1_405	1.08303	1.54888	12.6635	0.624944	1.98428	0.262403	0.331067	1.62177	0.655672	14.5236	0.560598	0.291039	0.251003	2.7004	5.02191	2.22494	0.797227	0.280532	0.705407	6.71767	0.82442	0.44652	1.50373	IgG_1	IgG
IgG_1_406	0.629443	1.22414	14.0103	1.18888	1.8673	0.397539	0.457382	3.32611	0.474518	10.4022	0.293244	0.287729	0.508139	1.68993	6.21601	2.83535	1.68374	0.718656	0.772357	5.0184	1.17625	0.411264	2.91264	IgG_1	IgG
IgG_1_407	2.29547	2.68509	10.7956	0.939464	1.97231	0.591152	0.355459	1.72911	0.518703	10.7542	1.15986	3.61302	6.28803	4.47731	10.6571	2.72505	46.1107	18.661	0.860025	5.31476	1.03281	0.834703	1.99937	IgG_1	IgG
IgG_1_408	4.05578	3.85938	11.0758	0.792279	1.3504	0.362148	0.272324	3.53679	0.63434	14.8839	0.536498	0.339589	0.521709	3.36958	6.95825	3.08347	58.122	26.4656	0.387165	3.29662	0.992262	0.437993	1.11745	IgG_1	IgG
IgG_1_409	4.75257	3.18609	10.5815	0.72969	1.08449	0.389818	0.312806	1.45152	0.597433	12.7729	0.545594	0.237835	0.351915	4.79654	5.26678	3.31677	81.7428	33.3413	0.825949	2.94061	0.994191	0.749338	1.31306	IgG_1	IgG
IgG_1_410	1.82499	2.21531	5.03439	0.787328	2.84855	0.453984	0.408483	2.32023	0.467686	8.95077	0.844129	0.709006	1.27216	6.41598	5.61155	2.42082	4.09362	1.73174	0.901664	4.11774	1.20758	0.749317	1.84992	IgG_1	IgG
IgG_1_411	3.33031	3.04834	15.982	0.948657	1.68935	0.371078	0.396766	3.15974	0.572781	9.34257	0.483838	0.27115	0.418791	2.17094	5.99599	2.62189	45.8998	18.9667	0.771392	4.21358	0.932985	0.723157	1.29744	IgG_1	IgG
IgG_1_412	4.14982	3.39104	19.7307	1.03458	1.84604	0.514746	0.411053	3.41597	0.319736	7.80134	0.490734	0.275203	0.571681	7.11287	7.99178	4.094	56.7519	21.3913	0.905644	2.80683	0.683459	0.544086	1.06744	IgG_1	IgG
IgG_1_413	3.51963	2.7426	8.00207	0.743463	1.32263	0.291463	0.396447	0.952123	0.496745	9.86403	0.398416	0.356076	0.410092	4.08716	4.86642	2.62809	55.8495	24.8332	0.812566	4.49848	0.881626	0.727749	0.995837	IgG_1	IgG
IgG_1_414	8.12062	5.14044	8.49441	0.72184	1.48984	0.386678	0.28331	1.40339	0.524571	8.92188	0.537484	0.276114	0.435164	6.85371	4.01237	3.53115	131.825	49.3311	0.638343	3.49525	1.02197	0.697011	1.37177	IgG_1	IgG
IgG_1_415	0.740486	1.99851	11.826	0.705819	1.99673	0.422187	0.411302	1.62027	0.467531	11.6398	0.380696	0.187814	0.36898	1.20347	4.7988	2.34305	1.1918	0.501577	0.811608	5.2715	1.00871	0.3683	1.9444	IgG_1	IgG
IgG_1_416	4.62288	2.71725	17.5244	0.66177	1.68354	0.328231	0.22	1.95588	0.488885	7.00186	0.48749	0.281609	0.403717	8.40708	4.23705	3.77616	55.4251	22.9884	0.612604	2.28806	0.922047	0.682754	1.44552	IgG_1	IgG
IgG_1_417	5.10491	4.11916	5.06797	0.597485	1.0602	0.26688	0.396337	1.41964	0.572695	9.63058	0.78419	0.321433	0.569037	8.86476	5.40819	3.90392	115.32	47.6561	0.884374	4.17254	1.05206	0.792745	1.27115	IgG_1	IgG
IgG_1_418	5.58698	5.21086	7.92552	0.682835	1.36691	0.22688	0.292255	1.50029	0.498105	8.81423	0.416237	0.521825	0.328949	3.81413	4.55247	3.6736	101.949	37.7762	0.461104	3.45245	1.15852	0.764107	1.48342	IgG_1	IgG
IgG_1_419	5.26079	3.86366	8.88175	0.480757	1.17839	0.343594	0.334318	1.26489	0.422978	10.505	0.359824	0.333208	0.475444	7.83873	4.33529	3.39889	80.4497	32.7407	0.668117	3.14177	1.02288	0.862976	1.08578	IgG_1	IgG
IgG_1_420	5.69212	6.45639	7.26073	0.409766	1.25925	0.453343	0.0865673	2.12539	0.0995753	5.50607	0.241926	0.0769231	0.311305	2.34965	5.71166	3.52941	117.788	39.7044	0.153846	3.67089	1.23982	0.671214	0.864261	IgG_1	IgG
IgG_1_421	4.24734	3.56895	5.61504	0.445239	1.36451	0.302865	0.371599	1.15961	0.565333	12.1048	0.4331	0.305586	0.323492	8.51875	3.87193	3.20994	77.5159	34.6573	0.640448	3.36712	0.962586	0.628452	0.926925	IgG_1	IgG
IgG_1_422	4.26423	4.31289	13.1382	0.830752	1.65798	0.66656	0.470978	1.81041	0.576543	7.68603	0.738425	0.238575	0.400402	8.2245	5.30251	3.45135	56.7437	25.1402	0.609844	2.35405	1.06775	0.573394	1.47496	IgG_1	IgG
IgG_1_423	2.81364	1.96447	16.8956	0.73346	1.43646	0.511997	0.586339	3.86809	0.684543	5.00837	0.76458	0.435135	0.575666	4.39105	6.09109	3.242	51.0702	16.2191	0.44775	2.01176	1.48063	0.475426	3.59607	IgG_1	IgG
IgG_1_424	2.05551	1.51264	15.5	0.848546	1.42911	0.362755	0.257759	1.77854	0.424837	10.6588	0.48373	0.227078	0.434329	6.03381	4.97588	3.08065	5.64987	2.6121	0.587125	1.07167	1.12337	0.44324	1.91331	IgG_1	IgG
IgG_1_425	2.52597	2.11558	16.6237	1.07341	1.44411	0.304461	0.358023	2.11166	0.59803	13.7852	0.509465	0.280811	0.665939	8.1542	6.35058	3.59006	18.0209	9.11556	0.690601	2.56024	0.899837	0.579294	1.27096	IgG_1	IgG
IgG_1_426	1.50776	1.50408	15.2729	0.795195	1.61896	0.389857	0.253453	2.56514	0.414508	6.17731	0.45051	0.363393	0.36568	2.86777	4.93083	2.57672	6.36951	3.11309	0.676455	11.4638	0.878799	0.332502	1.46294	IgG_1	IgG
IgG_1_427	5.58096	3.13938	9.72236	0.715952	1.15944	0.384826	0.21146	1.26374	0.4279	5.87275	0.461216	0.372605	0.520163	6.33196	4.50758	3.69779	69.5384	30.2865	0.644568	1.70893	0.967165	0.904052	1.10396	IgG_1	IgG
IgG_1_428	4.3186	3.75432	8.3717	0.26459	1.03715	0.319963	0.360893	1.77449	0.663798	14.0721	0.666783	0.274708	0.282554	2.03125	4.52873	2.60688	94.4363	39.4902	0.611712	2.76158	1.04047	0.966599	1.17276	IgG_1	IgG
IgG_1_429	2.41231	2.59828	11.9463	0.737568	1.49903	0.373311	0.426909	1.14979	0.446194	5.99594	0.518135	0.353822	0.463507	4.72099	4.7054	2.45259	25.4636	10.7563	0.869515	15.3983	0.884759	0.543804	1.69056	IgG_1	IgG
IgG_1_430	3.94491	2.86937	8.06919	0.584929	1.59752	0.302333	0.331317	1.06162	0.314555	14.8786	0.393875	0.26464	0.223243	13.7437	4.31941	4.14096	53.2574	20.3586	0.672562	1.57269	1.12106	0.60889	0.930713	IgG_1	IgG
IgG_1_431	0.839297	1.74723	21.8141	1.06408	1.83375	0.362975	0.335093	3.1894	0.626076	4.49588	0.483407	0.310448	0.414047	1.73069	5.74549	2.32697	2.65457	1.00127	0.654171	1.94692	0.941361	0.454783	1.348	IgG_1	IgG
IgG_1_432	2.04056	3.03965	14.6272	1.62231	2.22663	0.370696	0.641732	2.07457	0.445678	11.6621	0.441516	0.342215	0.843794	3.59877	6.08876	3.08226	23.5435	12.0225	0.633814	2.87977	0.811758	0.721212	1.46416	IgG_1	IgG
IgG_1_433	2.99474	2.2984	6.96888	0.77476	1.08584	0.217006	0.32638	1.24288	0.331437	6.15402	0.43969	0.36957	0.335708	3.51964	4.96809	2.66677	60.1082	19.228	0.627676	2.15282	0.883208	0.367781	1.22048	IgG_1	IgG
IgG_1_434	3.65209	1.93289	16.7913	0.743705	0.984249	0.354839	0.313548	1.08568	0.237323	4.65999	0.42863	0.244229	0.187811	2.68639	3.95971	2.73216	81.6102	33.4011	0.85073	3.2675	0.629138	0.314851	1.10407	IgG_1	IgG
IgG_1_435	1.26801	2.11885	14.9417	1.20511	2.77861	0.700752	0.582616	1.6857	0.626715	8.79597	0.782855	0.683556	1.25342	4.90561	5.19008	2.7418	7.06854	3.35035	1.13071	16.892	1.53601	1.00872	2.96277	IgG_1	IgG
IgG_1_436	4.03187	3.02054	13.7501	0.961812	1.94752	0.483326	0.38294	2.21872	0.25	13.3559	0.318066	0.350732	1.10918	1.5303	3.87247	3.90147	48.4104	23.6962	0.5	7.56972	1.25	0.25	2.39266	IgG_1	IgG
IgG_1_437	2.68198	2.93833	15.0052	0.894354	2.05037	0.382485	0.382735	2.36814	0.592775	9.16433	0.588159	0.486036	0.604264	4.05626	5.82772	3.23527	30.6893	12.9281	0.80979	16.0633	1.11662	0.67997	2.39144	IgG_1	IgG
IgG_1_438	1.80166	1.50184	19.9587	0.891063	1.3254	0.499376	0.31678	0.939546	0.343282	1.99341	0.489773	0.307	0.329181	1.3109	3.216	2.36264	8.0254	3.42871	1.08737	2.97583	0.610383	0.425987	1.08752	IgG_1	IgG
IgG_1_439	3.01826	3.24836	14.5594	0.774813	1.76891	0.434983	0.597782	2.63185	0.713527	12.5241	0.653935	0.543527	0.706244	6.35705	7.73311	3.19513	51.1602	20.5881	1.00438	2.0259	1.13715	0.861487	1.54092	IgG_1	IgG
IgG_1_440	4.17956	2.92651	5.37741	0.436822	1.30569	0.264945	0.53537	1.37772	0.50805	15.6885	0.726609	0.41545	0.357868	6.18275	5.76911	3.54848	60.2272	25.3246	0.773569	2.89309	1.0532	0.594868	1.39292	IgG_1	IgG
IgG_1_441	1.19435	1.63309	6.85678	0.695247	1.57979	0.453349	0.264274	2.46327	0.579832	6.61115	0.338353	0.335183	0.374374	1.74183	5.08214	2.05663	3.61075	1.46404	0.700572	32.4188	1.72626	0.554198	1.727	IgG_1	IgG
IgG_1_442	1.76599	2.00601	8.49392	0.734827	1.65175	0.237862	0.399915	2.8201	0.556706	8.89363	0.436432	0.370036	0.471352	2.9451	5.35139	2.74136	17.9875	9.4983	0.703002	1.81752	0.775992	0.829593	1.73974	IgG_1	IgG
IgG_1_443	1.36865	1.52985	20.6143	1.19051	2.08531	0.424063	0.53551	3.26827	0.536645	8.1254	0.739673	0.461985	0.446047	3.48022	6.82134	3.21786	1.08074	0.524176	0.616521	2.36948	1.03377	0.412395	4.08471	IgG_1	IgG
IgG_1_444	4.43334	3.39962	7.83153	0.538627	1.4307	0.303334	0.376357	1.54341	0.414224	11.1259	0.477474	0.215409	0.372775	9.13839	5.60483	3.27117	64.1291	25.981	0.698547	5.15329	0.845715	0.464444	1.28233	IgG_1	IgG
IgG_1_445	3.86752	3.71531	12.2873	0.815173	1.52403	0.432409	0.32638	2.32238	0.346114	7.93281	0.461098	0.225337	0.369229	6.21488	5.9031	3.02203	64.2073	25.6919	0.777374	2.82638	0.902527	0.483552	1.40449	IgG_1	IgG
IgG_1_446	5.41765	5.2719	19.331	1.10484	1.39469	0.334406	0.554651	3.17347	0.71741	12.4063	0.798983	0.556826	0.651558	3.85327	6.73219	3.80687	106.155	45.5108	0.539164	2.77324	1.40071	0.875466	1.3523	IgG_1	IgG
IgG_1_447	1.8783	2.11362	15.5293	0.986101	1.59359	0.363644	0.423516	3.11953	0.575154	9.43521	0.527577	0.293656	0.442676	4.93217	6.2658	2.77244	7.93069	3.65613	0.769353	10.6625	0.960702	0.683449	1.58687	IgG_1	IgG
IgG_1_448	3.89513	3.03905	9.7717	0.791045	1.0509	0.190469	0.362178	1.65525	0.431171	9.48364	0.85641	0.191406	0.103448	9.99691	4.108	2.20994	45.6511	17.1337	0.552517	3.86988	0.828639	0.308924	1.41812	IgG_1	IgG
IgG_1_449	0.815719	1.47819	24.08	1.35205	1.92293	0.517324	0.321008	2.60723	0.611575	10.3095	0.565595	0.318298	0.364475	1.75843	4.78763	2.48626	0.938252	0.577448	0.788624	17.4887	0.866791	0.407907	2.57166	IgG_1	IgG
IgG_1_450	0	0	0	0	1	1	1.15663	2.57616	0	1.84027	0	0	0	1.15909	3.51745	2.77941	1.13781	1	0	22.6202	0	0	0	IgG_1	IgG
IgG_1_451	8.51877	6.67974	9.54692	0.528639	3.6084	0.455789	0.246591	2.92583	0.923567	12.0747	1.08167	0.778513	1.16801	6.13414	7.17257	3.09215	83.2178	40.1228	0.751421	1.09074	0.886143	0.797536	1.32923	IgG_1	IgG
IgG_1_452	1.6319	2.13935	18.7815	1.31199	1.64309	0.356209	0.312255	2.67898	0.611079	6.0344	0.627529	0.324642	0.511937	4.34263	6.5303	2.80058	1.94371	1.08004	0.653214	8.82765	0.846097	0.242121	1.32662	IgG_1	IgG
IgG_1_453	2.90905	2.53553	20.2195	0.99316	1.59867	0.37678	0.385292	4.24368	0.567242	10.0708	0.47138	0.34666	0.505496	3.36088	5.98351	3.19351	46.4063	20.0326	0.579659	2.29481	0.993455	0.572306	1.3491	IgG_1	IgG
IgG_1_454	1.56489	1.43323	13.5552	0.695148	1.71438	0.419011	0.309466	1.82246	0.220299	4.76522	0.286877	0.190446	0.334782	1.46802	4.90644	1.95038	4.44149	2.21236	0.599997	14.7228	0.884035	0.457058	1.31423	IgG_1	IgG
IgG_1_455	1.1152	1.97036	5.80949	3.0051	2.94996	0.388318	0.242665	0.982527	0.631941	5.28892	0.347152	0.166467	0.220344	2.88823	3.90948	1.44726	2.4012	1.05856	0.913974	2.07382	0.693785	0.353402	1.15278	IgG_1	IgG
IgG_1_456	2.84086	3.09335	27.9425	1.46433	2.13956	0.618604	0.456428	3.36517	0.741023	15.6889	0.728703	0.409419	0.666311	3.21049	7.31534	3.228	60.3091	27.6464	0.759108	3.73137	1.42447	1.28463	2.66537	IgG_1	IgG
IgG_1_457	4.60782	3.34719	6.82817	0.668682	1.60351	0.405757	0.413701	1.70296	0.575257	17.1164	0.486524	0.336107	0.34615	7.63836	4.93933	3.23156	60.626	29.8736	0.731981	1.51235	1.04345	0.740827	2.05404	IgG_1	IgG
IgG_1_458	0.856909	1.72745	16.2594	0.825499	1.63234	0.386625	0.331014	2.49846	0.480626	11.8736	0.377977	0.250282	0.455791	1.58248	4.64009	2.52236	1.03104	0.751769	0.796926	11.6346	0.787778	0.525236	1.97796	IgG_1	IgG
IgG_1_459	3.6258	3.18997	19.8089	1.20233	2.23871	0.358072	0.372766	3.00531	0.748742	9.99205	0.659328	0.33994	0.588735	2.00805	6.11738	2.73442	30.1379	13.7851	0.843739	7.94621	0.952965	0.858566	1.89291	IgG_1	IgG
IgG_1_460	0.844284	1.43132	14.759	0.961842	1.7995	0.40099	0.239753	2.04094	0.503863	5.30457	0.369843	0.30325	0.570123	1.08091	5.23977	2.0599	2.61436	1.3085	0.986071	20.6053	0.614008	0.650143	1.78473	IgG_1	IgG
IgG_1_461	2.74243	2.04637	13.9414	0.674318	1.41349	0.496291	0.319519	1.4407	1.03612	7.85287	0.493619	0.220247	0.620325	12.3144	6.8385	3.92231	3.73123	1.34249	0.840101	1.83191	1.0986	0.410271	1.3893	IgG_1	IgG
IgG_1_462	1.5126	1.69687	15.094	0.979408	1.80029	0.336658	0.422307	2.18524	0.534013	5.99798	0.439665	0.242867	0.491682	2.71954	6.46722	2.45002	5.63521	2.25462	0.614405	7.23801	0.849521	0.530985	1.46232	IgG_1	IgG
IgG_1_463	2.34672	1.82894	13.9598	0.814939	1.48766	0.445777	0.469088	1.27129	0.66954	7.08132	0.394737	0.270013	0.284276	6.02986	3.73742	2.48974	27.5224	12.3663	1.59219	8.41011	0.808252	0.568901	1.32942	IgG_1	IgG
IgG_1_464	7.03141	4.41371	8.16882	0.940162	1.54075	0.439038	0.363157	1.12764	0.702679	12.987	0.771856	0.416017	0.635272	9.62917	9.12177	3.76691	96.6698	42.32	0.589483	4.21705	1.2152	1.11335	1.22675	IgG_1	IgG
IgG_1_465	2.13491	2.28974	9.33311	0.762348	1.32825	0.331268	0.414175	1.89703	0.598616	9.32686	0.455493	0.370917	0.427023	3.54948	5.15621	2.61638	23.9635	11.0148	0.584635	11.5029	0.954164	0.521684	1.30306	IgG_1	IgG
IgG_1_466	5.17187	4.47662	6.38573	0.406968	1.13587	0.227094	0.355052	0.553952	0.16	5.34495	0.302494	0.296004	0.247363	7.03809	2.73256	3.74694	151.241	50.6271	0.445137	5.84495	1.00351	1.15229	0.89615	IgG_1	IgG
IgG_1_467	4.24513	3.52545	17.0353	1.28022	2.27174	0.495008	0.310515	2.97886	0.660864	13.8653	0.706777	0.413946	0.734753	3.09318	6.70019	3.46019	78.9853	33.4726	0.756719	11.2272	1.33971	0.94007	2.42618	IgG_1	IgG
IgG_1_468	1.35019	1.787	12.2249	0.813432	1.61323	0.304639	0.312873	2.40908	0.720957	8.9458	0.503127	0.736673	1.11055	1.99921	5.59501	2.78929	3.2967	1.2746	0.774452	6.59794	0.823355	0.441969	1.44201	IgG_1	IgG
IgG_1_469	3.37731	3.15749	7.81653	0.64901	1.50655	0.314897	1.13048	1.99708	0.51776	10.0096	0.51161	0.348235	0.395876	3.98806	5.09079	2.8511	50.3383	19.8502	0.752857	2.87257	0.894147	0.733528	1.12395	IgG_1	IgG
IgG_1_470	3.03247	3.20154	7.42311	1.83228	1.45215	0.420746	0.28901	1.53087	0.673352	5.11016	0.486364	0.308145	0.381602	3.45196	5.23884	2.88406	42.8733	16.3761	0.715075	12.8877	0.98493	0.702554	1.22569	IgG_1	IgG
IgG_1_471	1.09483	1.64436	26.2625	1.09318	2.28768	0.474903	0.471532	3.24537	0.793822	7.66089	0.590496	0.376067	0.534676	1.92034	8.48231	2.36136	1.21388	0.608299	0.66433	9.30192	1.22823	0.518577	1.69433	IgG_1	IgG
IgG_1_472	3.51088	2.62713	5.89978	0.519385	1.60953	0.456382	0.301402	1.30101	0.486842	12.9429	0.485655	0.324051	0.446391	10.0662	5.21138	2.97179	35.727	16.6115	0.785455	1.22224	0.738759	0.934733	1.54218	IgG_1	IgG
IgG_1_473	1.68921	1.75912	9.04685	0.575869	1.46693	0.233275	0.515744	1.21955	0.365354	5.6558	0.466653	0.375675	0.343846	8.73065	4.09741	2.05317	1.71875	0.671621	0.528385	1.542	0.898637	0.477683	1.21471	IgG_1	IgG
IgG_1_474	0.612227	0.754257	7.58419	0.832934	0.867497	0.243222	0.656335	3.06306	0.0694599	11.7134	0.216285	0	0	4.78901	4.54337	1.93118	1.09258	0	0.591981	15.0644	0.41868	0.2	1.81013	IgG_1	IgG
IgG_1_475	1.56721	1.46723	9.40293	0.838479	1.2864	0.209941	0.40923	2.99245	0.649163	14.169	0.658055	0.383238	0.498524	8.3251	6.40351	2.90357	0.881633	0.214133	0.671337	2.56255	1.11355	0.220897	3.32169	IgG_1	IgG
IgG_1_476	0.716306	1.73592	39.3107	1.15874	2.19668	0.551637	0.329421	3.50336	0.674167	10.246	0.583557	0.46816	0.387862	1.32028	7.45924	2.86136	1.77086	0.900651	0.953789	7.30591	1.06156	0.203442	2.32042	IgG_1	IgG
IgG_1_477	1.03811	2.1595	3.42117	0.378189	2.07753	0.320552	0.310148	3.42268	0.914859	9.20756	0.301869	0.441363	0.0963565	0.694274	5.82825	3.13699	3.62148	1.65942	0.841355	11.1973	1.11806	0.324084	1.63355	IgG_1	IgG
IgG_1_478	2.31798	1.96034	7.48533	0.577925	1.29306	0.278151	0.437432	1.41558	0.489306	6.56025	0.464337	0.385272	0.636964	4.97703	3.98777	3.23321	28.1701	11.5864	0.708946	2.51937	0.76995	0.514666	1.22363	IgG_1	IgG
IgG_1_479	2.20484	1.3804	11.1736	0.664973	1.17886	0.296376	0.370183	1.72358	0.387326	6.00089	0.493695	0.349292	0.482463	8.57556	3.91999	2.64426	5.06241	2.57083	0.541234	2.70779	0.623889	0.402507	1.02199	IgG_1	IgG
IgG_1_480	0.997994	1.65865	19.2298	0.85314	1.74898	0.441673	0.260351	2.24995	0.538378	7.2419	0.467374	0.341229	0.357843	1.16107	5.56391	2.36544	2.07169	1.00197	0.643091	12.5551	0.826512	0.479372	1.34199	IgG_1	IgG
IgG_1_481	2.25235	1.88287	5.17173	0.618398	1.70451	0.514855	0.533628	1.60562	0.298162	12.9979	0.846773	0.503513	0.906658	6.55798	5.50711	3.25941	22.8244	9.70788	0.858364	2.36858	1.36831	0.765363	1.36261	IgG_1	IgG
IgG_1_482	3.58421	3.36173	6.82094	0.669618	1.42939	0.422812	0.451509	2.23614	0.392395	13.2127	0.43911	0.22199	0.366528	3.02694	5.87369	2.94689	62.2192	26.254	0.720616	10.6386	0.957681	0.717383	1.55415	IgG_1	IgG
IgG_1_483	1.14044	2.61655	19.5565	2.05082	4.4285	0.828706	0.692298	2.65963	0.633049	3.64653	9.02554	53.4974	103.709	3.40901	98.2298	2.75947	3.4259	1.22299	1.55486	3.82339	2.43878	1.84669	4.10956	IgG_1	IgG
IgG_1_484	3.95834	3.7248	4.91853	0.402172	1.47063	0.303929	0.343497	1.17507	0.476802	13.814	0.382647	0.408762	0.527334	1.70539	5.65542	2.71461	75.1579	32.011	0.534273	2.66166	0.811758	0.780797	1.15251	IgG_1	IgG
IgG_1_485	3.91121	2.87038	22.9055	0.934294	1.29185	0.559603	0.446549	2.11449	0.525975	6.63163	0.465704	0.260746	0.235337	7.53692	4.48021	2.97148	101.272	40.2847	0.523675	3.8193	0.894695	0.468342	1.14969	IgG_1	IgG
IgG_1_486	3.12626	1.49748	16.6005	0.860003	1.654	0.402257	0.353702	2.91766	0.61964	14.7727	0.702757	0.255075	0.411179	14.4098	6.28382	3.07133	8.04787	3.41239	0.778475	1.44272	0.971035	0.325914	1.84485	IgG_1	IgG
IgG_1_487	2.52685	1.808	15.3692	1.02186	1.54008	0.451806	0.417364	3.11313	0.605833	14.2882	0.698582	0.356067	0.437211	5.1776	5.40659	3.45878	34.7605	16.3435	0.705958	4.13032	1.18721	0.701055	1.44349	IgG_1	IgG
IgG_1_488	1.02616	2.3933	16.9346	0.850436	1.52981	0.444024	0.37943	2.29781	0.646396	9.65993	0.339059	0.292999	0.24494	3.85353	4.64512	2.78635	1.12919	0.444561	0.768373	6.4724	0.79528	0.429283	2.66114	IgG_1	IgG
IgG_1_489	2.29621	2.89226	9.50729	0.999194	2.61059	0.734815	0.508817	3.33222	0.700514	6.75398	2.02829	1.31448	2.76311	6.59242	12.5588	4.20184	20.3523	7.80375	1.28022	1.50554	1.28077	0.63279	1.61693	IgG_1	IgG
IgG_1_490	3.708	4.75129	9.81893	0.753944	1.20367	0.293441	0.384607	1.67615	0.543793	12.7463	0.570081	0.226533	0.466769	5.10426	5.39735	3.08684	84.7421	33.1408	0.561607	2.81191	1.11757	0.679654	1.36906	IgG_1	IgG
IgG_1_491	3.71269	3.18483	25.5281	1.14438	1.66582	0.447391	0.522659	2.24493	0.625806	9.83786	0.568657	0.43954	0.507506	6.67893	6.37513	3.21945	48.2672	21.1354	0.585469	2.79343	1.02192	0.776326	1.77281	IgG_1	IgG
IgG_1_492	2.20275	2.16912	7.79575	0.65917	1.26136	0.405046	0.33526	1.53749	0.577734	7.38888	0.436868	0.343858	0.553229	5.17796	3.78375	2.47043	61.3577	21.7737	0.606719	4.09496	0.633476	0.375571	1.19653	IgG_1	IgG
IgG_1_493	2.99021	2.7175	9.47798	0.680813	1.42981	0.333494	0.366299	1.56446	0.562499	11.3251	0.483067	0.34646	0.443416	8.16586	5.53857	2.75915	41.7967	17.7787	0.710168	7.21545	0.908582	0.554222	1.28104	IgG_1	IgG
IgG_1_494	5.97645	5.32907	6.55752	0.698317	1.50922	0.482202	0.334109	0.940593	0.531284	19.9134	0.525112	0.423814	0.315584	14.0944	5.45802	4.63298	120.16	51.1671	0.777299	3.68608	1.34533	1.20063	1.602	IgG_1	IgG
IgG_1_495	1.01912	1.677	19.0948	1.06968	2.0469	0.448661	0.359911	2.37163	0.513476	8.27168	0.468459	0.261014	0.432538	1.52655	5.4498	2.53796	1.89213	0.81432	0.970821	7.97283	1.03607	0.470167	2.70788	IgG_1	IgG
IgG_1_496	0.759315	1.3479	15.7963	0.964252	1.56323	0.347061	0.403235	2.74324	0.522569	7.7719	0.616643	0.428229	0.527061	1.19792	5.79525	2.61903	2.01287	0.585377	0.615677	3.07718	0.888367	0.422429	2.31298	IgG_1	IgG
IgG_1_497	2.68344	2.40738	24.0848	1.26253	1.6177	0.260655	0.173751	2.24791	0.541127	18.2709	0.787944	0.515609	0.482925	2.72721	5.79626	3.07655	36.4567	17.2813	0.465652	1.74567	1.35722	1.19892	1.65621	IgG_1	IgG
IgG_1_498	3.52853	3.48893	14.1738	0.867238	1.37617	0.321704	0.398163	1.90348	0.565366	11.581	0.522331	0.427478	0.445371	3.36766	6.31525	3.20869	56.6939	22.5513	0.705829	1.67525	1.00694	0.660249	1.64483	IgG_1	IgG
IgG_1_499	2.29049	2.28195	17.8114	0.944091	1.86923	0.617049	0.40582	2.15112	0.599517	10.3599	0.49088	0.304239	0.394197	3.83471	5.86909	2.85131	29.9995	12.4307	0.750847	5.05598	1.06597	0.607088	1.38028	IgG_1	IgG
IgG_1_500	3.53763	2.7018	8.91934	0.642379	1.27035	0.345407	0.387971	1.31525	0.448765	5.08922	0.38373	0.241805	0.311708	9.64411	3.8096	4.12012	24.0597	8.33678	0.89502	3.58869	0.682749	0.814799	1.21237	IgG_1	IgG
IgG_1_501	1.14695	1.66362	13.7702	0.686443	2.06234	0.333998	0.4545	2.77996	0.754634	9.09686	0.520814	0.264582	0.890776	2.39954	5.0545	2.73894	1.80635	1.06799	1.19964	16.4306	0.812841	0.731378	2.33627	IgG_1	IgG
IgG_1_502	4.22457	4.10773	5.63251	0.617013	1.09551	0.383188	0.407077	1.15039	0.318413	7.92535	1.02568	4.44972	8.3337	4.91169	12.6416	2.56558	76.9724	31.6243	0.681181	2.6714	1.31265	1.15645	1.60405	IgG_1	IgG
IgG_1_503	1.7116	1.33853	18.8398	0.8925	1.40849	0.610409	0.446433	1.0528	0.250295	2.27166	0.545822	0.272422	0.422158	1.25798	3.09454	2.76945	7.36012	3.59268	1.29076	1.21647	0.720046	0.460918	1.0885	IgG_1	IgG
IgG_1_504	3.74423	3.19203	7.54148	0.4729	1.20501	0.401557	0.338796	2.26277	0.525081	7.56446	0.372138	0.246754	0.345645	6.17628	4.30896	2.47087	71.1824	31.6994	0.490252	2.34686	1.17845	0.413109	0.835617	IgG_1	IgG
IgG_1_505	1.3197	1.55467	16.9226	1.13881	2.03563	0.367171	0.321049	2.36761	0.425242	7.39898	0.503432	0.254514	0.385846	3.82801	5.39866	2.26491	1.1097	0.586547	0.489752	14.1386	0.866549	0.349913	1.30601	IgG_1	IgG
IgG_1_506	3.66208	3.49868	8.84011	4.03025	2.03304	0.389408	0.433677	1.70274	0.731626	9.68509	0.647253	0.404635	0.510677	4.31153	6.42468	3.78588	76.8425	30.6447	0.831838	4.18118	1.15495	0.855194	1.40326	IgG_1	IgG
IgG_1_507	1.86587	1.4542	6.75475	0.694943	1.14596	0.314107	0.212151	1.4835	0.431529	17.293	0.367183	0.250333	0.524811	3.00286	4.83818	3.00062	1.6138	0.602238	0.41603	1.18568	0.741978	0.318851	1.03986	IgG_1	IgG
IgG_1_508	2.33892	2.90008	22.906	1.25603	1.70445	0.516051	0.309766	2.04572	0.561155	9.71909	0.56277	0.381398	0.346976	2.67989	4.96414	2.64479	39.5904	16.6699	0.695476	4.12908	0.998266	0.841506	1.61361	IgG_1	IgG
IgG_1_509	1.86289	2.51483	16.0668	0.965447	1.50033	0.386339	0.310406	2.05338	0.405705	5.89733	0.514375	0.288659	0.384558	1.689	5.22809	2.12931	28.7971	11.7299	0.606515	17.8555	0.885175	0.570739	1.81631	IgG_1	IgG
IgG_1_510	4.47839	2.91181	5.57227	0.503803	1.10974	0.138575	1.48861	2.91887	0.395664	11.0901	0.438534	0.346289	0.40216	4.11724	5.16078	2.6704	54.2547	24.0097	1.22571	4.03696	0.831994	1.20615	1.30664	IgG_1	IgG
IgG_1_511	1.11536	1.70218	17.0143	0.738602	1.51351	0.356512	0.206078	4.12857	0.637195	1.41835	0.436409	0.423441	0.617668	1.47865	5.95112	2.66999	2.39985	1.11347	0.919455	14.6122	0.881011	0.441969	1.82866	IgG_1	IgG
IgG_1_512	3.06301	2.58309	12.2804	0.780676	1.69763	0.496384	0.620097	1.72059	0.746974	14.4536	0.498368	0.421445	0.370968	6.50604	8.35012	2.93573	16.4011	7.36365	0.570302	2.2287	0.866857	0.443362	1.32202	IgG_1	IgG
IgG_1_513	2.96588	2.5351	17.4309	1.37952	2.183	0.351371	0.291148	3.32325	0.748444	11.118	0.633941	0.398074	0.33059	3.74098	7.90297	2.7677	27.6644	11.8299	0.495132	3.5099	0.885778	0.961395	1.32701	IgG_1	IgG
IgG_1_514	1.39851	1.48809	10.6297	0.913904	1.60816	0.337366	0.479257	1.89649	0.567937	12.2389	0.609007	0.372801	0.476051	4.22171	5.92273	2.64185	3.2964	1.49246	0.682233	9.3521	0.941233	0.470211	1.50114	IgG_1	IgG
IgG_1_515	1.18047	1.60112	12.9641	0.951181	1.77268	0.252142	0.255728	2.11083	0.531325	10.2735	0.508609	0.244309	0.505092	1.31262	4.51713	2.21153	5.78844	2.36455	0.894376	18.8353	0.915912	0.528633	2.07379	IgG_1	IgG
IgG_1_516	1.87356	1.43419	11.3967	0.757811	1.64919	0.330617	0.391795	2.44735	0.730653	12.0766	0.53842	0.397208	0.452557	10.3458	5.17573	3.08266	0.892007	0.508885	0.761622	2.47765	1.16361	0.238165	2.18296	IgG_1	IgG
IgG_1_517	2.18168	3.16446	27.9652	1.6748	2.55107	0.822851	0.586927	1.76741	0.679059	6.86823	30.2953	2.86252	4.89518	5.33662	12.7096	3.46764	9.66834	4.86834	1.3985	2.98098	1.73585	1.11797	2.65196	IgG_1	IgG
IgG_1_518	4.05965	3.69573	16.454	0.820766	1.31951	0.45017	0.537525	1.83276	0.585901	11.411	0.496631	0.361071	0.396781	6.42791	5.30426	3.61764	76.4551	32.263	0.585501	2.87659	0.863494	0.687283	1.34185	IgG_1	IgG
IgG_1_519	3.39091	3.27077	7.31814	1.0284	2.3759	0.182525	0.170336	2.95808	0.575745	21.3427	0.543003	0.2	0.587032	3.50265	6.67985	3.13456	30.8245	13.6716	1.21436	17.164	1.52713	0.436289	1.64369	IgG_1	IgG
IgG_1_520	3.1991	2.44414	11.1989	0.709523	1.39056	0.256587	0.367064	1.98484	0.46978	13.9532	0.56527	0.359071	0.352128	3.57737	5.22799	2.94189	55.9393	26.9027	0.644989	5.00238	0.960261	0.958552	1.81976	IgG_1	IgG
IgG_1_521	1.81953	1.9985	16.3783	1.00315	1.87426	0.531462	0.446627	2.87297	0.546553	8.85815	11.9081	73.3693	141.788	3.64269	138.539	3.00251	2.75771	1.20969	0.874944	3.91015	1.40161	0.945868	2.10732	IgG_1	IgG
IgG_1_522	1.07301	1.96356	30.6257	1.3887	1.73214	0.336005	0.338522	2.85021	0.521069	7.6948	0.711184	0.328247	0.496415	1.82071	6.26199	2.40458	3.92436	1.52058	0.586982	9.43025	0.909832	0.597696	1.84237	IgG_1	IgG
IgG_1_523	7.39334	4.6228	14.8077	0.940333	1.58912	0.370319	0.3094	1.49749	0.384194	10.5666	0.517218	0.228988	0.410914	8.26785	4.5208	2.98323	96.0464	38.7579	0.839048	3.00269	0.774607	0.562899	1.42708	IgG_1	IgG
IgG_1_524	3.66789	3.41773	6.61872	0.467481	1.37782	0.222977	0.333627	1.39573	0.398073	12.2002	0.367201	0.3314	0.380963	4.39265	4.54057	2.42367	50.8123	21.304	0.62936	2.44248	0.749683	0.630317	1.29293	IgG_1	IgG
IgG_1_525	1.74278	1.53807	9.877	0.620982	1.63046	0.230504	0.260743	2.82099	0.714252	11.0111	0.47994	0.336435	0.302801	3.42686	5.85521	2.65866	5.29967	2.55048	0.816984	4.89433	0.630598	0.616353	1.09446	IgG_1	IgG
IgG_1_526	1.36447	1.5671	23.3571	1.22787	1.7014	0.256099	0.437144	4.22992	0.625249	5.01401	0.458642	0.280155	0.248669	2.69345	6.32704	2.40545	1.86961	0.569886	0.557222	10.0106	0.810555	0.477879	1.39399	IgG_1	IgG
IgG_1_527	3.75175	3.14409	9.8006	0.741586	1.46641	1.11436	0.422777	2.37549	0.485042	10.8386	0.425552	0.339794	1.89361	5.14112	4.85912	3.09167	55.4513	24.0698	0.638507	3.49752	0.951677	0.761487	1.24161	IgG_1	IgG
IgG_1_528	1.93643	1.73127	10.4552	0.801919	1.62956	0.437035	0.420429	2.12445	0.764074	11.8978	0.561583	0.286511	0.526514	5.80137	6.53003	2.64113	6.32579	2.7835	0.738503	11.1843	0.782027	0.476508	1.58949	IgG_1	IgG
IgG_1_529	3.22881	2.00336	10.6503	0.745557	1.37136	0.237558	0.30908	1.3541	0.587357	8.68784	0.646629	0.259725	0.471083	12.5577	4.20536	3.29857	16.5676	6.95921	0.587539	1.48889	0.765279	0.43374	0.987812	IgG_1	IgG
IgG_1_530	2.8884	2.81377	8.84592	0.714624	1.53087	0.312012	0.412561	2.53824	0.469216	6.12753	0.427368	0.299832	0.469059	6.84982	4.93402	2.80549	37.2694	14.7763	0.449592	12.1494	0.893684	0.526043	1.50581	IgG_1	IgG
IgG_1_531	3.04834	2.94481	23.775	1.22251	1.51927	0.317331	0.393378	2.60141	0.631266	10.0956	0.613774	0.346464	0.431567	4.90243	5.43985	3.30384	58.9094	25.8892	0.7375	3.37046	0.919339	0.82437	1.50639	IgG_1	IgG
IgG_1_532	1.13778	1.53537	14.108	0.836127	1.44796	0.385752	0.445709	1.54506	0.504239	11.7006	0.43067	0.372866	0.411238	3.14015	5.61389	2.44488	2.52724	1.29369	0.462489	10.808	0.677094	0.307609	1.65143	IgG_1	IgG
IgG_1_533	1.83959	2.04422	9.93283	0.707188	1.62978	0.358227	0.407074	2.02775	0.687388	13.1567	0.550081	0.339764	0.51605	3.85373	5.30277	2.92274	36.4009	17.6063	0.710757	3.2666	0.869471	0.496575	2.7926	IgG_1	IgG
IgG_1_534	1.61756	1.95276	6.24875	0.747324	1.86811	0.381928	0.571666	1.87785	0.589068	11.4284	0.563244	0.306596	0.307101	14.4964	5.3516	4.36888	3.70533	1.30912	0.671766	1.43264	0.963383	0.431816	2.56949	IgG_1	IgG
IgG_1_535	0.881404	1.72009	15.6785	0.930646	1.67946	0.758519	0.36984	1.68099	0.412776	5.95343	0.322439	0.265647	0.366915	1.04755	4.48933	1.9997	2.76674	1.52705	0.710273	8.40366	0.758136	0.398049	1.16553	IgG_1	IgG
IgG_1_536	2.11432	2.03015	25.4461	1.26523	1.62663	0.433566	0.418515	2.45182	0.534637	5.88085	0.48815	0.384824	0.432904	6.33416	5.47031	2.67971	10.9815	4.96244	0.508955	10.251	0.962189	0.638634	1.68651	IgG_1	IgG
IgG_1_537	0.993952	1.79935	8.65136	0.841387	1.61911	0.414243	0.293463	2.28249	0.550379	14.2518	0.352152	0.259142	0.55941	1.33578	4.52971	2.29064	2.75103	1.26206	0.919727	7.10538	1.20266	0.491884	1.89206	IgG_1	IgG
IgG_1_538	1.01007	1.58686	22.3863	0.893988	1.65797	0.505948	0.445565	4.02553	0.535068	9.37722	0.47707	0.416924	0.470735	1.02775	6.45753	2.27722	1.17977	0.447547	0.727144	5.72876	0.541127	0.47571	1.89333	IgG_1	IgG
IgG_1_539	2.19004	1.77	16.4019	0.871012	1.40945	0.347717	0.399225	2.54252	0.650633	10.7991	0.427385	0.245985	0.362401	3.42963	6.62529	3.0705	2.27672	1.05509	0.607443	2.58544	1.00193	0.316509	1.66348	IgG_1	IgG
IgG_1_540	1.11497	1.64705	4.17328	0.65057	1.54036	0.332179	0.413595	4.14939	0.694283	8.72161	0.309524	0.310459	0.299094	5.08725	4.71467	2.62647	3.7756	1.83243	1.00815	11.0335	0.857693	0.504379	1.32302	IgG_1	IgG
IgG_1_541	1.12354	1.23688	5.47861	0.488187	1.41716	0.328438	0.26634	0.899287	0.757945	13.0648	0.418833	0.292463	0.459912	5.41567	5.00117	2.29382	1.2211	0.655454	0.936927	10.7886	0.929079	0.510686	1.27546	IgG_1	IgG
IgG_1_542	2.29997	1.81279	9.4084	0.769924	1.69688	0.372814	0.415104	2.06765	0.485624	7.66011	0.475592	0.365886	0.484079	3.24039	5.72595	2.38872	25.5417	11.9347	0.620718	19.2205	0.962892	0.65699	1.3974	IgG_1	IgG
IgG_1_543	3.86438	3.50129	13.6933	0.948889	1.79213	0.369097	0.21347	2.08686	0.326277	8.51459	0.601757	0.470393	0.422601	6.74009	5.38643	3.3344	120.012	53.8516	0.780671	5.91509	1.41813	0.52931	1.89714	IgG_1	IgG
IgG_1_544	3.30058	2.88536	10.8439	0.789676	1.24598	0.406237	0.197581	2.16262	0.390364	12.1449	0.417621	0.454197	0.423477	2.63399	5.82108	3.33618	95.5085	42.9178	0.779813	5.07878	1.0283	0.938019	2.27352	IgG_1	IgG
IgG_1_545	1.66055	2.30079	6.76738	0.809496	1.41411	0.343312	0.552277	1.70834	0.527444	7.50881	0.493075	0.217667	0.419793	12.8854	4.86884	2.8793	5.04948	2.05478	0.887106	0.945457	0.940369	0.626781	1.38505	IgG_1	IgG
IgG_1_546	0.830147	1.54618	19.8083	0.925319	1.77413	0.452742	0.446679	2.02554	0.501563	6.92557	0.323826	0.233362	0.479647	1.04359	4.66894	2.18759	1.44642	0.710578	0.837171	9.53839	0.645135	0.354803	1.48106	IgG_1	IgG
IgG_1_547	3.86499	4.20684	18.3192	1.06468	1.7315	0.382116	0.316019	1.99875	0.53258	8.62514	1.93325	0.356768	0.30216	1.94458	5.31683	2.84131	49.5909	23.0292	0.635608	9.04295	0.845308	0.916649	1.33803	IgG_1	IgG
IgG_1_548	3.21828	3.46798	17.7345	0.949623	1.51011	0.505106	0.408044	2.02849	0.571193	12.7539	0.630346	0.344932	0.383612	2.45723	6.15143	3.15284	67.5277	25.7262	0.527032	2.52424	0.883384	0.560104	1.51293	IgG_1	IgG
IgG_1_549	3.18343	2.62591	9.06431	0.704947	1.45822	0.351703	0.388989	2.33676	0.440898	8.81058	0.470312	0.356901	0.53404	2.00525	5.04682	2.96802	50.9321	22.6154	0.632796	9.18203	0.823065	0.767557	1.62043	IgG_1	IgG
IgG_1_550	2.50856	2.6506	7.36549	0.595013	1.46665	0.247498	0.369584	1.563	0.324153	5.34744	0.453287	0.228204	0.174458	6.01253	4.87856	2.93648	59.1018	28.0992	0.673006	7.84699	0.908878	0.526529	1.59251	IgG_1	IgG
IgG_1_551	1.09452	1.58032	12.031	0.967747	1.80134	0.454268	0.458702	2.33852	0.617278	12.4838	0.527663	0.566596	0.686889	2.48602	5.31691	2.46117	1.47055	0.585847	0.736375	1.42356	1.05138	0.609004	1.64122	IgG_1	IgG
IgG_1_552	2.08132	1.80434	11.1104	0.780163	1.61182	0.389831	0.645389	2.48478	0.560746	16.6059	0.468335	0.272816	0.357178	6.60568	6.37375	2.8543	7.75272	3.14003	0.435384	5.1964	0.782585	0.54857	1.2446	IgG_1	IgG
IgG_1_553	2.22135	2.9953	4.06303	0.580008	1.12209	0.11449	0.37362	0.998317	0.282925	10.2427	0.485975	0.433683	0.325069	9.65731	4.34058	2.94762	26.1876	11.5449	0.677572	2.64243	0.834998	0.419539	1.09094	IgG_1	IgG
IgG_1_554	1.21556	2.90385	1.16248	10.9655	2.69513	0.602736	0.437596	2.29577	1.35808	0.776223	0.622435	0.175413	0.835705	1.95959	7.27497	4.43245	3.03103	1.16735	1.22973	6.1595	1.19314	0.593991	2.05975	IgG_1	IgG
IgG_1_555	6.26196	4.21348	7.7386	0.592474	1.24102	0.256324	0.526323	1.82293	0.414492	8.28195	0.610829	0.232244	0.297006	7.16025	4.56064	3.05588	105.425	42.7085	0.839348	5.0563	1.09525	0.630423	1.47815	IgG_1	IgG
IgG_1_556	3.48097	2.67197	7.22399	0.426255	1.06159	0.235089	0.364819	2.05502	0.462183	7.61658	0.432348	0.242944	0.456855	3.42691	4.0321	2.6793	44.2569	19.6075	0.723225	2.8277	0.964019	0.591254	1.15263	IgG_1	IgG
IgG_1_557	4.57316	3.75304	16.4123	1.18717	1.87049	0.503298	0.47638	2.16982	0.848426	10.4038	16.9205	0.817586	1.21323	5.86156	6.35718	3.82094	58.6024	24.625	1.11469	1.9744	1.4712	0.927358	1.75237	IgG_1	IgG
IgG_1_558	1.3	2.20126	20.0452	1.47766	1.92345	0.379866	0.428001	3.19928	0.573046	8.72707	0.498092	0.426252	0.859073	3.45144	6.35702	2.70907	12.4816	5.34074	0.944689	3.52645	1.32557	0.898292	2.67182	IgG_1	IgG
IgG_1_559	1.88512	2.07931	8.117	0.774201	1.67872	0.288108	0.439029	3.8112	0.707362	9.53202	0.517856	0.311015	0.522817	3.27599	8.89835	2.72569	5.18494	2.62134	0.814213	2.4549	1.29198	0.557025	1.32053	IgG_1	IgG
IgG_1_560	4.92458	3.89152	11.0873	0.688513	1.4574	0.495369	0.519807	1.81717	0.52776	9.62162	0.506736	0.427262	0.709918	8.26482	5.76231	3.29117	82.5197	31.6057	0.76093	3.62806	1.10903	0.785983	1.06768	IgG_1	IgG
IgG_1_561	1.84887	2.56237	2.70683	8.1201	2.4673	0.480389	0.728644	1.84598	2.03444	1.48711	0.739285	0.355032	0.582701	1.62248	7.79033	4.05955	12.1227	5.01828	0.960732	7.87298	1.0699	0.516336	1.41402	IgG_1	IgG
IgG_1_562	1.13843	2.14899	17.3775	0.954715	1.81937	0.481455	0.358225	2.05662	0.441045	6.84104	0.555128	0.381781	0.615315	1.66759	3.86577	2.3688	16.7252	6.87974	0.697161	21.3517	1.01563	0.366378	2.04747	IgG_1	IgG
IgG_1_563	5.44352	4.4933	7.68901	0.763336	1.07175	0.349349	0.348427	2.17613	0.480598	9.44121	0.645188	0.308914	0.413329	6.24809	6.44838	3.36327	79.0748	32.5807	0.483274	3.10078	0.902876	0.719673	1.1363	IgG_1	IgG
IgG_1_564	1.95754	2.22471	6.50574	0.620932	1.52001	0.543452	0.269874	1.17693	0.28442	6.29293	0.375877	0.33871	0.300563	3.32289	4.20036	2.74906	11.8321	5.54244	0.669164	17.4649	0.620784	0.289242	1.54106	IgG_1	IgG
IgG_1_565	2.29975	1.69925	10.6316	0.758107	1.99923	0.667134	0.381473	2.81186	0.368389	10.5016	0.558973	0.518422	0.339518	16.3573	5.34809	4.02724	1.00148	0.80826	0.571029	1.373	1.15726	0.390739	1.77499	IgG_1	IgG
IgG_1_566	2.39304	1.41907	15.1834	0.835003	1.22886	0.345566	0.392418	2.17803	0.567646	8.21878	0.465366	0.3868	0.717278	8.24102	4.79526	2.76993	2.25068	0.755334	0.460199	1.06572	0.773772	0.334637	1.06575	IgG_1	IgG
IgG_1_567	3.67068	3.32932	9.43212	0.614512	1.66054	0.444036	0.338018	1.48224	0.485653	6.49864	0.676935	0.359505	0.433944	8.68767	5.06069	3.1927	43.6742	17.6046	0.815537	17.7621	0.979818	0.425324	1.55502	IgG_1	IgG
IgG_1_568	2.65661	3.30261	18.5402	0.937985	1.59621	0.465268	0.290594	2.12149	0.679362	12.9353	0.382629	0.25611	0.489787	3.65433	4.93875	2.95049	28.9994	11.0895	0.649699	9.12768	0.96071	0.571509	1.67362	IgG_1	IgG
IgG_1_569	2.91563	3.1371	6.59241	0.648717	1.45959	0.263087	0.342176	2.3734	0.651208	9.51869	0.583084	0.35356	0.487448	4.5017	5.18271	2.95683	58.7659	23.9989	0.634156	4.79191	0.870125	0.60232	1.16346	IgG_1	IgG
IgG_1_570	3.20656	2.27925	3.96124	0.588032	0.865681	0.218428	0.361373	1.30908	0.529778	15.1309	0.516919	0.447551	0.404854	10.9426	4.51075	3.91738	58.4623	28.3562	0.759034	4.43481	0.762478	0.954221	1.26334	IgG_1	IgG
IgG_1_571	2.89215	2.0363	5.92298	0.727191	2.09973	0.493765	0.53668	1.70577	0.510592	13.5761	0.461413	0.314199	0.593403	10.0019	6.33446	3.10952	6.10149	3.31976	0.621995	12.474	1.05122	0.728277	1.34984	IgG_1	IgG
IgG_1_572	2.20253	2.05326	10.776	0.783605	1.30287	0.244524	0.356586	2.3107	0.49602	16.9207	0.558497	0.34191	0.5048	1.53666	6.6734	2.85553	35.0019	16.2065	0.57097	2.27937	0.949255	0.377622	1.73303	IgG_1	IgG
IgG_1_573	2.80611	2.97001	9.48759	0.774004	2.10819	0.448128	0.320742	1.71132	0.525096	8.33216	0.471027	0.401944	0.482984	2.14637	5.58147	2.67084	31.5329	14.1194	0.669048	10.4184	1.00479	0.696922	1.38382	IgG_1	IgG
IgG_1_574	2.29387	2.58026	18.1449	0.935065	1.6009	0.354914	0.269752	2.37775	0.532982	11.077	0.521422	0.343155	0.361859	1.33744	6.48738	2.56152	19.1781	9.00884	0.622028	4.85419	0.971361	0.973149	1.81809	IgG_1	IgG
IgG_1_575	1.13196	2.05942	15.7957	0.747429	1.59737	0.38118	0.387692	3.29046	0.521497	8.73205	0.36191	0.289134	0.418826	1.59131	6.16538	2.56179	4.41146	1.85815	0.534249	11.3026	0.962999	0.396193	1.47044	IgG_1	IgG
IgG_1_576	4.10047	4.21005	14.1119	0.790619	1.50397	0.282112	0.502568	1.54584	0.505383	7.03433	0.471122	0.363059	0.403376	11.1352	5.59472	4.32773	62.6539	28.9066	0.623654	2.25687	1.00943	0.579972	1.27773	IgG_1	IgG
IgG_1_577	6.4658	3.54715	8.76644	0.461018	1.4439	0.312927	0.379527	0.585047	0.829215	15.5638	0.442233	0.24707	0.306305	5.39375	4.07903	2.15875	50.6896	22.8301	0.560133	4.61032	0.731437	0.870845	1.16635	IgG_1	IgG
IgG_1_578	2.73889	2.19207	6.75	0.681297	1.30541	0.270109	0.391806	2.1612	0.518018	13.0229	0.537763	0.321617	0.3274	10.2209	4.83421	2.8503	21.6578	10.134	0.57292	14.0904	1.00848	0.727829	1.24135	IgG_1	IgG
IgG_1_579	1.47704	2.56637	10.714	0.907211	1.60471	0.389309	0.284742	2.61643	0.543191	9.25452	0.392773	0.220716	0.4486	3.71923	5.72245	2.56879	29.6115	13.519	0.618754	16.7136	0.752582	0.505266	1.47216	IgG_1	IgG
IgG_1_580	1.11035	1.52499	16.3382	0.956885	1.7853	0.450813	0.357709	3.86428	0.661732	11.2154	0.539075	0.301801	0.406151	5.29045	6.81189	3.22099	1.40674	0.531762	0.775054	5.24878	0.941891	0.300084	2.59496	IgG_1	IgG
IgG_1_581	2.63547	1.83699	15.3396	0.979213	1.4045	0.533604	0.505209	2.37508	0.584612	17.7499	0.645941	0.475317	0.575071	13.2237	5.69793	3.75021	2.02482	0.755829	0.54702	1.09183	1.21919	0.569863	1.73524	IgG_1	IgG
IgG_1_582	0.809641	1.36137	18.7824	0.90538	1.26695	0.237528	0.376101	0.797367	0.58092	11.134	0.557211	0.277424	0.590789	0.961508	4.27196	2.06632	1.22793	0.383092	0.38257	8.90758	0.89226	0.386884	1.40956	IgG_1	IgG
IgG_1_583	3.13046	1.80477	9.91897	0.665736	1.33796	1.7046	0.416224	2.09498	0.536786	6.49696	0.431531	0.261729	0.875939	10.3343	4.86528	3.32282	8.87327	4.49565	0.652241	1.05906	0.816848	0.90509	1.08392	IgG_1	IgG
IgG_1_584	1.86064	1.63546	21.5597	1.11668	2.18668	1.0622	0.219417	3.41365	0.937799	12.6174	0.544361	0.571318	0.466516	4.52538	5.56273	2.87521	8.49962	3.48471	0.643416	4.51256	0.789258	0.586937	1.22224	IgG_1	IgG
IgG_1_585	3.04066	2.80598	9.57504	0.681939	1.83568	0.415178	0.39346	2.46532	0.605669	9.69025	0.654826	0.370768	0.58655	2.92446	6.78438	2.8062	47.3099	18.8956	0.780669	5.86761	1.02606	0.6446	1.7625	IgG_1	IgG
IgG_1_586	2.61592	2.43857	11.2889	0.764994	1.30292	0.373485	0.254644	2.62804	0.581117	9.02645	0.532161	0.375533	0.430135	3.74707	4.87172	2.72343	42.7398	19.1882	0.5445	6.51489	0.833438	0.702949	1.44286	IgG_1	IgG
IgG_1_587	3.08468	3.43549	9.03796	0.693203	1.31404	0.333783	0.405345	2.41595	0.410367	15.9309	0.491992	0.314328	0.220982	8.87965	5.53886	3.47167	48.2464	22.0603	0.667963	3.1589	1.11035	0.50807	1.66684	IgG_1	IgG
IgG_1_588	2.68777	2.65093	19.0474	1.0519	1.72807	0.418866	0.405434	3.40266	0.617795	10.3984	0.577456	0.343402	0.437757	5.91097	7.07791	2.84496	29.6881	14.5724	1.02804	9.47076	1.02281	0.682644	1.70585	IgG_1	IgG
IgG_1_589	0.787137	1.11686	26.3585	1.41894	1.50896	0.73826	0.441611	1.63227	0.536252	4.08195	0.564886	0.318248	0.414312	1.58469	4.58534	1.98047	2.53483	1.12858	0.896882	8.29752	1.10791	0.549085	2.02389	IgG_1	IgG
IgG_1_590	3.29349	2.54096	2.09333	2.18756	1.0781	0.246275	0.411227	0.841538	0.306573	10.7402	0.496183	0.401367	0.531664	4.12848	4.88605	2.98351	59.6759	27.5379	0.43868	2.24452	1.01928	0.600557	1.08309	IgG_1	IgG
IgG_1_591	0.683554	1.19094	23.7643	1.15648	1.58463	0.378679	0.360138	2.98641	0.403382	7.48317	0.572796	0.328485	0.512839	1.49983	5.8322	2.80287	1.69882	0.985885	0.61281	8.69165	1.00702	0.511293	1.83604	IgG_1	IgG
IgG_1_592	3.17135	2.86716	10.5677	0.723842	1.14386	0.327978	0.36515	1.55708	0.454219	10.6639	0.540788	0.341925	0.448391	9.61851	5.18983	3.27944	55.2479	23.6362	0.619715	4.0308	0.932	0.66683	1.80794	IgG_1	IgG
IgG_1_593	0.879172	1.69056	22.3464	1.36496	1.76361	0.517903	0.339337	4.42584	0.473205	9.93352	0.476269	0.197931	0.462734	1.60992	6.58806	2.49141	1.92097	0.695963	0.798917	8.59068	1.19377	0.538254	1.34806	IgG_1	IgG
IgG_1_594	1.09279	1.61279	16.7585	0.803679	1.90494	0.583502	0.369525	3.3589	0.76495	8.25007	0.454383	0.268026	0.207048	1.82157	4.34161	2.84497	3.50635	1.44844	0.601287	11.033	0.857911	0.423847	1.25149	IgG_1	IgG
IgG_1_595	1.72747	2.00509	9.89013	0.535877	1.21783	0.425476	0.441662	1.02857	0.468811	11.0671	0.25401	0.307092	0.192948	1.67753	4.822	2.28657	23.2089	12.4204	0.621388	5.73661	0.738683	0.461201	1.22129	IgG_1	IgG
IgG_1_596	3.77579	2.9311	15.8349	0.882934	1.81262	0.338607	0.382215	1.717	0.469716	9.16113	0.454453	0.337975	0.422507	10.0347	6.0473	2.85346	32.259	13.5711	0.855412	2.35328	0.937686	0.591123	1.62805	IgG_1	IgG
IgG_1_597	2.03726	1.88545	22.7141	1.0226	1.73458	0.322714	0.446987	2.8876	0.501824	10.6041	0.515374	0.314831	0.392154	1.84847	5.36462	2.44204	33.496	13.9667	0.657222	6.50353	0.719069	0.414826	1.18195	IgG_1	IgG
IgG_1_598	1.04188	1.88595	8.53569	0.70767	1.79901	0.319686	0.261065	1.72265	0.580886	7.19281	0.348834	0.274753	0.437409	1.40709	4.91704	2.00973	4.8732	2.02222	0.77782	7.99481	0.882777	0.356326	2.10334	IgG_1	IgG
IgG_1_599	6.34643	6.00333	9.53722	0.680475	1.76698	0.408056	0.311127	1.83194	0.653132	8.56548	0.617679	0.445637	0.419102	11.1555	5.35388	4.14155	97.1106	37.7888	0.541229	3.69295	1.13661	0.841307	1.59209	IgG_1	IgG
IgG_1_600	2.20529	2.0112	13.8646	0.793469	1.48972	0.386096	0.639888	2.07664	2.67154	7.72729	0.528387	0.260873	0.394443	5.59263	6.66149	3.00884	8.01349	3.44937	5.48625	1.49053	1.01255	0.531658	1.40993	IgG_1	IgG
IgG_1_601	1.57285	1.95793	9.33686	0.815828	1.5387	0.308557	0.353589	1.8062	0.470436	6.94357	0.457175	0.294162	0.491353	1.91957	4.84982	2.37112	9.45161	3.98436	0.625304	18.1807	0.859241	0.467909	1.39076	IgG_1	IgG
IgG_1_602	2.64988	2.74148	23.0335	0.996886	2.00278	0.371307	0.400896	4.59355	0.709284	14.0908	0.561475	0.304351	0.757673	3.16485	7.68006	2.79859	31.3145	15.2434	0.879429	11.8152	1.30031	0.755888	1.8148	IgG_1	IgG
IgG_1_603	1.86416	1.29996	19.801	1.11193	2.1239	0.502685	0.440705	4.14053	0.532221	7.06504	0.308736	0.537207	0.578075	3.27335	6.29026	3.24186	10.7234	4.57499	0.397747	4.62341	1.1719	1.18687	1.64422	IgG_1	IgG
IgG_1_604	0.893442	1.56518	11.8323	0.724873	1.00618	0.331986	0.24746	1.00558	0.437665	9.5418	0.336691	0.181887	0.438012	5.05602	4.73337	1.85907	1.15672	0.811276	0.511114	15.8402	0.598067	0.210055	1.93046	IgG_1	IgG
IgG_1_605	1.20053	1.50289	24.3171	1.16291	2.35049	0.519423	0.384918	3.18906	0.672664	6.87476	0.51511	0.328321	0.486313	1.57305	6.29221	2.63992	3.63568	1.48666	0.78956	12.168	1.08455	0.503811	3.08766	IgG_1	IgG
IgG_1_606	3.53791	2.9918	13.2007	0.757765	1.05323	0.413284	0.352287	1.01158	0.570886	4.93775	0.5158	0.281252	0.403093	3.51887	3.58399	3.15458	80.8714	31.8719	0.954822	2.34791	0.831569	0.854868	1.0646	IgG_1	IgG
IgG_1_607	2.83104	2.42569	12.6082	0.797982	1.33442	0.438134	0.334746	2.09365	0.58177	10.4757	0.436161	0.277699	0.492532	3.47512	4.96706	2.8428	47.2272	19.3129	0.58684	2.64079	0.791841	0.441115	1.17683	IgG_1	IgG
IgG_1_608	2.03776	1.86829	10.9765	0.873982	1.51037	0.312791	0.294277	1.43335	0.465634	6.23686	0.398288	0.295865	0.349068	1.90581	4.43056	2.02741	13.5633	4.84191	0.627189	8.47131	0.827054	0.604957	1.12112	IgG_1	IgG
IgG_1_609	2.18169	2.88376	17.4535	0.83551	1.40433	0.366302	0.483068	1.62925	0.57388	9.62822	0.453556	0.231198	0.225302	1.87183	4.99368	2.61287	36.8804	14.12	0.725902	1.98986	0.743391	0.569503	1.69927	IgG_1	IgG
IgG_1_610	1.53777	1.91154	12.8939	0.768826	1.86991	0.443003	0.419297	3.42669	0.682674	10.3467	0.512926	0.287814	0.39973	3.4998	6.55052	2.80631	5.33359	2.21862	0.593474	7.53265	0.9264	0.453819	1.43305	IgG_1	IgG
IgG_1_611	1.60067	1.71834	12.7334	1.0795	1.93002	0.466875	0.506682	2.52923	0.675091	12.4276	0.418736	0.27055	0.27695	6.01285	5.7005	3.7594	1.82067	0.883746	0.719009	8.10054	1.03077	0.354666	5.91548	IgG_1	IgG
IgG_1_612	1.2072	1.53483	16.0729	0.78746	1.52194	0.35006	0.344365	1.29648	0.528447	8.69386	1.00669	0.264842	0.378853	3.69679	4.15268	2.17795	1.36756	0.56027	0.695277	3.65688	0.577019	0.273703	1.23281	IgG_1	IgG
IgG_1_613	1.45321	1.62869	9.32397	0.6458	1.32415	0.242496	0.359308	1.77771	0.403459	7.67223	0.396268	0.319012	0.353618	7.44558	4.61171	2.6256	1.7874	0.576496	0.485848	12.2534	0.975059	0.529711	0.733056	IgG_1	IgG
IgG_1_614	1.3479	2.05267	10.959	0.574163	1.1589	0.276273	0.232097	2.54543	0.294256	7.73198	0.131124	0.291892	0.304655	2.25765	4.63205	1.86151	11.2102	5.34836	0.416512	8.31324	0.577038	0.332438	1.43906	IgG_1	IgG
IgG_1_615	1.5675	1.85924	15.9207	0.968871	1.86494	0.404709	0.480058	3.21687	0.681498	7.51567	0.474789	0.277211	0.351555	8.48523	5.82306	2.74731	4.90639	2.19596	0.812769	11.1575	0.975819	0.562136	1.49607	IgG_1	IgG
IgG_1_616	1.80226	1.89283	9.85261	0.799145	1.57243	0.340612	0.476222	1.90545	0.604828	9.05043	0.380597	0.259754	0.265332	5.48158	5.17849	2.53893	1.82244	0.745602	0.560445	9.21728	0.585772	0.518669	1.26992	IgG_1	IgG
IgG_1_617	2.23366	2.04403	21.9558	0.982478	1.93211	0.379279	0.498528	2.93696	0.39174	13.2221	0.465432	0.40877	0.660243	5.30468	7.09275	2.88594	14.1025	6.5123	1.01088	3.87336	0.900836	0.521553	1.64149	IgG_1	IgG
IgG_1_618	0.740371	1.26208	16.9171	1.11616	1.54466	0.223637	0.245411	1.86896	0.911187	11.4235	0.518438	0.318464	0.394173	1.63189	4.32975	1.69161	1.25921	0.470573	0.873658	12.7028	0.786599	0.213488	1.80333	IgG_1	IgG
IgG_1_619	0.96997	1.55131	15.5794	2.03802	1.82538	0.398292	0.335717	1.92757	0.424372	5.55428	0.450996	0.354627	0.47972	2.00222	3.70413	1.95695	2.43326	1.21446	0.515327	8.40048	0.72573	0.509039	1.25341	IgG_1	IgG
IgG_1_620	4.06914	4.05991	5.24507	0.71885	1.3832	0.267406	0.215555	1.41072	0.401043	10.177	0.423664	0.214921	0.36642	4.7938	5.0632	3.06937	63.7586	28.2399	0.701916	5.79486	0.918247	0.721629	1.24542	IgG_1	IgG
IgG_1_621	0.533758	1.587	8.45267	0.648369	1.63369	0.338079	0.259173	1.04717	0.284179	6.36908	0.70457	0.364618	0.269355	3.13636	4.66414	2.17965	1.74152	1.2204	0.629731	26.8039	0.985956	0.458004	2.14495	IgG_1	IgG
IgG_1_622	1.59641	2.46401	20.3083	0.868446	1.58323	0.299831	0.299634	1.50749	0.243338	12.1942	0.313657	0.273716	0.456797	1.40853	4.52909	2.57155	30.4666	13.502	0.778958	6.69386	0.800903	0.559766	1.23549	IgG_1	IgG
IgG_1_623	1.13513	1.17145	4.04013	0.491822	1.29325	0.151059	0.590656	1.07813	0.473152	4.47204	0.508251	0.232526	0.321224	1.89112	7.69364	1.87677	3.69108	1.55461	0.577535	2.06962	1.00356	0.67493	0.789325	IgG_1	IgG
IgG_1_624	1.12608	2.09443	6.78228	4.4584	1.75068	0.234723	0.336191	1.57624	1.37519	2.46897	0.360796	0.303432	0.331536	1.22755	4.97486	2.70617	1.91237	0.732805	0.750917	14.0639	0.775868	0.451726	1.64502	IgG_1	IgG
IgG_1_625	1.12153	2.4929	1.07791	6.22541	2.02082	0.290276	0.490686	1.7483	3.56671	0.792603	0.797449	0.466394	0.517487	1.68005	7.2617	4.31708	2.69907	1.14897	0.966407	6.78189	0.919345	0.633262	1.50993	IgG_1	IgG
IgG_1_626	1.43724	1.62473	18.7308	0.921469	1.73308	0.322919	0.405099	3.59558	0.633304	11.4297	0.45385	0.315214	0.407096	3.80533	5.78978	3.09378	1.43691	0.6532	0.49879	7.19402	1.01752	0.456221	1.37986	IgG_1	IgG
IgG_1_627	1.11527	1.1893	13.0195	0.638342	1.20972	0.383882	0.264588	1.471	0.240063	9.96129	0.367475	0.445904	0.363493	2.90787	3.91857	2.4556	1.54685	0.578695	0.553436	4.85635	0.816318	0.395166	1.54766	IgG_1	IgG
IgG_1_628	0.942854	1.85568	16.5341	1.39008	2.37531	0.491029	0.409669	1.73625	0.604997	4.93593	0.416167	0.459634	0.394646	1.43642	4.02602	2.29958	7.40728	3.11619	1.25004	4.10489	1.08795	0.700573	2.08695	IgG_1	IgG
IgG_1_629	2.44756	2.50178	13.2288	0.804939	1.6287	0.362633	0.458678	1.97419	0.774792	7.6266	0.540502	0.439804	0.984885	3.16249	5.58602	2.82293	37.202	13.2422	0.819953	10.4665	1.09525	0.699686	1.3887	IgG_1	IgG
IgG_1_630	1.1878	2.08934	18.1686	1.19894	1.83287	0.35292	0.339182	2.57828	0.462155	7.18359	0.649573	0.364964	0.384097	2.22121	5.72774	2.79257	4.01449	1.82262	0.706798	14.9089	0.955667	0.489133	1.78547	IgG_1	IgG
IgG_1_631	1.11187	1.50792	34.0593	1.78531	2.1237	0.535143	0.516802	2.85252	0.556447	3.24058	0.359825	0.369795	0.294023	4.48055	6.65372	2.51516	1.35005	0.648794	0.58332	15.4052	1.3379	0.553637	1.59663	IgG_1	IgG
IgG_1_632	2.13934	2.20213	7.30679	1.47909	1.52594	0.302253	0.415686	0.937711	0.643804	3.8758	0.424446	0.24857	0.299152	6.58754	4.33475	2.78916	30.2681	8.38459	0.672883	1.59448	0.662333	0.954156	1.13869	IgG_1	IgG
IgG_1_633	1.2975	1.48024	11.759	0.813746	2.03065	0.560052	0.437176	3.08071	0.593476	6.16819	1.77464	7.99425	15.2452	2.93186	20.0135	2.3369	2.22934	1.04579	0.928402	8.13214	1.15258	0.73801	2.18134	IgG_1	IgG
IgG_1_634	1.56847	1.02425	11.8471	0.500607	1.02591	0.576412	0.375661	1.15951	0.423681	3.50509	0.446133	0.353901	0.301941	1.07558	2.85488	2.25458	6.06707	2.8819	1.59083	1.01019	0.764048	0.380275	1.00913	IgG_1	IgG
IgG_1_635	0.919293	1.11287	7.51955	0.522812	1.42466	0.404926	0.281715	2.04217	0.481214	6.62636	0.446507	0.313293	0.482486	0.834328	5.17855	1.73659	1.39533	0.659473	0.598563	17.1542	0.744768	0.31815	0.989113	IgG_1	IgG
IgG_1_636	1.25103	1.78442	7.94845	0.897252	1.58407	0.402001	0.448708	1.621	0.350715	6.05677	0.431154	0.312278	0.338904	3.98982	5.1172	2.45478	1.79844	0.783165	0.665809	9.10015	0.861969	0.406497	1.68538	IgG_1	IgG
IgG_1_637	2.56486	2.38541	9.79826	0.742967	1.32626	0.330029	0.291356	1.68493	0.378156	6.7968	0.395288	0.321796	0.579406	8.25888	4.91179	2.79727	18.7999	9.06468	0.852236	1.19442	0.929336	0.676318	1.52695	IgG_1	IgG
IgG_1_638	1.47432	2.30272	21.4323	1.06273	1.57654	0.570137	0.372286	4.22446	0.676795	5.28709	0.539168	0.353731	0.396675	1.53483	5.53796	2.6365	18.4917	7.85514	0.552377	9.01471	0.916268	0.436564	1.50091	IgG_1	IgG
IgG_1_639	2.42614	2.92102	14.9165	0.785942	1.36107	0.414937	0.395544	2.14945	0.696923	12.5976	0.499269	0.321177	0.467248	4.04582	5.27153	2.57922	31.8699	13.4889	0.747426	8.14925	0.867631	0.504511	1.97972	IgG_1	IgG
IgG_1_640	1.0245	1.96554	7.22727	0.909161	2.00962	0.384635	0.578575	2.3476	0.542149	2.67108	0.516955	0.251347	0.606247	1.23485	4.82178	1.98637	4.4772	1.6596	0.802507	17.7259	0.916414	0.570972	1.48968	IgG_1	IgG
IgG_1_641	1.9961	2.337	3.08554	5.8081	1.62864	0.411692	0.489676	0.975975	0.421544	6.05669	0.535155	0.171983	0.32848	8.08232	5.11025	3.43013	11.0221	4.07525	0.563799	6.11601	0.983578	1.17099	1.19756	IgG_1	IgG
IgG_1_642	0.822259	1.73319	29.2221	1.41672	2.33208	0.600192	0.2731	3.45581	0.607677	12.1451	0.666399	0.60466	0.574821	3.37983	8.09832	2.31695	1.35676	0.767667	1.01676	6.38762	1.40935	0.382299	3.00183	IgG_1	IgG
IgG_1_643	2.85291	2.36794	8.66581	0.866837	1.47492	0.482286	0.426765	2.07562	0.686169	12.8157	0.596373	0.423161	0.397888	8.55432	5.78214	3.48565	46.6368	20.9621	0.886206	6.21113	1.10859	0.525955	2.09595	IgG_1	IgG
IgG_1_644	2.726	3.07776	11.5066	0.826622	1.57568	0.486797	0.457283	2.72809	0.589325	11.8209	0.520458	0.359656	0.493705	4.47654	6.62728	3.20518	36.1206	15.8572	0.82786	2.3423	0.882563	0.794234	1.56379	IgG_1	IgG
IgG_1_645	1.84828	1.93127	30.761	1.05884	1.91921	0.47851	0.356209	4.02215	0.732943	13.3766	0.706634	0.310549	0.388567	1.59688	6.86543	2.50816	19.9033	9.20958	0.753487	4.48699	0.901185	0.686308	1.35378	IgG_1	IgG
IgG_1_646	2.95623	2.41171	6.00634	0.474144	0.731123	0.241695	0.503529	0.923069	0.323934	7.75712	0.341485	0.337095	0.233638	1.41302	4.31557	2.18921	54.9179	24.1429	0.786823	4.62581	0.852644	0.532924	1.15507	IgG_1	IgG
IgG_1_647	0.820065	1.54965	4.79009	0.87453	1.12713	0.325435	0.239308	1.26634	0.357256	4.84443	0.374991	0.294581	0.505341	0.977866	4.70931	2.39966	1.80982	0.677107	1.05538	14.9552	1.06542	0.295988	1.4986	IgG_1	IgG
IgG_1_648	1.57285	1.82072	18.3781	0.991633	1.80179	0.335821	0.409641	2.44142	0.382783	9.16791	0.622258	0.357107	0.443089	1.56766	5.66833	2.1748	7.93568	3.84563	0.707137	8.68306	0.850677	0.555713	1.5954	IgG_1	IgG
IgG_1_649	0.881838	1.63496	18.079	0.868103	1.4325	0.45873	0.477678	2.31061	0.554652	14.4261	0.48867	0.378348	0.490837	1.38143	7.76552	2.34212	1.11233	0.352844	0.953101	2.37831	0.830026	0.346159	1.82062	IgG_1	IgG
IgG_1_650	2.39011	2.47513	18.4773	0.988916	1.63839	0.31769	0.346334	2.33693	0.46952	6.09802	0.49399	0.293875	0.349387	3.17039	5.81393	2.48627	25.3578	11.0425	0.631581	10.0006	0.993055	0.502292	1.43462	IgG_1	IgG
IgG_1_651	3.26299	2.52271	9.39414	0.618196	1.34108	0.331852	0.38071	1.63092	0.568461	6.10945	0.54813	0.312927	0.34219	4.55364	5.55116	2.55934	42.0076	16.6636	0.681704	6.0273	0.88795	0.690598	0.855543	IgG_1	IgG
IgG_1_652	0.998621	1.84659	24.9287	1.0715	2.02422	0.273314	0.357221	3.57237	0.547726	9.15723	0.401335	0.354632	0.453166	1.50668	6.2769	2.15516	3.0313	1.31532	0.348741	5.58114	0.860657	0.607685	1.53869	IgG_1	IgG
IgG_1_653	5.01627	3.71029	9.44557	0.689869	1.06789	0.324276	0.377801	1.60971	0.501023	15.7192	0.620502	0.305479	0.350085	3.50834	5.64568	3.11972	60.3995	27.6896	0.613084	2.07092	0.799519	0.806581	0.950492	IgG_1	IgG
IgG_1_654	1.89646	1.48857	9.14967	0.555335	1.59472	0.321457	0.3447	1.21023	0.37064	7.77941	0.619393	0.271432	0.409628	8.48632	3.80403	2.54281	16.9129	7.36809	0.731645	3.30062	0.590929	0.432988	1.32062	IgG_1	IgG
IgG_1_655	0.991617	1.95342	19.649	1.10907	1.70967	0.312709	0.406812	2.83089	0.651462	13.4747	0.461244	0.409912	0.65117	3.5857	6.90034	2.82647	0.861739	0.532271	0.619983	5.40104	1.31251	0.547812	2.18749	IgG_1	IgG
IgG_1_656	0.912176	1.68967	10.6475	0.67148	1.56866	0.254837	0.222265	2.67305	0.507897	6.19506	0.417238	0.23756	0.325896	1.45158	4.93914	2.036	1.23354	0.678944	0.602629	18.1688	0.691467	0.290931	0.994387	IgG_1	IgG
IgG_1_657	3.19839	2.86436	12.3886	0.77952	1.36087	0.390615	0.361231	1.40234	0.339325	6.64255	0.428382	0.290192	0.465055	1.54857	4.64543	2.23966	39.2617	14.4981	0.719835	6.80761	0.714905	0.512052	1.39956	IgG_1	IgG
IgG_1_658	6.01535	3.62142	11.9601	0.79241	1.25572	0.361266	0.287676	1.20907	0.397149	9.69226	0.621826	0.432481	0.363756	6.77523	4.82579	3.78397	131.246	52.2979	0.68621	3.29954	1.01163	1.19151	1.76011	IgG_1	IgG
IgG_1_659	1.21411	1.48436	13.0609	0.893766	1.68639	0.294621	0.242059	1.8185	0.607526	7.85816	0.444198	0.322989	0.457512	1.02609	5.39692	1.95773	3.92431	1.48441	0.684957	17.8293	0.853018	0.345032	1.44287	IgG_1	IgG
IgG_1_660	2.83059	2.69745	7.22139	0.813469	1.25641	0.297356	0.331696	0.740718	0.411816	5.06863	0.429312	0.177618	0.415905	5.18776	2.93228	2.37042	50.9711	14.766	0.524822	1.78273	0.676222	0.832346	1.02257	IgG_1	IgG
IgG_1_661	2.81095	1.93784	14.9146	1.02136	1.44195	0.418195	0.34734	2.91202	0.673089	12.3884	0.36708	0.232213	0.39357	2.45883	5.75583	2.86378	50.4569	22.2641	0.839224	6.05951	0.790823	0.430847	1.6536	IgG_1	IgG
IgG_1_662	3.16426	2.87846	10.3777	0.803661	1.6038	0.369167	0.357859	2.18683	0.630319	8.42185	0.527782	0.323495	0.417315	4.14801	4.70538	2.71683	33.9098	15.0675	0.709046	7.38594	0.84524	0.546376	1.29327	IgG_1	IgG
IgG_1_663	2.95823	2.72564	14.0101	0.857994	1.86596	0.256993	0.385428	1.89132	0.577425	7.92051	0.706008	0.255565	0.565401	6.40594	6.34504	2.89909	28.7744	13.0604	0.823086	2.70908	0.943908	0.864357	1.58944	IgG_1	IgG
IgG_1_664	2.10901	2.44509	11.209	0.806124	1.42614	0.299877	0.357339	2.20428	0.51131	8.13259	0.506373	0.29149	0.424578	2.49188	5.13521	2.85513	35.8732	14.8065	0.675834	6.11335	0.831388	0.47413	1.82995	IgG_1	IgG
IgG_1_665	4.90354	4.29512	13.3556	0.827455	1.50976	0.421315	0.473307	1.85388	0.547304	10.1963	0.433894	0.288055	0.363277	10.5223	4.70982	3.55483	68.2781	26.7425	0.649522	8.06018	0.743186	0.493536	1.18205	IgG_1	IgG
IgG_1_666	1.31875	1.31177	24.0701	1.09089	1.76675	0.641399	0.346129	4.11246	0.773324	11.5407	0.635209	0.281439	0.506787	2.43387	7.90548	2.76814	1.26304	0.528465	0.683834	14.2117	1.07503	0.3972	1.83136	IgG_1	IgG
IgG_1_667	1.52726	2.21814	31.6835	1.45247	2.15387	0.532047	0.502088	4.06804	0.6035	8.78288	0.610512	0.412504	0.596928	2.08293	7.39124	2.63178	8.11319	3.40163	0.663498	4.31499	1.00833	0.535364	1.20894	IgG_1	IgG
IgG_1_668	2.71238	2.86099	22.1775	0.979638	1.96059	0.325033	0.377983	2.22591	0.541706	8.04501	0.436983	0.215038	0.307811	3.66358	6.92367	4.04145	43.7248	18.5197	0.724502	6.83624	1.25369	0.524638	2.07991	IgG_1	IgG
IgG_1_669	2.77559	2.25986	7.91266	0.55134	1.06409	0.299219	0.359258	1.54538	0.505211	9.7878	0.2979	0.320077	0.467192	8.25194	5.12062	2.87099	27.7485	12.6145	0.54435	1.67239	0.648189	0.542132	1.1052	IgG_1	IgG
IgG_1_670	1.76801	1.684	12.1371	0.644732	1.31118	0.320747	0.340042	2.87444	0.565351	7.49384	0.48402	0.217712	0.475177	3.00434	5.08518	2.86548	7.79062	2.96547	0.646768	4.792	0.794366	0.763838	1.3669	IgG_1	IgG
IgG_1_671	3.72448	3.62864	8.63984	1.17236	2.20859	0.586868	1.11974	2.21627	0.824953	8.95036	1.29455	0.594157	0.974055	10.0935	6.46145	3.86346	45.5549	19.3548	1.04276	5.76122	1.35295	0.990212	2.01485	IgG_1	IgG
IgG_1_672	2.16722	2.47086	10.9898	0.715862	1.29083	0.311096	0.365858	1.08532	0.508306	7.48744	0.53317	0.202331	0.408527	5.89129	4.58892	2.12122	14.7747	6.28812	0.625489	12.8907	0.757648	0.404096	1.09275	IgG_1	IgG
IgG_1_673	2.28902	1.93726	11.5609	0.66155	1.40495	0.498352	0.39883	2.00639	0.579487	12.7197	0.440004	0.312209	0.434613	2.55792	4.90376	2.59664	20.9804	10.1312	0.62357	1.42475	0.805099	0.617473	1.51144	IgG_1	IgG
IgG_1_674	1.29234	1.27843	15.9325	0.930745	1.74959	0.416322	0.442469	4.30909	0.479656	11.4023	0.406948	0.290791	0.329459	2.59548	6.88639	3.1136	1.287	0.518663	0.646163	0.921123	0.91235	0.427815	2.4628	IgG_1	IgG
IgG_1_675	1.05463	1.67984	15.146	0.882761	1.78648	0.271975	0.380181	3.4738	0.616992	9.34666	0.433687	0.298051	0.308891	1.40729	6.32234	2.60684	10.7006	4.20254	0.469144	8.16404	0.659522	0.468712	1.26021	IgG_1	IgG
IgG_1_676	1.80619	3.21904	8.26474	0.658135	1.63093	0.366087	0.376182	1.50397	0.835709	3.27955	0.471045	0.208284	0.425887	3.67861	5.22981	2.32074	32.2955	11.4075	0.57268	1.77469	0.866838	0.687792	1.13422	IgG_1	IgG
IgG_1_677	1.31636	1.51696	11.4553	0.941177	1.51093	0.375371	0.271014	2.3495	0.562176	8.27644	0.482763	0.482226	0.349788	7.20536	6.07469	2.9632	2.89818	1.31001	0.5328	3.9821	0.736381	0.50041	1.2707	IgG_1	IgG
IgG_1_678	0.90846	2.18031	19.8196	1.87787	2.49292	0.708009	0.617421	2.24227	0.777687	11.9377	0.884872	0.685654	1.28392	75.6564	7.09435	3.39073	11.5015	4.90393	0.883597	6.69021	1.66392	1.20771	3.24437	IgG_1	IgG
IgG_1_679	1.18691	0.965816	8.76338	0.612607	1.20099	0.0683042	0.308096	1.08257	0.440879	15.1058	0.52902	0.224802	0.312491	1.99834	3.26114	2.35835	3.66269	1.94321	0.45961	1.90531	0.531467	0.269632	1.02738	IgG_1	IgG
IgG_1_680	1.34509	1.75629	7.43684	0.47162	1.31474	0.285958	0.268011	0.732782	0.744504	4.95104	1.04333	0.315745	0.295941	1.16457	2.40905	1.61558	11.2551	4.12347	0.616286	3.77337	0.560526	0.433387	1.13403	IgG_1	IgG
IgG_1_681	1.31337	1.38265	10.8642	0.595951	1.4744	0.435181	0.459607	1.55011	0.646328	8.37656	0.414711	0.201399	0.383606	1.40734	6.07052	2.51857	7.56183	3.51153	0.533984	2.00077	1.14158	0.528608	1.27268	IgG_1	IgG
IgG_1_682	2.77091	2.51426	9.21593	0.49807	1.28076	0.338689	0.424022	2.18015	0.42497	13.1868	0.358153	0.325923	0.262272	3.9347	5.07898	2.3485	53.4111	21.901	0.528259	2.65991	0.727244	0.496809	1.08978	IgG_1	IgG
IgG_1_683	5.48585	4.42499	10.6388	0.66629	1.46433	0.294122	0.445299	1.58972	0.469339	6.61284	1.09341	0.324275	0.359539	6.44125	4.77323	3.43548	101.038	38.2296	0.785782	3.93179	0.952542	0.606398	1.30928	IgG_1	IgG
IgG_1_684	1.57469	1.55245	9.96158	0.812912	1.43887	0.279815	0.394878	1.61737	0.464315	14.0944	0.439067	0.289305	0.393162	8.21464	5.06188	2.70763	11.8292	5.31012	0.48843	6.37929	0.678824	0.444723	0.977504	IgG_1	IgG
IgG_1_685	1.94181	1.98665	6.82572	0.807427	1.52356	0.334647	0.210571	0.830933	0.455989	11.2616	0.337961	0.272502	0.407861	4.07734	3.45182	2.63536	24.8444	13.03	1.01778	7.00599	0.764545	0.291097	1.94183	IgG_1	IgG
IgG_1_686	1.02428	2.01134	18.6064	1.3267	2.20659	0.530701	0.439345	2.87917	0.445558	5.23214	0.861041	0.424159	0.151672	2.47022	8.81444	2.74068	1.60943	0.871586	0.624679	6.62442	1.24936	0.309071	0.844549	IgG_1	IgG
IgG_1_687	2.81145	2.34659	17.5169	1.0535	1.59493	0.39161	0.271906	2.46662	0.594824	13.8542	0.49303	0.25982	0.386276	3.31201	5.96638	3.07323	46.0106	20.9453	0.66007	3.51143	0.886728	0.476443	2.37977	IgG_1	IgG
IgG_1_688	2.87059	2.29199	9.89615	0.624602	1.48075	0.407586	0.219544	1.46877	0.428509	8.66336	0.463704	0.31233	0.389547	4.52015	3.71379	2.34206	31.8424	13.414	0.640296	4.28738	0.786389	0.550261	1.18531	IgG_1	IgG
IgG_1_689	1.00254	1.65781	12.2732	0.618747	1.32892	0.350586	0.243804	2.77072	0.536408	9.30562	0.395481	0.301953	0.4594	1.48739	5.26968	2.04953	5.0308	2.02009	0.489219	2.45591	0.802505	0.313377	1.65815	IgG_1	IgG
IgG_1_690	4.28256	4.12697	23.596	1.18274	1.35748	0.431894	0.328996	2.01287	0.5601	11.1658	0.593332	0.41128	0.360792	3.81623	5.71754	3.30519	91.2401	31.5879	0.671091	5.09014	0.892055	0.586099	1.81647	IgG_1	IgG
IgG_1_691	2.88106	2.89801	6.33288	0.618734	1.21227	0.227009	0.453196	1.24387	0.400518	11.7044	0.5186	0.269727	0.266591	3.55002	4.51508	2.57049	67.2628	28.6919	0.520745	2.71046	0.950805	0.586584	1.15645	IgG_1	IgG
IgG_1_692	3.27639	3.13556	5.67972	0.692901	1.51504	0.37141	0.371902	1.40647	0.478128	10.1389	0.542254	0.33058	0.4267	6.17178	4.93463	2.80964	41.9676	20.0445	0.903978	7.01773	0.920388	0.619724	1.35432	IgG_1	IgG
IgG_1_693	2.93484	2.73445	6.70164	1.39679	1.51622	0.34353	0.394268	1.17953	0.65252	4.71569	0.445278	0.293164	0.493585	4.24939	4.42304	2.79382	42.3584	17.2454	0.938946	1.83741	0.850897	0.647699	2.85877	IgG_1	IgG
IgG_1_694	1.45274	1.36741	29.6237	1.08537	1.35354	0.211347	0.318329	1.95452	0.602673	5.66794	0.399217	0.129901	0.253529	2.97042	4.94243	2.71968	2.53561	0.981178	0.569366	0.761099	0.757748	0.332073	1.21324	IgG_1	IgG
IgG_1_695	3.7249	3.12571	12.5755	0.824045	1.53703	0.384886	0.445061	1.73487	0.700448	8.98475	0.725458	0.443919	0.584736	7.40016	5.9212	3.29741	41.9722	19.4025	0.697699	2.00304	1.16036	0.637853	1.69864	IgG_1	IgG
IgG_1_696	1.04347	1.55787	11.7526	0.873251	1.1388	0.256527	0.204273	1.10627	0.592051	11.4263	0.423937	0.354764	0.167785	3.12134	3.94355	2.2521	2.6255	0.980951	0.239686	3.34233	0.591014	0.347443	1.23492	IgG_1	IgG
IgG_1_697	1.34669	2.07219	21.7087	1.12288	1.86923	0.46352	0.354646	2.45919	0.532555	7.24082	0.452522	0.39844	0.424367	3.36036	6.03488	2.57474	9.52735	4.01511	0.775461	10.7433	0.916567	0.414569	1.46025	IgG_1	IgG
IgG_1_698	1.38859	1.52493	11.7348	1.28298	1.51344	0.395443	0.221229	2.16027	0.40017	6.3974	0.583171	0.246946	0.288572	8.04919	5.60085	2.56326	6.27917	2.93545	0.732651	11.5127	0.937586	0.515892	1.33059	IgG_1	IgG
IgG_1_699	1.24345	1.53726	22.4829	0.941527	2.35718	0.373807	0.238135	4.53829	0.475136	6.07524	0.464861	0.346863	0.440544	1.35119	5.30569	2.42605	5.11231	2.01932	0.957434	1.59992	0.97147	0.582211	2.33602	IgG_1	IgG
IgG_1_700	0.96609	1.35638	17.3254	1.0694	1.62843	0.421503	0.289606	2.40517	0.537105	5.48184	0.391202	0.280482	0.316342	1.3789	3.98656	2.19692	1.50939	0.991386	0.807186	16.7083	0.832418	0.46428	1.65068	IgG_1	IgG
IgG_1_701	0.934518	1.11109	19.658	0.91175	1.82449	0.467405	0.407826	2.42147	0.77483	11.5405	0.503241	0.397935	0.438809	3.5399	4.99778	2.60189	0.92605	0.492827	0.59651	3.35381	0.769875	0.237177	1.64191	IgG_1	IgG
IgG_1_702	4.21255	3.38584	18.9695	1.00234	1.14853	0.45089	0.218522	2.63722	0.347061	7.5474	0.458967	0.37059	0.303989	3.48762	4.74473	2.82053	54.6176	24.2603	0.609895	4.38542	0.74946	0.7107	1.79147	IgG_1	IgG
IgG_1_703	5.42488	4.53421	11.7811	0.785107	1.3402	0.418673	0.415207	1.68646	0.405707	12.8369	0.590013	0.403594	0.425046	10.2785	4.87655	3.85429	99.787	33.7686	0.589043	2.13358	0.910028	0.678131	1.28603	IgG_1	IgG
IgG_1_704	3.84045	3.23961	10.8091	0.813543	1.42093	0.295918	0.521785	2.61131	0.521654	12.8474	0.611307	0.4695	0.517242	6.14948	5.84064	3.02468	61.0798	26.3936	0.753432	4.14563	1.10662	0.565833	1.42437	IgG_1	IgG
IgG_1_705	4.38407	3.00663	8.25763	0.734651	1.33345	0.403362	0.446728	2.25821	0.562644	16.2383	0.359261	0.394632	0.485796	7.27054	5.61444	3.06939	61.9907	29.9843	0.648931	3.75088	0.914403	0.700842	1.21657	IgG_1	IgG
IgG_1_706	0.335328	1.26726	14.9828	1.22227	1.55594	0.333333	0.0666667	1.30199	0.13892	7.18039	0.873792	0.218942	0.0666667	1.51237	5.52034	2.08784	1.36132	0.221592	0.79114	13.5911	0.283938	0.115403	1.86196	IgG_1	IgG
IgG_1_707	2.23276	2.32232	21.1479	0.917988	1.73084	0.427696	0.333036	2.47971	0.504839	6.58958	0.431216	0.40209	0.485696	1.53258	5.92102	2.35395	10.4433	4.57674	0.68958	9.3713	0.972132	0.598544	1.16687	IgG_1	IgG
IgG_1_708	1.89781	2.50296	10.5815	0.749333	1.54366	0.257037	0.332798	1.9179	0.362664	8.32588	0.367596	0.268127	0.417997	1.55287	4.7276	2.21987	34.1988	13.6318	0.666356	21.6068	0.794253	0.502732	1.36006	IgG_1	IgG
IgG_1_709	4.1575	2.64096	9.22755	0.632343	1.62073	0.360669	0.435842	1.0886	0.587814	9.53711	0.410514	0.352607	0.272046	6.63365	4.23491	2.92141	66.6083	26.0662	0.626552	7.42178	1.09799	0.665614	1.28857	IgG_1	IgG
IgG_1_710	0.719754	1.5668	7.65652	1.00875	1.76425	0.330602	0.271516	1.9766	0.396591	6.55946	0.481063	0.291357	0.383215	1.38422	4.0636	2.22853	1.59044	0.654673	0.850091	9.08711	0.752859	0.313163	2.01744	IgG_1	IgG
IgG_1_711	3.59934	2.94933	9.51386	0.623225	1.22314	0.282184	0.359663	1.05693	0.408151	6.38938	0.463495	0.37538	0.427495	3.75732	3.7006	2.76968	72.285	27.9099	0.585439	3.20704	0.729461	0.948016	0.932474	IgG_1	IgG
IgG_1_712	1.75769	1.8406	29.4026	1.20755	1.47314	0.491857	0.289619	3.05245	0.365575	5.51253	0.609232	0.840325	1.84812	1.60004	5.95553	2.0782	10.9715	5.52656	0.683254	1.86876	0.740692	0.638282	1.4896	IgG_1	IgG
IgG_1_713	0.84692	2.07376	26.8814	0.881097	1.56134	0.534578	0.377572	3.03212	0.798435	10.2704	0.670382	0.457397	0.963958	1.67223	7.87424	2.66841	2.29615	1.05765	0.680726	3.08028	1.08791	0.515023	2.05287	IgG_1	IgG
IgG_1_714	2.28564	2.16467	7.21504	0.633345	1.37509	0.259332	0.311111	1.90382	0.466533	9.68782	0.722905	0.299329	0.319625	3.71469	4.87865	2.42086	40.4912	17.9872	0.477883	3.13562	0.660907	0.625273	1.23131	IgG_1	IgG
IgG_1_715	2.797	2.71612	5.37535	0.654642	1.24707	0.192606	0.494396	0.872007	0.422201	7.86303	0.42391	0.2169	0.41602	5.36313	4.75361	2.55147	38.5604	15.7554	0.725323	3.23547	0.812614	0.469726	1.34171	IgG_1	IgG
IgG_1_716	5.42519	4.94342	6.29809	2.58771	1.57659	0.41241	0.356493	1.56843	0.403296	7.70844	0.432924	0.331796	0.388849	5.34229	4.85825	3.0755	113.454	44.1584	0.737606	4.79292	1.1555	0.812931	1.75097	IgG_1	IgG
IgG_1_717	0.926375	0.959315	27.4452	1.23554	1.64853	0.372564	0.187539	3.04693	0.465494	6.78812	0.429208	0.36605	0.376278	5.43972	5.68812	2.34751	2.71448	1.45979	0.645781	5.44095	0.934464	0.289364	1.48174	IgG_1	IgG
IgG_1_718	3.25596	2.70323	18.553	0.924837	1.50436	0.45069	0.394538	3.33664	1.02362	7.55911	0.507456	0.248075	0.38902	2.90485	5.40054	3.19904	62.0217	25.1175	0.673763	2.51262	0.884231	0.659191	0.981925	IgG_1	IgG
IgG_1_719	2.08813	2.36228	10.5973	0.673301	1.67364	0.362546	0.416282	1.92844	0.54694	7.58919	2.25329	0.315313	0.528524	1.97257	5.76897	2.78569	39.4338	17.4627	0.750721	5.40287	1.117	0.635991	2.01562	IgG_1	IgG
IgG_1_720	1.58035	1.7745	4.80648	0.573004	1.38846	0.298994	0.555674	1.09745	0.656063	5.16364	0.464829	0.0878602	0.161787	3.13909	3.66212	2.06405	4.15379	2.00576	0.949103	0.787645	0.567209	0.571421	1.25061	IgG_1	IgG
IgG_1_721	5.11405	4.58553	17.4035	0.957328	1.62436	0.404404	0.414224	2.37707	0.70976	11.1606	0.665157	0.232364	0.549368	10.3656	6.21491	4.0197	76.0659	27.4681	0.711975	2.81909	1.06453	0.869931	1.35981	IgG_1	IgG
IgG_1_722	1.14219	1.52059	13.9896	0.795013	1.3861	0.229572	0.325069	1.49561	0.430827	11.3086	0.46137	0.371362	0.54568	0.943994	5.56272	2.10364	4.81542	2.10301	0.603799	6.65322	0.689411	0.331383	1.07526	IgG_1	IgG
IgG_1_723	0.936911	1.72764	15.7847	0.907641	1.66589	0.328397	0.351882	2.3629	0.390127	6.65411	0.42523	0.23864	0.479942	1.28085	5.1354	2.24237	3.58443	1.7197	0.674917	22.3634	0.77237	0.445235	1.61357	IgG_1	IgG
IgG_1_724	4.63368	3.26783	11.6625	0.697224	1.29061	0.350988	0.424412	1.55937	0.454755	12.1323	0.427668	0.414981	0.333013	8.98931	3.86902	3.02508	64.5156	27.3411	0.600025	3.17975	0.938414	0.379939	1.32449	IgG_1	IgG
IgG_1_725	2.78802	2.07686	9.32086	0.75601	1.51104	0.42031	0.507307	2.86379	0.63776	12.2694	0.695372	0.298483	0.449137	7.66227	5.63863	2.69635	13.8081	5.83966	0.696956	4.16725	1.05943	0.685185	1.29234	IgG_1	IgG
IgG_1_726	3.168	2.7628	7.71869	0.600413	1.43265	0.569743	0.40823	2.6728	0.809026	6.75944	0.544343	0.286289	0.396113	8.88965	5.46875	2.68755	41.8483	16.2607	0.773623	4.49498	0.858959	0.63891	1.24059	IgG_1	IgG
IgG_1_727	1.08774	1.72819	21.1077	1.01945	1.69319	0.362668	0.437573	2.03337	0.496105	4.16478	0.485857	0.180389	0.465835	2.01922	6.04826	2.17	1.7562	0.887379	0.873903	11.7041	0.857792	0.596655	1.90674	IgG_1	IgG
IgG_1_728	1.53289	2.3575	12.0554	0.674697	1.68825	0.322596	0.362176	1.86915	0.546141	6.72734	0.485036	0.256319	0.474143	2.32401	5.45539	2.34972	31.5649	13.5314	0.365008	2.53206	0.678821	0.625923	1.11651	IgG_1	IgG
IgG_1_729	4.10989	3.9515	5.8952	0.590678	1.5365	0.36722	0.396154	1.47201	0.457189	13.559	0.47517	0.283149	0.399194	15.0833	5.10946	3.87303	62.9651	25.4922	0.760173	3.44158	0.956695	0.664648	1.03209	IgG_1	IgG
IgG_1_730	1.32199	1.90785	34.0767	1.57487	2.50456	0.759452	0.671409	5.11459	0.74922	9.20064	0.738903	0.457387	0.628146	2.21373	7.42282	2.43551	3.82024	1.52204	0.632296	9.24025	1.33943	0.81672	1.88416	IgG_1	IgG
IgG_1_731	2.3627	2.64024	11.9644	0.511824	0.856074	0.525021	0.0909091	1.26184	0.625713	12.7143	0.572519	0.684331	0.210232	5.15822	5.01331	3.46711	57.1279	24.954	0.544779	2.68265	0.507673	0.64799	1.61873	IgG_1	IgG
IgG_1_732	3.02858	2.70973	9.49267	0.697367	1.57123	0.215068	0.285264	2.94679	0.513679	12.7706	0.316454	0.318272	0.43269	2.62945	5.86647	3.19846	48.5111	25.3837	0.638883	2.9148	0.777628	0.658621	1.1779	IgG_1	IgG
IgG_1_733	2.57542	2.31617	18.1705	0.942042	1.72691	0.463487	0.410971	2.3706	0.636942	8.00168	0.57465	0.326556	0.494835	6.12328	5.61615	2.78648	42.8554	18.9188	0.673257	5.97461	0.949243	0.704926	1.66072	IgG_1	IgG
IgG_1_734	2.95857	3.06366	5.42029	2.35825	2.56663	0.529725	0.443221	1.58596	0.847308	4.5444	0.845564	1.86372	3.37842	8.26565	9.35319	4.07572	39.7317	16.8993	0.826473	1.62524	1.08191	0.876879	1.83239	IgG_1	IgG
IgG_1_735	1.28602	1.5973	22.3816	1.24034	2.12076	0.576777	0.421978	2.79538	0.53425	16.9663	0.408798	0.60253	0.364893	5.37836	5.67208	3.13415	1.33173	0.641629	0.777983	3.10481	0.957398	0.529988	2.57414	IgG_1	IgG
IgG_1_736	0.848454	1.28773	9.25941	0.698762	1.41514	0.488279	0.358543	2.36631	0.693558	13.7685	0.331769	0.241382	0.318511	2.37164	5.06392	2.19983	1.5753	0.750082	0.677605	3.21539	0.976367	0.307807	1.52725	IgG_1	IgG
IgG_1_737	0.760351	1.1327	21.7055	1.19895	1.60695	0.468902	0.392445	1.21473	0.733557	15.3155	0.601746	0.233015	0.344092	1.51444	4.58425	2.43701	0.863754	0.461646	0.580703	2.68248	0.82322	0.27299	1.96134	IgG_1	IgG
IgG_1_738	0.956781	1.47668	12.3726	0.569526	1.67239	0.498638	0.244705	4.29142	0.495655	3.00402	0.323021	0.315603	0.552479	1.19709	4.13794	1.8262	1.94961	0.632495	0.743044	3.2236	0.832566	0.296747	2.89282	IgG_1	IgG
IgG_1_739	3.41113	2.89143	23.5535	1.06229	1.43008	0.359087	0.334359	2.21742	0.65059	15.4678	0.488274	0.677147	0.880828	6.16695	7.15912	2.95761	41.4258	17.8195	0.520604	2.30168	1.10446	0.776439	1.21507	IgG_1	IgG
IgG_1_740	4.01913	3.27339	10.1546	0.703336	1.73604	0.331146	0.391784	2.28499	0.57313	9.87166	0.613	0.310003	0.375841	4.64218	5.82356	2.80982	46.0798	17.9513	0.613876	1.68036	1.0175	0.548833	1.58738	IgG_1	IgG
IgG_1_741	0.892719	1.6324	34.588	1.32629	2.13505	0.332834	0.302529	3.78067	0.660511	6.95576	0.654907	0.311562	0.5236	1.15205	8.00918	2.53902	1.95928	0.906451	0.66263	6.54233	1.29288	0.480917	1.51371	IgG_1	IgG
IgG_1_742	3.08652	2.25802	6.94061	0.616175	1.61657	0.303506	0.307213	2.628	0.4399	7.96094	0.450784	0.344379	0.420522	4.92897	5.76751	2.73467	25.3019	10.1655	0.707785	19.0508	0.829475	0.623209	1.75619	IgG_1	IgG
IgG_1_743	3.06691	3.02776	8.10836	0.83902	1.1766	0.254147	0.348783	1.08278	0.384078	8.42713	0.558122	0.304086	0.407738	7.56844	4.51904	3.00796	53.3969	18.4979	0.459959	1.86972	0.907616	0.634427	1.09761	IgG_1	IgG
IgG_1_744	0.755602	1.55385	15.1943	0.804724	1.31575	0.364719	0.258831	1.66067	0.404202	10.4143	0.595477	0.168444	0.252647	2.18035	4.09189	2.21074	0.639959	0.278819	0.700465	2.03299	0.753697	0.444294	1.77189	IgG_1	IgG
IgG_1_745	0.901264	1.18677	19.5565	1.11591	1.72104	0.36183	0.370647	3.44988	0.756326	11.3204	0.474671	0.303531	0.544708	1.51322	5.70132	2.60906	0.711513	0.269089	0.539177	1.89563	1.13729	0.449465	2.32052	IgG_1	IgG
IgG_1_746	0.77543	1.49854	8.69775	0.590832	1.52344	0.246809	0.281876	1.96346	0.467084	10.8971	0.785517	1.80473	3.33056	1.63366	8.01182	2.70836	1.79853	0.697657	0.502418	6.20269	0.940971	0.384295	1.06799	IgG_1	IgG
IgG_1_747	3.55129	2.33098	15.8394	0.702153	1.36667	0.390597	0.418619	2.73244	0.544935	12.7963	0.577208	0.365742	0.248774	3.14195	5.71331	3.39752	61.07	25.9613	0.585278	2.50405	0.941464	0.403765	1.46073	IgG_1	IgG
IgG_1_748	1.08191	1.47181	22.4344	1.20717	1.68689	0.42199	0.317521	2.80233	0.477081	3.18825	0.464868	0.309787	0.393194	1.27897	5.07085	1.96985	3.52027	1.39394	0.545529	5.4574	0.863272	0.482633	1.13079	IgG_1	IgG
IgG_1_749	8.18295	5.86009	7.19595	0.521731	1.23464	0.258547	0.442395	1.38575	0.610749	12.9612	0.403648	0.239889	0.282682	6.01957	4.99156	4.01222	106.442	42.0795	0.486955	2.13656	0.939429	1.73759	1.0302	IgG_1	IgG
IgG_1_750	3.07171	2.78639	8.22233	0.647285	1.79151	0.361681	0.439975	2.17811	0.571102	7.8114	0.469267	0.231409	0.334084	7.67258	5.1532	3.11569	46.092	20.2303	0.685514	2.64955	0.964159	0.571793	1.31504	IgG_1	IgG
IgG_1_751	5.24352	4.57419	3.44927	0.704277	1.93454	0.46433	0.568392	1.12314	0.391229	18.7994	0.677139	0.791803	1.18344	5.30395	5.06075	3.52909	104.933	50.5901	0.9146	3.94667	1.14506	1.13409	1.78455	IgG_1	IgG
IgG_1_752	1.30361	1.47228	28.1504	1.42173	2.26428	0.311779	0.411833	3.4707	0.70408	7.20166	0.537775	0.375921	0.658733	2.11422	7.0621	3.1093	2.83286	0.99213	0.624611	14.3288	0.890648	0.461466	1.72742	IgG_1	IgG
IgG_1_753	1.7852	1.34394	5.4888	0.349492	0.918743	0.318211	0.154327	1.24222	0.0625	1.49665	0.218432	0.160147	0.566364	2.00781	3.28931	1.98198	5.91066	2.75231	0.475361	23.7804	0.989467	0.370592	0.881688	IgG_1	IgG
IgG_1_754	4.57447	4.04936	8.49134	0.610104	1.38522	0.411143	0.403644	1.63992	0.824665	8.6884	0.473143	0.507889	0.911008	7.06119	6.5851	3.29906	91.5704	36.9022	0.704853	4.98707	0.716913	1.08697	1.31854	IgG_1	IgG
IgG_1_755	1.62825	1.8132	20.4121	1.16661	1.97527	0.340242	0.643744	3.04566	0.700929	8.13461	0.469163	0.210631	0.254611	5.89623	7.23803	2.91134	5.19064	2.59565	0.982445	3.45376	0.991335	1.05403	1.56647	IgG_1	IgG
IgG_1_756	0.982471	1.44866	9.88833	0.679338	1.32493	0.231872	0.335426	2.37439	0.353154	12.5341	0.369275	0.261286	0.467376	2.34534	5.62678	2.43802	11.253	4.38129	0.334314	25.9151	0.884695	0.26648	1.22943	IgG_1	IgG
IgG_1_757	3.70839	3.12512	11.4155	0.787455	1.34768	0.261304	0.378139	1.25984	0.576523	11.1926	0.437624	0.258279	0.415007	7.84189	4.59227	3.28395	63.677	23.5053	0.719723	7.49041	0.805028	0.41625	1.30544	IgG_1	IgG
IgG_1_758	1.71793	2.11344	14.5406	1.03701	2.05806	0.588359	0.53693	5.00304	0.481982	7.41494	0.633449	0.440663	0.419397	5.75583	4.82169	3.22868	8.47763	3.75304	0.626851	5.83177	0.918852	0.699511	1.53765	IgG_1	IgG
IgG_1_759	1.20403	1.90906	10.5108	0.909468	2.09234	0.515914	0.341179	2.19554	0.382303	7.56137	0.760793	0.430514	0.78293	2.43326	4.67336	2.20162	20.4776	10.1315	0.834219	7.14367	0.836569	0.486057	1.96899	IgG_1	IgG
IgG_1_760	1.13599	1.38419	13.8833	0.920942	1.52187	0.47513	0.515738	1.83132	0.496411	13.7905	0.35625	0.171053	0.515753	7.48486	5.47348	2.70371	1.60355	0.662226	0.571435	17.2665	0.98631	0.16533	1.30588	IgG_1	IgG
IgG_1_761	2.23801	2.03659	8.86838	0.604634	1.44557	0.355007	0.339664	1.65357	1.1705	17.8756	0.533514	0.368807	0.500668	20.3457	7.36042	4.74814	11.8679	5.53934	1.11013	1.65142	1.2688	0.383947	1.6355	IgG_1	IgG
IgG_1_762	4.65196	3.46194	11.6841	0.843178	1.56989	0.437292	0.384907	2.82592	0.621212	18.8242	0.692713	0.474522	0.356318	8.14488	5.47399	4.05353	86.694	41.9073	0.934585	1.89184	1.22294	0.571886	2.42219	IgG_1	IgG
IgG_1_763	1.98054	1.80852	6.44144	0.477736	1.23041	0.401267	0.380116	2.06569	0.985534	6.10262	0.488447	0.545696	0.914087	4.70618	5.58879	2.61767	6.47439	3.0019	0.465575	1.21129	0.858262	0.510691	1.06136	IgG_1	IgG
IgG_1_764	2.41657	2.47289	30.2485	1.29413	1.88418	0.35665	0.42412	3.86913	0.594566	6.44939	0.52877	0.275535	0.475397	3.92415	7.08287	2.84499	22.9677	9.78819	0.665245	2.57992	0.721495	0.551182	1.5193	IgG_1	IgG
IgG_1_765	2.71748	3.07495	16.2865	0.837812	1.65818	0.455449	0.362199	1.58693	1.2006	7.46544	0.419479	0.315183	0.35628	9.04301	5.20035	2.89249	27.8759	11.0226	0.728154	2.34615	0.850864	0.885517	0.991837	IgG_1	IgG
IgG_1_766	4.11595	2.58681	22.531	0.920008	1.18096	0.500273	0.424461	1.313	0.597901	13.4839	0.317943	0.446851	0.269801	7.21565	4.93504	2.15408	47.48	20.1672	0.620709	2.87395	0.972809	0.52657	0.744146	IgG_1	IgG
IgG_1_767	4.12528	3.97944	11.7473	0.581175	1.29068	0.288841	0.434879	1.75695	0.543031	10.5786	0.474968	0.443263	0.337475	2.98667	5.05466	2.58396	76.8811	32.5329	0.521749	2.29109	0.808188	0.739034	1.01261	IgG_1	IgG
IgG_1_768	1.78999	1.5806	7.73253	0.748943	1.38534	0.445281	0.132243	1.76246	0.698708	14.4157	0.395919	0.407362	0.670477	8.59111	5.19881	2.5612	12.8043	6.48502	0.978097	1.44675	0.753256	0.535344	1.29274	IgG_1	IgG
IgG_1_769	3.70506	3.288	9.38276	0.832434	1.24468	0.321012	0.25005	1.07623	0.490969	6.2419	0.487152	0.223119	0.428017	3.15751	4.40584	2.9072	49.0637	20.2171	0.575828	9.73894	0.722698	0.904094	1.32761	IgG_1	IgG
IgG_1_770	2.88331	2.21587	14.6638	0.90315	1.62696	0.350971	0.372816	5.11269	0.48568	5.95843	0.5411	0.473856	0.627766	3.33303	6.53317	3.35072	24.2507	10.1878	0.555221	3.12151	1.39019	0.350974	1.50557	IgG_1	IgG
IgG_1_771	1.42503	1.86808	11.2897	0.829883	1.60727	0.346392	0.467066	2.89841	0.568357	3.66557	0.488769	0.387153	0.391049	2.94336	6.47999	2.78076	6.52867	2.7837	0.609069	5.18365	0.980707	0.301436	1.45634	IgG_1	IgG
IgG_1_772	3.41886	3.83792	12.3012	0.865706	1.80383	0.521489	0.498747	1.92258	0.707446	10.9901	0.780993	0.535864	0.850735	7.28285	5.46228	3.60161	80.1558	32.0936	0.947049	2.95	1.0517	0.836885	1.92115	IgG_1	IgG
IgG_1_773	0.826444	1.49821	12.3129	0.807414	1.30512	0.215737	0.381451	1.22478	0.633046	16.4421	0.685939	0.326685	0.414778	1.25775	5.23728	2.5119	1.82945	1.08502	0.57277	6.54724	0.817474	0.36706	1.34868	IgG_1	IgG
IgG_1_774	3.73184	3.39595	14.6594	0.90797	1.45702	0.42384	0.427346	1.90139	0.53142	11.7814	0.582642	0.391383	0.390166	10.1529	4.93852	3.22867	54.0284	24.7833	0.615751	2.20532	0.954942	0.573911	1.3642	IgG_1	IgG
IgG_1_775	1.4036	1.25998	9.93037	0.672553	0.863299	0.276772	0.324033	1.28227	0.431189	9.84746	0.495802	0.314108	0.203707	2.969	2.28883	2.02706	2.08818	1.05907	0.873223	10.6501	0.63816	0.325258	1.27475	IgG_1	IgG
IgG_1_776	1.0929	1.50418	38.9402	1.75197	2.07145	0.648267	0.387374	3.30093	0.590036	5.29989	0.586399	0.500841	0.771186	2.65246	6.82226	2.43846	2.56638	1.36041	0.458099	6.26472	1.13081	0.541465	2.04907	IgG_1	IgG
IgG_1_777	3.80262	2.59364	9.16087	0.578559	1.13723	0.304366	0.48023	2.59296	0.461895	11.3225	0.488152	0.29768	0.325788	3.53231	5.03177	2.75475	78.9105	36.62	0.637372	3.38157	0.844481	0.622134	1.35915	IgG_1	IgG
IgG_1_778	1.14902	1.41626	21.8889	1.22017	1.56759	0.459673	0.458027	3.8356	0.604795	14.0541	0.471081	0.314328	0.441561	1.52862	6.54305	3.39717	1.19502	0.471139	0.782978	1.36815	0.830756	0.416396	3.2915	IgG_1	IgG
IgG_1_779	1.85798	1.85326	24.199	1.06857	1.93805	0.349518	0.375923	2.52557	0.63245	9.24204	0.464456	0.315636	0.40583	2.94116	4.7878	2.51032	15.8482	6.47245	0.730034	6.15827	0.766066	0.38216	1.69471	IgG_1	IgG
IgG_1_780	2.34575	3.04657	6.72877	0.706145	1.71977	0.49529	0.3125	3.01755	0.738123	16.075	0.616651	0.509064	0.18696	8.66771	6.86298	3.25827	38.4391	13.9511	0.554193	1.23937	0.587546	0.1875	1.0395	IgG_1	IgG
IgG_1_781	4.29834	3.35849	6.47263	3.78485	1.75154	0.440351	0.614297	2.01507	0.486591	9.54957	0.507108	0.40059	0.587658	5.92722	5.13431	3.4468	72.9349	31.7294	0.771428	3.7399	1.19035	0.89388	1.18991	IgG_1	IgG
IgG_1_782	1.94179	2.13133	14.5094	0.92095	1.813	0.428032	0.462725	2.02333	0.588287	9.51935	0.994952	3.34904	6.25975	5.92954	11.0427	2.83019	18.3403	8.39534	0.931734	10.0001	1.10399	0.764077	1.98336	IgG_1	IgG
IgG_1_783	0.968952	1.43913	11.7116	0.720812	1.67208	0.410055	0.318104	1.47336	0.579521	10.7985	0.733881	0.37518	0.430674	3.048	5.5095	2.60586	1.39396	0.945503	0.691487	18.8231	0.713026	0.378663	1.35228	IgG_1	IgG
IgG_1_784	5.46998	4.57136	19.4589	0.728955	1.09256	0.318074	0.336198	2.16823	0.366974	13.7064	0.301045	0.277011	0.383288	2.54422	5.25638	2.21343	66.046	30.0795	0.294387	2.21143	0.627573	0.518485	1.88463	IgG_1	IgG
IgG_1_785	1.22157	1.80982	21.3843	0.80039	1.75482	0.314367	0.272758	1.46137	0.450682	12.7866	0.330442	0.25945	0.374026	1.08784	3.94493	2.23695	11.3953	5.03244	0.579914	5.53095	0.612661	0.522605	1.69773	IgG_1	IgG
IgG_1_786	3.31933	3.04055	11.0191	0.769215	1.75773	0.358524	0.521016	1.58133	0.474194	9.67952	0.444799	0.293045	0.336307	4.34125	4.71787	2.60071	62.9564	23.0366	0.666101	3.48036	0.790662	0.494705	1.18658	IgG_1	IgG
IgG_1_787	1.66756	1.88271	11.723	0.679987	1.2871	0.391172	0.456758	2.66842	0.475525	12.6966	0.351553	0.383762	0.443165	1.51465	5.58211	2.47264	17.6735	9.01436	0.478848	3.63369	0.964265	0.882692	1.47444	IgG_1	IgG
IgG_1_788	0.81072	1.69387	22.1195	1.37732	2.39763	0.471228	0.31768	2.93914	0.667414	7.7354	0.686794	0.296797	0.523631	1.97696	6.02305	2.99455	1.39564	0.598817	0.794819	6.02583	1.26354	0.578731	1.98108	IgG_1	IgG
IgG_1_789	2.7993	2.38876	4.77226	1.32773	1.26189	0.351299	0.404985	1.67988	0.640402	5.59906	0.45057	0.353145	0.455195	8.94224	4.96001	3.43856	58.4143	25.9163	0.714893	2.77442	0.914484	0.596255	1.07932	IgG_1	IgG
IgG_1_790	1.07988	1.30818	14.868	0.863156	1.78041	0.31574	0.419561	1.60622	0.524433	14.4212	0.507841	0.309236	0.631606	4.49013	5.39937	2.6842	0.586044	0.166764	0.622509	4.79689	0.853404	0.320373	1.574	IgG_1	IgG
IgG_1_791	3.25869	3.60952	12.8985	0.761336	1.44715	0.376917	0.395244	3.00253	0.462195	6.18025	0.433915	0.371477	0.428103	3.4332	4.71886	2.90622	57.9768	23.2437	0.67799	2.65492	0.74289	0.486539	2.03503	IgG_1	IgG
IgG_1_792	4.7673	3.93158	7.40986	0.567197	1.31502	0.262011	0.341242	0.906399	0.484847	11.2956	0.559046	0.391832	0.389748	5.75784	4.05679	3.40974	93.6023	37.6012	0.568061	3.62087	0.880811	0.904309	1.40198	IgG_1	IgG
IgG_1_793	0.807111	1.56694	17.6074	0.895633	1.55363	0.35432	0.424544	2.3027	0.527109	9.72818	0.345208	0.288833	0.239423	1.7586	4.77833	2.32475	1.43025	0.610748	0.72369	18.8276	0.895404	0.266535	1.72372	IgG_1	IgG
IgG_1_794	1.04162	1.42631	18.0811	0.885661	1.56486	0.373818	0.446701	2.73761	0.456953	6.83517	0.452408	0.271329	0.609985	1.70462	6.54028	2.69409	8.756	3.53594	0.681216	10.3133	0.771047	0.433733	1.24014	IgG_1	IgG
IgG_1_795	4.59991	3.01931	8.30349	0.441296	1.85396	0.390492	0.487947	2.09233	0.482462	10.5894	0.567348	0.46826	0.659511	5.18272	4.37816	3.17723	88.82	32.8825	0.775437	2.66256	0.867189	0.747826	0.990338	IgG_1	IgG
IgG_1_796	1.00205	1.73831	15.5412	0.962162	2.02367	0.228021	0.322078	1.17955	0.396228	8.23711	0.628282	0.494386	0.510096	4.23281	3.57152	2.36528	5.66464	2.22102	0.657512	2.32335	0.904288	0.548283	1.50732	IgG_1	IgG
IgG_1_797	1.19837	1.36059	17.4893	1.09735	1.57507	0.265275	0.512478	2.02269	0.427799	6.56155	0.565045	0.359968	0.476839	1.3557	3.7922	2.2095	11.4866	6.06659	0.951449	4.50103	0.890322	0.258879	1.13231	IgG_1	IgG
IgG_1_798	2.83364	2.47454	8.77982	0.75512	1.50653	0.287315	0.324495	1.77536	0.526631	10.7679	0.526304	0.333194	0.432509	3.7573	4.21827	2.48338	32.98	13.9617	0.790353	3.59098	0.883746	0.880817	1.29636	IgG_1	IgG
IgG_1_799	1.90591	2.15374	10.9181	0.679783	1.25229	0.227762	0.333443	1.83052	0.506706	9.66855	0.541135	0.392646	0.317897	2.30991	4.81318	2.41458	31.3161	11.5029	0.473778	4.77353	0.617353	0.252654	1.03825	IgG_1	IgG
IgG_1_800	0.801077	1.51528	25.1785	1.69113	2.06822	0.385809	0.344687	5.04869	0.64142	8.04831	0.769226	0.2587	0.395307	1.69334	6.82558	2.57614	2.11116	0.621469	0.607914	1.55203	0.676465	0.556893	1.73926	IgG_1	IgG
IgG_1_801	2.59163	2.34965	18.6136	0.929212	1.65486	0.386308	0.443787	3.28312	0.597167	10.5514	5.39774	35.1982	68.6465	2.86385	70.2101	3.10423	39.2836	17.2772	0.658525	3.98824	1.3662	0.898751	1.8476	IgG_1	IgG
IgG_1_802	2.13874	1.92542	14.7801	0.879819	1.66689	0.380124	0.307957	1.74693	0.45857	10.7376	0.466108	0.382805	0.533787	3.03638	5.00586	2.34428	10.7907	4.95085	0.672571	7.93249	0.908628	0.555893	1.24683	IgG_1	IgG
IgG_1_803	2.68702	2.42648	9.49014	0.779623	1.57973	0.47797	0.399612	1.48738	0.506048	6.71196	0.59535	0.362181	0.58808	6.42448	5.14156	3.1352	54.8767	23.5721	0.894866	6.72518	0.835161	0.699334	1.53241	IgG_1	IgG
IgG_1_804	1.4554	1.40034	8.40944	1.21016	1.59856	0.354351	0.275592	1.18066	0.33991	8.75585	0.783482	2.11667	4.70428	8.14283	8.3146	2.80368	4.73849	2.23934	0.584312	1.02463	0.98941	0.601438	1.62463	IgG_1	IgG
IgG_1_805	1.53862	2.21471	13.9634	0.780836	1.56841	0.221884	0.410903	2.08542	0.51444	13.813	0.475222	0.352532	0.378668	1.41669	5.76266	2.96277	18.6981	7.53841	0.756186	4.56975	0.971951	0.417496	0.936704	IgG_1	IgG
IgG_1_806	2.90085	2.74713	5.43394	0.447307	1.56211	0.307357	0.344805	1.42679	0.602716	9.42339	0.475251	0.255167	0.390183	7.47669	4.99104	2.51755	29.8999	10.1541	0.699771	21.3139	0.573331	0.450154	1.04896	IgG_1	IgG
IgG_1_807	6.74769	3.34397	12.3506	0.745639	0.75344	0.443915	0.294518	0.902395	0.523821	14.3405	0.549227	0.54393	0.392101	3.73965	4.24588	2.77579	92.2707	43.0359	0.52881	3.56302	0.677026	0.554904	1.43156	IgG_1	IgG
IgG_1_808	4.20584	3.72587	27.0846	1.28585	2.12691	0.657127	0.604714	4.16605	0.693399	8.41715	0.553198	0.242592	0.315826	3.54499	7.02775	3.93372	61.8562	24.786	0.687125	3.01865	0.966359	0.845529	1.9781	IgG_1	IgG
IgG_1_809	1.6763	1.89754	13.2671	0.973984	1.75484	0.28668	0.442501	4.00173	0.513766	9.2593	0.441876	0.346299	0.299842	3.90316	6.18765	2.65777	4.06717	1.49568	0.807306	14.6824	1.09636	0.45009	1.27113	IgG_1	IgG
IgG_1_810	1.56099	1.28519	11.9168	0.607766	1.42735	0.330819	0.299407	1.3171	0.729592	11.2388	0.348957	0.310528	0.533001	2.717	4.08571	2.41498	2.42273	1.14099	0.657278	14.9377	0.677325	0.400939	1.18454	IgG_1	IgG
IgG_1_811	7.95146	2.47487	9.24699	0.685017	1.42696	0.86275	0.37691	2.00082	1.04431	11.5104	0.546742	0.300957	0.491068	2.23501	5.09791	4.04115	46.3243	19.0957	1.77051	2.4481	0.921428	0.770709	1.17624	IgG_1	IgG
IgG_1_812	1.21912	1.33175	6.55474	0.620988	1.56636	0.282674	0.245714	3.72868	0.418084	8.09948	0.193773	0.222708	0.274502	1.09996	7.49088	1.94747	1.47491	0.936587	0.711848	1.78141	0.857104	0.532145	1.4748	IgG_1	IgG
IgG_1_813	3.40683	2.67188	10.2146	0.682229	1.54374	0.429489	0.40027	2.00637	0.823912	7.85513	0.502557	0.365055	0.504449	7.44708	6.25007	2.97655	16.6522	6.17374	0.740277	3.48365	1.00209	0.544896	1.18429	IgG_1	IgG
IgG_1_814	2.37754	2.73392	15.4023	0.836514	1.94577	0.493222	0.265705	4.25689	0.645174	8.42887	0.525223	0.443121	0.33249	1.53361	7.0231	2.97036	25.0537	12.1111	0.659186	4.66733	0.75227	0.753535	1.57957	IgG_1	IgG
IgG_1_815	1.41546	1.67228	18.0442	1.0058	1.77202	0.430103	0.393667	1.85281	0.821233	6.26602	0.317963	0.340232	0.196769	1.85421	4.40948	2.08243	4.7297	2.12458	1.1131	9.8345	0.778503	0.396159	2.15735	IgG_1	IgG
IgG_1_816	4.58928	3.72507	6.1971	0.670867	1.07099	0.27185	0.403405	1.47345	0.615274	9.15176	0.52843	0.315188	0.358074	6.44825	4.8885	3.21275	92.9653	42.1554	0.563813	3.70506	0.765012	0.691096	1.27436	IgG_1	IgG
IgG_1_817	2.08214	1.59268	9.23037	0.628756	1.51173	0.617451	0.265014	1.14372	0.646867	11.2934	0.558745	0.298466	0.45323	13.4689	5.28942	2.96788	2.76069	1.19191	0.534164	1.24385	1.11297	0.920752	1.32617	IgG_1	IgG
IgG_1_818	3.51138	2.45797	15.6259	0.917393	1.66627	0.256684	0.289759	2.24262	0.434502	18.3263	0.813995	0.446314	0.314015	1.82522	4.43462	2.96456	45.8668	22.0233	0.738389	3.47122	0.66918	0.508989	1.55921	IgG_1	IgG
IgG_1_819	3.39286	2.19729	12.9733	0.732973	1.04985	0.25432	0.369002	1.58221	0.770197	12.5974	0.306241	0.305453	0.249968	5.11761	3.42922	2.75998	63.3141	23.9926	0.546352	2.18132	0.791082	0.93311	1.15011	IgG_1	IgG
IgG_1_820	0.882384	1.83701	18.3702	1.19375	1.57626	0.481374	0.62026	2.6359	0.644025	10.2102	0.444503	0.372944	0.343658	2.76417	5.03747	2.34133	3.22181	1.02608	0.898444	8.42938	0.804747	0.496503	1.3182	IgG_1	IgG
IgG_1_821	2.03579	2.32363	11.6595	0.851968	1.85592	0.32295	0.370935	2.43002	0.506136	5.48695	0.605542	0.261529	0.467353	5.97919	5.81238	2.44892	12.2221	4.50324	0.83932	10.4656	0.934846	0.633224	1.30406	IgG_1	IgG
IgG_1_822	1.58938	1.70435	12.9423	0.758405	1.51081	0.37956	0.376207	2.63269	0.567666	7.36261	0.465368	0.336151	0.482643	4.14991	5.26368	2.92771	16.084	6.81791	0.614012	8.49516	0.872721	0.519008	1.31567	IgG_1	IgG
IgG_1_823	1.8783	1.93218	15.0409	0.844507	1.37837	0.334855	0.317056	2.80173	0.46007	11.5356	0.499973	0.438312	0.590579	7.43299	5.36165	2.56646	9.83182	4.95364	0.578049	3.06437	0.860049	0.542504	1.4031	IgG_1	IgG
IgG_1_824	1.81118	1.66996	9.17096	0.662765	1.33764	0.324141	0.399182	1.61472	0.386972	9.07724	0.410579	0.29831	0.423914	7.768	4.5392	2.68589	4.94196	2.33177	0.600811	5.62568	0.745982	0.41153	1.3189	IgG_1	IgG
IgG_1_825	3.26945	2.80504	9.47286	0.63731	1.25907	0.338684	0.351885	1.1921	0.471323	10.0638	0.516269	0.311338	0.365432	9.20813	5.04494	3.19828	49.082	19.0944	0.641686	4.25486	0.937447	0.512881	1.17201	IgG_1	IgG
IgG_1_826	0.912709	1.36631	16.7448	1.15011	1.83619	0.359552	0.496926	3.44089	0.494155	9.91765	0.464833	0.218433	0.283034	3.05958	6.40651	2.57142	2.70003	0.667559	0.65374	3.39364	1.11671	0.440715	1.49214	IgG_1	IgG
IgG_1_827	1.79387	1.84998	8.22394	0.588864	1.34245	0.275789	0.609448	1.93545	0.553566	7.27719	0.503006	0.306558	0.34049	4.80669	4.74448	2.53175	15.5033	7.1004	0.608855	3.35673	0.899786	0.534373	1.05437	IgG_1	IgG
IgG_1_828	1.67081	1.88711	4.94949	0.388977	1.21065	0.254519	0.137753	0.864132	0.194518	4.62814	0.483154	0.181161	0.377578	0.82993	3.77127	1.78856	14.4971	6.05316	0.650264	7.42337	0.8088	0.185704	1.47965	IgG_1	IgG
IgG_1_829	0.650918	0.914961	2.05697	0	0.623122	0.111111	0.111111	0.684713	0.185928	0.812911	0	0.111111	0.203419	0.708753	3.09423	0.84379	2.128	1.3992	0.919077	8.78659	0.12517	0	1.32351	IgG_1	IgG
IgG_1_830	1.15112	2.2977	21.5221	1.21439	1.73289	0.465818	0.315347	2.20796	0.708235	9.68455	21.3255	0.488884	0.837002	2.02515	5.87424	1.99167	8.71108	3.91102	0.808086	4.51498	1.46215	0.620826	2.51226	IgG_1	IgG
IgG_1_831	1.46705	1.88358	18.7289	0.996774	1.62948	0.422577	0.253427	4.59162	0.642332	8.39273	0.718245	0.178695	0.551527	2.7892	8.12829	2.6868	2.62018	1.11087	0.57804	5.31142	1.26321	0.575202	1.39101	IgG_1	IgG
IgG_1_832	0.856793	1.78579	5.51243	0.747054	1.70892	0.295137	0.516073	2.55385	0.56668	4.53306	0.466158	0.334126	0.377726	1.71821	5.63856	2.0331	3.00406	1.13782	0.686294	27.6284	0.818179	0.58588	1.42633	IgG_1	IgG
IgG_1_833	3.13019	2.7306	10.0214	0.616891	1.20045	0.32538	0.632591	1.71838	0.590698	7.14401	0.473833	0.249577	0.445857	8.38786	4.87697	3.20138	36.4778	13.1698	0.513096	5.88062	1.02514	0.795152	1.16194	IgG_1	IgG
IgG_1_834	4.79827	3.67871	15.6188	0.944719	1.64012	0.454544	0.401262	1.04208	0.561251	20.4656	0.378688	0.429069	0.35586	7.05102	4.35703	3.50334	63.0492	27.4179	0.645818	2.12357	0.817171	1.27489	1.12872	IgG_1	IgG
IgG_1_835	2.70596	2.85393	12.9898	0.613855	1.18584	0.370759	0.337386	1.6699	0.468025	6.99076	0.455907	0.303279	0.197527	2.53751	4.20555	2.85153	78.1227	29.0798	0.426284	2.98382	0.983593	0.8537	0.905235	IgG_1	IgG
IgG_1_836	1.34162	1.69632	9.19713	0.631404	1.1556	0.379273	0.394137	1.00304	0.480898	10.118	0.609018	0.174969	0.493412	4.28657	7.28731	2.38659	2.36529	1.05558	0.644606	3.3829	1.09186	0.509593	0.914882	IgG_1	IgG
IgG_1_837	4.60376	3.16099	6.47588	0.550423	1.20121	0.391025	0.432118	1.26842	0.451279	9.75939	0.600453	0.260598	0.387228	11.4332	4.03306	3.20502	58.0791	26.4471	0.557599	3.00257	0.816496	0.565099	1.44911	IgG_1	IgG
IgG_1_838	2.56653	2.21382	12.6531	0.624669	1.41749	0.369367	0.394838	1.17071	0.643971	9.69743	0.30233	0.235089	0.35624	2.84781	4.84362	2.45352	21.1101	9.97334	0.673327	4.04502	0.94742	0.880886	1.37939	IgG_1	IgG
IgG_1_839	1.99644	2.86077	2.6531	3.72494	2.19817	0.491806	0.550347	1.43001	1.00985	3.51603	0.595204	0.698898	0.755546	2.65389	6.0074	3.81654	22.3738	6.77963	0.93773	0.755047	0.937782	0.389008	2.46412	IgG_1	IgG
IgG_1_840	0.878695	1.15287	11.2362	0.77361	1.33168	0.421127	0.404337	2.22441	0.719048	14.1709	0.363424	0.123351	0.411906	3.37785	5.99892	3.00247	1.68324	0.733301	0.808556	16.0806	0.837841	0.431936	1.52683	IgG_1	IgG
IgG_1_841	1.20946	1.58782	10.3188	0.661731	1.77004	0.41321	0.35433	3.00915	0.636191	10.6353	0.478948	0.318504	0.389647	4.44621	5.6335	2.9062	0.839788	0.302033	0.722461	4.34795	0.967774	0.350816	1.4951	IgG_1	IgG
IgG_1_842	1.66392	1.98717	11.6125	0.984075	1.80345	0.262969	0.36262	2.45401	0.438283	11.3746	0.459616	0.284627	0.399733	1.93035	4.88971	2.3772	13.9877	6.74042	0.682772	8.9994	0.888073	0.50712	1.7238	IgG_1	IgG
IgG_1_843	4.10721	3.54651	10.6676	0.818568	1.39588	0.383058	0.290572	1.4833	0.473713	9.76182	0.589521	0.44387	0.584044	6.44836	4.18284	3.23451	63.2947	22.5239	0.65887	2.89937	0.870377	0.696021	1.30482	IgG_1	IgG
IgG_1_844	2.72199	2.60486	9.08084	0.574896	1.26704	0.2822	0.359643	1.27924	0.513371	14.2079	0.467566	0.341347	0.307375	2.92374	4.23008	2.69487	53.8202	19.7877	0.63884	2.64075	0.802623	0.431253	1.31111	IgG_1	IgG
IgG_1_845	1.17128	1.39663	9.29206	0.598192	1.60204	0.345388	0.273517	2.73147	0.184557	2.72468	0.545484	0.184991	0.243802	0.756018	4.43232	1.66145	2.47502	1.73859	0.680213	12.1139	0.773891	0.717194	1.34408	IgG_1	IgG
IgG_1_846	2.36386	2.31951	7.85055	0.727211	1.37999	0.318109	0.300098	1.52379	0.418501	11.2618	0.356964	0.383265	0.576857	2.3539	4.53325	2.41667	39.0741	15.812	0.690582	6.5757	0.840346	0.513234	1.18795	IgG_1	IgG
IgG_1_847	2.91736	2.48809	13.4173	0.688901	1.27244	0.337041	0.323081	2.1781	0.939437	6.94914	0.433062	0.319395	0.426003	3.29624	4.45724	3.00145	34.0191	13.6546	2.0712	1.83802	0.743454	0.45897	1.41517	IgG_1	IgG
IgG_1_848	0.863636	1.36755	11.0613	0.647319	1.39308	0.302136	0.327267	1.71596	0.45753	9.56138	0.382979	0.310165	0.252082	1.09642	5.06932	2.2234	1.41407	0.633727	0.641677	11.0803	1.06299	0.456764	1.69863	IgG_1	IgG
IgG_1_849	3.33712	3.33899	8.69424	0.592475	1.00117	0.322952	0.309775	0.935872	0.501771	9.74721	0.365726	0.21847	0.383169	2.70248	3.85662	3.15892	87.5105	33.2829	0.457354	4.78599	0.700464	0.491005	1.20518	IgG_1	IgG
IgG_1_850	2.8114	2.36781	11.1616	0.549778	1.45104	0.363438	0.294699	1.81696	0.407278	5.55368	0.481234	0.275521	0.360156	7.93765	4.97387	2.86365	40.087	18.5809	0.806645	1.89043	0.878294	0.351487	1.08436	IgG_1	IgG
IgG_1_851	1.58338	1.33378	22.9406	0.943587	1.92097	0.405055	0.388578	1.9757	0.402357	8.80907	0.411607	0.336368	0.429083	2.74565	4.26589	2.11791	4.27822	1.93308	0.568198	14.2352	0.620011	0.295245	1.66049	IgG_1	IgG
IgG_1_852	3.79415	2.3912	3.97686	0.66913	1.11136	0.230656	0.453343	1.25124	0.588378	11.0135	0.497497	0.253285	0.345427	4.83953	5.3425	3.14254	54.0404	23.1979	0.711184	1.95872	0.763725	0.976028	1.62727	IgG_1	IgG
IgG_1_853	3.0599	3.01613	15.0684	0.993023	1.99133	0.388494	0.357979	2.6411	0.504695	11.2953	0.559752	0.431955	0.662181	2.12776	5.74663	3.07446	40.0892	16.6869	0.802947	6.94525	1.00066	0.605551	1.24833	IgG_1	IgG
IgG_1_854	1.24866	1.22116	17.6739	0.951354	1.85068	0.426025	0.380152	2.01474	0.677927	7.11338	0.762854	0.306524	0.71604	2.84207	5.16394	2.28136	2.43386	0.843784	0.694821	14.5576	1.08387	0.290478	1.18221	IgG_1	IgG
IgG_1_855	1.20026	1.76054	21.1534	1.52348	1.97192	0.496492	0.421955	4.38224	0.537621	10.3941	0.640127	0.410208	0.414208	3.2542	7.24424	2.63253	2.63929	1.03911	0.688061	10.607	1.19526	0.595478	1.53229	IgG_1	IgG
IgG_1_856	1.64406	1.95266	13.5714	1.17292	2.09257	0.538993	0.505514	2.61661	0.999743	13.4598	0.838898	0.596684	1.03832	6.18698	6.06285	2.69753	3.76126	1.16093	0.990248	14.6862	1.45749	0.821292	1.8143	IgG_1	IgG
IgG_1_857	1.12765	1.71954	13.7503	0.985712	1.64154	0.324944	0.315799	1.98447	0.55528	9.0747	0.586602	0.334437	0.339402	2.80314	4.58191	2.25328	8.52601	3.78035	0.628819	4.60558	0.921263	0.545355	1.92058	IgG_1	IgG
IgG_1_858	4.2787	4.27093	10.4307	0.57185	1.47879	0.327817	0.253128	1.19753	1.69408	5.1535	0.392503	0.195184	0.333619	2.09034	3.35585	3.25033	58.3499	25.5538	0.684357	1.42941	0.728797	1.80259	1.10898	IgG_1	IgG
IgG_1_859	8.45742	5.56951	7.25308	0.486089	0.826462	0.364666	0.273709	1.09714	0.258609	8.78329	0.377263	0.180788	0.21419	7.38348	3.8233	3.13546	110.429	45.8121	0.747469	3.46929	0.891577	1.77683	1.08292	IgG_1	IgG
IgG_1_860	0.813407	1.40764	10.9199	0.8173	1.4352	0.285755	0.415873	2.06823	0.565209	12.6741	0.518758	0.322441	0.504634	3.72881	5.79847	2.68189	0.791204	0.302964	0.757677	10.6334	0.785317	0.353421	1.72438	IgG_1	IgG
IgG_1_861	5.22106	4.3891	12.2568	0.812077	1.03102	0.43305	0.360107	1.49048	0.529167	14.1294	0.435631	0.456002	0.474092	6.85355	5.68301	3.58222	99.883	37.4251	0.470481	3.47481	0.696707	0.564372	1.46565	IgG_1	IgG
IgG_1_862	5.95531	3.54148	4.57643	0.139577	1.07578	0.231478	0.446189	0.553195	0.407576	12.5577	0.182899	0.277866	0.286491	9.56366	3.99017	3.09077	80.541	33.7135	0.627728	5.22662	0.780023	0.747654	1.03244	IgG_1	IgG
IgG_1_863	2.86485	2.92799	13.4386	1.05345	1.77565	0.435883	0.365187	3.65217	0.586366	9.81945	0.677866	0.256467	0.324446	3.47325	6.25829	2.9885	34.4956	15.4886	0.917461	13.3581	1.04066	0.597533	1.58354	IgG_1	IgG
IgG_1_864	3.18516	2.71686	5.87696	0.541272	1.1135	0.279997	0.40507	1.09288	0.536672	7.06689	0.430138	0.310649	0.319654	6.66523	4.4641	2.82829	47.0433	20.3341	0.429821	3.73152	0.765665	1.01272	1.01111	IgG_1	IgG
IgG_1_865	1.37621	1.80934	10.0429	0.900387	1.59474	0.354707	0.484392	3.29092	0.553624	10.087	0.454453	0.30566	0.426127	6.36888	6.65973	3.23146	1.70154	0.743631	0.754004	9.53693	0.977587	0.389076	1.47341	IgG_1	IgG
IgG_1_866	2.78267	2.10597	7.34577	0.670241	1.12854	0.313327	0.409215	1.44992	0.4436	12.6275	0.485231	0.424265	0.417957	4.27902	5.59309	2.62922	44.7015	20.1835	0.59354	2.03852	0.951359	0.503232	1.09863	IgG_1	IgG
IgG_1_867	2.12123	2.10837	9.7307	0.478861	1.17984	0.266676	0.259609	1.32281	0.614749	13.5622	0.455795	0.260607	0.329191	1.35382	5.09252	2.42269	33.5314	13.7777	0.668006	4.00281	0.522751	0.716032	1.04199	IgG_1	IgG
IgG_1_868	2.44424	1.5233	21.5234	0.845078	1.60644	0.277164	0.295076	2.38419	0.581361	15.4465	0.568628	0.389265	0.39538	2.10054	5.28087	2.69905	5.65206	2.11329	0.80191	1.68703	0.6709	0.267527	1.01699	IgG_1	IgG
IgG_1_869	1.35583	2.03024	12.4986	0.66532	1.45894	0.248447	0.508522	1.88633	0.528474	7.00514	0.446479	0.262266	0.474892	2.38838	4.97773	2.10588	12.1959	5.20275	0.690614	17.6113	1.02643	0.515688	1.39755	IgG_1	IgG
IgG_1_870	2.44716	1.65984	13.8809	0.817359	1.45104	0.365435	0.893987	2.06255	0.799263	11.9024	0.523647	0.38974	0.479407	5.48746	6.33114	3.51426	4.83984	2.08019	0.477513	2.66761	0.84728	0.440269	1.23578	IgG_1	IgG
IgG_1_871	3.29908	2.82643	6.73765	0.527702	1.18117	0.771087	0.471467	1.3698	0.296178	8.13929	0.415811	0.305435	0.331739	5.09723	4.73679	2.57442	79.1097	30.6801	0.574911	3.83984	0.86126	0.701942	1.06419	IgG_1	IgG
IgG_1_872	2.93942	1.79829	14.6126	0.687014	1.22626	0.29715	0.522331	1.37826	0.455323	13.4687	0.510814	0.321416	0.241543	5.59553	4.97775	3.25828	54.2878	23.3466	0.51755	5.04984	0.958078	0.435095	1.53288	IgG_1	IgG
IgG_1_873	1.04548	1.50998	33.775	1.44059	2.10299	0.479592	0.399848	4.69181	0.6514	14.4804	0.50917	0.137188	0.511715	5.25907	6.7343	2.91442	0.999701	0.643565	0.932151	4.03678	1.13864	0.162484	2.21839	IgG_1	IgG
IgG_1_874	2.58098	2.43829	9.40037	0.634622	1.5325	0.197498	0.319843	1.50574	0.484885	11.3221	0.435322	0.239166	0.516744	6.56147	4.84702	2.65978	64.1198	22.8361	0.510418	2.49779	1.12946	0.602643	1.07919	IgG_1	IgG
IgG_1_875	1.13902	2.19762	18.6995	1.09752	2.0591	0.563236	0.641851	3.57979	0.824376	7.95472	0.485857	0.364414	0.582877	1.89213	8.06421	2.8067	1.98359	1.06476	0.651645	4.14856	1.09311	0.502744	1.90373	IgG_1	IgG
IgG_1_876	2.64579	2.51605	14.8006	0.922958	1.34089	0.267181	0.19722	2.14667	0.619291	8.6532	0.447812	0.286989	0.431212	2.06903	5.75835	3.01856	55.8933	23.8137	0.768165	3.41739	0.928599	0.584865	1.45015	IgG_1	IgG
IgG_1_877	4.31052	3.59426	18.6979	1.03745	1.33246	0.305983	0.737732	1.71961	0.459468	8.51617	0.506436	0.301281	0.536676	4.47654	5.12915	3.03838	61.8584	24.8477	0.619087	2.84352	0.739624	0.725392	1.312	IgG_1	IgG
IgG_1_878	4.08582	3.75747	15.1198	0.797533	1.32549	0.331783	0.429263	1.92376	0.483328	7.92102	0.505717	0.25753	0.286932	4.81589	4.14091	2.86859	79.454	30.9066	0.642864	2.33102	1.0095	1.0214	1.09177	IgG_1	IgG
IgG_1_879	0.897618	1.73505	18.6335	1.072	2.04034	0.535946	0.144807	2.01667	0.580652	9.17558	0.466116	0.39334	0.350671	2.6803	4.06244	1.87745	1.36825	0.799668	0.690224	1.33868	0.878529	0.306394	2.11486	IgG_1	IgG
IgG_1_880	3.87326	4.1201	25.1947	1.16686	1.43135	0.426961	0.326983	1.94426	0.818607	9.14443	0.423632	0.315891	0.338585	2.2677	5.19812	2.84773	67.2198	28.5579	0.815947	3.6684	0.901639	0.772276	1.32437	IgG_1	IgG
IgG_1_881	0.823549	0.638735	8.6647	0.552689	1.87876	0.219559	0.390691	3.68281	0.297955	6.06713	0.487963	0.186067	0.393668	1.04742	4.48031	1.60894	1.68323	0.686203	0.480497	3.22444	0.722672	0.185805	0.771646	IgG_1	IgG
IgG_1_882	4.23351	4.1339	19.0056	1.43063	1.85617	0.359441	0.425537	2.7741	0.696264	8.58574	0.200431	0.35846	0.353258	4.14112	6.22089	2.83831	87.8053	37.405	0.57558	4.62724	1.20692	0.432145	1.5026	IgG_1	IgG
IgG_1_883	3.12947	2.99788	11.6076	0.693447	1.32613	0.478948	0.483058	2.1827	0.522391	14.523	0.396493	0.390678	0.331284	4.99341	5.87864	3.07504	61.0024	23.554	0.794194	3.04557	0.937267	0.36866	1.38518	IgG_1	IgG
IgG_1_884	1.84661	2.12492	19.9703	1.24	1.56851	0.521675	0.535954	2.90342	0.790781	6.92366	0.459491	0.445996	0.744109	2.08323	7.30682	2.81851	15.3854	6.45296	0.732956	5.66706	0.745752	0.312635	1.53948	IgG_1	IgG
IgG_1_885	1.37825	6.74315	22.3933	23.369	8.81485	3.20474	7.46559	3.60281	1.83582	20.063	16.3832	1.65487	5.17239	2612.23	17.0607	6.5942	4.47098	1.80132	2.02843	5.73009	2.25332	2.15068	4.17585	IgG_1	IgG
IgG_1_886	1.79063	1.88105	11.3844	0.888676	1.85362	0.386447	0.54133	3.08766	0.691297	15.612	0.587482	0.364618	0.389255	2.41756	5.77674	3.09404	30.3239	14.8792	0.77024	2.37393	0.905548	0.601298	2.35855	IgG_1	IgG
IgG_1_887	4.31082	3.79508	10.5061	0.710646	1.50906	0.500217	0.311548	2.33738	0.438855	10.233	0.637446	0.360465	0.288444	10.7148	4.48384	3.45789	77.1703	27.3279	0.533439	3.40081	0.730266	0.473575	1.36693	IgG_1	IgG
IgG_1_888	0.790913	1.47621	6.99881	0.721705	1.69079	0.413607	0.382479	1.11608	0.479821	5.51479	0.395574	0.232243	0.419694	1.3756	4.94084	2.01958	1.4351	0.770454	0.777072	18.4745	0.875699	0.30938	1.45846	IgG_1	IgG
IgG_1_889	3.13259	3.18808	65.2293	1.97219	2.09906	0.523886	0.612845	5.81347	0.625565	4.42789	0.697423	0.400885	0.670035	3.35021	6.56161	2.97787	46.4492	17.5704	0.509408	1.7287	0.918557	0.597991	2.88678	IgG_1	IgG
IgG_1_890	0.813179	1.45032	30.1277	1.06046	1.02506	0.409316	0.152829	1.30257	0.93328	10.0413	0.810857	0.386475	0.333333	6.09153	4.72909	2.07189	4.3876	1.96404	0.333333	9.29828	0.444444	0.192339	0.89951	IgG_1	IgG
IgG_1_891	3.61607	2.53614	4.7386	0.549735	1.64805	0.337383	0.464927	1.89374	0.613476	15.5409	0.646742	0.235458	0.47074	6.9035	7.07669	2.85425	40.1955	16.2464	0.704527	6.44858	1.08564	0.676365	1.48575	IgG_1	IgG
IgG_1_892	1.18706	2.32517	12.5629	0.865767	1.45681	0.45928	1.03455	1.92908	0.671525	8.28146	0.394929	0.304534	0.541183	2.81207	5.59314	2.29398	3.8165	1.7169	0.669247	13.4924	0.899014	0.41239	1.51987	IgG_1	IgG
IgG_1_893	1.43415	1.73017	8.39619	0.678301	1.53008	0.262933	0.787078	2.92358	0.508019	10.2887	0.434808	0.267026	0.371083	4.99381	6.00676	2.92818	1.59407	0.659774	0.568487	8.97739	0.945666	0.401821	1.61903	IgG_1	IgG
IgG_1_894	1.70564	1.53609	13.7758	0.991918	1.48586	0.421957	0.365845	2.77564	0.579631	12.1192	0.831871	0.301441	0.409119	3.58457	5.87593	2.61925	20.7239	9.96327	0.580222	8.09073	0.880168	0.444125	1.51565	IgG_1	IgG
IgG_1_895	0.893416	1.80617	8.18792	0.7396	1.56649	0.519582	0.309736	1.37771	0.459148	8.38785	0.525082	0.168015	0.363751	11.2815	4.26103	2.31392	0.728763	0.494221	0.982088	9.80236	0.75485	0.600681	1.7658	IgG_1	IgG
IgG_1_896	3.58054	1.85236	9.26973	0.947851	1.83471	0.370319	0.374521	1.83161	0.791137	11.3222	0.893406	0.488266	0.89117	7.15374	3.78573	2.33549	5.73197	2.65206	0.618237	1.88163	1.32326	1.59145	1.67683	IgG_1	IgG
IgG_1_897	3.04271	2.9395	16.684	0.826376	1.45752	0.362074	0.294349	2.60837	0.46036	7.98616	0.457427	0.336212	0.317583	1.56597	5.54422	2.59708	48.0368	19.6609	0.558645	2.55944	0.802622	0.491447	1.36767	IgG_1	IgG
IgG_1_898	1.39001	1.78681	23.8952	1.39857	2.15548	0.517025	0.291419	3.74649	0.60477	15.0569	1.2363	0.310696	0.391101	6.81238	6.37786	3.92074	1.70718	0.868837	1.31886	6.92678	0.906559	0.509452	1.80112	IgG_1	IgG
IgG_1_899	3.15788	2.54285	5.172	0.357995	0.935979	0.161954	0.413757	1.7018	0.450835	15.4839	0.423634	0.307803	0.262818	1.92649	3.97518	2.47738	60.5666	26.3972	0.386643	4.49113	0.819146	0.307813	1.13547	IgG_1	IgG
IgG_1_900	3.50217	2.76171	23.9629	0.948415	1.85855	0.642713	0.33032	2.52761	0.618343	3.84765	0.596577	0.195458	0.356184	3.5878	5.77237	3.0397	63.7869	24.0189	0.595835	9.2539	0.764385	0.516256	1.50874	IgG_1	IgG
IgG_1_901	2.89659	2.63497	8.40234	0.623987	1.68298	0.363437	0.406926	1.77344	0.751004	2.64299	0.219927	0.205345	0.405081	4.94395	4.05445	2.98189	16.145	6.33547	0.599778	1.3515	1.04833	0.449966	1.86606	IgG_1	IgG
IgG_1_902	1.62317	1.52087	11.5122	0.644584	1.36125	0.359369	0.372118	2.02388	0.663082	8.26999	0.427068	0.449202	0.642241	6.58148	4.21882	3.06053	4.83877	2.38352	0.646972	2.00155	1.01695	0.410572	1.4554	IgG_1	IgG
IgG_1_903	1.81748	1.33788	20.1444	0.927655	1.7381	0.344853	0.525901	4.36302	0.625319	9.59167	0.742501	0.336236	0.430497	3.99912	5.91658	3.14276	2.53161	0.944962	0.527927	0.729466	0.785824	0.540568	1.57097	IgG_1	IgG
IgG_1_904	4.29614	2.25397	7.0056	0.627514	1.41639	0.315517	0.366395	1.4107	0.5968	8.89606	0.568061	0.339548	0.558357	5.86457	3.79255	2.76432	27.5815	11.8627	0.582675	1.64809	0.724694	0.820636	1.10924	IgG_1	IgG
IgG_1_905	1.91535	1.90789	18.0371	0.883826	1.35985	0.375487	0.268552	2.20737	0.44163	6.50031	0.360477	0.331835	0.375946	1.98513	4.99206	2.38824	29.4335	13.2679	0.581509	7.91428	0.801172	0.524393	1.37522	IgG_1	IgG
IgG_1_906	2.33761	2.53267	16.1814	0.709436	1.98954	0.356321	0.22474	2.08065	0.588565	5.55624	0.529686	0.223973	0.632766	1.208	5.66688	2.60355	17.5961	7.76623	0.859321	5.4359	0.832387	0.938947	1.43965	IgG_1	IgG
IgG_1_907	2.1514	2.2661	12.5791	1.03739	1.57478	0.395318	0.257195	2.62362	0.385369	10.4751	0.431566	0.45213	0.345612	1.81084	5.68545	2.61522	18.7593	6.21826	0.576407	1.10951	0.564264	0.547578	1.27325	IgG_1	IgG
IgG_1_908	5.28472	3.92605	8.78676	0.399813	1.16499	0.386346	0.337917	0.715873	0.425412	7.22332	0.510971	0.297841	0.396945	8.87748	4.51099	3.08039	104.691	35.4102	0.651786	4.71729	1.01687	0.750695	1.07747	IgG_1	IgG
IgG_1_909	2.07622	2.22967	10.7915	0.643173	1.56677	0.240654	0.518543	1.80879	0.598763	11.8794	0.508728	0.343744	0.487914	7.4283	6.46927	3.1442	9.46594	3.91945	0.521395	2.07016	0.799348	0.51858	1.51999	IgG_1	IgG
IgG_1_910	1.95741	2.08369	10.2039	0.613465	1.65268	0.256931	0.381328	1.53528	0.735533	14.9756	0.458993	0.39378	0.360211	5.346	5.97939	2.77288	15.2269	7.02949	0.755564	4.91286	1.15541	0.445599	1.20432	IgG_1	IgG
IgG_1_911	2.01535	3.72284	19.3638	1.08437	2.94834	0.555239	0.541654	2.86236	0.701219	13.0056	0.864167	0.610917	1.15607	2.14229	6.63462	3.15405	24.0855	10.7555	0.79523	2.92111	1.05675	1.07533	2.25827	IgG_1	IgG
IgG_1_912	2.72445	2.94356	11.5557	0.655467	1.29821	0.341069	0.314517	1.58248	0.456499	6.21827	0.511131	0.307445	0.431368	2.8169	5.35947	2.44135	39.7167	15.1431	0.563054	4.04732	0.756277	0.618959	1.06045	IgG_1	IgG
IgG_1_913	5.46862	6.10135	8.41191	0.450164	1.65726	0.549176	0.31551	1.18906	0.219028	11.1448	0.641646	0.293171	0.203728	2.80677	4.83953	2.85084	120.362	41.1216	0.58191	2.69212	1.1053	0.434505	1.27412	IgG_1	IgG
IgG_1_914	2.74309	2.46128	12.2087	0.704326	1.04776	0.235048	0.247546	1.92024	0.573115	12.3719	0.411927	0.306128	0.25167	1.70485	4.58323	2.7972	57.8682	26.3936	0.407859	1.43824	0.78261	0.594717	1.30981	IgG_1	IgG
IgG_1_915	3.51433	3.85514	8.2107	0.745881	1.5246	0.371325	0.504301	1.53661	0.634136	10.335	1.46479	0.495446	0.739736	2.95489	5.85512	2.81691	67.7271	27.5167	0.734132	2.82022	0.949432	0.711229	1.1165	IgG_1	IgG
IgG_1_916	2.92043	2.61007	9.10743	0.623382	1.39844	0.313246	0.272028	0.85054	0.328229	6.63588	0.695348	0.43121	0.818282	9.95829	4.19921	2.24942	25.4101	10.5686	0.645035	2.28014	0.749119	0.474581	1.07898	IgG_1	IgG
IgG_1_917	1.62741	2.01399	15.9226	0.564498	1.58763	0.246277	0.354345	1.7505	0.378282	6.90843	0.43907	0.339421	0.547468	4.83413	4.82967	2.12303	2.17337	0.703903	0.776083	5.0633	1.12074	0.468594	1.4856	IgG_1	IgG
IgG_1_918	2.3921	2.52875	6.30152	0.638189	1.44273	0.277224	0.679338	1.39503	0.542355	6.50519	0.379994	0.305169	0.475018	2.47746	3.60489	2.73984	49.7806	19.7439	1.27189	3.29136	0.765121	0.391151	1.23748	IgG_1	IgG
IgG_1_919	2.54059	2.15971	8.94012	0.660455	1.34055	0.423833	0.579161	1.49346	0.503167	7.03793	0.500952	0.350169	0.351152	6.8224	4.48342	2.30595	19.7889	9.28847	0.466021	3.19762	0.745378	0.698906	2.17042	IgG_1	IgG
IgG_1_920	1.52784	1.51365	27.1554	1.33741	1.52827	0.399037	0.33038	2.69757	0.765982	13.5332	0.741005	0.681729	1.06654	5.05247	7.84471	2.59152	1.18204	0.675017	0.581314	5.68211	1.09171	0.37599	1.69196	IgG_1	IgG
IgG_1_921	0.970217	1.35033	33.2752	1.54695	1.77753	0.660892	0.500087	3.4669	0.865394	10.3254	0.378226	0.345667	0.321668	2.81857	5.87471	2.7859	0.988302	0.553427	0.816887	1.38211	0.816419	0.409235	1.79287	IgG_1	IgG
IgG_1_922	1.11776	3.76511	16.9159	5.22985	3.67423	1.52918	1.21337	1.77069	0.940709	13.3157	3.52392	0.899038	2.27425	257.017	8.42395	3.8242	1.74348	0.681049	1.75259	4.40456	3.08078	3.04777	5.45607	IgG_1	IgG
IgG_1_923	0.968703	1.43519	3.85454	0.526727	1.80912	0.294209	0.275321	2.26183	0.431537	4.4406	0.603036	0.131389	0.32128	1.80534	4.13034	1.93763	1.19253	0.435541	0.660513	3.79632	0.515312	0.367822	1.36176	IgG_1	IgG
IgG_1_924	1.47395	1.65871	19.1097	0.939635	1.57565	0.408593	0.393828	3.06915	0.465646	5.37472	0.387147	0.70363	1.0232	3.10117	6.07862	2.27033	5.98591	2.90471	0.673183	8.90778	0.855447	0.43939	1.51587	IgG_1	IgG
IgG_1_925	3.46062	2.50316	17.8175	0.958969	1.24841	0.404115	0.554616	1.79577	0.599715	5.06566	0.708658	0.316501	0.360761	4.89323	5.16117	2.65192	48.6269	19.1326	0.597153	2.76903	0.968195	0.490449	1.22284	IgG_1	IgG
IgG_1_926	2.61544	2.91337	15.9205	1.22379	1.53536	0.41271	0.428994	1.94136	0.555978	11.1342	0.735488	0.264251	0.356506	30.9489	4.65896	2.5381	44.7961	20.3195	0.60182	7.42295	0.962481	0.390398	1.67976	IgG_1	IgG
IgG_1_927	1.73626	2.31303	54.2514	1.69059	1.72271	0.645734	0.308832	4.27086	0.77951	5.80876	0.612453	0.263253	0.508736	2.80071	6.40449	2.76703	8.13608	3.62166	0.500614	3.6027	1.03832	0.395695	1.71376	IgG_1	IgG
IgG_1_928	3.47043	3.43724	11.5106	0.770976	1.18057	0.424931	0.326587	2.31864	0.573083	9.41039	0.467743	0.285202	0.463139	4.45962	5.88331	2.51273	46.613	19.4361	0.650537	11.8803	1.05997	0.641554	1.39252	IgG_1	IgG
IgG_1_929	0.947034	1.5664	16.058	0.88614	1.73296	0.445733	0.878155	4.21305	0.523636	7.83354	0.671237	0.255796	0.343329	3.51687	5.4714	2.49533	1.79993	0.789336	0.851785	6.69507	0.844344	0.381515	1.2569	IgG_1	IgG
IgG_1_930	3.82562	3.73964	8.93878	0.784377	1.43479	0.317996	0.747244	1.40478	0.439894	6.51684	0.567656	0.24963	0.409046	9.04374	4.36203	3.53375	54.9282	20.3331	0.679633	5.23618	1.00201	0.869763	1.21195	IgG_1	IgG
IgG_1_931	2.27104	2.29144	11.2933	0.664619	1.24468	0.392615	0.638847	1.8728	1.0484	8.52683	0.512149	0.188797	0.356967	3.69454	3.59714	2.69343	43.9763	17.8664	0.658589	1.19584	0.688259	0.494855	1.46779	IgG_1	IgG
IgG_1_932	3.01988	2.40096	6.68584	0.471012	1.34649	0.316459	0.424001	1.18603	0.633912	15.2216	0.545235	0.362639	0.387303	8.09607	5.93598	3.27297	38.6046	13.3739	0.54079	2.15339	0.99609	0.589018	1.28864	IgG_1	IgG
IgG_1_933	1.07061	1.51306	10.6543	0.816125	1.67744	0.304793	0.354743	3.55073	0.666232	7.47238	0.393185	0.356383	0.417236	1.98425	5.52706	2.52726	5.7473	2.67099	0.736664	3.13973	1.01703	0.386841	1.47214	IgG_1	IgG
IgG_1_934	1.05082	1.63635	24.3276	1.30323	1.79665	0.393855	0.359217	4.3184	0.717712	11.5387	0.500837	0.419025	0.347798	5.98102	7.26506	2.62844	0.805288	0.452869	1.05201	2.60486	1.1835	0.473127	2.39329	IgG_1	IgG
IgG_1_935	1.90504	2.29792	14.6463	0.840734	1.35904	0.336545	0.284986	1.57862	0.520506	9.75865	0.45548	0.251162	0.406309	1.80044	4.28691	2.8168	31.5522	13.5183	0.835203	8.47932	0.770483	0.26278	1.57457	IgG_1	IgG
IgG_1_936	2.67182	1.97184	14.8747	0.903832	1.82028	0.330476	0.302665	3.86265	0.470073	8.80434	0.439837	0.342311	0.320576	3.44978	6.17593	2.74744	40.6662	18.5145	0.555252	6.96083	0.82247	0.409852	1.07143	IgG_1	IgG
IgG_1_937	0.968954	1.14602	18.3392	0.82732	1.52244	0.259189	0.310773	1.54988	0.522648	6.46384	0.291191	0.379495	0.499264	2.36167	4.37873	2.05033	1.54137	0.505951	0.736273	8.44829	0.768626	0.27287	1.44486	IgG_1	IgG
IgG_1_938	4.95394	3.66799	5.89366	0.460972	1.03661	0.182231	0.384262	0.579551	0.499678	5.31597	0.322217	0.225187	0.361457	4.25977	4.52021	2.61118	71.0209	28.7624	0.434066	3.43817	0.60069	0.910815	0.791155	IgG_1	IgG
IgG_1_939	1.28683	1.97567	11.8749	0.80665	1.57242	0.234809	0.405064	1.30422	0.677387	3.96151	0.474334	0.144078	0.421035	4.30661	4.67985	2.46368	2.77645	1.30817	0.396931	1.86541	0.925114	0.496124	1.74835	IgG_1	IgG
IgG_1_940	1.58747	2.63239	15.3539	1.30635	2.30756	0.65062	0.59138	3.47703	0.745186	7.54338	0.502087	0.445338	0.501744	6.92014	8.44633	3.22611	2.17391	0.815482	1.12436	1.37828	1.66605	0.758247	1.50982	IgG_1	IgG
IgG_1_941	1.23373	1.56824	7.8665	0.792082	1.34687	0.383122	0.532307	1.31701	0.532859	8.25298	0.454945	0.275321	0.373119	5.45013	5.06906	2.53844	1.33051	0.710271	0.565515	14.7553	0.964423	0.349014	1.40229	IgG_1	IgG
IgG_1_942	2.0549	2.62478	13.8625	3.96915	1.70134	0.32455	0.347011	1.84646	0.568766	4.5725	0.465828	0.384843	0.694765	2.31427	5.51279	3.09295	42.5113	17.8342	0.768639	2.22775	0.91807	0.612761	1.98066	IgG_1	IgG
IgG_1_943	0.685656	1.74498	21.6857	1.21002	1.78763	0.441433	0.2612	4.15489	0.558766	12.3431	0.578335	0.387374	0.62422	2.42518	6.2866	2.58177	1.68809	0.414827	0.62134	5.82847	1.13464	0.415141	2.32835	IgG_1	IgG
IgG_1_944	0.917966	1.38546	35.2981	1.29924	1.88384	0.369394	0.211455	5.24191	0.737242	3.2353	0.555046	0.229192	0.377906	1.49149	5.48403	1.94094	1.60341	0.744055	0.634163	9.13396	0.793875	0.297148	1.77387	IgG_1	IgG
IgG_1_945	0.901314	0.8132	9.46052	0.872987	1.51729	0.16125	0.291544	1.10011	0.336039	10.7787	0.642078	0.196049	0.185087	3.29524	4.58903	1.97545	1.4175	0.614002	0.69879	4.09495	0.845192	0.347031	1.76181	IgG_1	IgG
IgG_1_946	3.41111	2.15415	17.0424	1.19196	1.52302	0.351814	0.313817	2.04348	0.881539	9.05308	0.516282	0.338116	0.671989	6.24592	6.01342	3.11689	18.3213	9.08808	0.490338	7.75101	0.966514	0.371328	1.6881	IgG_1	IgG
IgG_1_947	1.28763	2.11042	22.3046	1.22596	1.84119	0.304066	0.432091	3.15538	0.631687	6.38015	0.504866	0.243312	0.415098	2.31091	7.10473	2.61255	3.61819	1.49101	0.644719	16.6576	0.786368	0.49011	1.241	IgG_1	IgG
IgG_1_948	3.08035	2.50723	8.75272	0.817435	1.52697	0.408686	0.465943	1.46821	0.408797	10.94	0.569039	0.293891	0.461952	14.256	5.29573	3.04739	20.317	9.04547	0.648524	1.44588	1.24915	0.653938	1.64271	IgG_1	IgG
IgG_1_949	3.54747	2.95174	13.2139	0.643021	1.19437	0.398345	0.946945	2.28158	0.577144	11.4678	0.479291	0.190609	0.453437	3.05892	4.60116	3.06367	74.0389	34.8628	0.857418	4.7026	0.749119	0.425682	1.43307	IgG_1	IgG
IgG_1_950	0.866946	1.29509	19.0546	1.03451	1.65967	0.374203	0.33691	1.55619	0.368324	7.60838	0.525002	0.296667	0.392603	3.69975	3.75924	2.04068	1.01306	0.503971	0.521386	2.10332	0.888533	0.456248	1.51852	IgG_1	IgG
IgG_1_951	1.19615	1.24665	8.56556	0.385164	1.5786	0.296821	0.428113	1.04803	0.485259	9.60138	0.566114	0.3511	0.59052	4.93375	5.6517	2.83851	0.666153	0.507228	0.511532	11.1192	1.0763	0.402056	1.77265	IgG_1	IgG
IgG_1_952	0.690717	1.55295	9.69812	0.715894	1.19355	0.202177	0.296309	1.41641	0.254848	4.90911	0.553164	0.348449	0.438363	1.8023	3.66906	1.74588	1.85757	0.77057	0.691847	25.0198	0.616433	0.312261	1.84236	IgG_1	IgG
IgG_1_953	2.58426	2.12629	10.1429	0.742446	1.58071	0.347874	0.434256	1.86107	0.790874	9.44196	0.540406	0.380845	0.557522	11.9963	7.13176	2.92073	14.6653	5.83648	0.801138	8.68978	0.967093	0.549012	1.46903	IgG_1	IgG
IgG_1_954	5.87174	3.92207	10.2461	0.70525	1.34144	0.428393	0.436167	1.55149	0.516215	7.9431	0.445187	0.377607	0.363305	5.3185	4.31037	3.43614	83.1255	36.7938	0.609918	3.14131	0.969164	0.958134	1.23615	IgG_1	IgG
IgG_1_955	1.12178	1.48943	16.0082	0.963292	1.69899	0.305828	0.273299	2.72128	0.536438	7.60332	0.278037	0.253183	0.40396	1.0789	4.65025	2.1183	9.53519	4.3544	0.712988	6.46572	0.984882	0.434971	1.33885	IgG_1	IgG
IgG_1_956	3.44888	3.38642	12.3385	0.865431	1.16295	0.29045	0.468331	1.47464	0.495287	16.1218	0.495725	0.344584	0.298427	5.87532	4.55935	3.15442	62.3862	24.3434	0.558027	3.68893	0.969146	0.455908	1.50599	IgG_1	IgG
IgG_1_957	3.78092	3.7308	12.4919	0.7588	1.33693	0.237296	0.617296	2.00218	0.527349	10.9457	0.513359	0.30598	0.627846	7.60407	4.96235	2.93498	64.4747	26.2722	0.545656	3.00545	0.701626	0.588497	1.22958	IgG_1	IgG
IgG_1_958	0.674172	1.35408	25.2605	1.28565	1.53331	0.468746	0.476652	2.36334	0.53041	1.5803	0.358461	0.327842	0.444091	1.59067	5.13723	2.36985	2.14943	0.85358	0.844823	8.97164	1.01928	0.537066	1.59438	IgG_1	IgG
IgG_1_959	1.80773	2.16827	6.16547	0.625225	1.48182	0.364128	0.371972	2.32214	0.830756	5.47061	0.433124	0.307979	0.377782	8.06293	4.26365	2.43716	14.8067	6.65803	0.768543	7.84267	0.984265	0.34328	1.4037	IgG_1	IgG
IgG_1_960	0.817212	1.39652	13.7594	1.02032	1.5708	0.324099	0.257937	1.61794	0.514883	7.0447	0.321253	0.362148	0.478568	3.5562	4.40658	1.93229	1.91296	0.777249	0.518668	21.9192	0.77362	0.486197	1.29454	IgG_1	IgG
IgG_1_961	2.87327	2.56452	15.9998	0.813453	1.22037	0.310495	0.368129	2.599	0.550812	9.8378	0.513741	0.324749	0.400166	6.75351	4.84614	2.86222	46.8699	21.1166	0.6335	2.29941	0.933413	0.521649	0.915926	IgG_1	IgG
IgG_1_962	3.62187	3.37791	7.62811	1.04445	1.52359	0.373818	0.265452	2.12493	0.514043	8.63526	0.40173	0.199732	0.196913	7.20822	4.54854	2.96482	95.1314	39.5941	0.661894	2.67888	0.766957	0.582268	1.01303	IgG_1	IgG
IgG_1_963	3.12338	3.29108	10.0358	0.888338	1.51826	0.783375	0.427832	1.80957	0.467328	5.49902	0.356825	0.450421	0.673434	9.16139	5.54398	3.24924	43.26	16.2386	0.789551	2.61244	0.952171	0.45951	1.31201	IgG_1	IgG
IgG_1_964	1.8699	1.65376	5.87504	0.532703	1.1738	0.271032	0.284721	1.03606	0.468533	12.4149	0.37828	0.210056	0.42926	2.2705	4.46161	2.38653	7.06709	2.74047	0.726498	13.9257	0.719231	0.32948	1.20819	IgG_1	IgG
IgG_1_965	3.46436	3.44945	7.99736	0.697186	2.04888	0.280155	0.438532	1.52172	0.441722	10.8492	0.339888	0.276156	0.37395	5.82161	5.64868	2.72415	61.4003	22.9397	1.06164	3.96169	0.741156	0.463185	0.873278	IgG_1	IgG
IgG_1_966	1.67823	1.25527	7.73312	0.799241	1.03271	0.363565	0.185704	2.41469	0.632756	8.7449	0.446415	0.236406	0.404517	6.37165	5.1573	2.65164	0.994099	0.497966	0.569041	19.2223	0.789253	0.188142	1.11543	IgG_1	IgG
IgG_1_967	5.07062	3.48257	25.9674	1.18859	1.64421	0.440176	0.33856	4.25176	0.574186	8.29483	0.543887	0.343983	0.431903	3.54001	6.19678	3.31217	77.9951	33.752	0.820538	3.71968	1.00413	1.01665	1.375	IgG_1	IgG
IgG_1_968	3.92466	2.18411	17.7285	0.802237	1.74798	0.390653	2.10664	1.63514	0.396887	14.4982	0.749956	0.273716	0.596753	5.06089	6.35847	2.95294	33.6725	15.7444	0.524882	3.35211	1.02733	0.326211	1.42207	IgG_1	IgG
IgG_1_969	1.29062	1.44224	18.4756	1.07536	1.45236	0.301121	2.63189	2.9682	0.56438	10.0527	0.670931	0.224498	0.467302	2.46729	6.09577	2.78619	1.81057	0.742469	0.705965	7.65929	1.06245	0.365821	1.57569	IgG_1	IgG
IgG_1_970	3.50392	2.99637	16.8468	0.905674	1.48514	0.256394	0.381517	2.27404	0.699084	13.364	0.615617	0.293354	0.544216	7.86265	5.1746	3	50.2065	22.9445	0.692087	4.33937	0.835855	0.894394	1.78275	IgG_1	IgG
IgG_1_971	1.88648	1.99518	13.895	0.863732	1.61642	0.4577	0.404205	2.57696	0.422238	9.87346	0.547065	0.316977	0.483901	7.73508	5.40269	2.86293	37.2417	14.5016	0.664453	1.62909	0.814892	0.595256	1.8367	IgG_1	IgG
IgG_1_972	1.26318	1.84362	13.682	1.21167	1.53006	0.698661	0.461303	1.48662	0.462032	6.5755	0.388743	0.18261	0.248239	7.03754	5.67245	1.58468	0.57858	0.280708	0.702939	1.56162	0.649883	0.531892	1.38536	IgG_1	IgG
IgG_1_973	0.897651	1.54942	15.5015	1.16448	2.19522	0.330933	0.304737	2.35917	0.487225	10.0435	0.509834	0.198522	0.42955	6.53848	4.78438	1.98201	2.18163	0.877616	0.858063	10.6942	1.11243	0.633038	2.32912	IgG_1	IgG
IgG_1_974	1.24439	1.2961	12.5656	0.874192	1.6331	0.308659	0.308219	2.00273	0.572833	8.16927	0.476357	0.210361	0.332534	1.40702	4.70557	2.55381	8.33396	3.65597	0.755772	3.41552	0.684552	0.305977	1.22137	IgG_1	IgG
IgG_1_975	1.6527	1.97975	11.2715	0.58058	1.12687	0.367202	0.279655	2.02587	0.417139	12.3841	0.760714	0.261026	0.376923	1.69084	5.18424	2.87151	23.8428	9.69202	0.814225	4.36493	0.779574	0.685443	0.935075	IgG_1	IgG
IgG_1_976	0.854602	1.88476	11.3458	0.80175	1.54022	0.313228	0.323964	1.83263	0.548469	7.32793	0.408868	0.341601	0.590452	1.16102	5.44492	2.08209	4.19563	1.92269	0.68502	8.90509	0.902062	0.528324	1.2784	IgG_1	IgG
IgG_1_977	4.27066	2.40731	5.8578	0.704716	1.38966	0.291622	0.456107	0.918281	0.532628	23.8625	0.512723	0.265678	0.427637	6.46687	5.49409	3.95549	30.4405	13.3581	0.579493	1.99955	0.797925	0.68935	1.05614	IgG_1	IgG
IgG_1_978	2.23706	2.69476	11.206	0.864059	1.41023	0.310828	0.186242	2.08053	0.747283	19.7734	0.460639	0.278114	0.408343	6.92353	5.50858	3.10594	20.1071	8.30113	0.658438	7.16875	0.966571	0.446103	1.58326	IgG_1	IgG
IgG_1_979	1.85187	1.98923	7.8785	0.560255	1.3443	0.350833	0.34118	1.71252	0.452704	7.84027	0.332782	0.24128	0.36077	5.46686	4.59715	2.38717	12.0842	5.75724	1.16214	3.52481	0.795555	0.302603	1.12029	IgG_1	IgG
IgG_1_980	3.9306	3.43617	8.60605	0.637939	0.978764	0.176023	0.53429	1.36698	0.446494	16.5929	0.420861	0.282431	0.353345	5.58243	4.86602	3.54462	61.1449	26.5305	0.598319	1.93705	0.997567	0.554183	0.899164	IgG_1	IgG
IgG_1_981	3.94566	3.70619	5.06923	0.564506	1.40977	0.295894	0.30881	1.16141	0.295903	8.48184	0.420681	0.362548	0.28755	3.60119	3.85491	2.54985	56.1743	22.458	0.605648	4.14845	0.734017	0.794385	0.976354	IgG_1	IgG
IgG_1_982	0.999766	1.8075	15.9801	0.842505	2.18258	0.551229	0.332127	1.90765	0.535177	8.14164	0.901059	0.581502	0.763812	2.87245	5.91617	2.26747	1.72919	0.96989	0.75255	6.76621	1.21506	0.696384	1.58443	IgG_1	IgG
IgG_1_983	1.02837	1.6982	49.2184	1.98198	2.1309	0.374554	0.468817	4.86906	0.85565	2.99698	0.483246	0.469449	0.402563	1.36697	7.13733	2.24846	1.26173	0.633263	0.66493	8.83134	1.0163	0.402941	1.43594	IgG_1	IgG
IgG_1_984	2.54558	2.31203	24.0062	1.19848	2.01363	0.468509	0.320677	3.28256	0.552855	12.6088	0.574012	0.374215	0.646499	2.463	5.16372	2.876	51.3334	21.3122	0.701897	2.48042	0.941694	0.456865	1.51529	IgG_1	IgG
IgG_1_985	4.11848	3.64258	7.07895	0.452397	1.33972	0.316904	0.350647	1.52752	0.526351	5.07037	0.42251	0.212742	0.405891	8.86539	4.49527	2.8762	63.9334	25.4051	0.503521	9.06774	0.632537	0.588576	1.10946	IgG_1	IgG
IgG_1_986	2.59369	1.96289	17.7613	1.04849	1.62083	0.415483	3.85054	2.32924	1.32175	16.9573	0.640552	0.227768	0.492422	6.27331	4.80219	3.15428	20.9525	9.00322	0.68335	4.0107	0.986223	0.669639	1.44223	IgG_1	IgG
IgG_1_987	0.965461	1.57538	12.9857	0.960342	1.64221	0.363697	0.334882	2.96	0.472494	10.3693	0.385883	0.317188	0.299227	2.57736	5.78792	2.65446	1.18796	0.564232	0.6652	7.20486	0.834993	0.567415	1.57828	IgG_1	IgG
IgG_1_988	1.42214	1.71171	10.7354	0.805451	1.6829	0.379547	0.464382	1.63162	0.474936	10.4479	0.579086	0.36056	0.452225	4.57275	5.39038	2.38463	9.65853	4.5994	0.594852	16.208	0.902299	0.529228	1.43926	IgG_1	IgG
IgG_1_989	0.979208	1.63153	7.10339	1.0015	1.60142	0.366393	0.356266	1.4873	0.494876	4.05915	0.404642	0.200508	0.354122	3.83345	3.98061	2.34569	1.38593	0.566234	1.03443	59.8612	0.823442	0.406839	1.62174	IgG_1	IgG
IgG_1_990	0.979196	1.2351	11.6171	0.961614	2.68443	0.0833333	0.739718	1.78848	0.57539	9.75576	0.480916	0.0833333	0.232861	8.12009	2.89069	2.85637	9.9032	6.18538	1.01553	15.6691	0.276111	0.746677	2.35676	IgG_1	IgG
IgG_1_991	3.47086	2.12587	5.85601	0.569165	1.1239	0.813419	0.223512	0.783869	0.419361	8.81596	0.30012	0.263172	0.265925	3.52117	3.33352	2.71291	56.9685	25.9025	0.5604	2.49245	0.521057	0.529964	1.01178	IgG_1	IgG
IgG_1_992	1.92052	2.17417	15.7599	0.72896	1.42857	0.356178	0.230212	2.71473	0.443076	10.2343	0.396982	0.276325	0.337583	1.67851	6.04748	2.9433	37.7104	15.9324	0.742819	4.62796	0.851986	0.512048	1.41897	IgG_1	IgG
IgG_1_993	2.08029	2.97782	11.3301	1.77054	2.05926	0.623687	32.4333	2.10848	0.599125	6.59179	1.61415	0.353505	0.566505	3.12284	4.69677	2.75573	26.1981	11.0572	0.941094	3.15216	1.24643	0.829097	2.25491	IgG_1	IgG
IgG_1_994	1.73064	1.79332	8.08109	0.750377	1.60165	0.297452	0.309949	1.69438	0.285666	6.05615	0.423389	0.20249	0.556107	4.4133	4.23611	2.36649	17.8313	7.11167	0.712273	1.15272	0.681436	0.670144	1.67247	IgG_1	IgG
IgG_1_995	1.24561	2.40895	1.14292	11.2298	3.26788	0.637136	0.553147	1.95251	1.69192	0.8519	0.819723	0.498679	0.624495	2.09211	8.48014	3.8583	1.95749	0.883325	1.35795	1.00418	1.1872	0.508632	1.74082	IgG_1	IgG
IgG_1_996	0.937909	1.32711	14.7586	0.898301	2.07578	0.343307	0.296946	0.99379	0.291777	11.5156	0.452714	0.281406	0.315422	3.01499	4.33028	2.01005	3.00812	1.56151	0.751421	3.23033	0.764733	0.434758	2.26286	IgG_1	IgG
IgG_1_997	2.3561	2.72595	14.7088	0.866384	1.81338	0.52256	0.401563	1.30859	0.416065	6.53388	0.519682	0.167372	0.563482	5.47112	4.6578	3.02259	20.6444	10.2446	0.543451	8.15024	0.849319	0.414764	1.4483	IgG_1	IgG
IgG_1_998	2.00807	1.7782	20.074	0.97929	1.31812	0.268115	0.367093	2.0868	0.516777	9.90432	0.512113	0.332476	0.384405	2.75152	5.50151	2.90355	32.7721	15.3235	0.355264	2.45463	0.858117	0.419506	0.971374	IgG_1	IgG
IgG_1_999	3.11224	2.96139	23.7818	1.18259	1.70912	0.421629	0.278347	2.61998	0.454074	9.62522	0.534277	0.347968	0.477581	3.08288	6.12221	2.99948	49.3291	24.236	0.66387	2.91959	0.830202	1.14697	1.4034	IgG_1	IgG
IgG_1_1000	4.94074	3.50776	8.56299	0.605924	1.06988	0.201238	0.290863	1.12615	0.437974	7.69691	0.482563	0.441371	0.651277	10.5495	4.50183	3.49411	94.5292	34.4241	0.720091	4.10774	0.925849	0.717872	1.31058	IgG_1	IgG
IgG_1_1001	1.50999	2.15696	23.3001	2.0084	2.6266	0.568532	37.1029	4.10506	0.371755	10.0553	1.66613	0.400931	0.737458	2.9617	5.77286	2.66823	11.5031	4.7743	0.623681	7.46767	1.35478	0.701444	2.78477	IgG_1	IgG
IgG_1_1002	2.5463	2.85877	10.6904	0.810525	1.55169	0.409429	1.6341	1.69061	0.567193	12.1458	0.625187	0.450133	0.546752	3.5038	4.70446	3.01879	45.5601	15.9183	0.661643	9.29123	0.987147	0.729328	2.60336	IgG_1	IgG
IgG_1_1003	1.66542	1.17198	10.002	0.606018	1.41092	0.200335	0.296523	1.22369	0.678083	9.40343	0.526209	0.284338	0.474004	7.44956	4.28353	2.19319	1.08242	0.535061	0.579741	20.8113	0.63775	0.436789	1.10223	IgG_1	IgG
IgG_1_1004	1.9554	2.03174	5.95659	0.737252	1.49563	0.368199	0.532508	2.49495	0.569369	10.9655	0.544931	0.24249	0.337177	6.22331	5.82623	2.74043	15.574	6.48388	0.585002	6.77105	1.00035	0.284158	1.61542	IgG_1	IgG
IgG_1_1005	1.3629	1.56897	3.86357	4.91315	2.15583	0.162017	0.147226	1.15241	0.39078	2.89779	0.603259	0.0322581	0.297915	6.05375	5.27744	2.52969	1.53939	0.95816	1.30981	1.37365	0.538288	0.406001	1.62993	IgG_1	IgG
IgG_1_1006	5.54044	4.09028	6.17278	0.603459	1.06331	0.316684	0.389659	1.4402	0.517966	10.9226	0.465649	0.31925	0.407587	4.24873	4.89759	3.39635	113.03	46.1631	0.811427	2.82066	0.815216	0.742726	1.08431	IgG_1	IgG
IgG_1_1007	3.90119	2.42649	9.20047	0.748925	1.27813	0.334681	0.309781	1.12531	0.432872	9.24684	0.495229	0.270165	0.379042	7.6322	4.2854	2.52246	35.9781	13.8953	0.638475	2.05983	0.711239	0.614896	1.33284	IgG_1	IgG
IgG_1_1008	4.07198	3.70345	14.7644	1.12847	1.88264	0.461714	0.723602	2.8883	0.819817	13.1583	0.754809	0.428929	0.849977	7.09183	6.93244	3.14462	46.4479	19.2979	0.676332	2.32183	1.10919	0.830442	2.42481	IgG_1	IgG
IgG_1_1009	1.94286	1.77286	5.23999	0.468509	1.00605	0.222385	0.440186	0.776804	0.40756	11.3482	0.542886	0.207812	0.310635	4.34648	5.23327	2.91213	14.1121	6.01955	0.391796	3.40624	0.509755	0.51822	1.32442	IgG_1	IgG
IgG_1_1010	1.49332	1.98753	8.93372	0.733114	1.46391	0.28412	0.339146	2.13077	0.610257	8.84847	0.27357	0.215474	0.483638	3.09326	5.51036	2.11069	9.59876	4.11851	0.737785	12.6628	0.74512	0.315132	1.25033	IgG_1	IgG
IgG_1_1011	2.1596	2.12464	14.4157	0.792837	1.6022	0.355859	0.342134	1.34532	0.381564	9.89917	0.510035	0.320544	0.600725	4.35806	4.97299	2.74737	46.1836	22.1249	0.626712	8.82717	0.914818	0.608284	1.59172	IgG_1	IgG
IgG_1_1012	1.41688	1.55416	16.887	0.986094	1.62689	0.372694	0.252541	2.75647	0.420621	5.18112	0.486577	0.230123	0.394059	1.35263	4.40599	2.21146	8.62552	3.77303	0.752702	1.26284	0.91729	0.395496	1.1712	IgG_1	IgG
IgG_1_1013	2.36832	2.89517	10.7209	0.635048	1.33252	0.382696	0.357	1.91203	0.417572	10.2272	0.460289	0.290559	0.321588	3.73394	4.81758	3.04137	36.2174	13.7848	0.568997	1.66288	0.936131	0.551824	1.48598	IgG_1	IgG
IgG_1_1014	1.47528	1.83259	14.6588	0.820923	1.61111	0.347189	0.255894	2.25697	0.458139	4.58759	0.439636	0.284527	0.391595	2.22311	4.02759	2.27872	18.9458	8.80179	0.659144	22.0761	0.790984	0.387085	1.11181	IgG_1	IgG
IgG_1_1015	1.25544	1.85047	18.0167	1.1053	2.08005	0.331725	0.606661	4.55782	0.591423	6.92605	0.580567	0.148352	0.530732	4.0255	6.25737	2.9719	2.58848	1.58127	0.728695	13.0147	1.01863	0.378279	1.4181	IgG_1	IgG
IgG_1_1016	1.16415	1.45403	27.2742	0.927986	1.65108	0.311009	0.450119	1.6692	0.640625	6.56962	0.436082	0.336237	0.552105	1.95962	4.11837	2.17227	2.96943	1.35515	0.917286	15.0812	0.624065	0.38777	1.67075	IgG_1	IgG
IgG_1_1017	0.93802	1.69963	30.9508	1.28721	2.06171	0.41107	1.9121	2.4257	0.536535	6.79719	0.61769	0.291075	0.613797	2.35279	5.27697	2.29254	2.10194	0.882658	0.798079	6.54021	0.918158	0.381358	1.79646	IgG_1	IgG
IgG_1_1018	1.69705	1.62256	5.23442	0.611276	1.33456	0.273019	0.339368	1.83723	0.467962	15.0972	0.450404	0.324392	0.301949	5.67003	4.96846	2.68144	4.83439	2.24079	0.494969	14.1369	0.870119	0.350025	2.56386	IgG_1	IgG
IgG_1_1019	0.501592	1.57448	8.20949	0.508517	1.81241	0.561432	0.244625	1.05674	0.317569	6.29006	0.227384	0.342433	0.567808	1.84215	3.33247	2.40304	1.04214	0.261889	1.44876	1.57543	0.625269	0.35034	1.7813	IgG_1	IgG
IgG_1_1020	4.1897	4.16681	7.48998	0.452076	0.991324	0.271256	0.410396	1.36039	0.525836	14.5246	0.318652	0.259046	0.295733	5.26455	4.46429	3.33347	71.3392	30.7439	0.565997	2.15872	0.960162	0.613122	0.921578	IgG_1	IgG
IgG_1_1021	2.35073	1.98299	9.58465	0.632078	1.32773	0.302006	0.315035	1.67149	0.463814	9.07575	0.528723	0.305254	0.478059	4.80138	4.5669	2.42197	17.0981	7.20952	0.546359	6.75013	0.740974	0.625053	1.04928	IgG_1	IgG
IgG_1_1022	4.10613	3.52529	6.00135	0.400082	1.14951	0.810251	0.353184	1.08174	0.44042	8.75275	0.378274	0.329866	0.373482	4.35662	4.40699	2.67763	61.159	23.0964	0.441997	3.12008	0.69812	0.776417	1.11549	IgG_1	IgG
IgG_1_1023	1.48271	1.88833	31.1271	1.39121	1.60469	0.404407	0.176045	2.99121	0.668229	8.29674	0.578024	0.319436	0.292963	1.36935	5.32437	1.93895	8.65049	4.72788	0.559034	8.81703	1.17256	0.34667	1.36573	IgG_1	IgG
IgG_1_1024	1.63062	1.86525	21.9035	1.32403	2.55967	0.50652	0.560508	3.05939	0.747413	10.1032	0.767038	0.584184	0.663075	6.30806	7.01662	3.0314	2.56482	0.885487	0.618109	4.27133	1.06697	0.479057	2.07616	IgG_1	IgG
IgG_1_1025	2.43422	2.20192	16.9937	0.922354	1.35481	0.370223	0.567457	2.18627	0.696176	12.7644	0.497328	0.344901	0.243512	6.15258	5.37061	3.12022	52.4377	20.9101	0.594744	2.2961	0.728724	0.28901	1.68864	IgG_1	IgG
IgG_1_1026	2.61762	2.35568	5.53077	0.620092	1.35632	0.262567	0.739092	1.17365	0.450501	8.291	0.422052	0.264871	0.290421	3.84162	3.83774	2.32599	29.6291	12.3674	0.546501	1.03689	0.673149	0.51448	1.14759	IgG_1	IgG
IgG_1_1027	3.08199	3.01975	11.9366	0.762366	1.44372	0.395211	0.383708	2.15449	0.721228	11.3598	2.1382	5.51433	9.95295	5.16138	14.6153	2.9723	45.4136	19.9318	0.636714	3.21989	1.00143	0.794765	1.39904	IgG_1	IgG
IgG_1_1028	1.60571	1.92828	9.056	1.27508	1.65248	0.296048	0.475962	2.15781	0.503311	9.17935	0.350906	0.288827	0.405636	4.2424	5.17535	2.18445	10.1231	4.12272	0.560717	6.17657	0.821584	0.433062	1.47524	IgG_1	IgG
IgG_1_1029	2.31701	1.9093	8.18569	0.727245	1.34958	0.385667	0.371453	1.89562	0.540218	8.511	0.446672	0.365649	0.409728	7.24923	5.08311	2.74613	2.44414	1.54571	0.756674	10.0475	0.851025	0.321483	1.17903	IgG_1	IgG
IgG_1_1030	3.03545	2.52044	17.55	0.930303	1.38068	0.371301	0.2623	1.85747	0.535449	9.61383	0.434323	0.351885	0.436602	1.90576	4.99022	2.63017	54.8219	22.0239	0.621933	4.58166	0.886393	0.702401	1.65417	IgG_1	IgG
IgG_1_1031	5.1617	3.88552	10.3494	0.528527	1.23154	0.313489	0.35823	1.15274	0.400236	9.99443	0.375764	0.336557	0.390318	7.37591	4.87185	2.63682	88.1946	34.1409	0.611494	3.82127	0.918816	0.630355	1.22833	IgG_1	IgG
IgG_1_1032	1.80457	1.73144	8.74593	0.760195	1.53314	0.370745	0.643093	1.70599	0.595482	7.5506	3.77123	0.365935	0.461116	4.20457	5.0501	2.42199	11.2706	5.07733	0.69026	8.01383	1.04621	0.493574	1.26771	IgG_1	IgG
IgG_1_1033	1.05865	1.59923	13.433	1.14633	1.70974	0.43541	0.337153	2.06912	0.514528	10.7014	0.54503	0.332198	0.411337	5.23037	7.06575	2.59416	10.1697	4.47982	0.949369	18.4034	0.873848	0.594536	2.23269	IgG_1	IgG
IgG_1_1034	2.52501	2.70692	23.3646	1.38991	1.66026	0.373403	0.435932	1.69166	0.533216	11.7712	0.424062	0.326116	0.258963	1.65035	4.45612	2.68671	42.8357	18.876	0.682878	6.53134	0.920813	0.376192	1.27672	IgG_1	IgG
IgG_1_1035	2.58426	1.6128	12.5177	0.581215	1.13372	0.168267	0.428412	1.46757	1.15713	6.34362	0.291573	0.288778	0.327825	10.1939	4.83784	2.4662	5.62099	2.86637	0.561799	8.49733	0.762946	0.578031	1.17907	IgG_1	IgG
IgG_1_1036	0.954497	1.76293	16.1273	0.901192	1.9536	0.455022	4.99054	2.1938	0.429019	8.28256	0.646212	0.332328	0.500259	2.64703	5.49712	2.2141	1.38184	0.584105	0.744539	5.88095	1.09566	0.528048	1.41424	IgG_1	IgG
IgG_1_1037	1.40741	1.72129	6.73934	0.70756	1.35605	0.294657	0.386697	1.40216	0.359765	8.58003	0.358914	0.378667	0.198114	5.57234	5.66422	1.96755	0.874087	0.658865	0.867955	3.2707	0.808522	0.320681	1.158	IgG_1	IgG
IgG_1_1038	0.758476	2.4658	11.5324	0.78377	2.30524	0.596911	0.431283	2.50416	0.436471	1.22611	0.338083	0.198457	0.368871	1.40012	4.25082	2.54411	3.90084	1.16769	0.959166	6.63211	0.725107	0.757131	1.98783	IgG_1	IgG
IgG_1_1039	1.47196	4.44515	23.0099	8.43066	6.20447	1.75873	304.286	4.79601	0.914254	11.9471	9.09767	0.840704	2.09678	10.6538	6.54412	4.01522	36.4002	16.5784	1.55382	16.7214	2.4457	2.24462	3.8314	IgG_1	IgG
IgG_1_1040	1.58063	1.7867	22.9306	1.0407	1.65273	0.344262	0.27997	1.96868	0.571138	8.36963	0.423368	0.21638	0.348281	1.78203	4.38964	2.22273	30.8841	15.1994	0.568843	15.2287	0.979372	0.394798	1.98735	IgG_1	IgG
IgG_1_1041	1.17134	3.01317	1.68496	10.3422	3.87444	0.629411	0.783608	2.96752	1.81781	1.25737	0.649552	0.508014	0.658699	2.68501	13.0295	5.16568	2.55501	0.91403	1.43173	7.33425	1.28078	0.81213	1.71548	IgG_1	IgG
IgG_1_1042	1.71907	1.6963	9.0154	0.722759	1.33188	0.269499	0.289827	3.06367	0.502921	8.29426	0.48434	0.667205	0.941888	2.46745	6.1424	2.56748	7.14307	2.6479	0.372045	0.916093	0.794863	0.561971	0.996721	IgG_1	IgG
IgG_1_1043	7.82931	5.71382	8.9372	0.963205	1.89442	0.886074	0.381988	0.943899	0.360758	18.1072	1.47007	3.82099	5.63792	4.44291	9.01298	3.94877	130.933	59.3255	0.612244	5.89268	1.43501	0.826312	2.26631	IgG_1	IgG
IgG_1_1044	0.972934	1.51805	19.0846	1.27784	1.92212	0.455629	2.68853	5.11557	0.62099	7.13031	0.54819	0.370484	0.36333	2.92441	6.58956	3.00018	1.10882	0.409154	0.830254	3.57367	1.0445	0.438147	2.06422	IgG_1	IgG
IgG_1_1045	0.992562	1.25323	17.5613	0.9276	1.4177	0.369917	0.355732	4.03027	0.478684	6.42241	0.434452	0.211343	0.440687	2.94569	5.73052	2.57729	1.54041	0.652115	0.448468	10.8571	0.961246	0.321746	1.17242	IgG_1	IgG
IgG_1_1046	1.11652	1.76306	15.2036	0.809849	1.85458	0.456302	0.250041	4.88835	0.895956	9.71844	0.25938	0.299081	0.56822	1.16505	7.52661	2.72326	2.9525	1.6834	0.483066	5.34012	0.968195	0.423222	1.8626	IgG_1	IgG
IgG_1_1047	5.36294	3.99903	14.8196	0.826286	1.43187	0.439742	0.286006	1.59245	0.645187	8.488	0.510115	0.27814	0.309937	3.64649	4.21265	2.75336	97.2331	38.3991	0.688248	4.65478	0.82598	0.902936	1.23322	IgG_1	IgG
IgG_1_1048	2.50158	1.85708	3.39604	0.466941	1.20348	0.170094	0.457602	1.13024	0.436082	11.2181	0.472801	0.261317	0.53997	11.204	4.73737	2.46706	14.0769	6.67131	0.42468	2.51471	0.730962	0.66341	0.952206	IgG_1	IgG
IgG_1_1049	1.55279	1.99458	28.6651	1.22537	1.6605	0.517775	0.427593	2.99185	0.834473	5.1706	0.479185	0.51607	0.62973	5.19912	5.95153	2.69565	4.8903	1.82038	0.588725	8.6465	0.990871	0.59733	1.51019	IgG_1	IgG
IgG_1_1050	2.7648	2.96975	9.34701	0.786204	1.28758	0.366478	0.566066	3.06727	0.530018	10.326	0.638928	0.300559	0.566646	2.79208	5.32587	2.98006	53.2639	22.0237	0.695783	2.25067	0.646891	0.425593	1.49408	IgG_1	IgG
IgG_1_1051	0.960453	1.67663	17.8467	1.42088	2.02534	0.35999	0.453207	2.28301	0.433008	10.3784	0.494496	0.174419	0.532832	2.67265	5.00057	2.87154	5.11919	2.33653	1.10526	4.73902	0.851082	0.510526	1.88797	IgG_1	IgG
IgG_1_1052	3.31506	2.83992	5.65508	0.499934	0.79231	0.155502	0.476246	0.565671	0.687168	14.0809	0.290608	0.393366	0.289462	5.20443	4.01807	2.43256	56.1662	28.205	0.516824	4.51025	0.98364	0.812184	1.41442	IgG_1	IgG
IgG_1_1053	2.97989	2.23241	7.78891	0.663357	1.15241	0.288227	0.422291	1.47622	0.57003	14.8204	0.47354	0.31288	0.387865	6.45611	5.41262	2.8131	31.2654	14.0022	0.572529	3.10562	0.84576	0.266331	1.39436	IgG_1	IgG
IgG_1_1054	1.27445	2.58685	3.50509	10.1283	2.76279	0.533076	0.516035	2.7159	1.53244	3.45621	0.600509	0.358089	0.523522	2.22071	8.93564	4.44628	2.2397	1.07555	1.18562	13.4701	1.06466	0.901955	1.98151	IgG_1	IgG
IgG_1_1055	4.62084	3.39154	12.413	1.02549	1.64352	0.493694	0.226265	1.80701	1.1405	16.4894	0.409364	0.389514	0.454937	6.37317	5.63224	3.13582	84.3627	34.0327	0.689115	2.4686	0.729225	0.462373	1.21428	IgG_1	IgG
IgG_1_1056	3.64997	3.45964	12.6581	0.816265	1.45745	0.371999	0.29506	1.64773	0.583292	6.62051	0.481156	0.246026	0.342769	4.33878	4.7039	2.81278	55.9123	22.3611	0.723236	3.37469	0.872923	0.730157	1.47663	IgG_1	IgG
IgG_1_1057	0.704877	1.76477	21.3489	0.901726	1.92319	0.2588	0.376002	3.03918	0.678359	4.22765	0.394714	0.29955	0.388204	1.04235	5.87493	2.10871	1.87704	0.90065	0.879644	5.40697	0.960682	0.293636	1.65513	IgG_1	IgG
IgG_1_1058	4.08512	3.67378	14.6126	1.0797	1.96312	0.418675	5.20223	3.52829	0.610467	13.1699	0.99484	0.280708	0.63914	4.35939	7.43479	3.88496	43.6581	19.8269	0.830241	3.95952	1.17688	1.14593	1.61452	IgG_1	IgG
IgG_1_1059	2.71017	2.40148	5.98741	0.405453	1.52221	0.304769	0.492533	2.03205	0.453671	16.3729	0.555263	0.213461	0.484472	8.45618	5.96667	2.81507	31.0307	16.2301	1.03533	7.73988	1.0123	0.584207	1.76395	IgG_1	IgG
IgG_1_1060	0.970287	1.39945	13.4761	0.748013	1.50865	0.286181	0.317245	2.02371	0.532865	12.4168	0.421367	0.221677	0.310742	2.19383	4.73993	2.28613	2.20677	1.12406	0.959898	15.682	1.08593	0.15315	1.49256	IgG_1	IgG
IgG_1_1061	0.63647	1.24918	4.12382	0.764571	0.998619	0.346259	0.27923	0.709765	0.223127	0.979578	0.24894	0.274398	0.321434	0.896674	2.88408	1.27497	1.209	0.661873	0.73414	50.8839	0.588092	0.412254	1.43362	IgG_1	IgG
IgG_1_1062	1.29854	1.68452	6.07348	2.11484	1.48456	0.369906	0.293399	1.50561	0.559175	5.48219	0.353587	0.268914	0.169161	2.13925	4.94724	2.09006	6.90513	3.25515	0.796487	9.99003	0.70398	0.408555	1.31848	IgG_1	IgG
IgG_1_1063	1.64585	2.28288	18.4822	1.09367	1.70182	0.332435	0.356845	3.17309	0.580369	5.69845	0.500392	0.26708	0.391462	1.53901	6.09266	2.4422	15.9605	7.80905	0.652195	11.0566	0.765021	0.48933	2.2255	IgG_1	IgG
IgG_1_1064	2.1219	2.20415	8.28143	0.683559	1.36349	0.301232	0.248684	1.12957	0.386193	5.15004	0.423795	0.156992	0.41966	0.808933	3.80099	1.98802	18.4426	6.20154	0.546278	11.7982	0.556529	0.531942	1.54687	IgG_1	IgG
IgG_1_1065	1.94325	1.1371	14.5679	1.00562	1.01681	0.366588	0.0788794	1.50446	0.634763	10.6468	0.285654	0.347831	0.674655	4.94101	3.48809	1.88921	3.72401	1.65456	0.379467	1.18838	0.664667	0.425119	0.70408	IgG_1	IgG
IgG_1_1066	4.82973	4.10493	3.07107	0.44267	1.1072	0.182946	0.297138	1.312	0.50045	13.6245	0.457908	0.239643	0.513638	4.14503	4.24486	2.92001	79.1399	32.1345	0.817632	1.83443	0.818144	0.693915	1.65169	IgG_1	IgG
IgG_1_1067	1.87489	1.55573	4.79634	0.338259	1.19156	0.248684	0.385594	1.46083	0.586061	10.1482	0.334153	0.208168	0.401799	2.4026	5.11833	2.2063	3.96849	1.76927	0.408378	1.39744	0.794176	0.342956	1.12835	IgG_1	IgG
IgG_1_1068	2.92711	3.03853	17.5885	0.982582	1.88827	0.459715	0.549001	2.58022	0.677547	9.00488	0.473387	0.382464	0.531378	8.14093	6.13488	3.13792	31.56	13.4223	0.80547	7.67971	1.07399	0.695148	1.66378	IgG_1	IgG
IgG_1_1069	1.20192	1.68615	13.5698	0.774543	1.78951	0.341413	0.441019	2.47444	0.466314	9.07095	0.394122	0.232845	0.465187	5.73941	5.18978	2.7831	3.27293	1.15043	0.619769	8.33368	0.788072	0.326584	1.33188	IgG_1	IgG
IgG_1_1070	2.30322	2.3286	13.7774	0.967576	1.88286	0.347451	0.31197	1.76676	0.385859	8.78743	0.458327	0.430304	0.32184	2.53648	5.08378	2.90649	34.5288	15.4877	0.634084	3.84381	0.69801	0.636037	2.26717	IgG_1	IgG
IgG_1_1071	1.11892	1.48676	5.95201	0.664428	1.48534	0.50545	0.584757	1.03545	1.95602	4.90969	0.456306	0.331798	0.409411	3.22443	5.56056	4.78575	3.82807	1.71637	0.791325	1.88338	0.852702	0.630082	2.78342	IgG_1	IgG
IgG_1_1072	1.32089	1.72267	29.7829	1.10436	2.30398	0.456985	0.322604	4.12757	0.625626	2.95659	0.547271	0.403041	0.400498	1.72513	6.39659	2.35581	6.2462	2.90566	0.667708	10.7405	0.833921	0.544771	1.20578	IgG_1	IgG
IgG_1_1073	3.84972	3.4624	11.6704	0.520323	1.02666	0.345329	0.2952	1.28238	0.588382	8.77131	0.572762	0.273755	0.283127	5.98418	4.16042	3.34052	99.9292	40.2826	0.532317	3.45579	0.780039	0.912547	1.03653	IgG_1	IgG
IgG_1_1074	3.22091	2.40241	6.52896	0.526361	0.946533	0.338618	0.328072	0.825322	0.465892	6.10013	0.374729	0.319851	0.330891	7.09409	4.45352	2.95372	24.0992	9.19917	0.650793	1.55187	0.912142	0.446407	1.174	IgG_1	IgG
IgG_1_1075	1.05739	1.57226	16.4892	1.11936	1.94003	0.273045	0.329827	2.65666	0.671797	4.85874	0.422476	0.394016	0.320797	1.10651	5.43372	2.38316	2.46319	1.1496	0.754091	11.5791	1.0075	0.404096	1.4038	IgG_1	IgG
IgG_1_1076	2.2585	2.37488	11.217	0.786259	1.64375	0.450473	0.725621	3.05759	0.618138	9.0136	0.756943	0.610817	0.897013	6.65391	7.00418	2.8005	49.4987	20.6117	0.961945	3.06511	1.0544	0.689392	2.03511	IgG_1	IgG
IgG_1_1077	1.92159	2.03767	4.91663	1.85856	1.30335	0.224206	0.37034	1.06137	0.355364	6.70529	0.280359	0.26093	0.351424	3.24381	3.58194	2.34222	27.8758	9.67981	0.630459	2.35804	0.735069	0.5283	1.11702	IgG_1	IgG
IgG_1_1078	2.20217	2.88343	2.3804	10.312	2.50589	0.62962	0.505293	2.3087	1.06305	3.06168	0.624868	0.464046	0.481633	2.20121	9.78155	4.57359	21.8389	8.95063	1.23881	1.52348	1.2466	0.908297	1.92699	IgG_1	IgG
IgG_1_1079	1.60666	1.37344	25.4789	1.07944	1.21312	0.383561	0.335461	3.37417	0.503883	3.99549	0.442248	0.277229	0.359317	2.44517	4.81717	2.23792	2.95296	1.01317	0.505845	2.95783	0.649804	0.157648	1.14183	IgG_1	IgG
IgG_1_1080	1.67801	2.62253	15.7865	1.06735	1.89563	0.41538	0.306507	1.7658	0.385044	8.01682	0.391964	0.342033	0.524555	2.39678	3.20528	1.8156	26.7793	9.23543	0.51097	11.4646	0.90505	0.499598	0.958632	IgG_1	IgG
IgG_1_1081	1.60253	2.3462	10.315	0.85756	1.49226	0.327026	1.94853	3.69601	0.855765	8.19237	0.593035	0.296807	0.516511	7.30463	8.09363	3.61487	2.73691	1.16528	0.546896	2.68697	1.02811	0.525803	1.62911	IgG_1	IgG
IgG_1_1082	1.05952	1.74457	8.94838	0.599908	1.65855	0.243055	0.657027	1.33905	0.40622	5.94284	0.503763	0.2346	0.493451	3.26986	3.62849	2.08586	2.5873	1.01323	0.9084	6.92511	0.658559	0.744857	1.16827	IgG_1	IgG
IgG_1_1083	2.4581	2.77101	17.5131	0.983381	1.3658	0.370513	0.932121	2.28393	0.644782	12.2333	0.835284	0.351324	0.482728	7.84557	5.70788	3.43559	53.7014	20.0271	0.73371	2.21432	1.1319	0.655281	1.34808	IgG_1	IgG
IgG_1_1084	3.17944	2.63186	9.77062	0.847063	1.53379	0.419867	0.434049	2.01302	0.657467	9.176	0.602401	0.348139	0.618273	4.86718	6.37615	3.10676	46.1649	20.8776	0.716787	3.69077	0.853386	0.536001	2.71542	IgG_1	IgG
IgG_1_1085	2.14281	1.84247	10.3602	0.491772	1.06571	0.223802	0.297439	1.42361	2.22349	9.36487	0.302826	0.198506	0.44595	2.07567	4.73731	2.8873	6.04048	2.62165	2.59834	0.945793	0.741862	0.504903	1.14898	IgG_1	IgG
IgG_1_1086	2.17961	1.90487	17.767	0.906569	1.2949	0.453048	0.324532	2.88737	0.599612	10.9271	0.562921	0.357634	0.425737	3.96863	4.89954	2.72154	10.7506	4.21077	0.611827	4.5618	0.696149	0.481615	1.25865	IgG_1	IgG
IgG_1_1087	1.31999	2.28863	9.26622	1.18472	1.56943	0.46595	1.92223	2.86382	0.720966	8.57014	369.211	1.21013	0.688555	3.01022	5.45521	2.75633	31.5782	12.9054	0.618107	3.49551	1.26099	0.556459	1.21129	IgG_1	IgG
IgG_1_1088	1.05246	1.66886	22.1315	1.65149	1.4073	0.28585	0.387377	1.36325	0.591635	6.41594	0.268381	0.2119	0.419803	1.09749	4.90471	2.14559	1.10443	0.554994	0.859589	17.8628	0.807002	0.270904	1.51115	IgG_1	IgG
IgG_1_1089	1.79245	1.67886	8.03706	0.718547	1.63437	0.303312	0.408211	1.96084	0.539027	8.69219	0.46722	0.235672	0.374376	5.39977	6.00048	2.99751	6.07597	2.59209	0.714898	1.3853	0.744046	0.635865	1.59479	IgG_1	IgG
IgG_1_1090	4.10947	3.03949	7.58286	0.641757	1.29676	0.273388	0.255817	1.31151	0.806197	11.0298	0.38652	0.236984	0.513069	6.98055	4.74816	3.19668	61.484	27.4688	0.769883	3.94768	1.10689	0.558616	1.17699	IgG_1	IgG
IgG_1_1091	2.23766	2.36998	17.0465	0.837381	1.51967	0.334791	0.38559	2.68875	0.669125	8.38755	0.632543	0.217653	0.456872	5.43159	5.38195	2.75967	13.5823	5.67781	0.538474	9.26024	0.975726	0.51435	1.71071	IgG_1	IgG
IgG_1_1092	4.94627	3.49956	12.0831	0.816357	1.2024	0.282355	0.430544	1.85644	0.679941	14.9106	0.586774	0.379371	0.438896	10.7534	4.90946	3.50449	82.9862	36.0883	0.75101	3.33409	1.04788	0.661216	1.13147	IgG_1	IgG
IgG_1_1093	4.50597	2.60156	5.23355	0.566991	1.33445	0.354625	0.491389	1.29035	0.489422	12.5872	0.544143	0.395346	0.412496	8.93349	5.06748	3.47617	58.3583	28.5618	0.71416	2.42913	0.82312	0.698888	1.13158	IgG_1	IgG
IgG_1_1094	2.24017	2.39218	13.8298	0.855473	1.39943	0.332763	0.303072	2.90216	0.518393	16.7522	0.589695	0.317965	0.509326	2.06337	6.04137	2.73546	39.4307	18.051	0.612504	4.72611	0.857902	0.568692	1.41968	IgG_1	IgG
IgG_1_1095	1.59568	1.6781	11.6117	0.902052	1.52084	0.326145	0.336377	2.41504	0.577535	8.16532	0.494143	0.235416	0.324777	2.64153	5.78196	2.10297	18.428	8.9292	0.707666	5.53116	0.929991	0.630544	1.5735	IgG_1	IgG
IgG_1_1096	3.61192	2.27234	5.76152	0.877451	1.24258	0.262251	0.441528	1.00634	0.476945	8.38497	0.526209	0.205494	0.4203	4.81768	3.96157	2.49189	39.0682	17.2826	0.554846	9.43939	0.593953	0.395771	1.48302	IgG_1	IgG
IgG_1_1097	1.57743	1.65703	7.50276	0.572684	1.07804	0.266967	0.272185	1.76726	0.518922	8.8512	0.41553	0.206581	0.320327	1.39462	4.24865	2.30393	21.5988	9.37904	0.970586	2.70992	0.82369	0.223464	0.898557	IgG_1	IgG
IgG_1_1098	2.35682	2.50095	16.9283	0.972197	1.23517	0.407706	0.195508	2.10232	0.540145	13.2418	0.582792	0.39874	0.553726	11.2873	5.07151	2.82146	10.9214	4.44132	0.612281	1.68287	0.843865	0.404287	1.38064	IgG_1	IgG
IgG_1_1099	3.19583	2.6124	20.4026	1.02527	1.54517	0.39974	0.163076	3.75993	0.478671	9.17509	0.434368	0.257281	0.350473	2.12323	6.45008	2.81547	53.0317	24.3927	0.431134	3.13758	1.26777	0.482288	1.14509	IgG_1	IgG
IgG_1_1100	0.807544	2.44356	5.41033	0.759844	3.21793	1.18157	1.64096	0.408415	0.363086	0.600931	1.32968	0	0.422099	1.01113	3.04126	2.66948	2.29727	1.06875	0.409242	7.77766	0.835475	0.957236	0.982616	IgG_1	IgG
IgG_1_1101	1.85702	1.04302	11.2493	0.831727	1.42465	0.370928	0.349564	1.65706	0.497115	9.31546	0.582888	0.231853	0.343444	3.56343	5.1366	2.54144	1.21851	0.723068	0.613947	14.1265	0.822543	0.429239	1.52047	IgG_1	IgG
IgG_1_1102	0.987601	2.22252	15.6077	2.14669	2.22264	0.530725	0.511045	2.86032	0.880284	9.34572	26.1641	0.603414	0.702938	3.28084	7.4888	2.77465	1.36615	0.611024	0.798504	10.5297	1.51353	0.974557	2.91125	IgG_1	IgG
IgG_1_1103	1.74668	1.50349	9.62007	0.830471	1.22039	0.437642	0.335747	2.1488	0.530552	9.10851	0.325454	0.362572	0.294853	1.72059	4.57893	2.41654	11.3782	5.63505	0.443765	4.81497	0.631825	0.597689	1.24657	IgG_1	IgG
IgG_1_1104	1.66197	1.92177	8.60402	0.636104	1.24037	0.0502984	0.283921	1.3155	2.36403	3.01587	0.229785	0.485271	0.417132	3.46311	3.96808	3.20482	5.84426	2.44333	6.98897	1.31955	0.701315	0.425584	0.935828	IgG_1	IgG
IgG_1_1105	2.17224	2.40707	15.5796	0.822203	1.13956	0.649635	0.5478	1.62753	0.778386	9.34965	0.289005	0.404342	0.336359	3.97463	4.27072	2.7908	47.8962	17.8139	0.592906	6.43528	0.716559	0.371878	1.17558	IgG_1	IgG
IgG_1_1106	1.41631	2.14689	37.8138	1.72976	2.02995	0.614527	0.365243	3.04086	0.584319	7.85287	0.630753	0.261037	0.366771	1.73755	7.05206	2.61588	4.60235	2.13525	0.847978	9.11334	1.29296	0.220812	1.45024	IgG_1	IgG
IgG_1_1107	1.49957	1.91848	7.93554	0.654014	1.34962	0.240601	0.347844	1.61154	0.445452	6.41909	0.519511	0.232354	0.357362	2.54767	4.46339	2.13013	23.1871	9.96487	0.669544	21.3038	0.803471	0.361499	1.25603	IgG_1	IgG
IgG_1_1108	2.0284	1.99057	10.0591	0.896186	1.37817	0.366308	0.370822	1.50525	0.513467	9.87467	0.531558	0.229876	0.403077	9.24657	5.18918	2.78797	33.4057	12.5563	0.588487	4.97204	0.786382	0.601601	1.67105	IgG_1	IgG
IgG_1_1109	2.39077	1.68547	9.97157	0.736962	1.28892	0.441961	0.367231	1.62528	0.573605	6.09256	0.325207	0.361237	0.319211	7.16114	4.53114	2.38261	27.3413	12.5237	0.660132	2.29372	0.757501	0.517164	1.15266	IgG_1	IgG
IgG_1_1110	1.41689	1.97392	4.46816	0.87306	1.51685	0.404567	0.331442	1.23218	0.513536	8.40405	0.447546	0.250364	0.392257	0.851285	4.36013	2.55049	8.83079	3.74056	0.474309	5.34526	0.804858	0.360937	1.27721	IgG_1	IgG
IgG_1_1111	0.962402	1.70541	28.5726	1.61331	2.3586	0.349299	0.466875	3.4637	0.613367	2.07601	0.433382	0.279621	0.460465	1.20579	6.97413	2.06865	1.77653	0.92153	0.766509	22.3797	0.879723	0.401114	1.32566	IgG_1	IgG
IgG_1_1112	1.44883	1.76845	20.4174	1.0461	1.46611	0.337414	0.350524	3.96021	0.666284	7.58467	0.313042	0.179969	0.471491	4.12235	6.41036	2.99192	1.47897	0.785795	0.540346	6.78162	0.964592	0.396385	1.23359	IgG_1	IgG
IgG_1_1113	0.5426	1.2788	11.0787	0.571393	2.17266	0.298644	0.261373	2.11927	0.479263	4.28964	0.385058	0.258523	0.341794	1.13871	4.73118	2.39508	2.14441	0.754588	0.860019	4.78259	0.751725	0.321597	1.24944	IgG_1	IgG
IgG_1_1114	0.630446	2.26926	3.15138	0.355757	1.70199	0.694078	0.125	0.89141	2.21748	3.43053	0.316714	0.130255	0.39828	1.03362	3.89238	1.36507	2.58578	1.0662	0.868595	0.699493	0.728363	0.291365	1.12683	IgG_1	IgG
IgG_1_1115	1.00408	1.54737	7.40024	0.870016	1.64258	0.2813	0.580814	1.90258	0.775867	10.4663	0.72973	0.351466	0.293198	1.83025	3.8823	2.11944	2.90656	1.52647	0.890601	1.60291	0.860649	0.415608	1.92449	IgG_1	IgG
IgG_1_1116	1.11704	1.59013	25.7685	1.32688	1.99037	0.490059	0.531652	2.66449	0.747376	6.61276	0.510779	0.387391	0.325139	5.39547	5.03467	2.7461	1.00306	0.486746	0.824732	4.32929	0.930932	0.372519	1.7402	IgG_1	IgG
IgG_1_1117	1.81801	1.33381	15.7262	0.640959	1.24258	0.347716	0.222493	2.45722	0.448103	4.57962	0.335547	0.171634	0.228599	5.05952	3.71432	2.48896	3.84729	1.90385	0.63353	5.12602	0.671017	0.661427	1.12317	IgG_1	IgG
IgG_1_1118	2.25476	2.02903	17.829	0.904818	1.60037	0.362312	0.272788	2.17377	0.564462	7.09313	0.507038	0.300565	0.320081	1.21989	5.07678	2.63648	23.2625	9.81796	0.888213	13.2237	0.764736	0.458705	1.39961	IgG_1	IgG
IgG_1_1119	0.660964	1.76752	14.6788	0.475226	1.80013	0.700078	0.335072	1.21994	0.626012	3.99309	0.922901	0.821691	0.760498	0.939999	4.15624	2.24635	3.78918	1.34127	0.699122	15.2812	0.809768	0.327884	1.36902	IgG_1	IgG
IgG_1_1120	3.5495	1.84019	8.23497	0.362768	1.82202	0.444444	1.00702	3.1113	0.571816	6.57854	0.111111	0.344933	0.550548	5.05113	7.10257	2.9696	13.8024	6.92042	1.61593	1.68799	0.783141	1.26943	0.438898	IgG_1	IgG
IgG_1_1121	2.88256	2.77862	13.7398	0.640584	1.47808	0.384072	0.381962	2.19075	0.608656	10.7509	0.552905	0.303748	0.391017	3.92886	6.02708	2.89399	50.7397	23.2547	0.560376	3.06727	1.06767	0.482445	1.39958	IgG_1	IgG
IgG_1_1122	2.90488	1.91494	10.0007	0.8086	1.36163	0.353962	0.441375	2.55008	0.490368	9.58503	0.398231	0.286146	0.396837	6.32438	5.09911	2.4912	20.8891	10.3174	0.549632	6.20245	1.05589	0.538899	2.06154	IgG_1	IgG
IgG_1_1123	1.61796	1.57637	16.236	0.979689	1.39474	0.309758	0.43368	3.05276	0.628971	15.4877	0.352564	0.405774	0.451111	4.83582	5.99467	2.78724	2.24398	1.36179	0.497236	5.60868	0.733153	0.39522	2.16422	IgG_1	IgG
IgG_1_1124	0.910722	1.41563	11.5539	0.919636	1.91136	0.445627	0.232967	0.862022	0.400274	4.68768	0.340947	0.305348	0.452548	1.06188	3.12988	1.76117	2.56799	1.34249	0.857204	12.274	0.855576	0.247775	1.31879	IgG_1	IgG
IgG_1_1125	1.86186	1.74877	11.4305	0.672228	1.35462	0.465992	0.526353	1.80007	0.89624	8.54813	0.604346	0.475809	0.533951	5.97729	5.05472	2.77268	10.4256	4.51191	0.772767	6.30308	0.94946	0.542012	1.258	IgG_1	IgG
IgG_1_1126	1.36398	2.12002	28.3699	1.20117	1.61793	0.332283	1.14145	2.26323	0.5669	19.6064	0.561439	0.248728	0.399771	3.82688	5.53867	2.38552	16.5622	6.7907	0.555927	1.11233	1.20777	0.627776	1.57043	IgG_1	IgG
IgG_1_1127	3.22508	3.33164	18.4961	1.23861	1.5325	0.271303	5.74011	1.78946	0.581418	13.587	1.04009	0.3603	0.504673	3.81324	5.69356	3.33005	76.0776	31.7659	0.805376	2.96108	1.16621	0.680431	1.63344	IgG_1	IgG
IgG_1_1128	3.718	3.54297	6.40446	1.15744	1.48264	0.465765	4.78244	1.69112	0.467505	11.6417	3.91944	0.918969	1.70328	9.28628	6.76397	3.46425	53.8789	24.2251	0.608356	2.14038	0.976814	0.685837	1.47557	IgG_1	IgG
IgG_1_1129	2.76266	2.52696	10.3039	0.848184	1.3854	0.313952	0.432083	1.57665	0.538797	10.2348	0.373269	0.296563	0.305764	4.26193	6.26936	2.86183	53.9245	22.8473	0.671409	2.76031	0.893441	0.811586	1.26304	IgG_1	IgG
IgG_1_1130	0.65892	1.66215	9.82687	0.804946	1.50686	0.306587	0.431907	1.332	0.337208	8.64163	0.364955	0.23368	0.50359	1.1938	4.29106	2.26422	1.44036	0.378304	0.539352	6.78017	1.08479	0.444382	1.83143	IgG_1	IgG
IgG_1_1131	1.25842	1.63518	19.1785	0.911571	1.56082	0.385153	0.224396	2.25003	0.376053	4.83125	0.370875	0.222269	0.382051	1.08826	4.71881	2.1878	8.58042	3.61954	0.566606	13.1782	0.868533	0.402223	1.71663	IgG_1	IgG
IgG_1_1132	0.625041	1.77648	29.5846	0.841411	1.48088	0.27979	0.337362	2.51069	0.531709	7.86612	0.245065	0.103448	0.44487	1.46114	4.86032	2.38722	4.56071	2.51438	0.741058	4.96659	0.75208	0.462835	1.40307	IgG_1	IgG
IgG_1_1133	1.74029	2.25973	10.5508	0.815568	1.90615	0.272627	0.381927	2.74727	0.45882	6.34654	0.559331	0.192885	0.442025	1.56114	4.5218	2.14208	26.1255	9.93987	0.604908	10.2724	0.776042	0.281924	1.13438	IgG_1	IgG
IgG_1_1134	2.21106	1.13497	5.74859	0.590017	1.57874	0.606775	0.271801	0.752607	0.77015	8.09249	0.328632	0.0869565	0.519029	2.81299	3.33758	2.45729	2.71342	1.11928	0.74155	7.52801	0.860672	0.173913	1.33775	IgG_1	IgG
IgG_1_1135	2.33218	2.47879	11.8056	0.90893	1.76641	0.253297	0.46718	2.96126	0.875603	7.6958	0.450087	0.472682	0.610197	10.3453	6.65861	3.2721	18.0027	7.71019	0.485624	6.67672	0.943609	0.626972	1.30536	IgG_1	IgG
IgG_1_1136	4.10789	3.50757	19.9779	1.14503	1.55247	0.445693	0.430682	3.25939	0.597347	10.073	0.527803	0.324642	0.339664	6.48405	5.56654	3.45483	62.3455	28.601	0.61652	2.46817	1.02962	0.710102	1.32026	IgG_1	IgG
IgG_1_1137	1.0882	1.65831	22.2001	1.31701	2.14228	0.56288	0.951676	2.13803	0.504848	4.85095	0.285382	0.569422	0.937877	2.26691	5.18278	3.04361	3.3442	1.4315	0.747381	7.54504	1.09339	0.617985	1.31623	IgG_1	IgG
IgG_1_1138	1.04471	1.41505	19.8879	1.0757	1.4998	0.325572	0.299033	1.95068	0.609852	10.0135	0.445533	0.339504	0.393914	1.81	4.84783	2.19056	3.07321	1.76944	0.586931	12.8096	0.798425	0.473288	1.40589	IgG_1	IgG
IgG_1_1139	2.50703	1.59295	6.09401	0.754176	1.03312	0.219495	0.301916	1.27134	0.420112	6.94391	0.337062	0.170028	0.481824	3.81884	4.31606	2.18584	46.7111	21.8098	0.525237	3.29733	0.640547	1.07317	0.888356	IgG_1	IgG
IgG_1_1140	1.5544	1.93668	1.6889	7.21173	2.89437	0.391367	0.464804	1.84055	1.1722	2.08973	0.630114	0.373769	0.529064	5.06043	9.00125	3.82115	1.90538	0.918305	1.27088	1.17883	1.28215	0.657692	1.40539	IgG_1	IgG
IgG_1_1141	3.47963	2.44926	4.74651	0.546198	1.21551	0.342164	0.332381	1.03019	0.528244	8.56704	0.284048	0.282106	0.422088	14.5993	4.11666	3.50861	49.0151	21.7261	0.693168	2.67788	0.885268	0.489479	1.39959	IgG_1	IgG
IgG_1_1142	2.18189	1.62889	12.7248	0.860917	1.57135	2.08164	0.578905	1.91915	0.887174	3.6296	0.402128	0.407146	0.397599	6.01393	4.48243	2.85345	1.9821	0.906734	1.26677	1.04614	1.20047	0.480349	1.15943	IgG_1	IgG
IgG_1_1143	2.21687	2.74373	10.0357	0.836048	1.54228	0.456705	0.339057	2.63126	0.672	9.14113	0.541141	0.386678	0.435355	1.88475	5.08628	2.81464	27.6186	11.672	0.586181	14.1089	0.621111	0.460187	1.95787	IgG_1	IgG
IgG_1_1144	4.27439	2.33242	9.34517	0.60205	1.00269	0.249726	0.419416	1.07303	0.888913	14.6329	0.604027	0.251532	0.225998	6.21891	4.05498	3.08308	29.2555	11.5279	0.537334	1.12084	0.693339	0.29158	1.28398	IgG_1	IgG
IgG_1_1145	4.05668	3.65835	8.7446	0.568419	1.30245	0.393005	0.334879	1.82937	0.472582	11.8849	0.418528	0.289948	0.366346	4.70588	5.29681	3.44735	70.4014	28.1589	0.646948	9.89211	1.02243	0.496584	1.44723	IgG_1	IgG
IgG_1_1146	3.09269	1.99641	9.87873	0.722499	0.782131	0.289539	0.451825	0.564529	0.240162	9.92741	0.636364	0.181818	0.102196	6.98191	4.03616	2.80534	67.1594	27.9921	0.679556	7.44556	0.275194	0.469198	0.784206	IgG_1	IgG
IgG_1_1147	1.13207	1.81303	3.67507	0.399475	1.34	0.247978	0.451354	2.93596	0.415532	3.22725	0.401018	0.122957	0.608341	1.9111	4.56722	2.33982	3.07749	1.55003	0.615842	13.9551	0.866877	0.455129	1.63644	IgG_1	IgG
IgG_1_1148	1.03885	2.50176	3.06704	7.01218	2.36275	0.383397	0.453999	2.0083	0.680814	1.32902	0.464176	0.386989	0.734537	2.58881	8.11872	3.56094	1.91324	0.666566	1.224	0.848981	1.07426	0.639923	1.91673	IgG_1	IgG
IgG_1_1149	3.19124	2.27372	10.3945	0.679008	1.40132	0.32522	0.300059	2.79607	0.402453	11.0176	0.666085	0.457507	0.555859	6.22042	5.72866	3.4933	56.4207	23.9664	0.552613	3.49565	1.02566	0.526287	1.35238	IgG_1	IgG
IgG_1_1150	3.54011	3.40141	10.2037	3.88825	1.71372	0.374005	0.347964	1.81845	0.654534	7.2945	0.743301	0.295452	0.468173	4.71791	4.86812	3.00691	81.7409	30.363	0.671816	4.69638	0.911886	0.583747	1.09391	IgG_1	IgG
IgG_1_1151	1.91107	2.12728	34.6195	1.40281	1.92016	0.465953	0.35301	3.68258	0.584055	7.02745	0.554253	0.273062	0.523374	2.32134	6.99742	2.72035	28.6666	12.1357	0.683329	3.94902	0.948458	0.612105	1.53467	IgG_1	IgG
IgG_1_1152	5.65534	4.8105	4.18145	0.565543	1.25552	0.30402	0.718878	1.52149	0.612023	16.6583	0.582627	0.295925	0.510857	3.77745	5.64636	3.18246	96.3256	41.4278	0.652258	2.75595	1.2098	0.753791	1.51737	IgG_1	IgG
IgG_1_1153	2.52222	2.21452	24.0441	3.88668	1.74528	0.602662	0.51886	2.75443	0.509558	6.14638	0.615216	0.348758	0.558388	4.24772	6.09578	3.00125	68.6051	30.9317	0.779143	3.52449	0.954348	0.921359	1.20537	IgG_1	IgG
IgG_1_1154	3.40084	3.21729	8.52758	0.563028	1.46086	0.377351	0.293618	5.99783	0.910878	6.15106	0.51573	0.203075	0.488276	3.16838	7.08231	4.09358	54.2778	27.1441	0.791252	4.66049	0.849592	0.692535	1.09521	IgG_1	IgG
IgG_1_1155	1.28894	1.92016	12.1424	0.740686	1.45267	0.289011	0.191604	0.896018	0.51687	5.7746	0.338478	0.468249	0.549053	2.10787	3.50445	2.41055	10.3613	5.31985	1.06154	9.73848	0.727288	0.435829	1.02715	IgG_1	IgG
IgG_1_1156	3.8934	3.58202	5.57656	0.40808	1.40452	0.277801	0.289095	1.32999	0.454541	6.08869	0.520883	0.235365	0.438063	7.49242	3.65738	2.58905	71.3949	22.9451	0.598058	2.45051	0.744803	0.695944	1.19326	IgG_1	IgG
IgG_1_1157	2.62567	2.91213	16.7919	0.89162	1.7112	0.330031	0.494019	2.22139	0.596729	8.36857	6.89555	0.253062	0.381959	3.6003	6.05051	2.79501	39.0286	17.1143	0.754044	4.85487	0.827578	0.496352	1.25023	IgG_1	IgG
IgG_1_1158	0.934143	1.58226	2.23568	0.578874	1.36573	0.534542	0.615038	0.412125	0.232916	1.15988	0.515965	0.305568	0.512185	0.678701	2.19109	1.68577	4.85361	1.47521	0.768468	4.73255	0.577834	0.316956	1.62977	IgG_1	IgG
IgG_1_1159	0.846731	1.84201	17.424	0.984002	1.51692	0.400958	0.851509	1.7345	0.190305	8.99052	0.714119	0.258602	0.648117	7.67525	3.60873	2.46868	2.19619	0.37618	0.794275	2.97767	0.901186	0.84443	1.722	IgG_1	IgG
IgG_1_1160	1.48543	2.42022	22.1845	1.4647	1.29394	0.390321	4.30997	2.95479	0.69771	8.43523	1.54464	0.543123	0.717241	9.6238	6.43199	2.67095	8.19758	2.69487	1.01667	15.9433	1.17572	0.540005	2.46969	IgG_1	IgG
IgG_1_1161	2.09156	2.45975	22.7748	1.21072	1.87234	0.38266	0.316075	3.19024	0.506629	6.13364	0.573506	0.360501	0.577353	5.62516	6.11128	2.85469	28.0031	12.6071	0.692808	6.07477	1.31165	0.816881	1.47112	IgG_1	IgG
IgG_1_1162	3.31683	2.46494	11.5786	0.785286	1.59682	0.307019	0.309603	1.4597	0.614544	11.1802	0.617318	0.335997	0.439997	7.73856	4.72975	2.58972	46.0121	22.7103	0.520913	1.68588	0.925667	0.417768	1.25628	IgG_1	IgG
IgG_1_1163	1.70326	2.17323	2.19087	6.58219	2.93782	0.47756	0.453901	1.98962	0.86416	2.69866	0.754548	0.265632	0.601572	4.57369	9.62788	4.41628	2.34304	0.867078	1.15131	1.0207	1.09546	0.542007	1.78899	IgG_1	IgG
IgG_1_1164	1.71173	2.92009	3.60339	7.99691	3.52693	0.550716	0.662765	2.47851	1.21349	3.02583	0.858557	0.532188	0.693261	2.87423	12.1435	5.07104	8.32335	3.79958	1.10765	1.14811	1.40372	0.657338	2.08129	IgG_1	IgG
IgG_1_1165	1.82585	1.94901	13.1851	1.30516	1.5785	0.443681	0.402899	1.71442	0.515656	13.175	0.660742	0.334353	0.410984	4.09707	5.62741	2.73035	21.92	9.99597	0.734114	7.62658	1.01088	0.308612	1.80826	IgG_1	IgG
IgG_1_1166	1.00796	1.2956	6.49027	0.91791	1.37041	0.362987	0.386259	2.13094	0.514951	7.91825	0.295354	0.285277	0.36209	1.72206	4.64567	2.46173	1.74905	0.582866	0.475697	6.4158	0.767078	0.562087	0.966549	IgG_1	IgG
IgG_1_1167	5.44768	4.32126	8.60452	0.608722	1.24151	0.341609	0.307194	1.7811	0.440262	12.3346	0.569487	0.316482	0.261413	3.36696	4.32169	3.13946	90.3176	38.4171	0.67834	3.53902	0.856899	0.766537	0.931298	IgG_1	IgG
IgG_1_1168	2.7447	2.77427	4.50982	0.484208	1.04455	0.242435	0.385744	1.33484	0.507996	10.2697	0.358302	0.330753	0.344175	1.49948	4.40158	2.87615	57.3009	27.0684	0.541115	2.79724	0.926844	0.34421	1.25535	IgG_1	IgG
IgG_1_1169	0.752721	1.45064	33.962	1.34161	1.90265	0.527834	0.301893	3.61437	0.315497	5.07104	0.501552	0.181939	0.507301	1.5163	4.60889	2.11994	2.40494	0.946608	0.647825	13.6106	0.807901	0.412673	1.56169	IgG_1	IgG
IgG_1_1170	2.01139	2.18509	7.19995	0.811928	1.33914	0.451336	1.27677	1.43803	0.574793	6.467	73.3263	0.540701	0.303775	10.4102	3.9792	2.85441	17.1471	7.09649	0.524362	2.40169	0.769516	0.264157	1.12453	IgG_1	IgG
IgG_1_1171	3.69458	4.30832	8.13929	0.657864	1.22057	0.280816	0.701197	1.07841	1.64686	7.46269	1.0023	0.299069	0.438793	7.32874	4.63627	2.9935	38.8873	14.2495	0.484373	5.34557	1.01585	0.465812	1.18932	IgG_1	IgG
IgG_1_1172	2.23398	1.91785	8.54172	0.717609	1.50317	0.418007	0.474441	0.625306	0.579279	10.8241	0.610324	0.213459	0.482861	9.38404	4.12323	3.13361	12.6285	7.41744	0.692596	9.71385	0.958602	0.25352	0.943603	IgG_1	IgG
IgG_1_1173	1.93466	2.39539	20.391	0.89948	1.45881	0.385703	0.29783	3.02048	0.565414	11.9666	0.241656	0.372854	0.473415	3.06676	5.58986	2.40138	33.2127	14.9784	0.608617	5.80116	1.20873	0.541656	1.32791	IgG_1	IgG
IgG_1_1174	3.41018	2.39353	12.3627	0.609512	1.62595	0.39381	0.278018	1.77488	0.506403	13.3991	0.602362	0.391437	0.535567	9.13777	5.42184	2.98599	32.6915	15.2483	0.652117	2.09411	0.922492	0.494351	1.25879	IgG_1	IgG
IgG_1_1175	1.17324	1.61149	14.0819	0.931884	1.45128	0.316284	0.305279	1.87207	0.389011	5.15592	0.439847	0.242554	0.361192	1.65007	5.49823	2.23794	3.87822	1.84186	0.796128	13.5735	0.955235	0.366634	1.16861	IgG_1	IgG
IgG_1_1176	0.616061	1.48146	18.9717	0.798209	1.36937	0.148116	0.335966	4.43481	0.358926	2.84596	0.661196	0.222756	0.367018	1.26165	7.95098	2.40029	2.16311	1.38963	0.598514	16.4734	1.31945	0.298204	1.50175	IgG_1	IgG
IgG_1_1177	4.80774	4.54338	4.81006	0.432946	1.16863	0.394492	1.11039	2.09433	1.00513	9.21196	0.592179	0.240513	0.310334	2.48556	5.84277	3.31169	73.2491	32.9595	0.75409	1.73132	0.768297	0.556723	1.17606	IgG_1	IgG
IgG_1_1178	4.52255	2.93066	7.234	0.75929	1.24837	0.159727	0.610615	0.887611	0.916451	7.93693	0.56272	0.236959	0.379645	13.7426	4.5633	3.13298	57.0385	24.084	0.50486	4.66341	0.761377	0.671729	1.53795	IgG_1	IgG
IgG_1_1179	0.64204	1.47468	7.29177	1.07008	1.82115	0.325997	0.465973	1.368	0.777944	4.97395	0.806385	0.241637	0.579316	6.76669	3.66406	1.85936	2.74803	1.27533	0.738947	14.4784	0.510139	0.720741	1.48457	IgG_1	IgG
IgG_1_1180	1.14524	1.45895	30.2135	1.2227	1.94781	0.505441	0.349663	3.59248	0.643045	4.79302	0.305224	0.372469	0.344543	2.04817	6.55643	2.68777	1.08967	0.332105	0.682024	6.02963	1.20276	0.421607	3.40753	IgG_1	IgG
IgG_1_1181	1.73981	1.51248	12.2618	0.651884	1.75279	0.415178	0.314585	2.21209	0.714693	11.2868	0.36789	0.395516	0.278575	6.58505	5.39006	2.67264	2.11645	0.803787	0.64429	7.87418	0.883676	0.412186	1.51232	IgG_1	IgG
IgG_1_1182	3.91263	3.7937	15.4399	0.523846	1.382	0.46557	0.321289	2.76077	0.427743	12.3246	0.509281	0.479836	0.384412	7.74992	4.60146	3.20462	51.746	25.6874	0.635984	2.35254	1.06841	0.634633	1.65139	IgG_1	IgG
IgG_1_1183	3.87063	2.9548	12.6714	0.719795	1.2528	0.296311	0.356838	1.95503	0.643152	7.66875	0.560616	0.313827	0.347967	4.41258	4.60091	3.03194	60.7577	22.9169	0.585509	2.48758	1.01457	0.577048	1.10253	IgG_1	IgG
IgG_1_1184	1.36925	1.38968	5.0755	0.46561	1.36345	0.379812	0.208362	1.74434	0.377464	3.70904	0.433862	0.307514	0.260459	4.06949	3.34267	2.60704	5.13124	1.85004	0.722839	1.49714	0.523646	0.364346	0.954774	IgG_1	IgG
IgG_1_1185	1.53144	2.06953	18.1399	0.949622	1.55926	0.643089	0.294293	1.04952	0.480259	4.4166	0.341045	0.15184	0.19733	1.17345	4.30059	1.93593	26.3194	10.9869	0.617062	22.6402	0.791668	0.405842	1.70067	IgG_1	IgG
IgG_1_1186	0.966112	1.72066	15.6335	0.984972	1.54938	0.503195	0.546421	2.79176	0.737534	9.87016	3.93622	0.321708	0.326929	1.10405	6.55512	2.49767	1.41744	0.696695	0.262182	4.16177	0.920286	0.31545	1.20955	IgG_1	IgG
IgG_1_1187	1.74837	1.93204	10.3467	0.718493	1.17687	0.22787	0.358675	1.17035	0.421829	11.7183	0.451538	0.239611	0.353991	5.08182	4.10803	2.21026	9.86235	3.99443	0.579009	2.66305	0.826523	0.362763	1.17054	IgG_1	IgG
IgG_1_1188	2.99154	2.379	18.2935	0.858096	1.29592	0.379132	0.25303	3.05157	0.482031	8.26539	0.469628	0.46806	0.669289	1.75951	5.40809	2.47493	31.131	13.8556	0.527839	3.66916	0.885907	0.536084	1.63502	IgG_1	IgG
IgG_1_1189	0.801074	1.42295	12.7037	1.08447	1.57117	0.42864	0.353793	2.13326	0.480798	6.05487	0.635588	0.255005	0.477997	2.71776	3.97461	2.14957	1.21104	0.480116	0.793466	6.57704	0.660465	0.454659	2.04921	IgG_1	IgG
IgG_1_1190	1.16158	1.49048	23.5649	1.2956	1.81078	0.410254	0.408394	3.29022	0.530271	8.07884	0.455822	0.304238	0.30412	0.724306	5.41592	2.19392	2.22408	0.920175	0.683437	3.53497	0.744896	0.49121	1.53957	IgG_1	IgG
IgG_1_1191	2.87036	2.59864	11.7285	0.801585	1.70776	0.319955	0.255892	1.59002	0.460053	9.79123	0.414544	0.331238	0.426156	3.39896	4.49446	2.68328	51.6985	20.6339	0.751363	8.43886	0.755907	0.38959	1.24522	IgG_1	IgG
IgG_1_1192	4.91848	3.65856	15.9922	1.48796	1.91239	0.606829	0.500783	2.98277	0.814533	10.066	32.1691	0.682297	0.651549	8.59226	7.19695	4.10068	74.8171	28.5337	0.644014	2.29827	1.4279	1.30674	2.19495	IgG_1	IgG
IgG_1_1193	1.36149	1.84578	14.2482	0.658857	1.68973	0.367565	0.396227	2.0726	0.592893	7.1909	0.454336	0.224351	0.330433	3.08346	5.97933	2.06715	1.33531	0.630195	0.46594	1.96709	0.740812	0.325937	1.07386	IgG_1	IgG
IgG_1_1194	2.68372	2.7018	12.5481	0.554664	1.56734	0.415268	0.450582	1.2182	0.570825	8.76776	0.412829	0.234233	0.368324	5.90123	4.23448	2.33681	51.71	22.4512	0.650124	5.30757	0.847988	0.657615	1.32613	IgG_1	IgG
IgG_1_1195	2.86881	1.96179	8.67036	0.647436	1.31405	0.3078	0.361367	2.29324	0.461604	10.8015	0.607742	0.331411	0.382066	7.05442	4.46139	2.87208	44.6494	18.6481	0.597945	3.96368	0.647123	0.466167	1.06346	IgG_1	IgG
IgG_1_1196	2.35107	1.36657	9.1848	0.41713	0.991288	0.484687	0.314547	0.701694	0.444214	5.65309	0.441961	0.345345	0.366022	6.98559	2.96297	2.1366	2.41324	1.39477	0.528734	1.11632	0.720605	0.415576	0.904209	IgG_1	IgG
IgG_1_1197	1.78791	2.22093	9.8143	0.658383	1.41308	0.28155	0.50194	1.0517	0.466815	6.64705	0.428204	0.375397	0.243519	3.78806	4.57843	2.57987	24.8332	10.8837	0.425476	1.31239	0.857323	0.360542	1.08145	IgG_1	IgG
IgG_1_1198	2.35737	2.97582	8.35727	3.71353	2.90192	0.875428	81.3879	2.0672	0.60481	9.92727	4.35041	0.502934	1.30051	11.2414	6.19112	3.29587	16.5846	7.50487	0.915306	2.87002	1.51451	1.41088	2.46017	IgG_1	IgG
IgG_1_1199	1.38925	1.67156	8.33915	0.618059	1.6189	0.325505	0.364314	3.93397	0.710872	10.8439	0.518312	0.311003	0.584921	4.11251	7.30952	3.16798	1.71274	0.563991	0.601883	4.09168	0.92249	0.326583	1.7507	IgG_1	IgG
IgG_1_1200	1.98177	2.20171	23.8357	1.16654	1.65778	0.710719	0.22944	3.70919	0.510582	20.0308	0.92655	0.33765	0.581752	2.19419	6.56767	2.91112	1.34995	0.353537	0.679032	6.32716	1.09361	0.413437	2.04976	IgG_1	IgG
IgG_1_1201	1.72051	1.98782	10.6955	0.677557	1.47115	0.358358	0.323882	2.51566	0.612839	7.8514	0.449592	0.218193	0.669925	2.35651	5.6525	2.6001	14.7959	5.99823	0.9905	15.6193	0.789532	0.356654	1.20284	IgG_1	IgG
IgG_1_1202	2.38157	2.46372	10.7458	0.878428	1.69766	0.403847	0.93999	3.18121	0.535876	8.55008	0.835988	0.292363	0.58699	5.48923	6.6231	2.90386	41.7156	17.2629	0.817522	5.45616	1.12542	0.425098	1.55611	IgG_1	IgG
IgG_1_1203	3.60751	4.24461	17.1031	1.13672	1.39162	0.195416	0.825312	3.49796	0.60293	11.1116	0.711075	0.213943	0.280509	2.37653	5.80069	2.86043	69.0407	32.2209	0.505638	2.60734	0.798417	0.55276	1.15225	IgG_1	IgG
IgG_1_1204	1.8977	2.23257	7.26738	0.604435	1.70816	0.242731	0.331393	2.49715	0.736408	11.0808	0.584847	0.236485	0.462186	3.26162	6.15044	2.0683	21.0195	9.37146	0.762152	4.5388	0.890228	0.693861	1.31602	IgG_1	IgG
IgG_1_1205	1.32048	1.61723	19.1982	1.0018	1.53141	0.383821	0.362563	3.27206	0.559564	10.8823	0.456057	0.311637	0.631714	3.96679	6.26619	2.57864	3.60478	1.6857	0.45105	5.34848	0.842521	0.398868	1.29724	IgG_1	IgG
IgG_1_1206	1.62411	2.01353	18.7475	1.04745	1.64309	0.29459	0.324234	2.02487	0.537251	10.265	0.629505	0.472599	0.322985	2.56685	5.7422	2.36431	18.7527	9.93817	0.830523	2.65071	0.945439	0.70933	1.49396	IgG_1	IgG
IgG_1_1207	1.20358	1.19001	20.462	1.3039	1.51335	0.404353	0.576632	2.21678	0.584144	7.5109	0.568066	0.464836	0.566514	4.65536	6.90785	3.16799	1.79532	0.980795	0.580251	4.0187	1.11543	0.561256	1.46983	IgG_1	IgG
IgG_1_1208	1.52376	1.43231	6.4458	0.645223	1.03555	0.402614	0.216371	1.27107	0.488975	4.13885	0.409156	0.308036	0.322006	4.00095	3.04766	2.09553	5.38601	2.41638	0.562265	14.092	0.619838	0.506636	1.26053	IgG_1	IgG
IgG_1_1209	4.87958	3.19524	9.6377	0.59219	1.23523	0.463251	0.376015	2.41337	0.649631	9.94538	0.637137	0.307381	0.333703	7.66262	5.01609	3.2143	59.7899	24.2986	0.616484	2.81075	0.89869	0.572224	1.31778	IgG_1	IgG
IgG_1_1210	1.80403	1.8208	14.152	0.805428	1.2513	0.403852	0.421491	1.77639	0.550509	8.00391	0.424705	0.239588	0.50796	8.04974	4.96531	2.77837	5.54553	2.58125	0.97571	5.66755	0.796438	0.536999	1.11941	IgG_1	IgG
IgG_1_1211	2.04569	4.12982	16.9035	6.61808	5.41381	1.66984	2.98906	3.8894	1.0341	11.5656	9.50443	0.9492	2.51462	501.111	8.28747	4.25361	13.1554	6.01034	1.95594	11.5635	2.87187	2.6466	4.81706	IgG_1	IgG
IgG_1_1212	1.95668	2.21165	4.98011	0.679482	1.42991	0.384163	0.347256	1.18493	0.517339	9.28159	0.47113	0.287056	0.402937	6.2759	4.87153	2.85174	13.8319	6.69512	0.622146	7.68743	0.961053	0.53952	1.27893	IgG_1	IgG
IgG_1_1213	2.00213	1.75552	10.8589	0.787234	1.68566	0.348413	0.540239	2.26559	0.373513	4.91745	0.726068	0.207758	0.349641	9.25119	4.26292	3.24594	4.6441	2.16116	0.58724	1.09974	0.862069	0.391625	1.36133	IgG_1	IgG
IgG_1_1214	1.85809	1.91036	27.2327	1.13719	2.02438	0.381079	0.469133	2.64495	0.632029	8.53797	0.583088	0.355035	0.509625	4.70289	5.52738	2.95955	30.1981	14.1167	0.657867	3.77156	1.00726	0.556319	1.73091	IgG_1	IgG
IgG_1_1215	3.94246	4.27215	6.78917	4.18199	2.19283	0.436597	0.625511	2.00351	0.542713	7.3271	0.580088	0.492612	0.665609	4.10768	8.69209	3.55252	44.4818	19.3334	1.21261	1.63069	1.02932	0.620168	1.67144	IgG_1	IgG
IgG_1_1216	4.61572	4.76963	11.1637	0.773752	1.18763	0.471304	0.505252	1.78159	0.818429	10.6101	0.540761	0.339503	0.353095	7.46307	5.34087	3.24054	92.0286	38.4884	0.698034	2.07335	0.969776	0.738362	1.19213	IgG_1	IgG
IgG_1_1217	2.30607	3.08452	7.62232	0.770125	1.3185	0.445774	0.273867	1.06388	0.441931	5.36209	0.387932	0.252443	0.414587	4.81793	3.56895	2.26108	33.7066	13.143	0.679612	9.1353	0.692852	0.440936	1.01638	IgG_1	IgG
IgG_1_1218	2.20084	2.00997	13.4252	0.786021	1.34079	0.43855	0.348172	1.86258	0.459194	9.91174	0.468933	0.367076	0.461136	8.41973	4.98751	2.81245	16.6908	6.44154	0.660355	3.97176	0.740431	0.370842	1.06675	IgG_1	IgG
IgG_1_1219	1.04717	1.89848	10.1451	0.746373	1.62753	0.266527	0.38789	1.7706	0.448407	4.12604	0.297841	0.347087	0.411541	1.7557	4.62545	1.93586	12.3457	5.72239	0.738553	29.8625	0.735452	0.415091	1.21387	IgG_1	IgG
IgG_1_1220	2.93642	1.94765	7.38577	0.722241	1.40799	0.457137	0.555157	2.07072	0.53451	10.3958	0.500988	0.269764	0.320537	10.2133	6.11529	3.08123	20.6469	8.03311	0.564409	4.46241	0.712088	0.4753	1.4615	IgG_1	IgG
IgG_1_1221	2.99704	3.36981	3.52357	7.84493	1.87214	0.410539	0.347035	1.62914	0.720433	3.20245	0.527372	0.365872	0.390274	3.37379	6.14181	3.77578	36.3698	14.7606	0.932572	1.49802	1.00829	0.764021	1.44709	IgG_1	IgG
IgG_1_1222	1.94142	2.67293	20.8337	1.12346	2.66332	0.485048	0.55198	2.52189	0.397116	3.28658	32.1834	0.506262	0.603161	2.74302	5.94847	2.61097	2.9549	1.15067	0.746988	2.80511	1.68722	0.804396	1.83661	IgG_1	IgG
IgG_1_1223	1.4672	1.57125	4.05182	0.513041	1.31752	0.34734	0.233306	1.16259	0.474613	10.0342	0.525027	0.309258	0.325828	5.47215	5.00622	2.13418	9.80463	4.55524	0.60221	13.2741	0.740545	0.526102	1.01544	IgG_1	IgG
IgG_1_1224	3.83798	3.42023	8.02009	0.605867	1.1685	0.305427	0.358476	0.83429	0.375083	6.97676	0.494534	0.276392	0.400467	5.00928	4.14047	2.51745	69.5038	25.7046	0.662566	4.30774	0.768776	0.785867	1.09161	IgG_1	IgG
IgG_1_1225	2.23414	2.15842	27.2834	1.24679	1.6048	0.446518	0.914745	2.3444	0.684024	9.30205	0.456919	0.390785	0.653342	4.14437	4.88725	2.8551	25.9021	11.0536	0.584055	10.8109	0.898594	0.471574	1.33773	IgG_1	IgG
IgG_1_1226	0.965611	1.80781	16.1989	0.797691	1.63515	0.416063	0.468554	2.82478	0.656658	10.1225	0.755973	0.863021	1.33289	4.95415	6.41648	2.74229	1.61394	0.805042	0.634937	13.199	0.929917	0.44018	1.64533	IgG_1	IgG
IgG_1_1227	1.4427	1.71872	12.6727	0.767328	1.73564	0.29401	0.350978	2.71801	0.47132	7.5972	0.456755	0.29953	0.422632	3.96022	6.13429	2.45133	13.0036	6.32985	0.665026	14.7225	0.87462	0.465357	1.17288	IgG_1	IgG
IgG_1_1228	1.06629	1.85575	13.5255	0.864479	1.81515	0.343533	0.358234	1.91027	0.653933	6.04202	0.421916	0.362574	0.616448	1.9523	5.05063	2.67278	2.3179	1.1291	0.716451	16.3491	0.896347	0.344089	1.93388	IgG_1	IgG
IgG_1_1229	1.08773	1.78674	23.0895	0.942185	1.95646	0.53346	0.225245	2.99122	0.540587	5.64462	0.666821	0.250778	0.453582	1.41761	6.25671	2.61541	2.86128	1.1463	0.739279	8.41406	0.842192	0.460653	2.48939	IgG_1	IgG
IgG_1_1230	4.75488	3.44271	11.7945	0.650439	1.34162	0.255824	1.35908	2.71176	0.452588	13.0542	0.675451	0.243521	0.286699	6.58457	4.91092	2.98102	70.9039	29.1452	0.537114	4.08466	1.04292	0.89848	1.30759	IgG_1	IgG
IgG_1_1231	3.37153	2.66959	9.38813	0.650642	1.24662	0.290863	0.509793	1.52754	0.478844	10.5587	0.49499	0.350396	0.330611	5.62558	4.12802	2.8766	49.7623	23.6826	0.565497	2.48127	0.736949	0.351935	1.18933	IgG_1	IgG
IgG_1_1232	1.12606	1.41192	38.877	1.78734	1.4036	0.331593	0.439426	3.0606	0.594505	5.9822	0.506118	0.191604	0.484433	1.4324	6.95468	2.67742	2.03793	0.700197	0.708381	1.00027	0.951777	0.41447	1.43116	IgG_1	IgG
IgG_1_1233	3.88606	3.14039	7.52607	0.582763	1.17783	0.311936	0.332254	1.22237	0.332116	7.61223	0.417451	0.363315	0.375458	4.55276	4.43732	2.60957	54.3985	20.9033	1.02464	6.02697	0.949366	0.816516	1.55628	IgG_1	IgG
IgG_1_1234	3.81767	3.86545	13.2746	0.760214	1.31193	0.344262	0.327913	1.79399	0.461062	9.16395	0.458748	0.393153	0.506282	4.27847	4.73964	3.09404	69.3157	24.0212	0.688205	3.0837	0.81916	0.635323	1.18899	IgG_1	IgG
IgG_1_1235	3.63985	6.27752	9.72178	1.54465	4.44733	1.19103	0.997631	2.9766	0.655638	8.17078	2.9586	1.19084	2.05109	7.01553	6.18733	3.35821	42.2497	14.9338	1.24898	9.09965	2.35471	1.86253	5.16382	IgG_1	IgG
IgG_1_1236	2.58217	2.53145	13.8602	0.752036	1.69244	0.465257	0.445518	2.17157	0.844651	8.26672	0.442298	0.29909	0.392486	5.55577	5.58237	2.72291	24.553	9.99876	0.631035	5.71525	1.02635	0.474164	1.18743	IgG_1	IgG
IgG_1_1237	2.66428	2.15724	14.6964	0.836084	1.3607	0.407479	0.981232	2.89287	0.578967	14.0834	0.752847	0.27641	0.347185	3.62299	5.07269	2.54269	21.2522	8.97077	0.35774	12.119	0.940883	0.622967	1.30053	IgG_1	IgG
IgG_1_1238	1.65673	2.79348	2.66588	5.59654	1.80156	0.678939	0.568353	1.5853	1.32431	3.5775	0.881445	0.20988	0.385868	1.92349	5.12073	2.66407	17.479	5.35492	0.53656	1.08754	0.748637	0.473418	1.25919	IgG_1	IgG
IgG_1_1239	1.59265	1.60917	11.8093	1.01767	1.39106	0.352555	0.360208	2.56692	0.477595	6.76038	0.215308	0.336625	0.498398	3.37095	5.4644	2.62112	9.37935	4.19081	0.830615	18.8275	1.08244	0.823022	1.62467	IgG_1	IgG
IgG_1_1240	0.965474	1.23759	11.2666	0.782239	1.94605	0.395029	0.253288	1.40168	0.443315	6.85904	0.463982	0.307999	0.250826	2.32765	3.79199	1.84006	0.882078	0.326887	0.981144	33.3659	0.680785	0.239476	1.27692	IgG_1	IgG
IgG_1_1241	2.20199	1.78677	24.5411	1.09876	1.6799	0.575975	0.401724	2.36187	0.753153	10.5069	0.779281	0.191732	0.449889	10.8186	5.86759	3.21241	1.27746	0.468795	0.522511	1.70888	0.814682	0.533353	1.59106	IgG_1	IgG
IgG_1_1242	1.02612	2.03506	9.72729	1.01556	1.34304	0.264676	0.384063	1.37855	0.449552	7.37079	0.319251	0.275008	0.289779	3.41552	4.28015	1.90628	12.6352	5.52291	1.19055	16.7587	0.873053	0.411582	2.39891	IgG_1	IgG
IgG_1_1243	0.682293	1.76399	13.936	1.12337	1.89064	0.259651	0.261073	3.11208	0.49791	7.51532	0.446594	0.379353	0.568072	1.81116	5.55933	2.5635	0.832061	0.491279	0.633587	15.9311	1.11543	0.449253	2.52709	IgG_1	IgG
IgG_1_1244	1.94329	1.58692	28.1488	1.14512	2.16417	0.434496	0.43759	4.31801	0.652855	9.66164	0.547533	0.171259	0.533596	8.71342	8.4678	4.11535	4.6399	2.07051	0.525281	1.79	1.12276	0.485727	1.68212	IgG_1	IgG
IgG_1_1245	3.59731	3.14487	9.53853	0.643225	1.41627	0.346209	0.481551	1.95853	0.564198	13.8487	0.527901	0.26377	0.489286	4.01495	6.20336	3.0095	59.1648	26.2158	0.672889	2.03978	1.00604	0.460506	2.17839	IgG_1	IgG
IgG_1_1246	4.45588	3.07699	6.01491	1.40225	1.34701	0.34657	0.575615	0.951415	0.530422	10.0834	1.40625	0.669516	1.20031	7.50677	3.86708	2.67775	77.8629	33.0695	0.33737	3.64034	0.761681	0.41839	0.955616	IgG_1	IgG
IgG_1_1247	1.20951	1.51297	11.3076	0.739856	1.68684	0.392587	0.4131	1.90859	0.376011	5.45777	0.595435	0.364348	0.483232	4.69502	5.36232	3.09071	3.91639	1.75103	0.834651	2.22671	0.912554	0.387647	1.46795	IgG_1	IgG
IgG_1_1248	3.1438	3.34706	16.4787	0.840797	1.48405	0.26814	0.313223	1.76989	0.459136	8.22877	0.649549	0.22289	0.390436	3.21323	4.43598	2.72299	54.5531	20.3322	0.634958	5.39954	0.80857	0.624737	1.45776	IgG_1	IgG
IgG_1_1249	2.17447	2.15067	10.1237	1.03713	1.61911	0.431179	0.341552	1.43982	0.47635	10.3101	0.629463	0.497138	0.612057	6.9215	5.31489	2.67515	28.1993	14.8317	0.736618	7.05519	1.00421	0.918933	1.55007	IgG_1	IgG
IgG_1_1250	6.99867	2.55297	10.7411	0.718816	1.43086	0.624821	0.360253	1.53921	1.68659	8.83742	0.612138	0.41577	0.496291	13.3717	3.81017	3.29417	19.4661	7.99551	0.550241	2.06469	0.992457	0.9221	1.37797	IgG_1	IgG
IgG_1_1251	2.41146	2.89874	15.3227	0.837769	1.2626	0.3969	0.477581	2.1488	0.617907	9.6949	0.48078	0.38749	0.431593	2.16005	4.80515	2.74486	52.2003	21.2274	0.735124	5.46644	0.782225	0.432628	1.41588	IgG_1	IgG
IgG_1_1252	5.31208	3.84357	7.28923	0.730477	0.872583	0.415559	0.193554	1.33745	0.378722	12.6949	0.388599	0.305012	0.264318	2.72079	5.60315	2.34412	54.737	23.7594	0.718216	3.4915	0.860666	0.442384	0.889508	IgG_1	IgG
IgG_1_1253	2.21452	1.81473	8.40276	0.773851	1.38251	0.268565	0.284224	1.52345	0.422354	10.0489	0.495266	0.202497	0.440879	4.16968	4.36738	3.08255	4.14757	2.01041	0.638912	1.44595	0.815122	0.53667	1.59711	IgG_1	IgG
IgG_1_1254	1.77741	2.39084	26.7475	1.3884	1.79745	0.600439	0.593203	2.77889	0.66218	6.21778	0.593844	0.381164	0.865541	1.90258	5.82943	2.59961	9.6541	4.44921	0.990476	10.2976	0.915806	0.771181	2.09136	IgG_1	IgG
IgG_1_1255	1.02634	2.09738	3.10318	0.91561	2.37656	0.28646	0.545769	0.758255	0.846077	9.28476	0.510668	0.576075	0.421233	1.3427	5.33579	2.64359	2.39876	1.02419	0.684787	8.48853	0.906407	0.762749	2.01831	IgG_1	IgG
IgG_1_1256	2.6571	2.08067	6.3163	0.707597	1.28413	0.374816	1.11765	1.77289	0.565452	13.3164	0.745575	0.290018	0.39395	6.13677	4.49873	3.05559	25.9814	11.4891	0.419442	9.39137	0.966122	0.699103	1.14643	IgG_1	IgG
IgG_1_1257	4.9624	3.22192	10.0925	0.699968	1.36993	0.214542	0.429256	1.26073	0.408502	15.7737	0.505719	0.503206	0.70408	8.64239	4.60856	3.04866	86.0104	38.4635	0.64346	2.88863	0.872463	0.443887	1.17044	IgG_1	IgG
IgG_1_1258	1.15775	1.35958	24.9624	1.92978	1.60941	0.598878	0.312578	3.77893	0.87642	2.72623	0.688442	0.411377	0.566615	2.24577	7.64243	2.88099	1.82542	0.383678	0.577807	19.329	0.919615	0.523972	1.74144	IgG_1	IgG
IgG_1_1259	2.30931	1.99595	16.1616	1.15482	1.61227	0.368247	0.828651	2.40213	0.654438	9.73313	76.7894	4.84925	8.51115	5.40388	12.8061	2.94122	27.852	11.1568	0.665649	10.5139	1.11842	0.739248	1.81697	IgG_1	IgG
IgG_1_1260	3.25314	2.87345	6.98141	0.60869	1.29435	0.341823	0.845186	1.7137	0.41579	13.7309	1.44466	0.39645	0.359668	8.28974	6.23054	2.78656	40.8556	17.794	0.547056	1.51123	0.855805	0.492117	0.996847	IgG_1	IgG
IgG_1_1261	3.07964	2.56834	12.2361	0.698307	1.35607	0.398156	0.402772	2.34909	0.50202	10.2765	0.606755	0.37989	0.396089	7.64052	6.43776	3.09198	51.1204	22.1763	0.616661	2.77962	0.785106	0.586667	1.98622	IgG_1	IgG
IgG_1_1262	0.646536	1.35919	15.8349	0.851888	1.39198	0.277992	0.310431	1.59928	0.389122	8.8487	0.501631	0.308827	0.411439	1.55268	5.05323	2.74149	0.67704	0.38335	0.574249	3.10988	0.742056	0.475511	1.71364	IgG_1	IgG
IgG_1_1263	4.65507	3.31863	6.05332	0.52621	1.16249	0.289348	0.3334	1.39734	0.534391	13.5734	0.544239	0.335652	0.348652	3.61323	5.22438	3.02028	80.5876	30.0673	0.482071	3.07612	0.799706	0.561806	1.07167	IgG_1	IgG
IgG_1_1264	1.57464	1.39312	18.8809	0.717764	1.51569	0.457674	0.355052	1.84961	0.559729	6.58754	0.600411	0.230103	0.46257	3.17623	5.96391	3.16787	1.8648	1.02132	0.538993	0.931405	0.971516	0.36724	1.0101	IgG_1	IgG
IgG_1_1265	4.52142	4.81877	6.73861	0.585341	0.705565	0.254768	0.317592	0.802606	0.474628	10.7734	0.236764	0.660224	0.649568	2.32117	3.26434	2.96954	117.239	49.46	0.573292	3.25366	1.21144	0.323485	1.18895	IgG_1	IgG
IgG_1_1266	1.83448	1.55128	12.4482	0.726537	1.65165	0.281349	0.293069	2.56041	0.722606	8.53627	1.26854	0.167401	0.36556	6.44148	6.17535	2.65787	5.69133	2.33959	0.720293	3.03978	0.78052	0.305187	1.01935	IgG_1	IgG
IgG_1_1267	3.42122	2.19427	14.2938	0.871988	1.47514	0.352849	0.502024	3.77291	0.756737	13.2721	0.515499	0.377342	0.425273	5.03161	6.2903	2.79919	41.4142	17.5519	0.386717	2.64163	0.859205	0.713626	1.59896	IgG_1	IgG
IgG_1_1268	0.90285	1.68585	13.1155	0.716182	1.69217	0.306675	0.369031	1.43574	0.554264	15.0775	0.421284	0.185088	0.542054	2.50751	4.86267	2.42092	0.866297	0.471096	0.530245	14.4765	1.09868	0.349214	1.22625	IgG_1	IgG
IgG_1_1269	1.87543	2.43599	22.7272	1.44184	2.05744	0.91526	0.625075	2.73171	0.554342	6.45639	0.700424	0.249473	0.557302	10.5843	6.35858	3.20313	1.68	0.665041	0.675228	3.83275	1.03997	0.282026	1.23134	IgG_1	IgG
IgG_1_1270	1.2609	1.65035	24.6589	0.957771	2.09249	0.393001	0.352125	3.05143	0.623656	10.9012	0.547566	0.292178	0.27968	2.36209	6.1003	2.43223	2.77202	1.21856	0.668596	5.80913	0.701216	0.384593	0.966164	IgG_1	IgG
IgG_1_1271	1.86057	2.38775	5.95019	0.359256	1.28779	0.180329	0.28889	1.64949	0.505201	9.49369	0.27231	0.17551	0.365655	1.5624	4.38421	2.19964	20.2556	9.07321	0.82	9.09857	0.743083	0.510095	1.2722	IgG_1	IgG
IgG_1_1272	1.86912	1.9187	19.9024	0.994315	1.39682	0.241757	0.325759	1.31216	0.604937	6.35628	0.547126	0.284959	0.39702	7.52761	4.12441	2.57804	3.30677	0.964145	0.486158	5.05471	0.870864	0.325232	1.27257	IgG_1	IgG
IgG_1_1273	2.68255	2.70647	16.4808	0.883127	1.40463	0.312791	0.302665	3.16152	0.653738	12.4317	0.447785	0.411186	0.480149	5.29517	6.3795	3.18118	26.195	10.6846	0.479834	1.92823	0.802231	0.601897	1.3655	IgG_1	IgG
IgG_1_1274	0.660683	1.77295	31.3135	1.0261	1.52143	0.440948	0.381741	2.10015	0.331202	7.54552	0.717449	0.428004	0.343607	1.69088	5.10376	2.24493	0.786258	0.250423	0.61394	13.2287	0.675989	0.465708	3.03039	IgG_1	IgG
IgG_1_1275	3.60657	2.03162	6.57337	0.479446	1.11794	0.312466	0.370217	1.37302	0.641769	11.059	0.656478	0.192781	0.264303	7.52993	4.39261	2.94409	54.7891	23.6243	0.593739	7.23088	0.696675	0.607034	0.978592	IgG_1	IgG
IgG_1_1276	0.662859	1.32281	14.9161	0.937406	1.58076	0.193559	0.263813	2.61994	0.583016	7.31789	0.630135	0.270121	0.320224	2.0351	5.09458	2.21393	0.982554	0.421325	0.791749	12.5316	0.784721	0.32124	1.74639	IgG_1	IgG
IgG_1_1277	1.19689	1.662	16.8936	0.992622	1.94062	0.297896	0.667042	1.7282	0.521721	17.6947	0.615285	0.217063	0.543155	1.70919	6.9596	2.36236	2.07628	0.834899	0.715139	14.7254	1.09092	0.825875	2.03824	IgG_1	IgG
IgG_1_1278	0.897224	1.51333	4.84977	0.52897	3.2417	0.299765	0.24366	0.952747	0.333875	5.70189	0.235231	0.393789	0.495333	2.96579	3.45925	2.13767	2.10834	0.730234	0.57621	3.92042	0.809709	0.389605	1.31214	IgG_1	IgG
IgG_1_1279	3.71738	4.77527	11.8439	0.763902	1.30248	0.281014	0.263489	1.95524	0.49659	6.37751	0.504159	0.331063	0.297961	3.39951	4.97443	3.13222	59.702	23.7804	0.768029	2.49977	1.02641	0.408276	1.77226	IgG_1	IgG
IgG_1_1280	1.35154	1.68609	11.9833	0.771885	1.5918	0.327475	0.358139	1.56863	0.398475	7.67465	0.430123	0.204914	0.35353	2.00473	4.89416	2.01515	8.36864	3.63303	0.583858	3.84016	0.62851	0.357106	1.91075	IgG_1	IgG
IgG_1_1281	2.91457	2.63574	9.52842	0.435322	0.98718	0.419941	0.298435	1.38879	0.411182	10.5569	0.363651	0.315774	0.273101	3.6692	4.83685	2.66945	37.9773	14.9249	0.580829	4.9427	1.12311	0.443717	0.796166	IgG_1	IgG
IgG_1_1282	1.76504	1.43231	11.5895	0.701471	1.32025	0.335174	0.404817	1.54084	0.571487	10.784	0.66541	0.592072	0.513576	3.73574	5.27284	2.71295	7.96047	3.05744	0.612338	16.6136	0.880999	0.358889	1.34288	IgG_1	IgG
IgG_1_1283	1.14758	1.55636	17.0291	0.850774	1.80956	0.45249	0.332144	2.24021	0.511068	10.776	1.95591	0.406388	0.373471	2.38798	4.97279	2.20434	1.95645	0.963203	0.866781	8.04896	0.995755	0.412247	1.71898	IgG_1	IgG
IgG_1_1284	1.98982	2.25954	10.9622	0.753383	1.61609	0.317723	0.474551	2.18174	0.521895	10.535	0.912698	0.27701	0.390442	2.10059	5.10944	2.2939	20.5946	9.86545	0.84642	14.0985	0.867266	0.569017	1.40338	IgG_1	IgG
IgG_1_1285	2.98734	2.98307	9.60304	0.667064	1.34043	0.353503	0.480038	1.9108	0.463251	7.8418	0.760663	0.231002	0.381453	10.0062	5.5978	3.1158	55.1739	23.8893	0.639913	4.98995	1.10638	0.686995	1.36305	IgG_1	IgG
IgG_1_1286	1.55015	1.80111	18.5243	1.19777	1.69993	0.539404	0.628541	3.0225	0.565111	8.20968	0.638929	0.20529	0.466448	3.72722	6.08023	2.34984	12.2546	5.73058	0.81702	19.0352	0.857453	0.533989	1.884	IgG_1	IgG
IgG_1_1287	1.98894	1.3787	10.874	0.796499	1.31512	0.443174	0.353531	2.10474	0.400419	12.7231	0.44911	0.254947	0.537604	19.7863	5.77528	3.24542	1.68603	0.868302	0.646472	2.21978	0.814268	0.415924	1.53966	IgG_1	IgG
IgG_1_1288	1.34013	2.30238	5.76329	7.9563	2.56057	0.42729	0.487811	2.36348	1.22564	2.61615	0.51387	0.498651	0.544132	3.35544	8.13121	3.82065	1.945	0.773013	0.970728	2.11412	0.883989	0.769712	1.49902	IgG_1	IgG
IgG_1_1289	2.95564	3.30024	2.83985	15.1864	1.81364	0.544402	0.437923	1.44641	0.441301	2.77522	0.540546	0.318086	0.429786	2.65631	6.29468	4.50294	66.0377	27.9636	0.543747	3.61783	1.37774	0.840314	1.28972	IgG_1	IgG
IgG_1_1290	1.99124	1.85104	15.3464	0.594248	1.42342	0.373976	0.31849	1.49674	0.427007	6.77224	0.523499	0.287974	0.31884	6.32881	4.03284	2.54253	17.8385	7.2008	0.570845	1.27491	0.689437	0.980953	1.1996	IgG_1	IgG
IgG_1_1291	4.6445	3.37783	14.6668	0.9246	1.52066	0.345168	0.369333	1.85133	0.659294	9.10439	0.467033	0.293638	0.521668	7.59301	4.79533	3.55266	74.182	28.652	0.688343	1.30436	0.964037	0.782685	1.16683	IgG_1	IgG
IgG_1_1292	1.0724	1.63574	14.0024	0.755637	1.5588	0.485492	0.408252	1.67998	0.40576	4.32906	0.447578	0.191603	0.263114	1.68193	4.85459	1.91921	1.71177	0.686277	0.708254	6.2373	1.03622	0.396426	1.21625	IgG_1	IgG
IgG_1_1293	2.64993	3.28105	7.99882	0.609917	1.00025	0.273541	0.328	1.3658	0.25327	4.53288	0.449973	0.324892	0.334357	4.9073	4.19407	3.0257	104.593	36.1289	0.597852	5.51943	0.687722	0.265326	1.23052	IgG_1	IgG
IgG_1_1294	0.660401	1.36747	10.2652	0.850814	1.38034	0.429102	0.331633	1.37828	0.279728	2.2436	0.419697	0.213021	0.398971	1.0919	4.33546	1.55354	1.92461	0.766792	0.563045	42.6946	0.670113	0.472437	1.21143	IgG_1	IgG
IgG_1_1295	1.06272	1.50248	11.6587	0.649477	1.67646	0.238111	0.616602	3.12651	0.525511	9.91154	0.489784	0.308978	0.278649	3.4861	5.36098	2.59807	1.46965	0.597404	0.426259	4.66821	0.93177	0.298057	1.05493	IgG_1	IgG
IgG_1_1296	3.41275	2.27898	13.151	1.56613	1.43228	0.275716	0.260207	1.86812	0.390902	9.14337	0.436624	0.24874	0.689691	9.12613	4.87694	3.11149	44.6332	20.4658	0.824086	2.85305	1.00828	0.690247	1.37128	IgG_1	IgG
IgG_1_1297	0.861477	1.62424	13.698	1.15504	1.94081	0.348842	0.487205	2.28174	0.707158	11.0389	0.608302	0.376816	0.55743	1.41399	6.90256	2.50342	0.685329	0.418843	0.972835	14.1383	0.995233	0.554981	2.34281	IgG_1	IgG
IgG_1_1298	3.57903	3.11246	10.1886	0.827097	1.66942	0.310712	0.417235	2.92018	0.693902	13.0502	0.652779	0.401961	0.434451	6.82652	7.45976	3.84744	51.5678	21.5784	0.60282	2.00157	1.2646	0.934137	1.57836	IgG_1	IgG
IgG_1_1299	0.9557	1.75534	12.2169	0.741836	1.71024	0.282403	1.38091	3.41273	0.538694	9.57495	0.704893	0.196314	0.37397	3.78174	5.09741	2.79799	2.99461	1.27221	0.889104	1.99081	0.945729	0.502637	1.71495	IgG_1	IgG
IgG_1_1300	1.81034	2.16745	22.3429	1.11513	1.56923	0.396017	1.16808	2.88596	0.710364	7.34389	1.07819	0.270106	0.386779	4.69074	6.30591	2.59167	20.2718	9.3547	0.661511	3.75905	0.879262	0.613831	1.38805	IgG_1	IgG
IgG_1_1301	1.25217	1.88562	20.0153	1.07997	1.53908	0.405062	0.465124	2.29839	0.506283	9.20166	0.621663	0.344343	0.239571	5.97794	4.60821	2.73175	1.60836	0.679766	0.446314	4.05731	0.817194	0.647051	1.38188	IgG_1	IgG
IgG_1_1302	1.54257	1.49648	10.9796	0.635325	1.29586	0.377145	0.28219	2.64176	0.449242	10.3326	0.459727	0.213515	0.325938	8.88599	6.07155	3.02551	2.37203	1.00991	0.717986	1.0147	0.913054	0.38442	1.51395	IgG_1	IgG
IgG_1_1303	2.44061	2.43123	8.37602	0.65339	1.2798	0.381009	0.411225	1.50773	0.385194	9.63334	0.52273	0.414822	0.800456	3.32577	4.39898	2.68672	49.3093	18.3652	0.554705	5.86862	0.748783	0.539828	0.950404	IgG_1	IgG
IgG_1_1304	1.14814	1.41653	12.4216	0.620122	1.44196	0.250847	0.41651	3.14729	0.427481	12.2281	0.342914	0.185649	0.755073	1.80572	6.91985	2.68331	1.39512	0.76211	0.457088	1.71313	1.02647	0.38694	1.52962	IgG_1	IgG
IgG_1_1305	0.932382	1.77678	17.9049	0.895511	1.59777	0.589243	0.320188	1.54179	0.285471	5.70725	0.347794	0.097561	0.300774	2.12112	5.07713	1.92769	4.65155	1.98114	0.792455	4.31609	0.858151	0.360725	1.09805	IgG_1	IgG
IgG_1_1306	2.57691	2.77161	11.7039	0.793302	1.30123	0.300511	0.342702	1.8321	0.540794	9.6659	0.601629	0.321089	0.46083	2.81658	4.94714	2.76001	28.9715	11.7717	0.675121	3.59267	0.975344	0.718811	1.85757	IgG_1	IgG
IgG_1_1307	4.44566	3.26977	5.5563	0.63344	0.78735	0.183744	0.239021	1.11247	0.591879	11.3935	0.342576	0.268971	0.358792	7.01157	4.07346	3.63053	115.79	48.9218	0.725052	4.83672	0.666826	0.297879	0.835719	IgG_1	IgG
IgG_1_1308	1.98764	1.86966	17.7418	0.704852	1.30542	0.321954	0.640281	2.65356	0.569157	15.9577	0.49525	0.29803	0.43095	2.95652	5.07008	2.26823	11.7682	5.15446	0.615907	1.37454	0.778639	0.509508	1.14736	IgG_1	IgG
IgG_1_1309	2.21061	2.49673	6.50709	0.93818	1.42065	0.463508	9.52064	2.33277	0.478552	6.12333	0.942859	0.399627	0.702503	2.88704	4.8887	2.63574	28.4972	12.2213	0.813763	21.0116	1.06068	0.584732	1.37088	IgG_1	IgG
IgG_1_1310	2.80949	2.62712	9.62387	1.1034	1.79998	0.59753	0.515565	2.43064	0.422062	11.4212	0.476671	0.252989	0.637114	11.4428	6.2353	3.3107	12.7908	5.14016	0.548717	7.5908	1.07406	0.351085	0.973635	IgG_1	IgG
IgG_1_1311	1.0981	1.82338	10.5386	0.914735	1.99754	0.416398	0.645041	2.43959	0.84755	9.08372	0.46049	0.408636	0.392728	8.77754	5.58847	2.64447	4.4174	1.96967	0.682361	2.81071	0.751034	0.357958	1.77072	IgG_1	IgG
IgG_1_1312	2.01468	1.88184	17.3761	0.896578	1.99093	0.462866	0.349014	3.81372	0.59689	8.58189	0.621656	0.297677	0.48341	2.40484	6.01668	2.42531	14.6661	6.57887	0.792129	4.02571	1.14459	0.559098	1.34291	IgG_1	IgG
IgG_1_1313	3.10082	2.83251	13.8283	0.91413	1.49399	0.403952	0.450047	2.40445	0.631289	8.46156	0.506269	0.342709	0.421224	6.63716	6.25097	3.01694	35.374	16.3105	0.827595	1.56233	1.08207	0.983049	2.00636	IgG_1	IgG
IgG_1_1314	2.39688	1.97997	16.2668	1.07737	1.26789	0.313111	0.610354	2.4969	0.452861	9.72546	0.585454	0.432294	0.563039	9.57716	6.67235	3.82246	15.6549	5.59034	0.499174	3.93931	1.26776	0.712207	1.2355	IgG_1	IgG
IgG_1_1315	2.61928	2.11823	26.1668	1.04754	1.67815	0.503621	0.246417	1.98007	0.875046	9.39618	0.504024	0.237515	0.381101	3.59251	3.53407	2.82937	28.2486	10.8258	0.629209	1.41818	0.762934	0.761858	0.920804	IgG_1	IgG
IgG_1_1316	2.37746	1.83599	9.70941	0.492087	1.45051	0.353409	0.194687	1.23243	0.260956	6.37287	0.438351	0.285007	0.460935	1.35653	3.65471	1.98098	36.3528	15.4744	0.676308	10.2526	0.765072	0.371436	1.10701	IgG_1	IgG
IgG_1_1317	3.69439	3.14601	12.659	0.760731	1.28663	0.355706	0.310302	1.55453	0.552878	9.10146	0.534536	0.35907	0.399472	6.42382	4.72186	3.10146	66.1549	25.6594	0.661176	7.59184	0.786932	0.714877	1.17516	IgG_1	IgG
IgG_1_1318	1.3826	1.51958	5.61724	0.548188	1.36788	0.294075	0.388711	1.0031	0.316322	6.87449	0.701897	0.360162	0.498683	7.48184	3.29554	2.0277	11.7358	4.78142	0.450536	3.56269	0.643655	0.217966	1.03847	IgG_1	IgG
IgG_1_1319	1.44289	1.87391	19.8309	1.08151	1.79169	0.339763	0.381554	3.93476	0.407359	11.0734	0.535452	0.224706	0.471063	3.54296	7.13299	3.05016	1.30289	0.623131	0.661007	2.33708	0.839232	0.517321	1.58674	IgG_1	IgG
IgG_1_1320	1.61989	2.19102	6.18489	0.524111	1.26756	0.482033	0.172708	0.740677	0.27366	1.8932	0.412654	0.302902	0.361027	3.3164	2.64841	2.15614	46.8933	19.6798	0.948297	2.02977	0.651692	0.43894	1.0068	IgG_1	IgG
IgG_1_1321	2.38368	2.58171	17.737	0.921837	1.67789	0.46527	0.220627	2.19277	0.526564	9.96977	0.434029	0.413179	0.344086	2.12449	5.91835	2.79788	34.289	14.6275	0.886554	3.38929	1.11589	0.368413	1.06826	IgG_1	IgG
IgG_1_1322	4.17215	3.82032	9.05895	0.536655	1.16522	0.293356	0.250837	0.899221	0.512537	7.78919	0.416204	0.275952	0.42377	4.82313	4.43385	2.84504	106.534	38.6126	0.706331	3.37409	0.781485	0.526891	1.1459	IgG_1	IgG
IgG_1_1323	2.88119	2.08823	19.2113	1.04241	1.70904	0.243253	0.324824	2.90731	0.543436	18.3032	0.579509	0.377403	0.504884	2.7095	6.64433	2.98146	26.227	11.3216	0.721029	0.969094	0.826989	0.571782	1.80121	IgG_1	IgG
IgG_1_1324	0.965291	1.38599	11.9005	0.563977	1.61726	0.377	0.322151	2.86905	0.575091	3.713	0.488092	0.362362	0.468571	1.80921	5.52564	2.30039	6.10199	2.90531	0.655668	8.72467	0.779727	0.306952	1.49739	IgG_1	IgG
IgG_1_1325	1.7068	1.94562	20.5554	0.760745	1.32838	0.289013	0.547499	3.74993	0.4106	12.1716	0.480824	0.407088	0.322562	3.757	6.2872	3.35673	48.2677	21.7207	0.648082	8.78436	0.889651	0.424743	1.27307	IgG_1	IgG
IgG_1_1326	1.49387	2.0952	11.4644	0.89137	1.64324	0.321956	0.385685	1.73867	0.49004	4.73632	0.440484	0.344202	0.405431	2.52645	5.01594	2.4977	25.0839	10.0832	0.630167	15.2989	1.00227	0.446394	1.49235	IgG_1	IgG
IgG_1_1327	3.04815	2.01077	6.63114	0.607342	1.40691	0.236439	0.364296	1.63287	0.469605	8.51053	0.541707	0.338137	0.339259	9.61137	4.78724	2.93315	35.0158	13.2049	0.469213	3.27605	0.685839	0.476764	0.996146	IgG_1	IgG
IgG_1_1328	2.75436	2.86993	13.4171	0.957537	1.43228	0.376513	0.443152	1.97579	0.606976	11.4545	0.44804	0.381226	0.458563	5.83819	4.93327	2.75052	49.0984	22.7968	0.627469	2.95123	1.06378	0.682383	1.66433	IgG_1	IgG
IgG_1_1329	1.38343	1.45225	18.9437	0.920984	1.52211	0.476706	0.385131	1.79992	1.20983	11.663	0.545484	0.195965	0.520562	3.67319	5.72482	2.85199	2.42271	0.825581	0.466949	4.57939	0.676913	0.380733	1.91165	IgG_1	IgG
IgG_1_1330	0.767056	1.55304	9.89483	0.591601	1.59082	0.348511	0.301968	2.538	0.540336	14.9351	0.416031	0.284453	0.238482	1.29314	5.32583	2.25364	2.65423	1.18904	0.471014	1.32301	0.79749	0.464538	1.25509	IgG_1	IgG
IgG_1_1331	1.98486	2.72308	28.5357	1.54654	1.7607	0.446165	0.387204	3.25876	0.460055	11.0369	0.548305	0.496968	0.417205	3.60966	8.42114	4.18292	18.1493	7.84897	0.696169	2.23553	0.685785	0.451103	1.37964	IgG_1	IgG
IgG_1_1332	2.68077	2.69848	8.2641	0.673067	1.52497	0.250172	0.366417	3.2141	0.36968	5.90848	0.567802	0.251375	0.275337	3.05783	5.12713	2.85321	55.1342	26.2973	0.62371	6.80974	0.950062	0.366488	1.44539	IgG_1	IgG
IgG_1_1333	3.35404	3.27749	16.4697	0.932295	1.33426	0.364504	0.523382	2.04107	0.706187	13.8921	0.579247	0.219968	0.419846	7.53883	5.32591	3.04515	61.2695	26.2449	0.605528	2.74881	1.05496	0.480153	1.1882	IgG_1	IgG
IgG_1_1334	2.96641	2.39696	9.23418	0.668629	1.46536	0.372788	0.333467	1.60032	0.430232	10.277	0.500818	0.323381	0.403549	4.28791	5.2049	2.52399	57.3512	25.6665	0.529251	5.30453	0.942218	0.576354	1.35339	IgG_1	IgG
IgG_1_1335	2.20201	1.62993	11.1853	0.820616	1.25703	0.433371	0.282037	2.31012	0.597091	8.38438	0.418242	0.17931	0.369964	5.35117	4.75504	2.83346	7.17278	3.09744	0.522242	8.18332	0.729714	0.295188	1.45568	IgG_1	IgG
IgG_1_1336	1.83688	1.84399	15.7565	2.64258	1.40623	0.280591	0.346372	2.40836	0.493315	5.36377	0.518076	0.267818	0.403793	4.91549	4.99344	2.38579	32.7309	15.5068	0.743791	4.01723	0.826899	0.73042	1.35899	IgG_1	IgG
IgG_1_1337	3.00672	2.39255	16.3668	0.809505	1.15954	0.38495	0.279655	1.77332	0.511392	8.81164	0.506386	0.335441	0.519548	3.60565	4.65042	2.66334	49.2822	20.4946	0.637043	7.61232	0.984146	0.627934	1.23461	IgG_1	IgG
IgG_1_1338	3.05186	2.44405	17.5046	1.00924	1.71065	0.288326	0.318808	3.49899	0.590916	14.1694	0.458547	0.226934	0.463767	5.51394	5.97954	3.02342	56.6962	27.4732	0.934884	3.9526	1.04021	0.69532	2.97876	IgG_1	IgG
IgG_1_1339	1.12993	1.43183	8.68092	0.876093	1.94484	0.370038	0.196246	1.65339	0.595832	8.05833	0.28368	0.409424	0.471143	2.17571	3.05187	2.01111	1.95821	1.72852	1.23804	27.9396	0.857524	0.556151	2.30183	IgG_1	IgG
IgG_1_1340	4.16934	3.24321	2.44296	0.456358	0.792936	0.142857	0.187539	0.798457	0.79838	16.7738	0.30189	0.229401	0.443706	7.31803	4.64647	3.82794	68.8681	26.1585	0.466273	1.87374	0.746786	0.273543	2.14424	IgG_1	IgG
IgG_1_1341	2.80278	2.41453	15.3636	0.942929	1.62029	0.352393	0.270608	3.88792	0.436802	13.0424	0.460727	0.307554	0.361222	4.06671	5.71428	2.96354	26.5007	11.8613	0.598183	2.97391	0.959985	0.548093	1.2672	IgG_1	IgG
IgG_1_1342	3.67757	4.17337	9.62517	0.807787	1.70833	0.289449	0.441192	2.51383	0.602705	8.41945	0.661618	0.384994	0.623565	4.71197	6.1068	2.92319	69.631	27.342	0.713959	4.04904	0.987173	0.652077	1.44097	IgG_1	IgG
IgG_1_1343	1.78724	2.66311	3.33762	0.56637	1.10032	0.341716	0.225759	1.48376	0.296454	7.78438	0.434694	0.347059	0.291646	1.63321	3.8819	2.48741	38.687	15.7583	0.742474	12.258	0.773696	0.497508	1.46468	IgG_1	IgG
IgG_1_1344	3.07177	3.19399	17.6012	0.970347	1.50884	0.294972	0.408955	1.85418	0.361195	7.10007	0.482805	0.333008	0.39497	4.97369	4.65828	2.22671	43.3468	17.4284	0.8116	1.90396	0.684451	0.566621	1.90944	IgG_1	IgG
IgG_1_1345	0.719017	1.7927	10.9596	0.753441	1.74674	0.31712	0.281267	0.87962	0.782917	3.59839	0.404776	0.149613	0.324655	0.97625	3.83255	2.2871	5.02083	1.41502	0.635313	34.7975	0.674708	0.489301	0.786899	IgG_1	IgG
IgG_1_1346	1.22985	1.49397	10.588	0.686895	1.36937	0.534814	0.34885	1.66182	0.49148	7.81898	0.582819	0.341841	0.357024	6.87939	4.85771	2.24958	3.78946	1.64637	0.623685	6.42629	0.768944	0.525703	1.05414	IgG_1	IgG
IgG_1_1347	3.59086	2.44356	8.5403	0.527363	0.957861	0.192739	0.332833	1.3696	0.411922	13.4069	0.560121	0.330018	0.363074	4.85215	4.40355	2.93712	65.3211	27.2448	0.527045	2.30277	0.931254	0.610345	1.03732	IgG_1	IgG
IgG_1_1348	1.21954	1.52001	18.77	0.906386	1.9303	0.285554	0.483305	5.12703	0.545126	7.4426	0.578596	0.295871	0.59192	1.40335	6.47439	2.35456	5.91066	2.43754	0.663862	3.0847	0.996866	0.499159	1.04301	IgG_1	IgG
IgG_1_1349	3.04613	2.55357	6.74473	0.591604	1.06043	0.117647	0.325437	0.437654	0.26901	3.84275	0.503892	0.356442	0.60428	4.10004	2.65256	2.30995	92.827	33.8834	0.735249	3.53007	1.16399	0.464326	0.902137	IgG_1	IgG
IgG_1_1350	4.11107	3.86782	9.23602	0.826151	1.23537	0.234124	0.28624	1.47038	0.449934	9.50017	0.697703	0.351149	0.416479	8.52637	4.33951	4.11164	82.3529	31.4822	0.644257	3.86311	0.954952	0.51756	1.16967	IgG_1	IgG
IgG_1_1351	1.32895	3.34951	1.19599	4.97009	3.76648	0.694406	0.57959	2.4312	0.921797	0.98047	1.07898	0.642127	1.03773	2.3604	12.4885	5.5001	2.3709	0.718217	1.15212	0.887728	1.40114	0.646073	2.18767	IgG_1	IgG
IgG_1_1352	1.82217	2.34827	1.87149	7.058	2.42599	0.463521	0.363072	2.43705	0.622034	2.62949	0.64419	1.1054	1.61185	1.8767	7.38298	3.76647	18.8371	7.84508	1.21081	1.42816	1.23793	0.832624	1.62509	IgG_1	IgG
IgG_1_1353	2.85377	2.80603	8.29391	0.552601	1.30874	0.291259	0.301763	1.5349	0.526496	10.6865	0.43665	0.235486	0.256389	3.13906	4.62841	2.80199	61.2978	25.6551	0.972453	3.16419	0.765035	0.468329	1.39123	IgG_1	IgG
IgG_1_1354	0.961336	1.37127	10.4882	0.686008	1.56112	0.270328	0.391675	1.32983	0.732488	12.0831	0.57906	0.124458	0.569451	1.39444	4.62072	2.4306	2.15973	1.15464	0.787048	16.0451	0.825406	0.431408	1.68448	IgG_1	IgG
IgG_1_1355	3.54448	2.77693	14.7638	0.846093	1.52973	0.540033	0.463211	4.49953	0.710028	11.744	0.575087	0.301791	0.332845	2.51202	7.5505	3.19981	51.1789	23.3473	0.698655	2.99365	0.763359	0.479339	1.77436	IgG_1	IgG
IgG_1_1356	3.51005	3.64288	11.8374	0.949131	2.06081	0.434846	0.428508	1.83298	0.657583	10.8776	0.647137	0.514499	0.705971	6.79325	6.53365	3.18158	55.7223	23.5213	0.717735	3.26993	1.06783	0.553405	1.27088	IgG_1	IgG
IgG_1_1357	3.39054	4.16219	16.7973	0.682863	1.49975	0.412794	0.308813	2.98247	0.648793	10.6285	0.820357	0.449107	0.377766	4.14022	5.90036	3.26976	68.7398	25.1334	0.673035	2.73362	1.07604	0.84536	1.46993	IgG_1	IgG
IgG_1_1358	1.85129	2.19145	24.4631	1.07061	1.55335	0.391889	0.316781	3.06466	0.502151	12.708	0.463431	0.348184	0.432526	2.02327	6.23042	2.575	24.6029	11.0553	0.477045	2.52152	0.923021	0.343922	1.46097	IgG_1	IgG
IgG_1_1359	2.00214	1.72765	8.16771	0.936071	1.4098	0.190744	0.462136	1.02923	0.269538	6.53104	0.525037	0.531269	0.599712	6.92193	3.80082	3.18413	9.37345	4.01567	0.617933	14.0918	1.09296	0.438895	1.11499	IgG_1	IgG
IgG_1_1360	2.03693	2.18607	6.51186	0.681298	1.09715	0.259636	0.273469	1.63098	0.569499	9.42593	0.94443	0.458702	0.621661	9.72955	4.76871	2.95304	19.651	7.15791	0.491038	4.34663	0.958276	0.559116	1.01903	IgG_1	IgG
IgG_1_1361	3.86459	4.39198	14.982	0.732738	1.46834	0.280983	0.386012	2.15296	0.39828	10.9802	0.830878	0.37046	0.445349	7.22689	4.64192	3.17786	50.9427	21.4111	0.451177	6.04826	0.791282	0.664268	0.94911	IgG_1	IgG
IgG_1_1362	2.00167	1.87419	26.1662	1.11036	1.44414	0.243431	0.57825	2.22575	0.401525	12.0719	0.506052	0.396284	0.532688	1.80751	4.90082	3.02623	47.019	18.6575	0.744626	3.48469	0.752861	0.400172	1.38196	IgG_1	IgG
IgG_1_1363	1.96605	1.91404	13.4426	0.786982	1.40954	0.339509	0.618339	1.92607	0.562686	10.2607	0.591348	0.252206	0.41783	2.62595	5.06225	2.59854	20.4314	9.79594	0.613881	6.66292	0.863936	0.537722	1.30026	IgG_1	IgG
IgG_1_1364	6.43969	4.84426	8.91851	0.662128	1.00827	0.209457	0.437577	0.720401	0.417178	9.32543	0.461803	0.361994	0.401442	6.6221	3.20852	3.60842	158.133	65.767	0.669956	4.29859	0.566617	0.474584	1.05111	IgG_1	IgG
IgG_1_1365	1.02556	1.21784	13.7418	0.844456	1.70108	0.315731	0.367522	3.76786	0.563882	12.8197	0.502091	0.174016	0.254543	3.45284	5.21777	2.52938	1.56261	0.648178	0.552926	10.1108	0.877558	0.345381	1.2875	IgG_1	IgG
IgG_1_1366	1.40614	1.82564	7.08209	0.729149	1.34617	0.250102	0.281026	0.767073	0.58816	7.49981	0.591522	0.39107	0.34178	5.34371	3.97433	2.62623	9.10223	3.98544	0.653772	6.34575	0.766451	0.428118	1.17346	IgG_1	IgG
IgG_1_1367	1.17165	1.11697	20.8509	0.738239	1.87624	0.293061	0.0967742	2.64969	0.609771	7.8144	0.353731	0.22394	0.688042	1.23986	6.33833	2.38083	1.10599	0.42376	1.31297	20.3494	1.05851	0.142865	1.41439	IgG_1	IgG
IgG_1_1368	2.34707	1.92723	5.62826	0.622596	1.38922	0.256079	0.333137	1.222	0.676129	19.2126	0.388317	0.262513	0.372966	1.85202	4.60576	2.73771	32.3932	17.3859	0.647461	3.85556	0.820011	0.412631	1.91893	IgG_1	IgG
IgG_1_1369	1.47496	1.81028	19.7176	0.882062	1.6202	0.288806	0.257972	4.24921	0.688816	10.2808	0.48486	0.341988	0.443343	1.44735	6.00222	2.88715	15.9385	6.14793	0.577944	4.32928	0.722876	0.464759	1.50393	IgG_1	IgG
IgG_1_1370	1.01174	1.52862	18.5751	0.71436	2.07162	0.392864	0.406296	2.72075	0.531388	7.1973	0.351486	0.487529	0.564307	1.88405	6.15874	2.18185	2.21057	1.1006	0.78695	7.83104	0.909502	0.493167	1.64365	IgG_1	IgG
IgG_1_1371	3.8974	3.31938	4.45768	0.662189	1.14034	0.292127	0.268328	1.18058	0.810321	13.0667	0.703563	1.04282	1.80807	4.79073	6.39354	3.29906	75.0568	28.3195	0.699157	2.5606	1.03869	0.675417	1.23121	IgG_1	IgG
IgG_1_1372	0.984494	1.58656	15.6405	0.964403	1.81035	0.278595	0.215469	2.32952	0.398391	6.89295	0.597829	0.358562	0.307276	5.41031	4.36408	2.93488	1.24047	0.677217	0.666894	13.4433	0.964125	0.606913	1.14385	IgG_1	IgG
IgG_1_1373	1.3508	1.68877	13.5691	0.751349	1.59901	0.325189	0.254078	1.71858	0.512683	9.26412	0.479984	0.307371	0.467344	2.84353	7.93384	2.30999	9.81651	4.47275	0.592023	21.5457	1.09534	0.782042	1.37399	IgG_1	IgG
IgG_1_1374	2.23734	2.365	13.7987	0.691095	1.56139	0.395496	0.495761	2.45611	0.459699	9.82631	0.661695	0.307384	0.32495	1.62307	5.32078	2.75751	25.2459	11.8433	0.585597	1.35657	0.906593	0.335718	1.05523	IgG_1	IgG
IgG_1_1375	2.24274	1.57793	12.1516	0.605441	1.42859	0.378363	0.41134	1.78166	0.583098	14.5899	0.412316	0.256873	0.16929	3.00397	5.02732	2.37682	2.18655	1.00266	0.805507	1.24969	0.674887	0.332492	1.14054	IgG_1	IgG
IgG_1_1376	2.43579	2.75931	9.37672	0.760583	1.25151	0.538996	0.366616	2.08792	0.474864	8.76139	0.447929	0.3055	0.349783	3.20751	4.41258	2.6009	45.9957	19.1293	0.571954	6.86788	0.829191	0.640988	1.33085	IgG_1	IgG
IgG_1_1377	1.29012	1.76244	22.7907	1.11285	1.79004	0.489158	0.413616	2.67174	0.444549	5.93056	0.782659	0.572477	0.744712	2.1176	5.07963	2.80116	9.70823	4.03996	0.647396	13.6418	0.99144	0.793468	3.29806	IgG_1	IgG
IgG_1_1378	1.198	1.66816	4.07878	0.505634	1.62966	0.226946	0.34217	1.4951	0.364257	4.75735	0.30489	0.237432	0.351394	2.19492	4.52905	1.97092	1.8709	0.777159	0.686671	8.14675	0.803206	0.368115	1.15092	IgG_1	IgG
IgG_1_1379	1.02638	1.61833	18.93	1.20205	1.5785	0.409111	0.789719	3.18675	0.558666	7.77016	0.52446	0.193434	0.308829	2.68502	6.43149	2.59668	3.07265	1.27517	0.672497	13.5527	0.983326	0.405002	1.22436	IgG_1	IgG
IgG_1_1380	0.68293	1.43212	15.9114	1.26685	1.61001	0.367286	0.416076	1.71476	0.45324	4.20438	0.669848	0.428403	0.815997	1.95717	4.76415	1.42624	2.29455	1.17367	1.07895	9.94609	0.949232	0.441352	1.32796	IgG_1	IgG
IgG_1_1381	1.06359	1.81591	10.1117	1.02759	2.06434	0.428966	0.509462	2.19579	0.44277	6.87868	0.685597	0.447753	0.799363	2.94559	4.9298	2.1837	3.76674	1.5101	0.819364	5.37191	1.11375	0.702232	2.18564	IgG_1	IgG
IgG_1_1382	1.06897	1.6912	26.3256	1.20572	1.84281	0.444626	0.429496	3.6611	0.510019	12.0968	0.560613	0.278157	0.369594	1.78715	6.10817	2.28682	1.47612	0.89141	0.900921	14.1607	0.933859	0.457254	2.17273	IgG_1	IgG
IgG_1_1383	2.20714	2.20691	12.5859	0.740832	1.56624	0.360096	0.326969	1.52228	0.37268	5.62055	0.462882	0.316862	0.355294	3.21949	4.49759	2.34298	25.7954	9.81972	0.554956	6.51732	0.639313	0.658998	1.13144	IgG_1	IgG
IgG_1_1384	0.979394	0.946198	32.159	1.45206	1.3105	0.297334	0.254132	2.48864	0.548006	7.13092	0.730833	0.284062	0.529086	1.74633	5.89396	2.50511	1.39052	0.624242	0.364546	2.00631	0.738484	0.439505	1.19781	IgG_1	IgG
IgG_1_1385	3.74861	2.13288	6.10102	0.592586	1.34439	0.391805	0.323608	1.59956	0.578558	21.9286	0.529861	0.33811	0.642391	8.35281	4.02494	3.67223	24.6579	8.80186	0.425673	1.48522	0.816984	0.257581	1.05297	IgG_1	IgG
IgG_1_1386	5.36698	5.20511	5.74858	0.632537	1.13629	0.315303	0.319854	0.415016	0.388748	11.9007	0.497795	0.465029	0.380009	9.38849	4.18824	4.51549	126.767	50.164	0.754044	2.80395	0.733142	0.459701	0.996721	IgG_1	IgG
IgG_1_1387	3.6267	3.11701	6.40489	0.843638	1.30551	0.380816	0.537994	2.36034	0.355419	13.8273	0.659008	0.279142	0.40587	7.23462	5.95442	3.07228	74.7167	30.9259	0.546713	3.11656	0.979872	0.399739	1.47378	IgG_1	IgG
IgG_1_1388	0.900485	1.538	12.3636	0.845925	1.32198	0.181489	0.267884	3.02851	0.443413	8.66922	0.366303	0.327374	0.3583	1.36978	4.00856	2.3018	12.2391	5.2228	0.72734	5.58361	0.764467	0.499167	1.44616	IgG_1	IgG
IgG_1_1389	3.79598	3.05874	3.40703	0.52374	1.08934	0.292853	0.283378	0.847328	0.475978	14.0431	0.539524	0.358778	0.343366	17.2318	4.30996	3.08827	63.7291	23.3174	0.589877	2.85332	0.91532	0.661248	1.14041	IgG_1	IgG
IgG_1_1390	2.47613	2.26583	10.9463	0.832275	1.56272	0.318134	0.437598	1.36417	0.466916	12.9594	0.521423	0.350093	0.349518	5.89317	5.29145	2.92949	42.1802	19.9043	0.505638	2.88701	0.863578	0.631595	2.20952	IgG_1	IgG
IgG_1_1391	1.86506	1.36771	20.9467	1.24626	2.16479	0.367593	0.359404	1.28372	0.87407	12.1999	0.760121	0.075364	0.314673	10.9424	6.40239	3.51497	1.44205	0.664789	0.420294	5.14723	0.646503	0.608827	1.30175	IgG_1	IgG
IgG_1_1392	1.78134	1.92217	9.52754	0.819675	1.58449	0.356951	0.280268	1.71033	0.506147	7.27479	0.311253	0.278489	0.424022	3.27929	4.03562	2.3413	28.316	12.0304	0.53424	8.84625	0.653892	0.615155	1.00535	IgG_1	IgG
IgG_1_1393	2.969	2.27885	9.22465	0.587841	1.39709	0.37653	0.408356	1.71292	0.459309	9.92993	0.460254	0.356097	0.323652	8.43903	4.47866	2.93099	43.3697	16.0936	0.480752	3.37637	0.784566	0.326961	1.41874	IgG_1	IgG
IgG_1_1394	2.10233	2.49509	10.5997	0.801695	1.72355	0.339255	0.938527	1.48474	0.589693	13.1483	1.05682	0.500886	0.785927	7.95615	5.02519	2.99952	19.1124	8.57854	0.685729	1.88301	1.19413	0.532045	1.43805	IgG_1	IgG
IgG_1_1395	5.95304	3.8832	12.8452	0.797879	1.08355	0.345931	0.371893	2.05824	0.412081	9.21686	0.624572	0.358963	0.462548	4.89478	4.44699	3.28921	112.201	48.5715	0.617619	3.09886	0.942742	0.982147	1.28392	IgG_1	IgG
IgG_1_1396	3.68614	3.18975	13.8643	0.89801	1.54998	0.500462	0.278151	2.09156	0.78798	12.652	0.545505	0.309377	0.280009	1.95277	4.82833	2.12715	37.5614	16.3912	0.825487	3.89131	0.80734	1.30578	1.39377	IgG_1	IgG
IgG_1_1397	1.75068	1.88928	9.8196	0.786938	1.83977	0.688361	0.371285	2.45213	0.844585	10.0454	0.679158	0.473261	0.653025	7.03316	7.57338	3.55632	13.8437	5.20772	0.810892	5.74927	1.09083	0.569146	1.31937	IgG_1	IgG
IgG_1_1398	2.03916	2.32887	10.6334	0.814396	1.66901	0.37823	0.445775	4.71267	0.577715	7.82345	0.544452	0.250977	0.302052	4.34165	6.30069	3.05591	7.61104	3.52212	0.807802	1.89234	0.933294	0.424596	1.4481	IgG_1	IgG
IgG_1_1399	1.75016	1.90356	7.65497	0.320074	1.25598	0.405274	0.564916	1.8219	0.672627	5.206	0.448214	0.264468	0.292008	13.6738	4.54314	2.30964	9.00065	2.78734	0.781942	14.5049	0.607773	0.325667	0.868562	IgG_1	IgG
IgG_1_1400	2.86702	2.30923	24.1432	1.1723	1.44218	0.336229	0.422336	1.99347	0.577844	15.6948	0.978356	0.398343	0.524904	4.55589	4.02355	3.04989	43.8754	20.2813	0.50277	1.98803	0.791519	0.831062	1.46898	IgG_1	IgG
IgG_1_1401	1.4227	1.81862	14.9654	0.566071	1.60621	0.449204	0.669543	2.77613	0.60878	15.3684	0.63322	0.312284	0.339506	1.55163	6.94121	2.87035	3.45974	1.35209	0.6357	4.3031	0.852658	0.355879	1.13152	IgG_1	IgG
IgG_1_1402	1.41816	1.73372	4.0998	0.578723	1.15256	0.369378	0.515574	0.718076	0.304827	8.1234	0.397305	0.275619	0.568105	3.78914	4.40854	2.83421	7.40495	3.36092	0.345377	0.859531	0.744219	0.689804	1.34966	IgG_1	IgG
IgG_1_1403	1.2394	1.62865	11.4932	0.844477	1.64016	0.324288	0.23981	1.52787	0.453255	10.058	0.491719	0.258185	0.449612	1.50929	4.33419	2.3566	22.4482	9.16874	0.607713	8.48145	0.931393	0.407788	1.42062	IgG_1	IgG
IgG_1_1404	4.04142	2.64	3.97017	0.405688	1.04767	0.266736	0.278722	1.37652	0.372995	10.4587	0.292526	0.255361	0.410029	1.81001	4.40757	2.97819	75.3633	30.983	0.575413	4.79576	0.859789	0.649442	1.23385	IgG_1	IgG
IgG_1_1405	3.92737	3.39641	7.7494	0.856588	0.951874	0.226304	0.347178	1.35721	0.292079	10.4359	0.306934	0.17847	0.428794	3.67904	3.66229	2.67799	81.3207	35.3446	0.462098	2.76464	0.809498	0.343212	1.00027	IgG_1	IgG
IgG_1_1406	3.04317	2.74685	24.0581	1.08936	1.36643	0.309614	0.384315	2.21449	0.506632	8.31652	0.363738	0.397765	0.382414	1.55296	5.1472	3.18044	41.6343	16.1563	0.719696	8.44957	0.800293	0.495071	1.15301	IgG_1	IgG
IgG_1_1407	3.28964	2.41851	19.9015	1.07538	1.39937	0.347829	0.330837	2.36753	0.569835	10.4311	0.527025	0.34653	0.433795	2.55942	5.85731	3.19594	48.8245	23.1151	0.640118	3.03923	0.844113	0.531801	1.84176	IgG_1	IgG
IgG_1_1408	1.51196	1.76429	38.1695	1.28733	2.00697	0.474891	0.339765	2.80528	0.924595	11.1147	0.434423	0.316008	0.402236	3.12611	5.38534	2.67103	1.98456	0.884182	0.52361	3.26299	0.914893	0.277314	1.60626	IgG_1	IgG
IgG_1_1409	1.74993	2.46476	8.95114	0.6456	1.7502	0.358851	0.374659	2.19274	0.507032	6.74453	0.47961	0.238766	0.284135	7.46112	6.39238	2.97702	3.66488	1.32675	0.498509	7.17934	0.794549	0.351747	1.3095	IgG_1	IgG
IgG_1_1410	1.37899	1.79291	16.7692	0.954944	1.79029	0.448383	0.339498	3.30338	0.532163	6.75784	0.430584	0.279159	0.355124	1.91851	5.29278	2.3846	5.17518	2.25169	0.758595	9.25194	0.696943	0.435975	1.29168	IgG_1	IgG
IgG_1_1411	3.53008	2.76126	9.92774	0.720662	1.11926	0.28808	0.207231	1.859	0.478237	12.6695	0.550271	0.366463	0.279538	4.03362	4.63545	2.711	75.8909	33.8782	0.69167	4.35897	0.965313	0.68267	1.19457	IgG_1	IgG
IgG_1_1412	4.8854	2.12435	9.42675	0.532537	2.29539	0.333333	0.175014	2.10551	1.6117	6.04363	0.366582	0.605228	0.621539	3.34633	6.7204	4.01078	9.67527	5.12388	1.9652	3.90819	1.00524	0.808526	1.56691	IgG_1	IgG
IgG_1_1413	1.81496	1.96024	9.63468	0.627652	1.32345	0.330309	0.241837	2.0157	0.39577	11.4743	0.412387	0.238221	0.365257	2.33317	4.58371	2.29115	26.0863	11.2553	0.47523	6.8109	0.724564	0.465284	1.51013	IgG_1	IgG
IgG_1_1414	2.13498	1.55997	26.6877	1.07268	1.343	0.444316	0.256524	1.35841	0.577581	8.46892	0.500696	0.25699	0.341192	3.60671	5.85855	2.60216	7.68274	2.22094	0.334061	1.336	0.734948	0.519789	0.994229	IgG_1	IgG
IgG_1_1415	2.99072	2.69668	16.6638	0.927543	1.61128	0.446481	0.289312	2.76852	0.683178	11.7709	0.503948	0.44943	0.551847	6.38363	6.35675	3.05505	69.6827	25.9939	0.580643	2.59652	0.847014	0.677257	1.44868	IgG_1	IgG
IgG_1_1416	4.07384	4.11366	9.52945	0.725351	1.63903	0.389548	0.510705	2.58155	0.391162	10.8572	0.671867	0.37752	0.508149	11.2119	5.97086	3.45168	59.7073	25.2638	0.640163	2.0489	1.00633	0.580797	1.06515	IgG_1	IgG
IgG_1_1417	1.73675	1.87811	14.5676	0.94384	1.46689	0.525298	0.440563	1.68203	0.629124	6.91208	0.449939	0.268208	0.2736	6.08502	4.93275	2.47202	11.6458	5.06832	0.655471	7.88265	0.87906	0.615532	1.42527	IgG_1	IgG
IgG_1_1418	0.865694	1.80107	15.9987	0.948427	1.35405	0.270755	0.22217	2.42204	0.30225	10.1853	0.694933	0.186015	0.485514	1.44866	5.23649	2.33721	5.17927	1.95906	0.899807	13.1019	0.761664	0.431602	1.05909	IgG_1	IgG
IgG_1_1419	4.50877	3.337	9.39514	0.592415	1.20751	0.271221	0.330779	1.60408	0.524363	12.0305	0.5311	0.34014	0.288717	7.24707	4.25583	3.44877	74.779	28.1933	0.699176	3.46279	0.742605	0.732715	1.12082	IgG_1	IgG
IgG_1_1420	3.34185	2.08851	10.6823	0.544774	1.12247	1.461	0.390045	1.35337	0.40763	7.81119	0.363868	0.251393	0.515894	4.02544	4.177	2.77055	46.4438	16.4047	0.523934	2.59347	0.974944	0.587055	0.92343	IgG_1	IgG
IgG_1_1421	1.71053	1.37885	5.14944	0.383314	1.14535	0.258507	0.224202	2.57834	0.318062	11.2617	0.477763	0.411914	0.266403	14.8726	4.30558	2.07276	3.29904	1.51799	0.293922	9.5151	0.797486	0.359871	0.746218	IgG_1	IgG
IgG_1_1422	0.898365	1.41247	20.4231	1.03329	1.44603	0.505123	0.496291	2.51639	0.38026	8.62942	0.532614	0.332136	0.327748	1.86245	5.19653	2.37489	3.64415	1.41142	0.57006	5.41223	0.810344	0.363356	1.6097	IgG_1	IgG
IgG_1_1423	2.16095	2.74991	10.9021	0.629976	1.11006	0.256398	0.500604	1.35992	0.835744	9.23411	0.492558	0.265749	0.418196	1.98079	5.06756	2.61431	28.4162	12.7017	0.648919	2.58397	0.829758	0.417996	3.73605	IgG_1	IgG
IgG_1_1424	3.40926	3.40307	5.21884	0.328673	0.826373	0.231104	0.398918	1.00031	0.407986	13.2624	0.361293	0.27999	0.583652	4.817	4.32858	2.72766	122.549	49.0809	0.567733	3.88468	0.709416	0.442493	0.716733	IgG_1	IgG
IgG_1_1425	3.093	2.58539	6.72193	0.684337	1.2202	0.409366	0.301235	0.689306	0.422185	4.16729	0.644959	0.355911	0.604296	4.46647	2.88148	2.72169	77.8956	27.4144	0.367946	2.41243	0.96191	0.804133	1.23668	IgG_1	IgG
IgG_1_1426	0.848723	1.78978	7.51987	0.809837	1.67522	0.379376	0.37855	1.53189	0.540762	3.18737	0.51719	0.318394	0.715355	1.6464	4.12987	2.14454	2.25055	1.24717	1.07555	34.9547	1.17733	0.704296	2.12169	IgG_1	IgG
IgG_1_1427	6.92911	5.15709	8.34362	0.772953	1.11495	0.330879	0.484937	1.90393	0.376273	12.6744	0.550461	0.372597	0.398186	4.64215	3.97793	3.26453	112.862	47.3227	0.87924	5.04365	0.661949	0.809692	1.30596	IgG_1	IgG
IgG_1_1428	3.44053	2.85718	12.6768	0.881144	1.21186	0.329145	0.316624	1.11894	0.282951	6.45803	0.417025	0.306859	0.410002	8.64231	4.39761	2.7864	58.9628	21.1356	0.653624	6.47003	0.778072	0.520966	0.971488	IgG_1	IgG
IgG_1_1429	4.42604	3.78636	15.1219	0.916896	1.27221	0.714075	0.418072	1.99584	0.536455	10.6699	0.587383	0.350239	0.472225	5.7412	4.6046	2.98285	68.3127	30.0722	0.583687	1.87988	0.906526	0.747004	1.6981	IgG_1	IgG
IgG_1_1430	1.55128	1.72916	56.0801	2.63595	2.50645	1.00998	0.190864	6.50559	0.691258	7.96187	0.474282	0.574229	0.290371	2.31405	6.99193	2.98624	2.53903	1.3573	0.508271	2.99764	0.758507	0.396095	1.2419	IgG_1	IgG
IgG_1_1431	4.42932	2.48351	11.2969	0.750474	1.42327	0.756534	0.428975	1.62884	0.417693	12.6742	0.447383	0.323104	0.412898	14.9682	5.40624	3.1792	62.4804	26.9108	0.613213	3.45591	0.77091	0.465655	1.16146	IgG_1	IgG
IgG_1_1432	1.74387	1.87028	4.92667	0.5591	1.61218	0.417125	0.753447	0.865397	0.769801	13.5252	0.611424	0.581599	0.456955	5.04711	6.78199	2.42038	4.90621	2.34479	0.60493	8.28579	1.00429	0.74325	1.77989	IgG_1	IgG
IgG_1_1433	1.6633	2.16435	14.7586	0.668944	1.51121	0.317276	0.441452	2.97341	0.577377	11.1751	0.417015	0.317375	0.476831	4.09893	6.77456	2.7755	30.1976	13.3843	0.40567	2.97622	1.01691	0.536493	1.27717	IgG_1	IgG
IgG_1_1434	1.05984	1.86238	15.6274	0.940423	1.38741	0.351339	0.441144	2.23865	0.433001	10.8026	0.475731	0.355498	0.383048	4.32911	4.77357	2.22814	3.79633	1.61166	0.633822	8.9945	0.834043	0.341977	1.21696	IgG_1	IgG
IgG_1_1435	2.70333	2.23843	9.38563	1.54168	1.62618	0.364568	0.396175	1.20796	0.583559	7.84003	0.589059	0.443633	0.599376	8.03375	5.45496	2.70093	36.3622	14.9628	0.612674	2.51721	1.00259	0.779993	1.44841	IgG_1	IgG
IgG_1_1436	2.06125	1.95063	6.63469	0.569901	1.21034	0.323247	0.374371	1.47995	0.32932	10.993	0.420611	0.23865	0.331804	7.01238	3.4322	2.58634	22.1723	8.39586	0.627377	0.650262	0.868018	0.962873	1.28055	IgG_1	IgG
IgG_1_1437	2.02021	2.07872	14.473	0.612439	1.58681	0.286452	0.380174	2.20933	0.555423	5.27709	0.459073	0.298643	0.332261	4.79651	5.0602	2.73173	23.9251	10.6069	0.536512	1.51369	0.730094	0.692348	0.94377	IgG_1	IgG
IgG_1_1438	2.21705	2.75345	18.9561	1.16173	2.70459	0.563519	0.590939	2.28454	0.645367	7.82209	4.96151	28.4002	54.2537	8.84703	58.5581	3.56968	9.59493	3.82803	1.07763	2.04345	1.66342	1.04579	2.19078	IgG_1	IgG
IgG_1_1439	3.83101	3.54528	10.7013	0.713382	1.30013	0.383901	0.28112	1.8953	0.44816	11.0438	0.55488	0.333589	0.404176	6.86358	4.45398	2.988	53.2944	22.4799	0.740762	7.42861	0.894645	0.468391	1.24949	IgG_1	IgG
IgG_1_1440	0.955962	1.562	13.7155	0.935089	1.77192	0.345522	0.338314	2.60611	0.63589	10.0466	0.568407	0.293308	0.355424	2.58973	6.26319	2.31458	4.73247	2.10636	0.588401	5.14136	0.724366	0.442165	1.09485	IgG_1	IgG
IgG_1_1441	2.02881	1.4082	9.79298	0.87221	1.55893	0.34745	0.345166	3.00962	0.543202	13.9432	0.634418	0.348586	0.393576	9.15145	6.58471	2.91758	3.34349	1.32512	0.789079	1.27453	0.725258	0.333847	1.38	IgG_1	IgG
IgG_1_1442	0.842263	1.57294	10.0287	0.762516	1.58419	0.321398	0.343467	2.13569	0.481783	6.93955	0.60148	0.45592	0.521232	1.72448	4.70246	2.52242	1.04972	0.807837	0.63618	4.33994	0.834836	0.33232	2.21753	IgG_1	IgG
IgG_1_1443	2.98039	2.42957	11.7354	0.883417	1.04707	0.590922	0.447109	1.42869	0.417302	14.1367	0.588841	0.192327	0.374642	8.97044	5.95762	2.6958	54.1647	22.4434	0.589415	1.95207	0.994966	0.437515	1.09031	IgG_1	IgG
IgG_1_1444	2.06605	1.89785	9.24034	0.551448	1.10882	0.288375	0.442925	1.65311	0.537475	12.0091	0.416382	0.305511	0.413961	3.5988	5.11535	2.56456	10.8084	4.82966	0.419874	0.875444	0.590742	0.524726	1.00922	IgG_1	IgG
IgG_1_1445	4.38944	3.16028	4.04299	0.565936	1.05159	0.182726	0.361108	0.795972	0.514631	9.57937	0.500677	0.323099	0.267752	5.50708	3.13215	2.50707	99.1031	39.8753	0.779508	4.92837	0.422462	0.755257	0.664128	IgG_1	IgG
IgG_1_1446	0.749085	1.25615	12.6858	0.746284	1.52635	0.327808	0.418746	2.33586	0.416585	7.84625	0.478039	0.175331	0.302798	3.17611	4.26601	1.76424	6.03646	2.55293	0.74508	16.9645	0.754255	0.337628	1.31115	IgG_1	IgG
IgG_1_1447	3.13029	2.34331	7.10644	0.57033	1.01035	0.15538	0.427745	1.39771	0.458386	14.5565	0.675723	0.298577	0.340262	3.69995	5.11894	2.58318	69.7455	31.2206	0.555868	3.5502	0.846183	0.600632	1.08729	IgG_1	IgG
IgG_1_1448	2.58158	2.06721	11.4595	0.714289	1.29161	0.266862	0.441518	2.65948	0.526999	6.35546	0.686029	0.182578	0.334286	4.56295	5.19462	2.87762	42.596	18.8814	0.515636	2.94796	0.64289	0.679529	0.890839	IgG_1	IgG
IgG_1_1449	2.60668	2.94032	3.8504	0.455591	0.78355	0.211672	0.219892	0.471799	0.47103	7.74747	0.48237	0.386135	0.36471	9.99207	3.57387	2.71029	69.817	33.6989	0.388111	2.59277	0.543793	0.71358	0.669631	IgG_1	IgG
IgG_1_1450	1.85058	1.67838	11.864	0.835091	1.30136	0.272339	0.454538	2.28418	1.07825	9.12	0.429045	0.181005	0.509449	4.31813	6.14809	2.88387	3.8663	1.48702	0.741503	3.59926	0.738725	0.568227	1.26999	IgG_1	IgG
IgG_1_1451	1.90398	1.81713	12.7602	0.682078	1.485	0.345355	0.318799	1.66399	0.406466	9.43844	0.438635	0.258433	0.36483	3.0862	4.8063	2.66815	33.7808	13.8777	0.606563	6.02665	0.834222	0.389557	1.1902	IgG_1	IgG
IgG_1_1452	1.11024	1.4625	10.1987	0.572605	1.29538	0.214632	0.503765	2.42969	0.690533	8.28914	0.515615	0.274618	0.235056	4.91768	5.19742	2.43345	3.64242	1.42356	0.621032	6.46395	0.851763	0.348215	1.11426	IgG_1	IgG
IgG_1_1453	3.88984	3.02782	13.902	0.683203	1.11802	0.289641	0.336954	2.1108	0.477801	9.60711	0.421454	0.239287	0.367284	4.58703	5.50911	2.69987	63.9553	26.0555	0.355741	2.53109	0.962053	0.52088	1.11727	IgG_1	IgG
IgG_1_1454	1.49826	1.83178	22.8451	1.0265	1.59065	0.363407	0.532255	2.82995	0.495196	13.1319	0.454333	0.297496	0.391031	1.43752	5.57127	2.44089	11.1245	4.82933	0.489913	8.78735	0.990716	0.491592	1.27007	IgG_1	IgG
IgG_1_1455	2.41031	2.41147	14.7017	0.988602	1.88213	0.403525	0.747334	2.7619	0.537492	8.87339	0.676469	0.35937	0.655466	3.25075	6.39684	2.64724	33.8785	14.6824	0.963207	8.19812	1.17671	0.740617	1.61321	IgG_1	IgG
IgG_1_1456	0.995204	1.63795	10.195	0.522694	1.55549	0.332646	0.346033	1.71797	0.409831	10.7996	0.356043	0.333081	0.330857	1.79227	4.42851	2.31322	5.67977	2.45504	0.662513	4.00208	0.856953	0.387403	1.28461	IgG_1	IgG
IgG_1_1457	1.77386	1.8878	15.0215	0.885252	1.47631	0.387306	0.247554	1.70924	0.463667	6.66343	0.466185	0.217851	0.286793	2.7726	4.86043	2.60317	27.7576	12.6837	0.40513	14.9449	0.60872	0.358121	1.30344	IgG_1	IgG
IgG_1_1458	2.0927	2.64543	13.3254	0.732652	1.68976	0.311303	0.246892	1.59479	0.385572	12.7998	0.411023	0.312542	0.34017	2.43313	5.0214	2.49592	37.656	19.0452	0.67304	3.61558	0.963619	0.459012	2.34467	IgG_1	IgG
IgG_1_1459	1.04232	1.60058	8.82956	0.666194	1.48436	0.438905	0.504715	1.99328	0.378781	5.02577	0.40901	0.222476	0.346969	7.21931	5.22458	2.80523	1.88879	0.845522	0.523219	1.13408	1.01392	0.342509	1.50938	IgG_1	IgG
IgG_1_1460	0.704555	1.26345	10.1428	0.867117	1.61479	0.324719	0.364736	3.03067	0.50877	8.28534	0.393277	0.248297	0.427406	1.22077	4.71377	2.35955	1.95845	0.597385	0.632626	13.359	0.781873	0.414305	1.29265	IgG_1	IgG
IgG_1_1461	1.5396	1.65389	7.9681	1.47604	1.46635	0.418516	0.214516	1.36002	0.379588	4.51369	0.346239	0.441525	0.317157	2.93439	4.98765	2.50594	14.134	6.34494	0.442207	1.03549	0.822321	0.619476	1.06944	IgG_1	IgG
IgG_1_1462	1.87907	1.66659	9.54011	0.539596	1.26813	0.440539	0.346646	1.35715	0.555184	8.57697	0.24014	0.211926	0.321777	3.08152	5.17684	2.32399	5.38369	2.09162	0.339204	0.903481	0.940386	0.531507	1.06039	IgG_1	IgG
IgG_1_1463	2.52302	2.77324	9.11042	0.708192	1.47679	0.271655	0.297281	1.42024	0.578337	9.30926	0.38201	0.210933	0.456862	2.97128	4.41463	2.48808	39.3505	14.203	0.591888	4.69413	0.716211	0.703108	1.08045	IgG_1	IgG
IgG_1_1464	3.62317	3.90125	13.7119	0.870507	1.52946	0.504313	0.457661	3.09151	0.553327	10.1015	0.461214	0.284186	0.283386	4.36268	6.69381	3.14411	59.6855	25.7921	0.745104	1.94178	1.03513	0.759926	1.28141	IgG_1	IgG
IgG_1_1465	4.44464	3.03551	3.78826	0.523725	1.04911	0.530019	0.391006	0.831123	0.378806	10.6841	0.620778	0.382812	0.549912	7.06154	5.19162	3.54057	87.5393	38.536	0.556741	1.9306	0.747352	0.624165	0.98703	IgG_1	IgG
IgG_1_1466	0.621477	2.33392	5.91069	0.424516	1.76857	0.523834	0.392361	1.78342	0.354055	2.48485	0.209247	0.0757947	0.357459	1.28449	4.75704	2.07503	4.5887	1.74045	0.63479	0.691116	0.476745	0.430126	1.58209	IgG_1	IgG
IgG_1_1467	1.76589	1.81849	10.7793	0.76343	1.48171	0.376474	0.362155	1.64715	0.448922	11.0644	0.556546	0.423401	0.449781	5.56353	4.52561	2.73599	17.4275	8.4664	0.677615	9.82222	0.742217	0.570324	1.90519	IgG_1	IgG
IgG_1_1468	3.01912	2.64432	17.1012	1.2812	1.05054	0.279087	0.291868	2.67042	0.555568	8.29665	0.490624	0.326295	0.41003	3.22749	4.84121	2.5025	52.0775	22.5421	0.480875	2.48743	0.763006	0.58662	1.06642	IgG_1	IgG
IgG_1_1469	3.73949	2.63595	6.11212	0.476636	0.840547	0.250704	0.331147	0.84072	0.500947	15.5601	0.447806	0.248225	0.274653	6.15719	3.97694	2.74868	67.3613	26.9167	0.430573	3.17173	0.67456	0.399647	1.0835	IgG_1	IgG
IgG_1_1470	1.4441	2.01571	13.2774	0.500455	1.65404	0.432411	0.495021	1.40683	1.01251	5.10691	0.392205	0.143243	0.43258	2.6396	4.12873	2.76005	9.78377	4.01281	0.726204	0.765604	0.888239	0.500815	0.82577	IgG_1	IgG
IgG_1_1471	2.18045	2.11551	18.4392	0.791294	1.4196	0.436952	0.471053	1.72063	0.468284	5.59741	0.619292	0.372163	0.427036	6.37786	4.96325	2.59473	6.91623	2.77106	0.438433	2.49236	0.745438	0.449988	0.95307	IgG_1	IgG
IgG_1_1472	1.92908	1.24289	7.87171	0.836072	1.30903	0.497827	0.345564	1.33603	4.27555	3.70879	0.297828	0.213851	0.42889	2.87976	3.95693	3.47963	5.18011	2.23978	3.67106	1.46405	0.594052	0.418138	0.776379	IgG_1	IgG
IgG_1_1473	3.74949	2.19449	5.30738	0.333544	1.40445	0.169408	0.516048	1.63264	0.505211	7.00695	0.274913	0.321209	0.41414	5.05859	4.74476	2.28079	23.8224	9.66603	0.697694	2.22037	0.672495	0.464444	0.994586	IgG_1	IgG
IgG_1_1474	2.42808	2.1856	8.6749	0.772013	1.51477	0.269527	0.514302	2.04581	0.5443	9.27473	0.435602	0.35391	0.530288	8.03788	6.05306	2.71627	16.2081	7.27123	0.60928	1.26478	0.875755	0.54615	1.33133	IgG_1	IgG
IgG_1_1475	1.20126	1.9953	10.1048	0.666328	1.54879	0.20533	0.361787	3.75246	0.629269	8.91116	0.523469	0.434974	0.734052	3.0064	6.90402	3.21589	6.61353	2.97676	0.665212	2.839	0.808072	0.590282	2.99919	IgG_1	IgG
IgG_1_1476	4.9264	3.98287	6.7303	0.420774	1.284	0.293615	0.387957	1.89459	0.32354	6.97577	0.690038	3.20025	6.60234	6.07393	10.7315	3.20339	82.6684	31.0218	0.718229	3.59823	0.973429	0.608209	1.48941	IgG_1	IgG
IgG_1_1477	4.44145	2.94157	7.27395	0.719313	0.625029	0.371002	0.318151	1.19735	0.294324	10.4111	0.232461	0.390377	0.226441	6.35328	3.54723	3.36418	107.531	39.4911	0.651579	3.91219	0.743879	0.396189	0.882338	IgG_1	IgG
IgG_1_1478	1.87387	1.93315	7.72655	0.337629	1.11986	0.174765	0.214633	0.959926	0.204898	9.30264	0.336641	0.472083	0.325758	3.17689	2.72123	1.99961	32.749	11.9615	0.756643	9.01963	0.33876	0.268798	0.900239	IgG_1	IgG
IgG_1_1479	1.82974	2.15594	7.1078	0.701561	1.36265	0.231938	0.468845	2.54013	0.508556	7.15589	0.255002	0.299937	0.201037	5.87843	5.52427	2.52567	44.93	21.0604	0.426688	1.99266	0.854683	0.402679	1.15053	IgG_1	IgG
IgG_1_1480	1.34664	1.81347	28.16	1.34713	1.79704	0.496131	0.460231	3.71565	0.670232	11.8096	0.921562	0.353628	0.583579	4.65516	7.33873	3.013	3.26134	1.48182	0.655508	3.29182	1.08426	0.487027	1.54686	IgG_1	IgG
IgG_1_1481	2.23131	2.06461	10.4739	0.610817	1.53092	0.337439	0.469175	1.88345	0.622631	10.5741	0.476585	0.393492	0.44926	6.06747	5.75381	3.07356	27.3954	13.3348	0.769799	1.0862	0.986645	0.59735	1.59531	IgG_1	IgG
IgG_1_1482	1.41713	1.66267	29.76	1.44906	1.77945	0.73101	0.373728	3.2079	0.557908	9.22461	0.692356	0.393754	0.683557	3.9978	6.24316	2.60995	1.70684	0.746434	0.687305	1.49531	1.19843	0.416696	2.26917	IgG_1	IgG
IgG_1_1483	1.58362	1.93373	2.86669	0.700794	1.66237	0.229854	0.29173	1.11314	0.520989	8.37554	0.706658	0.229373	0.328188	0.873357	6.10081	2.17598	6.65387	2.94592	0.263746	5.02432	0.735751	0.350824	0.946626	IgG_1	IgG
IgG_1_1484	4.32043	2.61217	3.70905	0.432367	1.38536	0.220138	0.430833	1.04024	0.504374	11.6749	0.467712	0.25061	0.533932	9.0352	4.97352	3.19809	72.8655	25.2803	0.651718	2.33162	0.706863	1.08473	0.727494	IgG_1	IgG
IgG_1_1485	1.7256	1.42578	4.12398	0.539132	1.09809	0.291155	0.195624	2.17118	0.510291	6.44242	0.409691	0.244332	0.291582	3.70917	4.26429	1.93702	9.02093	3.60067	0.479827	2.26844	0.6759	0.204419	1.10515	IgG_1	IgG
IgG_1_1486	0.945144	1.28505	13.9876	1.10221	1.08229	0.285052	0.213868	1.41338	0.266286	7.18869	0.444148	0.42543	0.605889	1.11485	4.57006	1.76529	1.91961	0.916563	0.361066	7.4771	0.51313	0.408297	1.11213	IgG_1	IgG
IgG_1_1487	3.06329	2.41142	9.66403	0.608463	1.46519	0.426336	0.695342	2.20396	0.926887	11.1112	0.588265	0.375227	0.500371	8.96428	6.73709	3.09358	33.1523	16.2881	0.600816	3.56063	1.08179	0.438486	1.44659	IgG_1	IgG
IgG_1_1488	4.4469	4.09505	4.73891	0.405211	0.764849	0.253907	0.236938	0.73012	0.374359	9.38797	0.315126	0.252177	0.261324	4.88666	3.25556	2.66621	95.3534	43.3023	0.620557	4.56131	1.08358	0.465745	1.0933	IgG_1	IgG
IgG_1_1489	4.40598	4.15476	11.5919	0.614856	1.19311	0.312193	0.169419	1.34811	0.546249	8.09127	0.419081	0.21074	0.393461	7.23154	4.88526	3.3146	74.8701	27.7004	3.57127	3.45183	0.900648	0.5209	1.44283	IgG_1	IgG
IgG_1_1490	1.8179	1.80697	11.5625	0.718531	1.4492	0.382742	0.358786	2.19498	0.688806	11.3719	0.598958	0.468011	0.591086	4.66057	6.39577	2.94288	3.84785	1.49357	0.505853	4.12799	0.933925	0.456248	1.33501	IgG_1	IgG
IgG_1_1491	3.09919	2.38495	13.1972	0.875653	1.21003	0.290719	0.424941	1.85545	0.425132	7.40008	0.770221	0.216384	0.501831	8.83132	4.22779	2.74689	33.0608	16.4229	0.654278	9.99074	0.92258	0.612208	0.982114	IgG_1	IgG
IgG_1_1492	1.42784	1.57124	7.92162	0.699387	1.50016	0.338724	0.439274	1.39593	0.445369	6.32619	0.421431	0.311976	0.326199	3.3501	4.15221	2.08716	14.0376	6.17789	0.631216	19.3153	0.810384	0.503696	1.40434	IgG_1	IgG
IgG_1_1493	2.72332	2.37437	10.9622	0.747279	1.58416	0.320856	0.436259	1.61292	0.515561	6.5094	0.332007	0.194721	0.353766	2.36795	4.44345	2.08412	27.5481	11.038	0.627092	12.9702	0.876209	0.408204	1.40725	IgG_1	IgG
IgG_1_1494	3.93946	2.63709	5.02268	0.440304	1.31897	0.271779	0.291953	0.920987	0.428185	12.5827	0.430957	0.312269	0.419533	4.89809	5.08734	2.89641	106.752	48.269	0.427761	3.52083	0.493099	0.445134	1.12842	IgG_1	IgG
IgG_1_1495	1.62867	1.43864	6.3043	0.828691	1.15339	0.470366	0.287083	1.23041	0.295105	2.65293	0.315286	0.561469	0.128795	1.94213	3.65455	2.78322	20.3785	8.41163	0.775851	1.40436	0.802109	1.48381	0.899299	IgG_1	IgG
IgG_1_1496	2.97179	2.40485	8.53168	0.775536	1.02232	0.521178	0.234403	1.58962	0.810415	8.09996	0.25	0.471162	0.241107	2.42121	4.33702	1.85647	78.538	38.8077	0.633814	12.2795	0.360397	0.234888	0.749502	IgG_1	IgG
IgG_1_1497	2.6817	2.8729	9.89338	0.840629	1.5873	0.364977	0.366182	1.88295	0.480421	9.38148	0.428468	0.258434	0.398244	1.90372	5.43931	2.97337	37.5465	16.4335	0.604791	3.80014	0.933748	0.552084	1.24268	IgG_1	IgG
IgG_1_1498	0.786861	1.66567	16.9434	1.1485	1.6276	0.420902	0.338228	1.71644	0.437082	9.77095	0.407808	0.394971	0.482217	2.07799	4.19205	2.19381	1.26167	0.434176	0.709036	1.287	0.936222	0.378264	2.51618	IgG_1	IgG
IgG_1_1499	1.29548	1.67737	36.3834	1.7368	2.32435	0.499711	0.432819	4.32653	0.636773	12.973	0.795996	0.505282	0.451635	4.4251	6.92542	3.13758	1.48737	0.87597	0.884309	2.18545	1.32097	0.428024	2.38354	IgG_1	IgG
IgG_1_1500	2.62245	2.31141	15.4929	0.877434	1.30295	0.294379	0.303811	1.14036	0.442382	7.84006	0.367931	0.206361	0.323266	1.86907	3.51927	2.14955	42.1758	17.4556	0.596466	4.33357	0.777541	0.433347	1.06988	IgG_1	IgG
IgG_1_1501	0.7975	1.56731	32.5779	1.24105	1.81815	0.571631	0.24787	4.17279	1.29169	7.53781	1.05348	0.539638	0.777431	2.17189	6.89644	2.10152	4.25782	1.24013	0.499577	1.62239	0.586837	0.306583	1.44801	IgG_1	IgG
IgG_1_1502	1.13934	1.83738	10.2147	0.812859	1.47068	0.269101	0.293237	0.873773	0.409551	8.21423	0.411578	0.176985	0.312249	1.63881	3.67565	1.96678	12.2144	5.29596	0.745293	7.52845	0.832753	0.517391	1.40346	IgG_1	IgG
IgG_1_1503	5.42203	3.95975	9.54715	0.52373	1.16454	0.321826	0.242956	1.09754	0.450062	7.7305	0.446413	0.362537	0.281337	5.43297	3.75882	2.97602	106.028	38.4078	0.50598	2.5654	0.742683	0.692877	1.01045	IgG_1	IgG
IgG_1_1504	1.96391	2.29056	8.88687	0.831061	1.35775	0.389868	0.42009	2.05957	0.454048	10.1509	0.488995	0.334062	0.476809	3.70161	4.83649	2.67586	52.9877	21.6969	0.600723	17.8606	1.00238	0.386169	1.17877	IgG_1	IgG
IgG_1_1505	2.47942	2.60828	10.8063	0.719238	1.4604	0.321959	0.481289	2.46235	0.510331	6.50667	0.602374	0.219685	0.465848	6.96709	5.47201	2.75996	25.2345	10.9532	0.591229	8.23907	0.996292	0.437556	1.58457	IgG_1	IgG
IgG_1_1506	1.64019	2.08952	16.7341	0.786645	1.46743	0.59887	0.531326	5.02583	0.716427	18.2213	0.434257	0.348843	0.481939	6.37591	5.15613	2.67011	39.0175	16.3276	0.449353	4.32728	0.770464	0.360113	1.30254	IgG_1	IgG
IgG_1_1507	2.05996	2.01742	14.8945	1.1469	1.27395	0.340767	0.398361	1.63058	0.464016	11.5396	0.713308	0.242555	0.243242	2.5739	5.16217	3.15212	30.329	14.9317	0.487986	3.41094	0.730016	0.571979	1.10526	IgG_1	IgG
IgG_1_1508	2.38072	2.37756	12.8682	0.715787	1.31553	0.276636	0.368621	1.70511	0.43696	6.30665	0.595104	0.382226	0.558357	4.42056	4.98649	2.90807	26.8095	9.01652	0.858058	1.88076	0.867171	0.917563	1.39418	IgG_1	IgG
IgG_1_1509	2.28488	1.91209	7.84634	0.643395	1.38022	0.321609	0.427118	1.45754	0.422994	6.23362	0.459358	0.349828	0.62453	6.11739	5.07359	2.70243	15.6545	6.85674	0.725372	11.9188	0.838535	0.537408	1.39444	IgG_1	IgG
IgG_1_1510	3.37492	3.00057	5.43994	0.289862	1.13912	0.273578	0.325217	1.36607	0.247839	7.2999	0.206561	0.261219	0.175535	3.528	4.46968	2.65217	65.5786	27.9827	0.326881	1.38717	0.881897	0.579645	0.596869	IgG_1	IgG
IgG_1_1511	3.73613	3.45431	15.7247	0.790038	1.55998	0.263722	0.384926	0.978298	0.589262	8.06734	0.559797	0.382232	0.5684	2.88481	3.97315	3.51134	102.263	40.3627	0.934932	3.63158	1.03481	1.01599	2.01198	IgG_1	IgG
IgG_1_1512	2.11424	1.91928	20.8421	1.06336	1.76254	0.401875	0.367584	3.39544	0.3457	7.31654	0.444164	0.345952	0.650108	8.75548	13.1202	3.03542	11.2801	4.96875	0.464913	1.53847	1.18362	1.20143	1.25005	IgG_1	IgG
IgG_1_1513	1.05815	1.58978	20.4185	1.01273	1.5919	0.331454	0.293249	2.6943	0.42092	4.66041	0.435855	0.277737	0.318526	2.9477	7.20435	2.57879	2.1696	0.798025	0.789699	2.53202	0.985284	0.295814	1.43549	IgG_1	IgG
IgG_1_1514	3.23625	3.30198	17.9281	0.712422	1.77789	0.328928	0.228001	1.66894	0.498905	7.0808	0.583126	0.401407	0.468153	5.28859	5.37883	3.6243	66.8271	24.2708	0.551111	4.66566	0.982735	0.507074	1.18127	IgG_1	IgG
IgG_1_1515	2.62308	2.03469	11.0726	0.750001	1.39258	0.342695	0.368258	1.64217	0.490089	11.4698	0.497118	0.395768	0.404983	3.67586	5.11667	2.53326	36.258	15.0799	0.543626	5.60401	0.88368	0.665097	1.11492	IgG_1	IgG
IgG_1_1516	3.09446	4.28925	19.3759	0.925054	1.55018	0.543691	0.284359	4.62775	0.678549	8.36114	0.577434	0.301254	0.406529	4.83951	7.38742	3.58209	55.7339	23.1734	0.521885	2.55901	0.948986	0.549246	1.16976	IgG_1	IgG
IgG_1_1517	3.10479	2.61779	11.2175	0.845746	1.4695	0.410144	0.425005	2.54933	0.87637	7.99015	0.377468	0.587847	0.684398	8.41116	5.31238	3.2242	59.674	27.8402	0.701745	2.39294	0.94261	0.622853	1.27492	IgG_1	IgG
IgG_1_1518	2.28983	2.20833	9.66593	0.894926	1.81063	0.424397	1.70092	1.79595	0.60056	7.9267	0.935843	0.577511	1.14345	7.64954	5.26352	3.32843	22.6791	9.90694	0.860994	2.59362	1.43175	0.663929	1.89036	IgG_1	IgG
IgG_1_1519	2.17385	1.94512	8.41097	0.921152	1.21484	0.283859	0.47286	1.35739	0.55764	11.299	0.42831	0.239971	0.359363	5.59521	4.4018	2.62674	20.6204	8.53585	1.25456	14.3601	0.819977	0.375001	1.39746	IgG_1	IgG
IgG_1_1520	1.16246	1.43743	14.3543	0.63551	1.71638	0.37024	0.444877	2.50287	0.489545	6.29725	0.676017	0.349716	0.311735	1.52867	4.74412	1.24993	3.5592	2.14746	0.483537	9.53617	0.808639	0.459329	1.28577	IgG_1	IgG
IgG_1_1521	2.6505	2.43779	31.9387	1.19096	1.42081	0.497455	0.389126	3.36265	0.600073	8.43958	0.46646	0.331112	0.57905	1.77283	5.19845	2.55285	70.5718	30.1161	0.665191	3.62071	0.584739	0.885726	0.978128	IgG_1	IgG
IgG_1_1522	4.00422	3.70692	13.3617	0.908679	2.36171	0.294876	0.644838	1.86356	0.518232	6.42774	0.470939	0.756073	0.975802	3.78264	7.21957	3.00209	45.0373	18.4266	0.782224	1.5363	1.13389	0.447932	1.50759	IgG_1	IgG
IgG_1_1523	2.29819	2.27018	8.35654	0.710351	1.30154	0.337754	0.335617	1.28448	0.432265	9.74395	0.504306	0.382195	0.478957	4.33252	5.05705	2.55296	38.4595	15.2959	0.572839	9.75942	0.855473	0.546176	1.37135	IgG_1	IgG
IgG_1_1524	1.87079	1.48943	10.7711	0.650738	1.11327	0.287073	0.45024	1.33603	0.80753	14.1892	0.382708	0.287144	0.190255	3.76462	4.59162	2.152	3.81493	1.70383	0.737382	1.03354	0.730077	0.26654	1.02075	IgG_1	IgG
IgG_1_1525	3.88116	2.93991	3.28018	0.512366	0.831721	0.259248	0.354094	0.690654	0.441941	9.54674	0.455702	0.274048	0.382098	2.70286	4.12044	2.4492	51.2678	21.9275	0.551578	2.74745	0.69658	0.732045	1.00285	IgG_1	IgG
IgG_1_1526	4.74649	3.91365	10.0085	0.519831	1.21381	0.426571	0.375061	2.03579	0.68364	10.0699	0.908034	0.233405	0.453545	9.36939	4.3944	3.28263	61.5807	26.1667	3.212	2.54313	0.722187	0.679223	0.969467	IgG_1	IgG
IgG_1_1527	3.03635	2.44477	8.28095	0.848626	0.853578	0.152122	0.343016	1.33476	0.286552	5.11322	0.34208	0.368481	0.458664	6.33252	4.75622	2.65441	26.9504	11.3183	0.618856	1.60109	0.812817	0.686858	1.17129	IgG_1	IgG
IgG_1_1528	3.32531	2.78201	4.8766	0.570808	1.34127	0.197287	0.43714	2.76559	0.571787	8.30438	0.357578	0.328521	0.442703	5.78485	6.6099	3.46752	83.9072	36.3148	0.512824	3.56476	0.800704	0.392287	1.57922	IgG_1	IgG
IgG_1_1529	2.53264	1.55294	5.35671	0.976371	0.869675	0	0.3	1.59377	0.235762	8.06566	0	0.286963	0.225263	10.8632	6.02474	2.38059	23.5865	14.1948	1.22769	1.96792	1.43496	0.256592	0.852569	IgG_1	IgG
IgG_1_1530	2.09295	2.17223	11.4586	1.61634	1.77128	0.352973	0.32026	1.6086	0.622315	4.94691	0.38073	0.209411	0.393772	7.94786	5.86179	3.48347	12.6649	4.58118	0.599301	0.835029	0.703704	0.748671	1.03651	IgG_1	IgG
IgG_1_1531	2.97071	2.62483	12.9552	0.789298	1.45726	0.328917	0.280599	1.64317	0.489575	8.47232	0.465943	0.400849	0.489474	4.41378	5.03431	2.82936	77.2108	29.4514	0.516703	5.41158	0.813355	0.73903	0.988265	IgG_1	IgG
IgG_1_1532	3.05	2.3226	14.7256	0.825109	1.53723	0.390937	0.534657	2.23834	0.528239	8.32417	0.64947	0.347476	0.4853	3.60287	4.92123	2.77625	59.9743	24.8725	0.646779	3.22637	0.856122	0.563734	1.29439	IgG_1	IgG
IgG_1_1533	1.26309	1.9609	16.0954	0.864074	1.35879	0.356022	0.260216	2.51017	0.502271	8.14566	0.46675	0.267682	0.376527	3.20235	5.07461	2.47068	7.18489	3.49689	0.548732	9.10583	0.732008	0.362419	0.88696	IgG_1	IgG
IgG_1_1534	3.34953	3.66822	6.38928	0.586789	1.13998	0.292674	0.331987	1.68907	0.3738	12.5146	0.383846	0.346537	0.39605	5.30558	4.12445	2.79586	67.7216	31.4381	0.440663	3.96744	0.823685	0.924378	1.05103	IgG_1	IgG
IgG_1_1535	5.22117	2.80986	10.8605	0.4268	1.44722	0.414001	0.199729	2.11797	0.58941	9.79694	0.641098	0.377807	0.153649	7.85512	6.6008	3.6033	85.4621	33.4551	0.692812	2.22288	0.933454	0.621485	1.16003	IgG_1	IgG
IgG_1_1536	1.73798	2.45102	6.06207	0.628861	1.22877	0.297229	0.467571	1.48484	0.672449	3.01986	0.457562	0.236096	0.326797	2.32965	3.22719	2.82639	13.0441	5.62396	0.698964	1.03686	0.836742	1.04951	1.01385	IgG_1	IgG
IgG_1_1537	2.69004	2.56873	9.88446	0.880274	1.66251	0.4331	0.325778	2.13734	0.639959	6.58668	0.534407	0.246921	0.370526	7.38007	5.23612	3.11823	46.8605	19.3546	0.834816	2.55539	0.882592	0.837864	1.3709	IgG_1	IgG
IgG_1_1538	3.61753	2.66676	6.5173	0.760983	1.12706	0.297697	0.297063	0.924705	0.294607	11.3449	0.560184	0.185938	0.346517	13.2397	4.09673	2.74284	47.3458	16.6346	0.598817	2.63379	0.679293	1.79067	1.0487	IgG_1	IgG
IgG_1_1539	2.09757	2.63205	7.35918	4.13959	1.76178	0.478315	0.581388	1.64839	1.02965	5.67178	0.550553	0.285193	0.609745	8.90651	6.91538	4.04444	9.98507	4.50703	0.75911	1.47185	0.809098	0.932639	1.56742	IgG_1	IgG
IgG_1_1540	2.55816	2.64496	10.3396	0.690178	0.949198	0.297211	0.361194	1.61654	0.464662	20.2912	0.737678	0.595392	0.188434	2.45833	5.10559	2.67571	17.7234	8.10114	0.628996	1.29787	1.3551	0.81921	1.7684	IgG_1	IgG
IgG_1_1541	2.86297	2.80986	19.3074	0.83882	1.177	0.419146	0.381493	2.08747	0.388004	11.3651	0.430845	0.191545	0.269481	1.83574	4.00822	2.57816	64.0249	28.1118	0.566341	4.75679	0.923184	0.610989	1.82848	IgG_1	IgG
IgG_1_1542	0.759648	1.85027	14.2083	0.908082	1.77963	0.343255	0.279643	3.12458	0.606827	7.03043	0.478856	0.281984	0.462879	0.966025	4.52324	2.10244	4.16945	2.03534	0.435198	20.5618	0.719331	0.667987	1.41312	IgG_1	IgG
IgG_1_1543	5.13275	4.0905	14.6513	0.899495	1.25016	0.237573	0.334547	2.36943	1.50298	7.21459	0.594289	0.365275	0.257945	2.55106	6.55745	3.24068	69.0969	31.4095	1.67113	2.82599	0.628132	0.663096	1.46875	IgG_1	IgG
IgG_1_1544	1.94799	1.25543	5.41071	0.394952	1.00284	1.21674	0.302654	0.942874	0.319303	7.18439	0.315597	0.406175	0.744871	4.77504	3.50921	2.1431	14.2553	5.09182	0.361272	3.36091	0.563858	0.528633	0.833464	IgG_1	IgG
IgG_1_1545	1.76153	1.74379	7.16642	0.438926	1.35156	0.263356	0.317362	1.46041	0.34097	4.82073	0.453742	0.225198	0.285972	3.77639	4.9052	1.95415	2.03706	0.946925	0.634799	18.5586	0.644625	0.272937	0.880941	IgG_1	IgG
IgG_1_1546	1.47853	1.93137	6.23174	0.603093	1.3114	0.278942	0.445905	1.22122	0.578752	6.80127	0.350211	0.370249	0.391773	5.4133	3.36805	1.88585	6.63251	3.0908	0.589166	18.8395	0.686223	0.362103	1.36265	IgG_1	IgG
IgG_1_1547	0.742061	1.91162	14.8343	0.963127	2.01705	0.293883	1.22412	2.24523	0.583244	5.1619	0.430899	0.28298	0.303882	1.32304	4.94991	2.38238	1.34759	0.712233	0.84365	3.84084	0.830341	0.466242	1.71531	IgG_1	IgG
IgG_1_1548	2.09092	1.76697	7.50728	1.86201	1.07481	0.250172	0.438032	0.699334	0.309713	6.29682	0.327739	0.23698	0.354241	3.98253	4.45374	2.216	41.7041	17.6874	0.62829	1.29925	0.551012	0.93854	0.870905	IgG_1	IgG
IgG_1_1549	1.3637	1.68513	12.8701	0.736131	1.42561	0.392975	0.339559	1.9389	0.37659	9.4258	0.435645	0.251562	0.463345	3.37563	4.89155	2.37627	7.49203	4.25413	0.581369	1.60351	0.731435	0.342717	1.98502	IgG_1	IgG
IgG_1_1550	2.31679	1.83661	8.46043	0.661347	1.38833	0.253586	0.32115	1.58937	0.464077	7.57984	0.45291	0.338567	0.460389	5.62016	5.06993	2.72064	11.7864	4.44087	0.69014	8.50525	0.8122	0.647942	1.19923	IgG_1	IgG
IgG_1_1551	1.38925	1.50395	13.0682	0.763342	1.79827	0.449907	0.301047	2.29747	0.995271	5.1952	0.543963	0.425329	0.540602	2.24617	5.64653	2.26448	3.29532	1.44289	0.625773	14.2769	0.733244	0.723752	1.39426	IgG_1	IgG
IgG_1_1552	2.48778	2.16352	9.81855	0.63831	1.34145	0.299381	0.413933	1.4579	0.605518	12.6668	0.399845	0.285599	0.480653	6.71038	4.85552	2.98317	35.6582	11.6701	0.681668	1.2112	0.662031	0.345235	1.3521	IgG_1	IgG
IgG_1_1553	1.96719	1.81883	13.5056	0.788649	1.40928	0.524932	0.32506	1.57636	0.533159	8.60823	0.488182	0.336364	0.289288	2.01906	4.10405	2.23608	6.36503	3.08984	0.649128	8.4682	0.794521	0.46596	1.46392	IgG_1	IgG
IgG_1_1554	3.09666	2.02634	7.48408	0.504113	1.05262	0.403367	0.235123	0.637843	0.354866	14.1969	0.460522	0.29769	0.43564	9.99594	4.16741	2.364	47.7661	18.5664	0.776372	2.21981	0.612038	0.480259	0.739489	IgG_1	IgG
IgG_1_1555	3.358	2.16758	8.88279	0.610459	1.17559	0.320137	0.19806	1.17118	0.52271	6.79398	0.283743	0.132011	0.380893	3.99618	3.7944	2.69447	58.8094	22.0787	0.656256	3.74032	0.401916	0.518429	0.871683	IgG_1	IgG
IgG_1_1556	2.70808	2.64516	13.7494	0.809454	1.12943	0.369195	0.379727	1.42894	0.389819	9.94838	0.460125	0.264869	0.439641	2.14978	4.1447	2.31542	41.9532	17.9641	0.607058	8.40666	0.730273	0.436681	1.10386	IgG_1	IgG
IgG_1_1557	1.30701	1.88004	13.3967	0.819555	2.81597	0.48061	0.443249	2.90736	1.22438	7.8413	0.60236	0.270623	0.351434	3.66626	5.16782	3.13493	7.7806	3.18024	0.531911	11.1657	1.13647	0.673369	1.90278	IgG_1	IgG
IgG_1_1558	1.85699	1.91374	14.855	1.05371	1.73883	0.276027	0.412431	2.38171	0.423386	8.2579	0.577685	0.246096	0.380279	6.08324	5.65642	2.90935	12.3842	6.38804	0.56296	1.00092	0.758526	0.436083	1.87113	IgG_1	IgG
IgG_1_1559	1.46046	1.86719	11.0726	0.646717	1.26095	0.368459	0.296145	1.87258	3.54002	5.46924	0.492787	0.2297	0.323407	1.91016	4.44695	4.48878	2.90108	1.39323	10.1009	0.900987	0.826281	0.429656	1.22683	IgG_1	IgG
IgG_1_1560	2.01629	1.88582	8.59532	0.561896	1.20436	0.23914	0.2035	1.20744	0.511042	13.9964	0.342972	0.246632	0.412058	1.55844	5.38493	2.19536	29.4708	11.5796	0.371679	2.053	0.645045	0.411034	1.06693	IgG_1	IgG
IgG_1_1561	3.57505	2.0404	19.6819	1.0531	1.13986	0.373066	0.26068	1.38156	0.809476	8.20784	0.552163	1.94431	4.35703	10.693	10.2552	2.5514	11.1086	3.60224	0.647464	0.700416	0.910538	0.61918	1.22763	IgG_1	IgG
IgG_1_1562	3.11723	2.05741	7.25758	0.434935	0.7722	0.377364	0.125026	1.10949	0.253622	5.08003	0.227008	0.0952381	0.3526	4.74566	2.80574	2.57647	66.8576	27.4251	0.451196	2.08002	0.432448	0.237907	0.590348	IgG_1	IgG
IgG_1_1563	2.23982	2.50661	13.3457	0.714455	1.47634	0.352315	0.362796	1.77685	0.508584	8.61725	0.56615	0.368655	0.379071	4.91762	4.86844	2.70717	32.7311	13.7071	0.646329	5.67357	0.917019	0.529409	1.29561	IgG_1	IgG
IgG_1_1564	2.64147	2.64349	16.0665	0.765486	1.6434	0.402358	0.363836	1.52251	0.45385	8.656	0.461708	0.334567	0.546818	4.55107	4.70836	2.86876	51.091	19.8013	0.732544	2.58536	0.764483	0.699436	1.37081	IgG_1	IgG
IgG_1_1565	3.27335	1.73168	9.92483	0.417183	1.27636	0.321395	0.706352	1.63669	2.46606	21.709	0.522646	0.517974	0.0706614	13.9522	6.17914	4.72264	29.0097	11.5058	5.82174	2.06785	1.1467	0.3	1.85493	IgG_1	IgG
IgG_1_1566	3.35877	2.86955	11.3696	0.521854	1.5087	0.3086	0.432234	1.71969	0.451584	8.26636	0.476966	0.308189	0.477934	5.04082	5.93807	3.10537	53.0303	22.289	0.762561	6.27256	0.985843	0.526324	1.53813	IgG_1	IgG
IgG_1_1567	3.02189	3.12628	7.04623	0.739781	1.3131	0.382356	0.541603	1.03929	0.741027	10.1462	0.704616	0.364385	0.43975	6.86759	5.20578	3.19317	53.3331	23.582	0.545221	2.3187	1.14775	0.633742	1.24782	IgG_1	IgG
IgG_1_1568	3.94409	2.50125	8.52849	0.658055	0.912666	0.379249	0.422889	3.23795	0.565259	8.58076	0.481864	0.413418	0.399413	10.2719	6.63574	4.23356	46.1604	16.2027	0.676986	3.30598	1.10154	0.414744	1.3468	IgG_1	IgG
IgG_1_1569	2.65674	2.49659	8.88575	0.656	1.22117	0.263174	0.326323	2.22886	0.35088	6.39534	0.39465	0.236309	0.307619	5.09241	3.93091	2.48327	46.6331	19.5836	0.527845	2.97685	0.548046	0.475889	0.850064	IgG_1	IgG
IgG_1_1570	1.20407	2.04336	14.8054	0.476628	1.75015	0.556434	0.205082	1.23949	1.50225	1.60658	0.316577	0.324994	0.491815	1.20099	4.53417	2.32833	6.94021	1.9945	0.836038	0.412426	0.411847	0.719794	1.16564	IgG_1	IgG
IgG_1_1571	5.1948	4.03488	7.16962	0.491895	1.0185	0.243188	0.335377	0.714481	0.640041	10.6347	0.283583	0.322951	0.305848	13.3942	3.69804	2.98407	66.3052	28.0392	0.351351	2.3039	0.388746	0.665452	0.916624	IgG_1	IgG
IgG_1_1572	1.90015	2.7035	10.4169	0.62549	2.1768	0.374502	0.3786	2.00162	0.849826	6.93304	0.583539	0.234785	0.507314	2.054	7.30024	2.68169	16.9371	6.787	1.15273	13.5537	1.1168	0.788011	1.66124	IgG_1	IgG
IgG_1_1573	2.72072	2.67925	5.21358	0.609072	1.25586	0.240377	0.396766	1.11161	0.369641	8.38132	0.394022	0.255205	0.486841	5.03393	4.44607	2.43828	37.3464	14.7113	0.643706	6.34173	0.740276	0.950054	1.19591	IgG_1	IgG
IgG_1_1574	3.71189	3.09076	11.2909	1.04708	1.56482	0.362012	0.440987	2.55411	0.616319	11.0825	0.593663	0.554261	0.916934	7.56975	6.11529	3.25898	50.3915	20.8715	1.06043	3.54494	1.11935	0.654833	1.42603	IgG_1	IgG
IgG_1_1575	1.70591	1.52152	11.3966	0.733388	1.48084	0.277689	0.370537	2.19359	0.470836	12.8342	0.444914	0.258792	0.348407	3.11872	4.67315	2.41901	9.26742	4.18604	0.456819	14.3707	0.820899	0.410946	1.39474	IgG_1	IgG
IgG_1_1576	3.68518	3.09722	5.49879	4.57022	1.81954	0.421509	0.385838	1.42578	0.787818	6.49833	0.599271	0.332632	0.401188	6.06079	5.28968	3.90713	68.6706	26.9126	0.902003	1.8146	1.00164	0.814713	1.41619	IgG_1	IgG
IgG_1_1577	0.742824	1.55947	38.9426	1.54742	1.87339	0.396309	0.467883	5.2755	0.68138	3.26348	0.734704	0.42654	0.474112	1.48479	7.50657	3.01099	1.49413	0.490432	0.534143	1.93546	1.01897	0.726034	2.8308	IgG_1	IgG
IgG_1_1578	1.64557	1.06672	16.1025	0.474492	1.36373	0.376814	0.335987	0.974842	0.317055	3.63677	0.869355	0.942947	0.739272	0.688682	3.1946	2.4932	13.1017	4.63955	0.684389	18.6669	0.645529	0.597541	1.36078	IgG_1	IgG
IgG_1_1579	4.47262	3.9655	8.72566	0.690085	1.0499	0.251096	0.492296	1.07418	0.540409	12.6675	0.581028	0.276603	0.301654	13.5293	3.42775	3.61096	69.6621	30.664	0.707752	3.60424	0.806519	0.402453	0.982252	IgG_1	IgG
IgG_1_1580	2.92271	2.61246	7.48256	0.699723	1.26777	0.347918	0.410216	1.5593	0.669308	10.2742	0.525964	0.338047	0.496426	5.15846	4.95085	2.77765	34.8315	15.0422	0.837864	3.90981	0.870613	0.473776	1.5562	IgG_1	IgG
IgG_1_1581	0.74039	1.70837	21.1255	0.973105	1.83028	0.51712	0.290179	4.2242	0.189599	5.47202	0.694961	0.448417	0.482205	1.96743	4.79782	2.53779	2.85312	1.28448	0.613834	16.9834	0.752347	0.680133	1.77175	IgG_1	IgG
IgG_1_1582	2.08316	2.3568	7.48669	0.621774	1.3198	0.325703	0.310049	2.4417	1.00288	8.63994	0.470888	0.279918	0.460145	3.48014	5.10791	2.83081	26.55	11.2935	1.78738	4.60582	0.696077	0.684263	1.15498	IgG_1	IgG
IgG_1_1583	2.27699	2.47726	7.5045	0.518373	1.22293	0.231602	0.414411	2.06514	0.519915	11.2491	0.438662	0.241062	0.359155	1.847	5.59844	2.72325	53.8995	19.8057	0.642766	2.39336	0.852321	0.435203	1.56884	IgG_1	IgG
IgG_1_1584	0.913705	1.5379	9.58883	0.632762	1.63438	0.402496	0.450752	1.74515	0.546479	13.9895	0.458539	0.290598	0.546321	0.982154	5.18282	2.21101	2.36349	0.934854	0.739995	5.8396	0.952441	0.270426	1.09795	IgG_1	IgG
IgG_1_1585	1.62194	2.54941	9.8389	0.556607	1.89255	0.255759	0.543164	2.81414	0.586226	6.65087	0.50293	0.319235	0.556861	2.03202	5.80519	2.78996	30.8673	13.1441	0.647057	12.66	1.02735	0.70845	1.7926	IgG_1	IgG
IgG_1_1586	4.31228	3.22233	9.00515	0.637637	1.61999	0.420605	0.530851	1.59322	0.512264	15.1226	0.781045	0.358469	0.449163	10.629	5.13906	3.77304	61.4738	24.2867	0.495182	4.05505	1.07424	0.947624	1.26818	IgG_1	IgG
IgG_1_1587	3.7118	2.91897	8.13605	0.89451	1.68307	0.441414	0.599401	1.61986	0.412215	6.26703	0.912394	0.52079	0.638	8.84497	4.79354	3.18425	69.1809	24.7465	0.638682	3.19166	0.743451	0.651371	1.54832	IgG_1	IgG
IgG_1_1588	3.32566	2.75422	12.7742	0.885257	1.2471	0.242513	0.597672	1.21882	0.420801	22.1196	0.590249	0.26117	0.340533	8.12738	4.75325	3.08342	52.3376	25.7965	0.719403	1.90127	1.06267	0.968068	1.61177	IgG_1	IgG
IgG_1_1589	2.43423	2.30879	18.1576	0.968572	1.23648	0.412238	0.276815	1.86971	0.352625	9.71444	0.432037	0.226732	0.334528	2.4179	5.1015	2.47768	45.3269	17.9184	0.457903	6.90086	0.847425	0.446976	0.985019	IgG_1	IgG
IgG_1_1590	3.82055	2.67277	7.37923	0.534817	0.947463	0.166075	0.354399	1.4082	0.558347	10.1567	0.395305	0.297128	0.434594	3.87331	4.56948	2.87716	75.8318	30.2827	0.467208	2.34405	0.696982	0.517926	0.976061	IgG_1	IgG
IgG_1_1591	2.18117	1.89075	3.65019	0.476166	1.06625	0.38448	0.288258	2.59387	0.409457	10.2427	0.418363	0.284585	0.363155	3.39383	5.31116	2.56348	9.43614	4.63008	0.419151	6.95451	0.551882	0.52375	1.193	IgG_1	IgG
IgG_1_1592	2.47029	2.43963	13.3462	0.688447	1.32611	0.352472	0.286136	2.64966	0.654709	10.7665	0.486677	0.308546	0.333176	4.99906	6.12021	2.90529	24.0916	10.0942	0.552047	1.43938	0.755005	0.54553	1.47054	IgG_1	IgG
IgG_1_1593	1.50893	1.95702	6.99192	0.674793	1.21315	0.246061	0.402962	1.50068	0.440765	8.61679	0.457663	0.245845	0.301973	1.9147	4.42341	2.23154	28.5705	12.7616	0.870879	13.2384	0.699197	0.526246	1.3034	IgG_1	IgG
IgG_1_1594	1.47944	1.72375	17.5447	0.828415	1.66719	0.368747	0.38013	2.55093	0.631509	9.55627	0.46615	0.328302	0.275866	3.43806	5.56518	2.10388	7.85195	3.71655	0.607919	5.34618	0.820304	0.430688	1.21792	IgG_1	IgG
IgG_1_1595	3.35787	2.98271	15.386	0.908369	1.50776	0.293216	0.310093	2.57355	0.432506	11.6041	0.427481	0.358535	0.27248	3.31524	5.35259	2.86336	41.4478	16.5301	0.604936	3.00647	0.875786	0.590103	1.37277	IgG_1	IgG
IgG_1_1596	2.505	2.64016	7.52644	1.38374	1.55887	0.283794	0.294748	1.06536	0.392213	4.69403	0.431365	0.320955	0.495895	1.98576	4.93586	3.2444	72.5302	28.0256	0.563402	3.49734	0.713232	0.648718	1.20101	IgG_1	IgG
IgG_1_1597	1.67625	1.83045	10.28	0.695733	1.54067	0.355844	0.305909	2.47432	0.535664	9.09859	0.515434	0.312595	0.397797	3.84725	5.17237	2.50402	2.73382	1.09955	0.804768	7.75682	0.855094	0.367838	1.51421	IgG_1	IgG
IgG_1_1598	3.67729	2.87169	11.2843	0.607324	1.25402	0.31734	0.37355	1.89326	0.427909	9.20194	0.428708	0.31088	0.252681	6.7008	4.52005	2.91222	60.7652	26.6164	0.700424	6.24109	0.731736	0.597662	1.26253	IgG_1	IgG
IgG_1_1599	3.23901	2.89007	26.7992	1.23079	1.44494	0.441076	0.490178	2.0946	0.734994	11.2851	0.531792	0.415748	0.686902	4.74809	6.9119	3.23989	53.8045	23.1756	0.574307	2.9691	1.06837	0.563222	1.71992	IgG_1	IgG
IgG_1_1600	3.02758	2.7336	24.4846	1.26099	1.67302	0.447897	0.33523	3.03289	0.517128	9.2088	0.572519	0.301479	0.416527	4.3142	6.76113	2.98105	47.4811	19.7045	0.564321	2.81633	0.939586	0.471022	1.0066	IgG_1	IgG
IgG_1_1601	3.34029	3.23213	9.05513	0.582787	1.14605	0.2607	0.23962	1.2743	0.318539	7.82724	0.518236	0.292781	0.286841	4.01557	4.3073	2.27207	70.5114	30.0504	0.497585	2.89421	0.938615	0.656292	0.716511	IgG_1	IgG
IgG_1_1602	1.98941	2.13793	11.5498	1.01752	1.42959	0.352187	0.308221	1.21245	0.432606	10.1295	0.486902	0.379419	0.327643	4.62027	5.27201	2.69557	45.0739	21.2292	0.691822	1.65235	0.670262	0.656103	2.07744	IgG_1	IgG
IgG_1_1603	1.13329	1.62858	9.08588	0.746061	1.81042	0.392363	0.315165	1.87967	0.49908	5.9358	0.501866	0.326236	0.47476	2.10786	4.14902	2.28661	2.77607	1.26077	0.66393	15.0909	1.00463	0.430916	1.75289	IgG_1	IgG
IgG_1_1604	1.53737	2.28171	2.62864	0.384529	0.82472	0.266349	0.240889	1.25353	0.653775	21.8238	0.877863	0.117647	0.265016	0.737075	4.84038	2.46245	23.1834	9.93107	0.487007	3.34624	0.945259	0.358506	1.37409	IgG_1	IgG
IgG_1_1605	1.44569	1.51293	6.96707	0.771837	1.38798	0.286091	0.339641	2.40974	0.625887	7.67638	0.353266	0.274012	0.213023	5.2206	4.38681	2.32784	1.61779	0.727976	0.666603	6.40761	1.01151	0.30868	1.10706	IgG_1	IgG
IgG_1_1606	2.21221	2.58299	15.3541	0.713781	1.60839	0.333652	0.426971	2.7461	0.669072	9.59988	0.444496	0.332222	0.331482	2.05304	5.53481	2.31825	23.2561	10.5738	0.630293	4.85396	0.826991	0.56936	1.35523	IgG_1	IgG
IgG_1_1607	0.935267	1.48801	14.2954	0.844374	1.81726	0.297551	0.371115	1.55812	0.358095	8.77243	0.473209	0.280762	0.499388	2.63945	5.06277	2.17728	0.976729	0.412626	0.639077	7.91471	1.09218	0.366778	1.72868	IgG_1	IgG
IgG_1_1608	5.55361	4.01031	14.7823	0.908631	1.29302	0.423472	0.29459	1.34025	0.448669	11.906	0.508377	0.387102	0.31765	3.93652	4.66179	2.85695	77.5326	27.8737	0.692511	3.18386	1.0054	0.534806	1.3348	IgG_1	IgG
IgG_1_1609	2.72957	2.59523	12.8506	1.03946	1.702	0.487209	0.373608	2.61438	0.450206	10.1365	0.603826	0.315808	0.38788	3.95465	6.25408	2.898	56.8579	25.1994	0.831652	5.53576	0.903554	0.81335	1.53436	IgG_1	IgG
IgG_1_1610	3.07765	3.58732	27.3537	1.07341	1.46927	0.641035	0.244836	4.3208	0.612788	7.46589	0.434855	0.345361	0.474414	2.65582	8.05261	3.05555	43.0768	15.6949	0.834857	2.63607	0.794243	0.772285	1.12101	IgG_1	IgG
IgG_1_1611	2.24403	2.26402	6.24855	0.599485	1.37562	0.330117	0.275531	1.83973	0.644546	9.24221	0.980156	0.229966	0.39579	5.72084	5.02619	2.42241	16.9933	6.93816	0.513233	9.72074	0.816601	0.602448	1.09588	IgG_1	IgG
IgG_1_1612	2.82484	3.00003	10.4102	0.476926	1.1716	0.53989	0.299785	1.24943	0.345411	6.46399	0.42646	0.262036	0.24034	2.78793	2.86613	2.1383	59.7619	23.0668	0.547661	4.64653	0.821904	0.44935	1.08306	IgG_1	IgG
IgG_1_1613	1.09588	1.47565	15.4186	0.801458	1.5302	0.399601	0.406918	3.55937	0.557034	10.8095	0.449398	0.47474	0.522191	3.16577	6.82172	2.43071	1.72825	1.05925	0.598793	8.31701	0.938693	0.279415	1.22743	IgG_1	IgG
IgG_1_1614	1.57642	2.12425	10.1752	0.62834	1.75539	0.325177	0.46596	2.36661	0.633527	9.91717	0.5727	0.187055	0.458557	1.37145	4.91617	2.44684	14.9328	5.41753	0.678915	3.0492	0.711606	0.880233	1.20525	IgG_1	IgG
IgG_1_1615	2.31499	1.54234	6.20024	0.520632	0.661291	0.256346	0.380097	0.616726	0.257859	4.59869	0.310802	0.23717	0.373689	4.25473	3.0655	2.12837	25.5298	7.03853	0.416408	0.757157	0.497189	1.47295	0.583752	IgG_1	IgG
IgG_1_1616	0.711554	0.801594	9.13643	0.613742	1.62569	0.107668	0.271437	2.47563	0.173394	2.09084	0.422124	0.29802	0.263044	1.6078	3.11131	2.07128	1.53478	0.705171	0.58385	8.34349	1.04448	0.598784	1.29162	IgG_1	IgG
IgG_1_1617	1.11218	1.38395	7.42552	0.60841	1.2486	0.36442	0.270427	1.39257	0.396869	9.4655	0.264534	0.248616	0.292821	2.23888	4.80997	2.24495	2.86519	1.55484	0.521811	2.59982	0.789134	0.48514	1.16257	IgG_1	IgG
IgG_1_1618	0.879801	1.39569	11.6276	0.798878	1.602	0.33164	0.315857	2.22112	0.453824	3.80355	0.35564	0.237074	0.313178	2.25299	4.00691	2.28065	1.31818	0.564159	0.704415	9.91885	0.712123	0.347793	1.26604	IgG_1	IgG
IgG_1_1619	4.78671	4.35886	7.53461	0.824041	1.00176	0.281855	0.389237	1.50418	0.441965	9.69082	0.470706	0.309332	0.507834	3.71309	4.34595	3.08715	110.705	42.6979	0.600238	2.96187	0.834991	0.508376	1.20597	IgG_1	IgG
IgG_1_1620	2.1645	1.8152	4.60799	0.454256	1.08404	0.253781	0.262533	1.50015	0.559639	15.8257	0.326257	0.323868	0.363406	2.69081	6.16642	2.51675	37.9242	16.5364	0.467804	3.59728	0.941923	0.57033	0.908602	IgG_1	IgG
IgG_1_1621	3.07517	2.83773	2.59027	0.388735	1.03061	0.313001	0.270866	2.40146	0.587315	15.8798	0.504309	0.332641	0.40496	6.46352	5.06703	2.90345	65.783	26.8192	0.437159	3.39896	0.734548	0.395742	1.07999	IgG_1	IgG
IgG_1_1622	1.29286	2.37385	3.38454	10.948	2.01605	1.05794	0.682642	1.9687	1.42233	1.71738	0.528221	0.416933	0.54321	1.56895	5.3417	3.86323	2.56848	0.97029	0.65882	0.500638	0.985912	1.1953	2.43429	IgG_1	IgG
IgG_1_1623	1.02622	1.30577	15.5128	1.12633	1.6252	0.382395	0.277878	2.81713	0.447277	10.149	0.579137	0.337308	0.363479	3.70952	4.59966	2.59491	3.32052	1.37886	0.640975	15.0676	0.72295	0.503266	2.27262	IgG_1	IgG
IgG_1_1624	0.806958	1.41166	10.2417	0.906987	1.63269	0.354382	0.424348	2.58779	0.333103	8.88025	0.535749	0.237807	0.389957	1.66205	4.55618	2.00513	1.3049	0.659883	0.802345	15.7228	0.827815	0.43636	1.63704	IgG_1	IgG
IgG_1_1625	4.26902	4.71637	7.83862	0.942314	2.72071	0.524071	0.632275	1.85618	0.534992	10.1246	1.0549	0.707312	1.36031	9.31716	6.60567	3.99803	80.4388	32.7583	1.15433	4.61427	1.55285	1.2952	2.20682	IgG_1	IgG
IgG_1_1626	1.48256	1.75732	9.5416	0.699371	1.30803	0.331778	0.458178	1.78687	0.71377	10.7612	0.526152	0.334068	0.526564	2.69597	5.12647	2.75043	8.07774	3.47757	0.461299	2.50068	0.944612	0.583059	1.45663	IgG_1	IgG
IgG_1_1627	1.96925	1.95895	14.2084	0.808339	1.65907	0.3948	0.32037	1.94547	0.533463	10.9808	0.522065	0.756642	1.214	2.21084	5.58121	2.57241	24.4092	11.4627	0.579861	2.60484	0.843581	0.413316	1.52395	IgG_1	IgG
IgG_1_1628	3.43526	3.15083	3.70995	0.478905	1.18054	0.314569	0.326582	0.805332	0.424825	5.19881	0.392228	0.294697	0.342791	2.30726	3.04637	2.92285	49.3033	17.0357	0.527675	1.63687	0.798298	0.465504	0.858016	IgG_1	IgG
IgG_1_1629	2.26899	2.69094	5.62846	1.20891	1.66507	0.444404	0.446221	1.01275	0.26559	3.17548	0.630529	0.216037	0.544113	3.20103	4.55116	3.49906	77.102	31.8201	0.727115	3.582	0.687845	0.435112	1.19289	IgG_1	IgG
IgG_1_1630	1.38173	1.74607	34.7339	1.57286	1.50653	0.595142	0.183723	1.95967	0.597046	4.57474	0.289344	0.345021	0.181818	4.0175	4.56827	2.38208	2.83344	0.924958	0.854377	7.32653	0.524101	0.470327	1.13448	IgG_1	IgG
IgG_1_1631	3.1495	2.33683	12.1266	0.724596	1.32212	0.400497	0.270248	3.84505	0.555704	6.9472	0.422919	0.249512	0.376216	3.15587	5.32064	3.30243	41.6583	18.3213	2.16085	3.43732	0.928848	0.475074	0.880367	IgG_1	IgG
IgG_1_1632	2.28651	2.21789	29.7644	1.21466	1.70934	0.367949	0.352708	4.23459	0.637257	10.5011	0.415358	0.378041	0.37504	1.94809	5.49673	2.73847	57.2423	25.8503	0.680717	3.59256	0.852471	0.563307	1.56444	IgG_1	IgG
IgG_1_1633	1.27368	2.89461	11.5036	5.88578	4.01029	1.05171	1.57089	2.3804	0.820819	8.41765	9.73678	0.770061	1.64303	368.274	7.12872	3.99789	2.87557	1.10988	1.28641	5.35421	1.9071	1.86132	3.50075	IgG_1	IgG
IgG_1_1634	1.47619	1.70116	34.7302	1.30731	1.77858	0.445723	0.612625	3.27615	0.622041	11.865	0.500477	0.299858	0.44167	6.60931	7.08717	2.97073	1.47658	0.905609	0.708184	2.25873	1.23955	0.476751	1.84056	IgG_1	IgG
IgG_1_1635	2.87087	2.53773	4.83565	0.612029	1.21638	0.356437	0.379167	1.95528	0.521866	14.8607	0.546938	0.448591	0.356857	4.05329	6.58384	2.7174	52.4791	21.8928	0.596571	2.01157	0.828358	0.467523	1.19489	IgG_1	IgG
IgG_1_1636	4.83215	4.06613	5.97917	0.610292	1.05198	0.205349	0.374281	3.55813	0.507067	10.4125	0.449825	0.669937	0.488051	1.87246	6.06514	2.94301	60.7964	29.3308	0.443856	1.981	0.984725	0.642881	1.65885	IgG_1	IgG
IgG_1_1637	2.81334	1.8362	12.5789	0.582699	1.35213	0.485712	0.591507	1.93601	0.548717	8.00775	0.270176	0.180203	0.358526	8.6481	4.23605	3.27719	24.7126	11.2373	1.54955	1.36367	1.09447	1.07277	0.854078	IgG_1	IgG
IgG_1_1638	2.61156	2.7694	3.50552	0.711995	1.42166	0.392866	0.29837	1.34867	0.461089	10.6108	0.659746	0.378605	0.681248	5.01529	5.54916	2.49891	34.4227	14.797	0.666971	4.90724	0.919647	0.560562	1.55196	IgG_1	IgG
IgG_1_1639	5.49832	4.55875	8.84584	0.596128	1.39496	0.29607	0.431498	1.37276	0.502868	10.9773	0.395003	0.274881	0.305402	4.19141	4.98499	3.15151	90.7445	36.6922	0.49704	2.66237	1.03009	1.04138	1.2812	IgG_1	IgG
IgG_1_1640	1.09538	1.77046	31.9158	1.32834	1.43027	0.38786	0.354164	2.98306	0.617282	8.70348	0.544365	0.287211	0.422649	2.47116	5.67147	2.75093	4.15704	1.4067	0.65609	3.55108	0.831815	0.393042	1.27845	IgG_1	IgG
IgG_1_1641	0.770682	1.74254	10.9668	0.725352	1.99157	0.34398	0.375067	2.88497	0.502184	3.85037	0.450847	0.489304	0.759707	1.1561	4.65461	2.29004	5.18888	2.22985	0.801095	21.6534	0.560768	0.574648	1.63828	IgG_1	IgG
IgG_1_1642	3.38895	2.67546	11.6852	0.824484	1.33968	0.556774	0.237746	2.21357	0.402372	8.83961	0.56693	0.302547	0.377709	2.91812	4.49526	2.75607	62.0683	27.8249	0.612301	5.17988	0.904715	0.887327	1.15504	IgG_1	IgG
IgG_1_1643	1.06636	1.54038	6.15942	0.678002	1.54695	0.266903	0.483283	1.61536	0.458028	9.71519	0.42655	0.443189	0.586888	1.29889	6.4689	2.46468	2.07469	0.97836	0.745743	12.0202	0.973213	0.523011	1.25494	IgG_1	IgG
IgG_1_1644	1.95013	1.9705	14.5288	0.657228	1.23437	0.268798	0.333732	1.88432	0.672514	7.75582	0.489904	0.241541	0.429568	4.40261	5.73185	2.44853	7.33602	3.04602	0.545973	2.91129	0.845039	0.475187	1.39247	IgG_1	IgG
IgG_1_1645	2.27042	1.92194	9.33676	0.648631	1.26695	0.330662	0.452506	1.77895	0.606558	10.2912	0.521416	0.389514	0.547298	4.01549	5.23775	2.46711	14.6563	6.46128	0.710399	7.37221	0.802775	0.466319	1.41313	IgG_1	IgG
IgG_1_1646	2.73229	1.76456	10.4422	0.574234	0.976496	0.358028	0.391032	1.46707	0.513105	8.78404	0.456531	0.295384	0.239513	4.68299	3.80622	2.74084	63.5982	28.0716	0.535425	3.19767	0.772633	0.81854	0.886347	IgG_1	IgG
IgG_1_1647	2.82755	3.45617	8.23285	7.48229	2.31562	0.872472	0.702864	1.88008	2.17696	4.82728	0.700555	0.315203	4.86824	3.12697	7.82169	4.42797	60.3649	25.041	0.782135	2.51563	1.22279	0.556375	2.54356	IgG_1	IgG
IgG_1_1648	0.82411	1.05581	6.43236	0.516931	1.18575	0.289027	0.388654	1.83849	0.457019	9.69681	0.385035	0.207102	0.363708	2.51292	5.00377	2.2199	1.3322	0.582785	0.467059	6.36103	0.495249	0.361665	1.12111	IgG_1	IgG
IgG_1_1649	1.53727	1.64441	14.6792	0.646161	1.22139	0.704467	0.330669	2.26915	1.17236	5.37059	0.46294	0.291542	0.326926	7.40376	4.353	2.06053	2.54306	1.14415	0.72201	11.387	0.596004	0.211676	1.23165	IgG_1	IgG
IgG_1_1650	2.63081	2.64972	11.3146	0.750714	1.31116	0.340463	0.36313	1.79024	0.58401	6.54551	0.521143	0.257687	0.411306	4.28459	4.08391	2.90788	58.1114	23.4746	0.406586	1.75304	0.659325	0.454065	1.31521	IgG_1	IgG
IgG_1_1651	3.27574	2.19907	15.9293	0.865154	1.42111	0.399343	0.353109	1.8267	0.58478	12.38	0.51245	0.297417	0.370468	11.8397	5.62999	3.6383	30.5924	14.064	0.588909	5.56527	0.858407	0.434995	1.23261	IgG_1	IgG
IgG_1_1652	0.72203	2.05996	6.90674	0.609969	1.44939	0.284081	0.497028	2.75642	0.648846	6.99167	0.6917	0.394167	0.482755	1.23994	4.78056	2.17987	3.0329	1.36738	0.470497	21.98	0.798713	0.729999	2.25928	IgG_1	IgG
IgG_1_1653	2.18886	1.67416	8.71297	0.524173	1.31387	0.31415	0.328041	1.9652	0.401065	6.9777	0.387241	0.279589	0.231607	1.16517	3.72147	2.18986	43.946	16.0663	0.573308	6.80358	0.709617	0.804153	0.999424	IgG_1	IgG
IgG_1_1654	4.54467	3.27024	12.6061	0.714632	1.55221	0.231366	0.363755	3.01751	0.317579	9.94471	0.55938	0.28761	0.393592	8.42815	5.04206	3.44741	45.7452	19.423	0.660304	1.96882	0.802617	0.785625	1.24685	IgG_1	IgG
IgG_1_1655	3.26136	2.62834	8.70366	0.456254	0.979149	0.263209	0.340762	1.04899	0.510859	6.18753	0.420934	0.239893	0.324626	4.15624	3.75789	2.4812	59.8128	19.9394	0.485337	5.9558	0.68986	0.50779	0.995853	IgG_1	IgG
IgG_1_1656	2.51636	2.88402	3.022	1.72532	1.84674	1.1448	0.202854	1.95518	0.590551	2.37293	0.343997	0.242689	2.73653	1.43009	7.10436	2.90128	17.5785	6.77135	0.839629	3.05708	0.750175	0.799401	1.20029	IgG_1	IgG
IgG_1_1657	1.27018	2.3852	2.27926	1.37406	1.35656	1.47622	0.955404	1.91928	1.09885	3.19421	0.655301	0.0666667	0.543032	1.33819	6.61161	3.32519	4.80614	1.47476	1.03002	1.16566	0.762858	0.375368	4.27626	IgG_1	IgG
IgG_1_1658	2.38923	1.78834	8.59124	0.707079	0.751142	0.333214	0.449293	1.3626	0.443196	9.31712	0.450806	0.176185	0.37808	8.97647	3.30162	2.49514	32.6719	10.901	0.452963	1.24681	0.591197	1.45027	0.867013	IgG_1	IgG
IgG_1_1659	3.45231	3.50143	13.7454	0.84091	1.32814	0.274225	0.287127	3.07468	0.374862	9.62666	0.424178	0.318934	0.411432	3.24116	4.48681	2.63646	69.1274	28.2449	0.565387	2.25968	0.701031	0.657638	1.11915	IgG_1	IgG
IgG_1_1660	3.86773	4.08677	8.21487	0.724542	1.38824	0.602714	0.27436	2.40605	0.448763	7.78548	0.621749	0.383581	0.389834	10.4007	5.68438	3.53676	84.5864	30.9567	0.660334	3.16306	0.869235	0.593991	0.734824	IgG_1	IgG
IgG_1_1661	0.949636	2.54761	16.0781	0.688631	1.2972	0.391945	0.16086	1.11958	0.502644	5.48867	0.244709	0.323865	0.331221	1.31721	5.04095	1.68709	10.207	4.25552	0.657757	13.683	0.82715	0.663738	1.35083	IgG_1	IgG
IgG_1_1662	2.78221	2.12492	14.3336	0.749845	1.29998	0.346711	0.491312	1.82259	1.87897	11.1009	0.472068	0.293458	0.434391	5.71384	4.53149	3.30447	16.7935	7.08201	2.13024	5.43039	0.910192	0.308759	1.5389	IgG_1	IgG
IgG_1_1663	3.58508	2.6774	6.34275	0.606157	1.09409	0.200277	0.450708	1.45997	0.280608	9.56557	0.477074	0.340411	0.304535	7.55605	3.44736	2.24359	52.3214	23.9435	0.595292	13.9485	0.96586	0.455742	1.19785	IgG_1	IgG
IgG_1_1664	4.76546	3.52493	10.6499	0.649668	1.46466	0.317447	0.433003	2.71248	0.62543	10.2155	0.609808	0.366871	0.374969	4.68207	5.68393	2.92618	70.7885	33.5669	0.561011	3.07936	0.898679	0.893991	1.47537	IgG_1	IgG
IgG_1_1665	0.717392	1.00246	13.9538	0.865521	1.04809	0.272454	0.363658	2.96222	0.35462	9.05992	0.40666	0.402456	0.390248	1.04731	3.98391	1.72087	1.68841	0.875262	0.44846	5.16683	0.844428	0.215918	1.46312	IgG_1	IgG
IgG_1_1666	1.08033	1.537	24.0025	0.949275	1.46281	0.316412	0.32679	3.06923	0.534652	4.64853	0.628934	0.493238	0.481789	1.46713	5.84178	2.40849	2.21716	0.897401	0.514043	4.65344	0.848382	0.376985	1.51437	IgG_1	IgG
IgG_1_1667	2.06543	1.52211	8.23	0.642042	1.26736	0.210519	0.394073	1.67402	0.703671	13.3425	0.505344	0.231957	0.250634	3.82592	5.27404	2.46167	4.24436	2.15647	0.653991	3.56989	0.805673	0.368781	1.36538	IgG_1	IgG
IgG_1_1668	1.73155	1.92933	6.76902	0.759897	1.42492	0.402647	0.479133	1.52515	0.410061	9.67868	0.435237	0.17463	0.345013	9.44973	4.74514	2.96458	2.38724	1.38131	0.605271	1.14555	1.04812	0.476847	1.24128	IgG_1	IgG
IgG_1_1669	0.980117	1.01182	9.35537	0.775066	1.18638	0.25288	0.328376	2.7825	0.43366	9.327	0.368314	0.19427	0.311402	1.12655	5.19905	2.06061	3.3638	1.76282	0.488976	18.0673	0.897602	0.410961	1.30596	IgG_1	IgG
IgG_1_1670	3.90697	3.17151	4.16595	0.57843	1.02133	0.289174	0.286116	0.78993	0.515637	12.9023	0.450815	0.260585	0.294111	8.61002	4.06247	3.10232	65.4536	32.2245	0.57412	2.65904	0.770501	0.747858	1.2901	IgG_1	IgG
IgG_1_1671	3.23639	3.443	6.58128	0.653488	1.22069	0.361386	0.243157	1.48303	0.572563	10.4672	0.403909	0.283955	0.315753	5.1203	4.71182	2.63344	59.0971	23.8391	0.631116	2.57997	0.809422	0.598453	1.49837	IgG_1	IgG
IgG_1_1672	3.1725	3.72969	25.0399	1.01671	1.72012	0.345344	0.398374	3.27263	0.448938	9.0017	0.617303	0.234391	0.378793	5.49167	5.59014	2.93524	51.7311	19.2418	0.642572	2.99603	0.889363	0.613745	1.48126	IgG_1	IgG
IgG_1_1673	1.32229	1.68959	14.3397	0.791415	1.37405	0.375882	0.314384	1.1643	0.374416	8.74137	0.394645	0.234572	0.412575	1.32525	4.78888	2.39844	6.39446	3.08353	0.859872	8.7491	0.639846	0.482028	1.45812	IgG_1	IgG
IgG_1_1674	1.19565	2.42972	14.2236	0.823295	1.53426	0.218616	0.356065	2.66885	0.631095	3.50138	0.669835	0.181245	0.401472	1.79267	6.13023	2.25092	10.0095	5.10003	0.810106	4.91422	0.899966	0.581818	1.63305	IgG_1	IgG
IgG_1_1675	1.93811	1.57824	9.43697	0.655684	1.02504	0.312167	0.401368	1.45961	0.486998	8.09412	0.584761	0.472505	0.827946	5.81117	4.79902	2.86284	3.13775	1.66108	0.552102	13.0625	1.04758	0.400542	1.42113	IgG_1	IgG
IgG_1_1676	1.77088	2.12398	5.841	0.644095	1.52827	0.354665	0.389177	3.32492	0.586146	10.2041	0.572136	0.40388	0.277289	3.9868	6.493	2.67517	17.1655	7.27503	0.709698	13.3074	0.98735	0.45806	1.56944	IgG_1	IgG
IgG_1_1677	0.632315	1.41038	6.26865	0.545644	1.5521	0.904559	0.457142	0.748072	0.626291	5.08411	0.125	0.517035	0.125	0.390861	1.96415	1.79228	1.72527	0.377549	0.375	4.80294	0.501892	0.125	1.77942	IgG_1	IgG
IgG_1_1678	1.97604	2.35515	15.7511	0.731996	1.4261	0.127641	0.31742	1.83942	0.417374	5.80271	0.475542	0.395257	0.362581	2.01374	4.9553	2.26922	32.2777	16.618	0.742005	1.78405	1.09199	0.521538	0.784004	IgG_1	IgG
IgG_1_1679	1.16146	1.73974	20.4812	1.57064	1.65633	0.267051	0.192544	2.90624	0.45195	5.01985	0.609593	0.330439	0.529453	1.79314	4.79621	2.138	1.86269	0.840944	0.568002	6.80611	1.07857	0.444344	1.21181	IgG_1	IgG
IgG_1_1680	1	3.64812	2.70215	0	0	0	0	0	0	6.49125	0	0	0	4.70264	2.06507	1	111.15	33.2467	0	6.51336	0	0	1.20685	IgG_1	IgG
IgG_1_1681	2.65281	2.70024	17.3665	0.886125	1.4419	0.380765	0.280518	3.14115	0.481607	9.44978	0.436146	0.296697	0.339642	4.31097	4.97821	2.77787	37.5327	15.2257	0.46805	11.9735	0.967107	0.401944	1.18211	IgG_1	IgG
IgG_1_1682	1.3805	1.72782	12.5879	0.882026	1.61441	0.330899	0.286086	2.913	0.638159	6.29397	0.342337	0.292311	0.41284	2.69484	6.20126	2.2176	2.60318	1.39822	0.786727	16.9331	0.942552	0.501121	2.0965	IgG_1	IgG
IgG_1_1683	1.19257	1.85863	10.9528	0.715234	1.46286	0.294998	0.451646	1.82828	0.885511	5.75134	0.366349	0.290631	0.304418	2.87424	4.94927	2.00054	3.27004	1.43572	0.478952	7.68215	0.726516	0.316425	1.1362	IgG_1	IgG
IgG_1_1684	1.001	1.37715	14.1032	0.707934	1.5929	0.218547	0.224363	1.65043	0.294519	5.97031	0.488164	0.303626	0.236269	2.2687	3.54656	1.64806	1.03308	0.414681	0.609939	8.75218	0.686161	0.367537	2.02498	IgG_1	IgG
IgG_1_1685	1.0791	1.49755	11.0731	0.698348	1.53834	0.283359	0.323764	1.37643	0.402505	10.8271	0.389695	0.271573	0.30781	3.87929	3.76534	2.01948	1.55811	0.571204	0.605863	4.0014	0.847476	0.438497	1.84669	IgG_1	IgG
IgG_1_1686	1.13461	1.38929	9.79425	0.779308	1.36284	0.548272	0.212389	1.59855	0.431124	4.44599	0.599185	0.319792	0.326002	0.98477	3.24541	2.30402	8.82584	4.06616	0.964393	3.93638	0.724008	0.405829	1.96137	IgG_1	IgG
IgG_1_1687	2.84292	2.71904	7.35646	0.67845	1.2637	0.361046	0.250703	1.18898	0.505207	14.3604	0.510565	0.435791	0.356917	4.01271	4.68972	2.91671	45.8867	22.5097	0.577006	4.47221	1.03174	0.529443	1.50316	IgG_1	IgG
IgG_1_1688	4.93451	3.60699	11.8803	0.690024	0.937059	0.288798	0.344379	1.32482	0.522258	10.0731	0.381197	0.253035	0.29421	4.51741	3.4469	2.72963	81.3492	34.516	0.561294	1.98656	0.725131	0.811123	1.1536	IgG_1	IgG
IgG_1_1689	6.47991	4.31763	11.5772	0.776243	1.19704	0.409168	0.288293	1.76778	0.389279	8.57132	0.535766	0.275647	0.423319	6.06953	4.47219	3.1165	113.834	41.3379	0.787464	4.92234	0.661422	0.548616	1.07536	IgG_1	IgG
IgG_1_1690	1.8665	2.05525	14.6988	0.720763	1.48933	0.298741	0.256115	3.79052	0.594399	9.95825	0.402738	0.275986	0.383652	3.05898	4.70647	2.9198	34.4444	11.9933	0.473191	2.66876	0.713376	0.29892	1.50042	IgG_1	IgG
IgG_1_1691	1.33188	2.05729	14.8369	0.920079	1.79015	0.31662	0.345737	1.51558	0.390944	7.46367	0.501464	0.21803	0.432862	1.79611	4.03322	2.11253	11.6523	5.03548	0.660843	7.13063	0.905668	0.456545	1.58923	IgG_1	IgG
IgG_1_1692	4.96249	3.3511	7.84619	0.49812	1.06102	0.267551	0.306689	0.907511	0.424948	8.97784	0.390569	0.301597	0.555021	4.69736	3.84762	2.98507	78.7597	29.1629	0.46842	3.52229	0.70317	0.649621	1.057	IgG_1	IgG
IgG_1_1693	2.67933	2.4307	27.6946	1.12435	1.74622	0.353678	0.329803	3.95772	0.52923	12.725	0.536961	0.471616	0.485495	6.5883	6.33809	3.17918	33.3351	14.7842	0.530456	3.03295	0.991555	0.465076	1.45848	IgG_1	IgG
IgG_1_1694	3.23081	3.11591	5.62037	0.975012	1.99439	0.509126	0.244314	0.842334	0.363643	3.05212	0.502882	0.313401	0.405707	1.87098	2.50562	2.41278	54.8934	22.3765	0.782963	1.35671	0.634261	0.73421	1.39993	IgG_1	IgG
IgG_1_1695	2.90762	3.11822	16.6793	0.981882	1.34735	0.415383	0.330444	2.38894	0.781074	15.1491	0.581182	0.47081	0.480894	5.05882	6.23115	3.21085	50.1273	26.9532	0.692548	2.19945	0.864469	0.606287	1.88932	IgG_1	IgG
IgG_1_1696	2.85633	1.41816	10.4574	0.799181	1.20087	0.381317	0.335075	1.49697	0.396562	6.1937	0.518887	0.213018	0.295963	10.9294	3.39871	2.62607	8.24261	3.48608	0.513858	2.08745	0.79753	0.486395	1.15584	IgG_1	IgG
IgG_1_1697	1.87765	2.00601	14.1833	0.970376	1.59707	0.344357	0.336222	2.64943	0.341591	6.4949	0.467877	0.420173	0.4508	4.22146	5.40806	2.50428	20.0007	7.43034	0.770371	4.90879	0.742288	0.422099	1.32476	IgG_1	IgG
IgG_1_1698	2.32839	1.91685	4.28508	0.402663	0.978095	0.258607	0.300993	1.16165	0.470516	12.097	0.453508	0.264522	0.279796	4.17601	4.44797	2.53791	33.4056	13.1548	0.299843	1.56388	0.518303	0.259919	0.841357	IgG_1	IgG
IgG_1_1699	2.93698	2.03825	9.36125	0.42521	1.10265	0.320317	0.307446	1.08469	0.626558	8.10531	0.408838	0.332271	0.391374	4.32447	3.17675	2.57917	36.5993	15.2639	0.65862	1.3665	0.80859	0.471157	1.03644	IgG_1	IgG
IgG_1_1700	3.01857	3.16177	14.7832	0.643913	1.6202	0.343439	0.316153	1.1706	0.520844	5.07251	0.446674	0.286008	0.320675	4.0169	5.12423	2.79542	45.6145	18.7664	0.619004	1.25795	1.0612	0.709992	1.11628	IgG_1	IgG
IgG_1_1701	0.863327	1.7771	21.1083	0.891622	1.86657	0.148827	0.35825	0.841091	0.853597	2.03319	0.459744	0.215163	0.57782	0.986741	5.41754	2.02051	2.18112	1.44014	0.923875	15.08	0.687217	0.435695	1.87807	IgG_1	IgG
IgG_1_1702	2.74952	2.43203	10.6496	0.745624	3.00237	0.436869	0.330798	2.89031	0.378694	8.66521	0.493347	0.457463	0.643411	5.11917	6.50133	3.3337	45.1768	18.5034	0.786793	2.31451	1.01476	0.567733	1.20108	IgG_1	IgG
IgG_1_1703	2.69735	2.9136	18.4604	0.89496	1.64823	0.389722	0.545254	2.47324	0.622271	8.62668	0.673396	1.59465	3.24792	2.62729	7.99447	2.42398	48.4596	21.7007	0.641721	9.60498	0.80456	0.6791	1.92365	IgG_1	IgG
IgG_1_1704	4.06747	2.9606	9.26749	0.603363	1.26184	0.394037	0.425261	1.47004	0.777959	11.1666	0.470614	0.35994	0.352958	4.92236	4.51598	3.54217	46.2186	16.2003	3.09999	2.25106	0.788337	0.483252	1.16105	IgG_1	IgG
IgG_1_1705	2.58665	2.78871	10.8498	0.640424	1.29592	0.322847	0.322902	1.64237	0.450164	9.38395	0.440324	0.225072	0.333186	3.16135	5.31483	2.19191	63.691	26.1991	0.685897	3.34636	0.821446	0.386946	1.10495	IgG_1	IgG
IgG_1_1706	1.08812	2.01252	20.0697	1.16951	1.61638	0.341973	0.261515	3.33964	0.343951	4.37265	0.398382	0.213297	0.347713	1.42431	5.96045	2.13607	4.3374	2.11637	0.557691	15.7519	0.807239	0.488685	1.32652	IgG_1	IgG
IgG_1_1707	2.41819	2.20095	10.4672	0.466189	1.02339	0.282482	0.186232	0.537097	0.166667	3.98948	0.388571	0.443483	0.461629	2.89993	2.48452	1.61066	103.103	35.5511	0.454682	7.13098	0.442528	0.909128	0.912568	IgG_1	IgG
IgG_1_1708	2.31426	2.33293	15.9667	0.809239	1.69657	0.518762	0.31275	2.95493	0.628991	9.8692	0.484173	0.396296	0.338426	6.15423	6.78982	2.97318	23.3054	11.2591	0.58495	8.39659	0.958077	0.485983	1.24723	IgG_1	IgG
IgG_1_1709	5.31137	4.40388	6.89191	0.578867	0.559028	0.458355	0.286287	0.546436	0.268395	6.22758	0.354181	0.257381	0.333456	5.06133	2.32685	3.04505	125.551	45.7538	0.614563	4.76546	0.486932	0.569455	0.994231	IgG_1	IgG
IgG_1_1710	1.24287	1.94185	19.0166	0.995362	1.41567	0.281565	0.361069	2.55836	0.582301	6.80762	0.301284	0.295517	0.32927	1.49294	4.88408	2.1793	10.2549	4.33129	0.492812	2.55095	0.842839	0.468952	1.65848	IgG_1	IgG
IgG_1_1711	2.16601	2.34409	12.5866	0.726092	1.32882	0.330633	0.339246	1.73434	0.481885	9.58799	0.561519	0.261946	0.488676	5.80362	4.81164	2.43316	33.9506	12.8607	0.449805	9.82183	1.10224	0.664853	1.03512	IgG_1	IgG
IgG_1_1712	0.935853	1.69771	6.4116	0.68055	1.63206	0.328644	0.244743	2.20366	0.551484	6.18885	0.4623	0.34362	0.461771	3.61261	4.94957	2.50233	4.53493	1.98015	0.672675	14.7644	0.744016	0.406908	1.4409	IgG_1	IgG
IgG_1_1713	2.87786	2.75819	15.8246	0.699283	1.36515	0.327721	0.284666	3.02517	0.490382	5.96079	0.471586	0.255269	0.395853	2.97722	4.89508	2.83152	54.2346	20.6755	0.622629	5.13674	0.979857	0.418268	0.965277	IgG_1	IgG
IgG_1_1714	1.15421	0.88156	8.30705	0.590817	0.871332	0.218367	0.28509	1.28349	0.442979	7.94692	0.3451	0.337613	0.314604	1.35319	4.16809	2.1798	2.57723	1.18755	0.424163	3.92107	0.695608	0.306217	1.12175	IgG_1	IgG
IgG_1_1715	1.87459	2.09992	7.56025	0.639617	1.20541	0.260858	0.244416	0.475944	0.263546	7.03172	0.201705	0.187827	0.394295	2.07242	3.18528	2.54729	33.2661	12.7725	0.645448	5.22262	0.699045	0.293744	1.00388	IgG_1	IgG
IgG_1_1716	2.23184	1.64607	9.85469	0.564439	0.940355	0.210704	0.369114	1.57507	0.321637	9.52132	0.338572	0.268672	0.394626	2.58592	5.20139	2.44078	67.5565	27.3235	0.423042	4.03369	0.731051	0.455025	1.08583	IgG_1	IgG
IgG_1_1717	1.43181	1.53733	7.31276	0.536135	1.25477	0.235918	0.268104	1.46541	0.633653	7.75581	0.949567	0.271246	0.298777	3.16042	3.75309	2.91567	2.6082	1.18923	0.332764	7.64836	0.790341	0.254517	1.13476	IgG_1	IgG
IgG_1_1718	3.37617	2.0805	10.3405	0.647111	0.993312	0.219718	0.326328	1.21439	0.379981	14.4061	0.404738	0.286742	0.343446	5.84093	4.30374	2.83975	53.2386	23.213	0.534544	2.59018	0.664699	0.837371	1.16676	IgG_1	IgG
IgG_1_1719	2.03768	2.10778	5.66625	0.676977	1.37666	0.248446	0.243412	1.53962	0.396997	8.42787	0.385359	0.314942	0.462155	5.04281	4.67532	2.20473	19.1906	7.39841	0.565016	4.7897	0.869894	0.573117	1.08861	IgG_1	IgG
IgG_1_1720	2.09197	2.09409	10.7528	0.708191	1.30476	0.362956	0.364675	1.78511	0.49728	9.01802	0.469455	0.304493	0.336507	3.01995	5.10372	2.40939	23.6732	9.69937	0.639697	5.43163	0.858339	0.448325	1.17673	IgG_1	IgG
IgG_1_1721	4.26926	3.00846	7.31799	0.547158	1.48192	0.292097	0.309549	1.68575	0.413988	8.1727	0.484874	0.338255	0.391523	5.79422	4.90759	3.1227	36.5142	15.235	0.586707	7.38505	1.00015	0.868982	1.13805	IgG_1	IgG
IgG_1_1722	1.22052	1.0322	3.66384	0.379383	1.12023	0.369807	0.247679	0.801489	0.193919	4.84578	0.271139	0.273246	0.484917	2.00284	2.5664	1.56584	4.18835	1.95959	0.911225	4.82904	0.864467	0.445921	1.16444	IgG_1	IgG
IgG_1_1723	1.12418	1.75864	14.4514	0.950423	1.36067	0.274767	0.261785	1.51405	0.551048	11.6116	0.407402	0.212114	0.389332	1.42891	4.50051	2.06718	5.50639	2.5353	0.753569	3.33211	0.907533	0.441315	1.33152	IgG_1	IgG
IgG_1_1724	2.91673	2.52849	7.68517	0.470609	1.31209	0.224032	0.243919	1.25828	0.545673	14.7854	0.469125	0.31472	0.307662	5.91966	3.95095	2.66595	51.9766	23.3864	0.741019	3.99926	0.599219	0.57716	1.26358	IgG_1	IgG
IgG_1_1725	1.38942	1.63288	9.6996	0.670047	1.44948	0.290802	0.236068	1.26715	0.456732	6.83223	0.370162	0.215523	0.314824	1.58161	5.25507	2.2094	22.9938	10.7653	0.488277	2.8675	0.83086	0.450071	1.22833	IgG_1	IgG
IgG_1_1726	0.993471	1.32825	21.6927	1.16229	1.89675	0.231906	0.469534	3.1893	0.578527	8.76917	0.479043	0.382256	0.407182	1.90517	6.54549	2.44864	1.00475	0.50505	0.467605	4.33172	0.880309	0.420297	2.86406	IgG_1	IgG
IgG_1_1727	1.71263	1.32467	2.86621	0.336766	1.15231	0.355096	0.304658	1.65233	0.31487	12.8534	0.351788	0.383743	0.399787	2.76806	4.9461	2.57207	6.27323	2.15077	0.625068	2.38342	0.835806	0.317684	1.07681	IgG_1	IgG
IgG_1_1728	2.39993	2.27641	13.2225	0.867601	1.52891	1.08014	0.418029	1.8453	0.564192	12.7454	0.491772	0.293049	0.398018	6.98309	6.48911	3.0504	20.8455	9.01475	0.682352	2.44008	0.934376	0.270548	0.983956	IgG_1	IgG
IgG_1_1729	7.75978	4.86912	9.06012	0.562558	1.09518	0.335335	0.50388	2.493	0.592925	11.2716	0.620673	0.514325	0.319372	6.27286	5.71525	3.64313	91.5035	38.2801	0.722727	1.55126	0.959941	0.997424	1.41555	IgG_1	IgG
IgG_1_1730	3.41225	2.90224	5.4516	0.558498	1.55938	0.27789	0.508345	1.61145	0.441136	9.78804	0.451794	0.419501	0.314019	6.88177	5.93835	3.24082	28.7951	13.6577	0.815779	1.90094	1.0579	0.842898	1.16085	IgG_1	IgG
IgG_1_1731	2.20537	2.56513	8.60901	0.509064	1.3681	0.263873	0.344473	1.47652	0.670031	6.55828	0.458999	0.214577	0.37761	4.05297	5.45491	2.62367	37.9863	15.7899	0.64968	6.14331	0.917427	0.555104	1.16605	IgG_1	IgG
IgG_1_1732	2.6954	2.96211	10.3874	0.739495	1.51246	0.383218	0.330248	1.01211	0.931781	4.00733	0.439652	0.35587	0.408826	2.10967	5.63038	2.74195	50.1477	20.4428	0.637166	2.3455	0.465225	1.04757	1.08333	IgG_1	IgG
IgG_1_1733	4.14979	2.31386	2.29631	0.351349	0.930807	0.362561	0.302469	0.325502	0.274626	7.59882	0.322999	0.273046	0.432443	3.16258	3.02081	2.03439	82.5622	34.5045	0.358688	3.4864	0.767806	0.762969	0.749173	IgG_1	IgG
IgG_1_1734	2.32944	1.81643	6.63006	0.484486	1.03365	0.269316	0.288083	1.83622	0.492391	3.52386	0.501272	0.275413	0.311912	5.60002	4.19754	1.97735	4.45078	2.06577	0.440298	4.09305	0.525259	0.473995	1.04374	IgG_1	IgG
IgG_1_1735	7.445	5.42451	7.8388	0.718938	1.18455	0.23287	0.378475	1.60725	0.282944	8.7914	0.479002	0.275001	0.368571	5.5912	3.69886	3.24579	126.999	46.19	0.600836	4.6784	0.816328	0.848175	0.994475	IgG_1	IgG
IgG_1_1736	4.34711	3.40909	6.11762	0.633398	1.17417	0.265552	0.342898	1.34923	0.44651	8.49609	0.447261	0.522461	0.618061	6.95596	5.81942	2.8911	74.387	29.2319	0.572705	2.60382	0.730643	0.685892	1.06152	IgG_1	IgG
IgG_1_1737	3.93314	3.5493	6.95197	0.408364	1.2793	0.276019	0.333386	0.996599	0.410896	11.7681	0.399998	0.297815	0.338801	8.59035	3.96784	3.08116	83.2622	36.2212	0.659538	3.74229	0.694432	0.474552	1.07552	IgG_1	IgG
IgG_1_1738	2.67864	3.06671	17.4268	0.888424	1.26994	0.289402	0.378106	1.85118	0.384964	8.1301	0.495918	0.277599	0.288434	2.22374	4.88942	2.73439	59.724	24.6917	0.561344	4.37949	0.806319	0.482944	0.961728	IgG_1	IgG
IgG_1_1739	4.49728	2.91112	19.3225	1.1164	1.71544	0.549428	0.223232	3.01918	0.726569	17.2197	0.772011	0.265592	0.382071	9.8824	4.87252	3.2205	50.6702	20.1884	0.484653	2.09303	0.744848	0.56706	1.10063	IgG_1	IgG
IgG_1_1740	1.24958	1.78884	19.4028	1.10133	1.61804	0.481938	0.25739	1.59572	0.3823	2.93262	0.424057	0.252688	0.402846	1.658	4.45482	1.99628	8.20826	3.55679	0.766429	12.5531	0.794176	0.449678	1.19618	IgG_1	IgG
IgG_1_1741	1.54076	1.8931	5.13462	0.535526	1.75174	0.276606	0.666778	1.85184	0.563365	9.22561	0.320343	0.325809	0.516013	5.71038	5.3196	2.49437	7.13196	3.58044	0.490667	13.9791	0.868854	0.290422	1.78722	IgG_1	IgG
IgG_1_1742	4.44743	3.846	5.44982	0.671222	1.3394	0.373955	0.367491	1.45832	0.440227	9.29795	0.649694	0.289242	0.40665	3.55234	4.00486	2.65541	64.1238	23.3526	0.581178	2.85662	0.667428	0.853212	0.862001	IgG_1	IgG
IgG_1_1743	2.3544	1.6315	8.19306	0.602193	1.22234	0.178629	0.423382	1.84353	0.509198	9.08248	0.407873	0.287374	0.323928	4.97056	3.87075	2.45482	7.99107	2.84429	0.559344	18.4693	0.534531	0.463767	1.05574	IgG_1	IgG
IgG_1_1744	2.74686	2.20997	7.6375	0.796495	1.52363	0.273706	0.345722	1.3266	0.441535	8.93442	0.5474	0.345885	0.311244	10.3496	4.10982	2.87916	33.8076	15.1577	0.695112	2.29614	0.779836	0.679117	1.37998	IgG_1	IgG
IgG_1_1745	1.55601	1.54715	21.3167	0.812702	1.09594	0.442526	0.370871	2.05387	0.410163	6.79244	0.48798	0.348219	0.418797	1.1356	4.97269	1.93591	17.3562	8.36798	0.78117	4.36502	0.78485	0.495622	1.3001	IgG_1	IgG
IgG_1_1746	2.39027	1.80101	10.6157	0.746717	1.14237	0.316322	0.2266	2.0123	0.605199	13.8311	0.356596	0.242788	0.359665	1.94684	5.45442	2.53349	41.3826	16.5452	0.458442	2.04389	0.762538	0.359191	1.37662	IgG_1	IgG
IgG_1_1747	3.79353	3.9115	6.12433	0.677256	1.21401	0.521875	0.36275	1.5507	0.536695	6.81858	0.724888	0.309803	0.42419	5.03876	4.68206	2.80372	87.4192	29.7332	0.525489	3.91192	0.852144	0.529879	1.68809	IgG_1	IgG
IgG_1_1748	5.4037	3.91362	4.69104	0.469285	0.933516	0.23214	0.367606	0.367986	0.391153	14.2427	0.347315	0.323445	0.248228	3.72568	3.68304	2.68526	90.3912	37.3425	0.604369	4.04842	0.585525	0.609237	0.967099	IgG_1	IgG
IgG_1_1749	2.2419	2.32886	16.6062	0.971678	1.47182	0.390161	0.524963	2.09849	0.641808	6.90344	0.637889	0.237622	0.454346	7.39913	5.38899	2.75547	40.7339	19.278	0.632495	3.5982	0.875244	0.404459	1.1783	IgG_1	IgG
IgG_1_1750	1.93216	1.33741	9.06797	0.601245	1.27727	0.270612	0.309611	1.49942	0.254744	6.48627	0.9145	0.127989	0.332634	3.56613	3.68543	1.846	5.27077	2.31211	0.360488	1.62657	0.620585	0.513133	0.886926	IgG_1	IgG
IgG_1_1751	3.13077	3.06051	21.3975	1.10286	1.4833	0.422185	0.418006	3.4875	0.580066	11.3832	0.511406	0.292696	0.310713	2.18423	5.50074	3.00157	56.7726	23.5171	0.456146	7.06478	0.913298	0.722084	1.30012	IgG_1	IgG
IgG_1_1752	3.39414	2.91734	7.05692	0.716417	1.01286	0.337873	0.307913	1.31358	0.364145	7.36113	0.486138	0.222672	0.241868	4.37657	5.82653	2.87102	71.6648	29.5128	0.408547	2.32233	0.775185	0.332594	1.10963	IgG_1	IgG
IgG_1_1753	4.09821	2.73141	6.61989	0.545732	1.26204	0.244786	0.454401	1.649	0.472724	12.3178	0.659202	0.358167	0.421608	4.63143	4.55381	3.33379	58.5136	26.2404	0.724131	2.73999	0.936238	0.644759	1.41575	IgG_1	IgG
IgG_1_1754	1.12936	1.79419	6.78642	0.71386	1.42532	0.219089	0.32651	2.30163	0.696765	4.88257	0.355021	0.385956	0.513415	1.37753	4.10933	2.38357	14.4422	6.93113	0.676944	4.12634	0.688423	0.35303	1.47511	IgG_1	IgG
IgG_1_1755	2.58055	2.67788	15.9659	0.970896	1.28127	0.369835	0.3824	2.44698	0.636985	7.63284	0.806058	2.85203	6.0029	5.23043	11.0731	2.90615	59.4917	28.139	0.807712	3.64931	0.907376	0.623472	1.69747	IgG_1	IgG
IgG_1_1756	1.45872	2.11974	4.51572	0.645904	1.38293	0.494935	0.465004	1.52863	0.384558	5.03731	0.617979	0.185156	0.582115	3.6462	3.74762	2.09239	4.17153	2.08243	0.8565	2.01748	0.820169	0.407817	2.15386	IgG_1	IgG
IgG_1_1757	0.79854	1.19124	19.685	0.783088	1.4562	0.337776	0.247077	2.57381	0.621292	13.5776	0.479814	0.381785	0.435967	1.87911	4.68789	3.04042	1.13363	0.642601	0.727202	3.33384	0.789254	0.329265	1.49869	IgG_1	IgG
IgG_1_1758	0.883103	1.14082	21.1752	0.902126	1.26855	0.37838	0.205191	1.96556	0.567251	5.21169	0.366224	0.240305	0.327858	0.986049	4.71332	2.0014	1.41381	0.674812	0.559051	4.06688	0.889482	0.447245	1.09699	IgG_1	IgG
IgG_1_1759	3.03707	2.87199	10.3635	0.739217	1.50819	0.422426	0.217247	2.59582	0.492681	10.2745	0.530714	0.196042	0.332579	5.38729	6.78013	3.03622	46.7747	19.5159	0.540433	3.07615	0.897793	0.557673	1.29317	IgG_1	IgG
IgG_1_1760	2.26056	2.71841	5.63802	0.694017	1.44523	0.303002	0.325129	4.44152	0.556005	7.86467	0.330595	0.287307	0.395347	1.20321	6.27641	2.75239	23.2688	12.0076	0.50777	4.25084	0.864895	0.475008	1.12298	IgG_1	IgG
IgG_1_1761	4.25585	3.54158	6.37816	0.57818	1.00582	0.394865	0.235365	1.2992	0.454187	8.2019	0.623391	0.388676	0.331996	7.41459	5.54769	3.08841	52.3503	25.435	0.689488	3.84858	0.924484	0.475895	1.30759	IgG_1	IgG
IgG_1_1762	4.11858	3.10465	9.89565	0.71419	1.58025	0.251823	0.520621	2.51605	0.644263	14.654	0.707067	0.339608	0.557188	5.99648	6.68013	3.76383	69.1147	33.942	0.765939	1.49362	1.32823	0.614506	1.94537	IgG_1	IgG
IgG_1_1763	3.01149	2.81172	5.73165	0.738387	1.27315	0.479715	0.382298	1.6687	0.60966	10.5839	0.467391	0.277817	0.464562	7.55369	6.18095	2.54475	22.8096	9.16341	0.756723	1.80935	1.05692	0.726526	1.63871	IgG_1	IgG
IgG_1_1764	5.87411	4.96661	10.6274	0.851316	1.57727	0.422823	0.354503	2.0111	0.600034	11.62	0.718674	0.408572	0.507148	12.2341	6.27315	3.98384	78.3654	28.5089	0.722384	2.39002	0.988626	0.628873	1.56195	IgG_1	IgG
IgG_1_1765	1.66947	1.73651	7.43326	0.662421	1.29808	0.259409	0.350102	1.53908	0.541561	11.9704	0.600434	0.237563	0.459513	5.71895	5.2234	2.77852	4.32739	1.82464	0.535512	6.21228	0.687592	0.402827	1.25571	IgG_1	IgG
IgG_1_1766	1.19565	1.68925	18.9411	1.0681	2.03748	0.44626	0.428796	3.91339	0.483637	6.32654	0.724105	0.27579	0.451733	2.10749	5.70077	2.25265	2.5529	1.27851	0.714351	6.75836	0.846653	0.50619	1.78989	IgG_1	IgG
IgG_1_1767	0.742276	1.369	25.8158	1.12672	1.65455	0.349818	0.281787	3.5118	0.664085	12.7376	0.590493	0.192411	0.308177	1.0931	5.84146	2.34995	1.89662	0.611971	0.506392	5.01461	0.786777	0.344263	1.18063	IgG_1	IgG
IgG_1_1768	3.03328	2.39554	13.0112	0.754194	1.29321	0.29993	0.225617	2.34106	0.517134	13.0337	0.492476	0.26085	0.365056	8.25442	4.5067	2.96484	61.1438	29.2029	0.586209	2.37359	0.80044	0.63339	1.32595	IgG_1	IgG
IgG_1_1769	4.48509	2.63812	2.81806	0.291783	1.04624	0.275128	0.32774	0.393961	0.349884	14.0926	0.29811	0.414539	0.34487	2.73649	3.3101	2.3334	48.8264	21.9257	0.446101	2.51919	0.675696	0.630003	1.21699	IgG_1	IgG
IgG_1_1770	1.43385	2.16045	25.6959	0.857806	0.973481	0.589638	0.176045	2.62951	0.641455	13.1162	0.980916	0.280859	0.475475	2.73893	4.4566	2.86331	32.0633	15.1472	0.770717	5.07517	0.736691	0.347257	1.26733	IgG_1	IgG
IgG_1_1771	3.73646	3.32638	9.51776	0.581145	1.36296	0.316337	0.522448	1.64801	1.00743	8.52622	0.416816	0.366075	0.45685	3.02664	4.80188	3.3602	86.5723	34.0925	0.67085	2.60997	0.941366	0.472236	1.20821	IgG_1	IgG
IgG_1_1772	2.86733	2.42709	10.868	0.845822	1.0489	0.288492	0.282194	0.927874	0.619153	11.5173	0.422646	0.315781	0.367504	5.59157	5.67725	2.765	39.1075	14.8011	0.4685	2.60387	0.861414	0.387716	1.12753	IgG_1	IgG
IgG_1_1773	3.6459	2.81463	5.92088	0.69174	0.948219	0.262403	0.2728	0.799283	0.44856	8.94431	0.520215	0.219003	0.41126	7.67832	4.06097	2.79549	76.4977	29.0977	0.639078	4.61917	0.815089	0.507475	1.05506	IgG_1	IgG
IgG_1_1774	4.73961	4.26787	6.35277	0.568334	1.35383	0.441113	0.337616	2.02398	0.511597	9.09208	0.531986	0.316737	0.415315	7.68039	4.98249	3.10075	80.9854	27.6273	0.741647	6.21835	0.786461	0.553392	1.38274	IgG_1	IgG
IgG_1_1775	3.88352	2.75799	15.1856	0.795101	1.199	0.501792	0.272066	2.68231	0.645161	13.267	4.43113	0.317559	0.466753	3.8327	5.1445	3.06173	57.3443	25.5125	0.466836	1.81913	1.07203	0.554204	1.49292	IgG_1	IgG
IgG_1_1776	3.19563	3.04644	9.27762	0.660608	1.23156	0.245101	0.426032	1.31067	0.386526	6.01877	0.423734	0.197834	0.303119	4.62457	4.67956	2.60241	35.4643	12.1077	0.663813	3.57082	0.707365	0.505943	1.1403	IgG_1	IgG
IgG_1_1777	2.75859	2.7819	6.19201	0.582497	0.950909	0.270644	0.345394	1.19047	0.338384	5.8191	0.601633	0.378216	0.648737	6.19282	3.44403	2.33612	86.4465	36.5279	0.809947	6.60521	0.761506	0.384136	0.985915	IgG_1	IgG
IgG_1_1778	0.754969	1.50042	14.706	0.835291	1.43241	0.220891	0.227878	1.59528	0.472167	13.4187	0.534722	0.235702	0.320272	2.67359	5.08888	2.24627	1.09631	0.518656	0.45609	6.24022	0.975879	0.480713	2.36103	IgG_1	IgG
IgG_1_1779	1.49061	2.13662	18.9363	0.904832	1.49956	0.296225	0.444858	1.8586	0.567797	15.2571	0.374205	0.378292	0.404473	8.43454	5.43518	2.42487	7.74456	3.78709	0.697932	1.08384	1.0787	0.49551	1.18219	IgG_1	IgG
IgG_1_1780	2.43654	2.44313	12.5927	0.777694	1.63748	0.429052	0.325054	3.17831	0.516475	10.2777	0.546936	0.443029	0.515158	4.50553	5.47164	3.00011	30.4966	12.999	0.684988	8.30545	0.830049	0.615465	1.3984	IgG_1	IgG
IgG_1_1781	3.96101	2.77066	11.4068	0.507086	1.13358	0.233451	0.289391	1.31588	0.375281	11.2359	0.503377	0.342857	0.302291	7.05421	4.09919	2.85842	49.4886	18.7733	0.429816	2.88212	0.739933	0.590591	1.09511	IgG_1	IgG
IgG_1_1782	2.2209	2.52163	7.62331	0.684511	1.61076	0.307358	0.29882	1.54395	0.36085	8.4562	0.372883	0.334212	0.349381	2.71166	4.18447	2.37642	22.9398	10.4556	0.648279	16.1673	0.82287	0.515224	1.63955	IgG_1	IgG
IgG_1_1783	1.42207	1.75801	14.142	0.935891	1.51773	0.343032	0.397135	2.82577	0.505034	6.87275	0.47078	0.294801	0.410509	1.88161	5.59773	2.46456	8.50954	3.76223	0.702477	15.1073	0.800697	0.479062	1.35813	IgG_1	IgG
IgG_1_1784	1.7289	1.76216	18.0837	1.0262	1.43142	0.420774	0.285127	1.85054	0.646348	8.04229	0.34067	0.212048	0.202066	2.91483	5.15022	2.26849	10.3686	3.89503	0.755719	9.43933	0.82742	0.341621	1.2501	IgG_1	IgG
IgG_1_1785	0.704402	1.28529	11.7357	0.828018	1.51819	0.267078	0.216378	2.18801	0.533709	5.64509	0.511929	0.40283	0.34751	1.2027	5.08507	1.88831	2.13812	1.16183	0.723448	10.289	0.973135	0.380339	1.51311	IgG_1	IgG
IgG_1_1786	2.32839	2.25308	14.8262	1.01238	1.68731	0.370926	0.445166	4.38083	0.514034	8.79455	0.43845	0.33514	0.38499	4.00424	6.83235	3.04703	47.2767	21.6086	0.520522	4.13137	0.815408	0.460832	1.42457	IgG_1	IgG
IgG_1_1787	3.67373	3.47167	7.57542	0.774214	1.16958	0.316446	0.423049	1.04499	0.392048	9.07598	0.452234	0.211052	0.252546	4.37945	3.92477	3.45445	67.4813	25.8853	0.591118	2.70934	0.818275	1.51866	0.902927	IgG_1	IgG
IgG_1_1788	0.645846	1.47852	23.8276	1.32324	2.2367	0.43344	0.370105	3.45778	0.460748	5.60463	0.670282	0.357529	0.630356	5.03769	4.14786	2.13235	1.88578	0.76263	0.721061	14.5661	1.02588	0.543181	1.805	IgG_1	IgG
IgG_1_1789	3.17264	2.05721	13.9026	0.68298	1.18465	0.513249	0.233796	1.7449	0.49223	10.7209	0.727422	0.376326	0.264907	10.1741	5.18215	2.57036	29.4417	13.5941	0.44901	2.1726	0.807397	0.362447	1.09243	IgG_1	IgG
IgG_1_1790	2.7391	2.41302	17.5374	0.9508	1.38111	0.463967	0.255383	2.12206	0.508887	9.2964	0.573519	0.350564	0.429222	2.06622	4.6588	2.54178	49.1109	18.7582	0.448164	4.33848	0.766231	0.516516	1.16353	IgG_1	IgG
IgG_1_1791	4.87589	3.45396	5.20758	0.391766	1.04283	0.325818	0.293773	0.995989	0.482317	9.72028	0.553626	0.316923	0.197159	4.48849	5.33522	2.8504	86.4265	33.3958	0.600296	4.55051	0.736568	0.404746	1.01515	IgG_1	IgG
IgG_1_1792	1.5142	2.1496	4.71296	0.433885	1.42332	0.242704	0.416748	1.60868	0.56196	6.3087	0.283278	0.190867	0.378468	3.34067	4.36495	1.92219	20.6378	8.09765	0.67265	8.24913	0.718368	0.441771	1.03872	IgG_1	IgG
IgG_1_1793	1.72361	2.27245	15.0217	0.808846	1.6924	0.303398	0.433229	2.69746	0.371804	5.9897	0.381857	0.412275	0.511917	3.17197	5.92898	2.25048	25.6598	11.603	0.643789	7.30514	1.09206	0.507033	1.61145	IgG_1	IgG
IgG_1_1794	1.85932	2.05006	8.88347	0.553835	1.4153	0.233352	0.292562	1.76108	0.355526	11.9155	0.481021	0.351792	0.32225	6.80069	4.9265	2.60255	18.9818	9.45653	0.493064	1.24185	0.992788	0.404847	1.49378	IgG_1	IgG
IgG_1_1795	1.78029	1.57102	21.0235	0.959041	1.3399	0.44834	0.227853	2.05373	0.397576	6.62453	0.362965	0.305286	0.389041	1.23781	3.04326	1.97545	18.1494	7.44486	0.693044	7.7095	0.482348	0.360211	1.37061	IgG_1	IgG
IgG_1_1796	1.6805	1.79643	8.82393	0.489913	1.19906	0.371451	0.274607	1.55522	0.34848	8.7263	0.425756	0.207083	0.313527	6.67617	4.08813	2.2812	25.5374	9.72328	0.576538	3.61223	0.816992	0.423505	1.00851	IgG_1	IgG
IgG_1_1797	1.39813	1.74021	7.14129	0.82865	1.78535	0.313634	0.499358	1.45939	0.712122	5.75471	0.506853	0.466806	0.423243	3.42622	6.45429	2.90862	2.482	1.65558	0.789142	11.3516	1.45409	0.215864	0.919824	IgG_1	IgG
IgG_1_1798	1.27135	1.66428	16.771	0.89767	1.41205	0.36098	0.36148	2.27788	0.431476	8.74075	0.397848	0.279327	0.518511	4.33308	4.72069	2.07387	10.7968	5.4513	0.608879	9.46698	0.88664	0.379638	1.22182	IgG_1	IgG
IgG_1_1799	4.68177	3.52772	9.33929	0.68904	1.34286	0.290721	0.361402	1.45702	0.518746	9.36415	0.452404	0.325739	0.318659	3.36288	3.6302	2.91615	73.27	31.1037	0.660213	10.4792	0.688644	0.496833	1.18109	IgG_1	IgG
IgG_1_1800	1.59033	2.15045	9.44168	0.749737	1.62735	0.408372	0.369057	1.86914	0.526817	11.7599	0.612227	0.369494	0.383063	4.69616	6.66253	2.76032	3.55562	1.69594	0.921083	7.55598	0.974753	0.499711	2.1146	IgG_1	IgG
IgG_1_1801	1.02045	1.50103	25.0847	1.09809	1.58515	0.215375	0.55631	3.4578	1.07461	7.48119	0.396056	0.210581	0.253259	1.03669	6.24939	2.62904	3.5981	1.74558	0.455604	2.9565	0.491573	0.218177	1.57511	IgG_1	IgG
IgG_1_1802	0.756479	1.45538	23.1388	1.15329	1.5831	0.505393	0.344699	3.38087	0.682115	8.75695	0.392494	0.302233	0.238117	1.71809	6.55125	2.39423	1.38321	0.473782	0.60569	7.92573	0.746418	0.339844	1.11181	IgG_1	IgG
IgG_1_1803	2.71312	2.7853	7.30921	0.558348	1.27108	0.332535	0.455646	1.05159	0.53982	9.72158	0.461436	0.313025	0.315976	7.98758	4.52219	2.43547	20.0651	8.84995	0.789473	0.83865	0.801482	0.407666	1.1671	IgG_1	IgG
IgG_1_1804	2.79531	3.02954	21.5028	0.93307	1.53887	0.365561	0.404977	2.60955	0.516259	10.4302	0.693408	0.31022	0.321854	3.85213	6.47678	3.03881	59.4345	23.4603	0.773381	2.78224	1.06225	0.716327	2.01886	IgG_1	IgG
IgG_1_1805	3.67556	3.06943	16.0989	0.842528	1.43749	0.304847	0.353006	1.1272	0.724271	10.2752	0.66416	0.288125	0.420765	5.51687	4.12961	3.30291	69.7576	30.4636	0.716791	6.15839	0.919101	0.729869	1.35187	IgG_1	IgG
IgG_1_1806	2.91215	2.77913	11.785	0.793425	1.08436	0.336596	0.338695	2.27214	0.426175	9.83814	0.669663	0.346698	0.47593	6.97989	4.71923	2.78973	53.9178	25.0609	0.745386	3.37135	1.07159	0.550519	1.468	IgG_1	IgG
IgG_1_1807	1.02479	1.07045	6.65189	0.522893	1.32119	0.306367	0.390479	2.99065	0.334221	3.05693	0.498826	0.198576	0.354598	2.05952	4.14276	2.3781	2.83823	1.05895	0.536622	5.40398	0.621879	0.626145	0.835796	IgG_1	IgG
IgG_1_1808	3.5029	3.12249	11.3323	0.70751	1.44092	0.200594	0.35804	2.31609	0.45721	10.6926	0.349594	0.291083	0.436943	4.53291	5.41969	2.58649	70.5719	29.2173	0.526161	3.13143	0.894615	0.803174	0.976852	IgG_1	IgG
IgG_1_1809	1.58719	1.71202	17.2531	0.861975	1.41206	0.259353	0.364584	1.87046	0.401932	7.68972	0.412797	0.2415	0.27269	4.73254	4.96189	2.19533	3.11573	1.42437	0.746106	3.83899	0.853626	0.488213	1.51058	IgG_1	IgG
IgG_1_1810	3.61616	3.06194	21.7718	0.877157	1.98518	0.240415	0.316223	4.8542	0.593129	6.25661	0.695555	0.468379	0.467683	8.26335	8.41408	3.75571	6.05347	2.56034	0.819117	1.29843	1.63362	0.611346	1.82559	IgG_1	IgG
IgG_1_1811	3.83931	3.15498	10.5485	0.764582	1.31226	0.436722	0.355758	1.82548	0.534529	8.87644	0.524893	0.306248	0.419456	6.89659	5.9617	3.04314	65.9717	21.9546	0.809734	3.4019	0.988406	0.678895	1.45216	IgG_1	IgG
IgG_1_1812	1.04611	1.73229	20.9234	1.08346	1.66123	0.354223	0.343356	2.34238	0.395898	6.82427	0.459251	0.318223	0.24209	1.37811	4.66405	2.07176	6.08765	2.5844	0.79985	3.30251	0.664854	0.488648	1.42166	IgG_1	IgG
IgG_1_1813	2.36992	2.52721	9.80411	0.76542	1.69552	0.357851	0.439826	2.24995	0.391058	12.1383	0.475722	0.357482	0.350377	4.85648	4.92627	2.64554	39.8695	17.0559	0.693307	2.00429	0.760754	0.40039	1.3452	IgG_1	IgG
IgG_1_1814	2.65025	1.93998	8.24205	0.713367	1.64728	0.309396	0.44915	1.08576	0.294438	11.9064	0.541812	0.366583	0.385272	3.29414	3.94571	2.49375	37.7126	16.35	0.600795	5.16928	0.758005	0.784985	1.04475	IgG_1	IgG
IgG_1_1815	3.17494	2.38455	6.66009	0.540211	1.04803	0.32958	0.254039	1.27086	0.396529	3.77943	0.411474	0.229359	0.31096	7.32079	3.7539	2.73892	42.413	17.318	0.563266	3.08262	0.904186	0.544224	1.11837	IgG_1	IgG
IgG_1_1816	0.931072	1.3797	12.4976	0.892136	1.47277	0.324339	0.280248	2.06938	0.637666	12.7996	0.458186	0.240057	0.289562	2.819	5.44656	2.41632	4.77815	2.29621	0.59988	9.68494	0.721929	0.306743	1.53994	IgG_1	IgG
IgG_1_1817	1.81532	1.30661	11.2216	0.598108	1.32472	0.284171	0.384688	2.46859	0.398981	9.29636	0.457029	0.377304	0.317851	5.07051	4.19988	2.78664	6.92373	2.93102	0.462675	1.02031	0.818414	0.420814	1.5619	IgG_1	IgG
IgG_1_1818	0.666485	0.888181	7.09045	0.409339	1.34006	0.320343	0.224551	1.23077	0.510195	11.6675	0.480046	0.321477	0.390138	0.948563	4.37615	2.27039	1.14818	0.421056	0.495388	3.75054	0.846675	0.447932	1.21451	IgG_1	IgG
IgG_1_1819	1.05518	1.53139	27.8142	1.20445	1.43871	0.37136	0.227261	3.14109	0.677342	8.88354	0.444086	0.2605	0.425896	1.18839	5.29768	2.41732	2.45321	0.92967	0.50162	5.97417	0.900267	0.372401	1.15419	IgG_1	IgG
IgG_1_1820	2.20546	2.11057	14.473	0.832264	1.60246	0.410462	0.375634	1.61441	0.513503	11.5689	0.436311	0.341832	0.379177	4.50565	4.54199	2.57841	18.5721	7.57713	0.498509	2.59427	0.914634	0.4501	1.4325	IgG_1	IgG
IgG_1_1821	1.35055	2.0697	11.4458	0.895406	1.66132	0.408671	0.36744	2.30151	0.448031	4.02307	0.499467	0.287272	0.519525	4.1201	5.36073	2.44098	4.48562	2.08057	0.771282	7.6551	0.826697	0.666577	1.21954	IgG_1	IgG
IgG_1_1822	0.918432	1.80019	7.44712	0.840122	1.86505	0.352332	0.408101	2.00266	0.506521	8.73189	0.723037	0.530803	0.719912	2.64157	5.00945	2.14629	2.18396	0.875146	0.873083	20.2572	1.01736	0.802253	2.1996	IgG_1	IgG
IgG_1_1823	2.36043	2.69402	10.0661	0.766272	1.50807	0.393305	0.351742	1.64464	0.403862	7.64878	0.736887	1.59867	3.14515	3.8213	7.35465	2.48138	36.7147	15.7289	0.696701	12.9813	0.953703	0.55992	1.93634	IgG_1	IgG
IgG_1_1824	2.07192	2.14383	4.08734	0.889727	1.29292	0.4104	0.176059	1.62781	0.408325	4.42822	0.400556	0.284476	0.475932	2.13918	3.49156	1.85822	47.2905	18.6716	0.552019	8.77496	0.607459	0.0918233	1.25775	IgG_1	IgG
IgG_1_1825	1.18576	1.68032	16.1605	0.763185	1.46524	0.447954	0.229731	1.76394	0.525457	6.26352	0.482729	0.228407	0.184312	1.90681	5.78641	2.11816	16.5812	5.32286	0.754991	4.92653	0.816952	0.375536	1.47063	IgG_1	IgG
IgG_1_1826	1.74989	1.83415	20.5024	0.92957	2.14717	0.531009	0.317462	1.95063	1.08305	4.70267	0.426982	0.312253	0.439005	1.88599	4.28652	2.02532	10.3257	4.9764	0.753933	14.5008	1.15906	0.401089	1.47803	IgG_1	IgG
IgG_1_1827	3.22175	2.15445	14.8449	0.860816	1.18333	0.325728	0.43905	1.61479	0.619873	9.81287	0.329487	0.363005	0.42856	7.42548	4.22559	2.77616	41.8555	14.8297	0.537586	1.6399	0.617584	0.367215	0.96162	IgG_1	IgG
IgG_1_1828	1.87205	2.17493	20.39	1.0678	1.70204	0.361757	0.390479	4.61563	0.6699	8.49709	0.576211	0.412742	0.380335	1.83176	5.21832	2.67775	17.2216	8.52226	0.45705	5.09222	0.899766	0.390843	1.16288	IgG_1	IgG
IgG_1_1829	0.914336	1.70094	10.9198	0.670685	1.85073	0.327916	0.343263	2.17389	0.363777	9.16451	0.329338	0.210224	0.343055	2.22511	4.72122	2.05877	5.46658	2.81872	0.441565	4.03154	0.523519	0.222068	1.35685	IgG_1	IgG
IgG_1_1830	0.916721	1.32376	17.8374	0.741872	1.40507	0.279021	0.324149	2.75461	0.516913	8.93964	0.531302	0.257825	0.292157	1.53616	4.53331	2.06904	2.32527	1.03052	0.594174	4.99367	0.652584	0.316246	1.36668	IgG_1	IgG
IgG_1_1831	2.06809	2.39775	4.76314	0.541748	1.51192	0.348315	0.213176	1.16278	0.367929	9.3743	0.383309	0.380277	0.711212	2.28657	3.57899	2.37687	34.8702	16.6649	0.876527	6.77533	0.684133	0.585928	1.38421	IgG_1	IgG
IgG_1_1832	0.849369	1.20207	13.6018	0.667545	1.53249	0.40815	0.277551	4.40227	0.637316	5.96926	0.518514	0.219471	0.652995	1.90459	5.39875	2.3241	3.58588	1.73379	0.433899	10.7533	0.926059	0.437947	1.44687	IgG_1	IgG
IgG_1_1833	0.543734	1.32782	5.80915	0.789379	1.41734	0.24635	0.276458	1.36981	0.427285	9.56408	0.314931	0.205558	0.406919	1.06471	4.53324	2.37206	0.755176	0.32725	0.739075	2.72623	0.841949	0.287221	2.18417	IgG_1	IgG
IgG_1_1834	2.56607	2.58331	19.6861	0.990973	1.33335	0.294299	0.370526	2.42887	0.512674	9.30274	0.477805	0.300241	0.340211	3.31532	5.11367	2.20775	50.6158	19.1078	0.6285	5.77945	0.599049	0.634734	0.989808	IgG_1	IgG
IgG_1_1835	2.11659	1.93933	16.8675	0.727275	1.454	0.379105	0.334058	2.16522	0.400814	7.1573	0.401529	0.32703	0.427569	3.14397	4.7784	2.28829	22.5562	9.09611	0.504687	15.5447	0.728938	0.51833	1.29011	IgG_1	IgG
IgG_1_1836	0.689073	1.59813	15.5014	0.856801	1.33019	0.344016	0.212934	1.22224	0.427584	0.805367	0.411551	0.148855	0.316065	1.43726	3.91922	1.83388	2.36754	1.15832	1.0026	14.5742	0.645404	0.592549	1.69857	IgG_1	IgG
IgG_1_1837	1.46367	1.41828	8.58284	0.996365	1.29968	0.347855	0.387635	1.41314	0.360391	6.43156	0.386366	0.226934	0.426579	6.25159	4.63125	2.27363	8.06333	3.7943	0.420595	1.21115	0.860034	0.578282	0.952363	IgG_1	IgG
IgG_1_1838	2.84164	2.05262	6.92673	0.562563	1.10694	0.294314	0.256726	1.37717	0.384177	8.04818	0.608567	0.0969645	0.247066	1.0266	3.13457	2.63851	44.6999	20.2389	0.383232	1.53363	0.656635	0.721679	1.04025	IgG_1	IgG
IgG_1_1839	3.10157	2.2679	8.10151	0.617407	1.2384	0.264398	0.250607	1.41897	0.437887	6.71858	0.367753	0.315843	0.567765	3.74851	3.85219	2.36232	51.1776	20.7876	0.486225	3.61023	0.688192	0.436299	1.00541	IgG_1	IgG
IgG_1_1840	2.23863	2.70975	9.39226	0.714859	1.27698	0.382317	0.353361	1.29834	0.539342	5.94703	0.347355	0.20995	0.255896	3.92182	4.135	2.54542	25.7827	9.79413	0.874237	1.88436	0.674961	0.422163	1.00213	IgG_1	IgG
IgG_1_1841	4.0327	2.74504	18.9969	0.845398	1.28391	0.593096	0.387688	4.51398	0.530511	8.72816	0.683365	0.383539	0.478101	4.55934	5.64719	3.20686	66.3779	29.4288	0.407252	1.8693	0.720893	0.583095	1.17728	IgG_1	IgG
IgG_1_1842	3.84221	3.53779	23.8651	1.04275	1.33066	0.362928	0.318432	2.83765	0.562971	8.37079	0.503435	0.262792	0.308293	4.19878	5.37892	2.60114	62.8179	26.1226	0.427523	1.82899	0.857204	0.542914	1.09895	IgG_1	IgG
IgG_1_1843	1.56326	1.74597	18.0278	1.20355	1.84468	0.363016	0.359893	2.92467	0.530563	8.5775	0.512946	0.345491	0.57325	5.25771	5.09229	2.74492	9.25974	4.01897	0.621753	15.5321	0.996597	0.470971	1.34006	IgG_1	IgG
IgG_1_1844	1.40388	1.71192	8.39338	0.843436	0.855451	0.35073	0.140932	0.979768	0.541746	9.54326	0.354476	0.208803	0.338403	4.48677	3.22264	2.09535	26.7763	12.3356	0.583477	3.21662	0.479634	0.325193	1.45343	IgG_1	IgG
IgG_1_1845	0.799568	1.0947	2.34244	0.525656	1.27281	0.458777	0.340184	0.934082	0.374874	13.8992	0.27782	0.288844	0.447922	3.25287	4.75613	2.09294	0.886528	0.31711	0.830969	6.02322	0.742078	0.381982	1.22745	IgG_1	IgG
IgG_1_1846	2.00772	1.65265	14.5398	0.702946	1.04057	0.33754	0.37239	0.852817	0.617906	6.56624	0.287817	0.239433	0.339909	5.73549	2.9591	2.46912	2.92736	1.31861	0.603076	2.3831	0.451708	0.195946	1.26842	IgG_1	IgG
IgG_1_1847	1.44488	1.1256	19.9318	0.808254	1.54669	0.39787	0.342368	1.03657	0.352363	5.82672	0.255234	0.282019	0.257441	2.81706	2.90474	2.00053	2.94061	1.26968	0.505213	9.69122	0.651638	0.413421	1.5961	IgG_1	IgG
IgG_1_1848	1.47793	1.56589	17.6863	0.844342	1.90514	0.123782	0.220903	2.06498	0.497371	6.85581	0.633221	0.305433	0.329468	1.9721	3.7266	2.31116	13.5179	5.21352	0.552778	7.81122	0.786104	0.363541	1.40025	IgG_1	IgG
IgG_1_1849	2.60627	2.30441	8.48648	0.390137	1.09891	0.417272	0.321488	1.25239	0.384793	5.79259	0.486666	0.301339	0.433875	3.0162	4.25586	2.07299	59.9376	22.5201	0.332774	2.73438	0.748954	0.350945	0.647508	IgG_1	IgG
IgG_1_1850	2.41677	1.89062	11.1532	0.87423	1.34994	0.46536	0.384221	2.02671	0.471087	11.9353	0.511553	0.339369	0.629884	3.7482	5.96277	3.23476	11.0932	4.72354	0.518998	1.23832	0.701756	0.49494	1.31948	IgG_1	IgG
IgG_1_1851	2.24718	2.05509	14.4849	0.681902	1.4534	0.363155	0.369374	1.75312	0.543051	10.4072	0.729291	0.684829	1.36075	6.50678	4.90613	2.92736	15.639	6.77714	0.598538	4.70642	0.821052	0.721091	1.18838	IgG_1	IgG
IgG_1_1852	4.01899	2.61585	7.7862	0.487222	0.898528	0.319025	0.388412	0.82338	0.491252	10.9107	0.273494	0.298976	0.410263	9.28458	4.22741	3.46939	76.6557	36.8347	0.501313	4.97438	1.01447	0.611145	1.42154	IgG_1	IgG
IgG_1_1853	1.0541	1.1192	26.7307	1.13614	2.09695	0.322167	0.366796	3.55285	0.502903	13.5821	0.396872	0.290499	0.421013	1.28804	6.73114	2.5311	1.00316	0.408234	0.659678	6.65659	0.800686	0.367904	1.80582	IgG_1	IgG
IgG_1_1854	3.49992	2.74788	11.3982	0.642902	1.43222	0.267664	0.189362	1.96901	0.403422	7.18078	0.444021	0.302987	0.289402	3.85561	4.35312	2.662	54.9961	22.7071	0.742765	4.30594	0.668716	0.664609	1.36092	IgG_1	IgG
IgG_1_1855	4.15201	4.19429	7.42139	0.545413	1.51556	0.240413	0.292516	1.16948	0.488327	11.9724	0.482669	0.324422	0.251601	2.96211	4.91543	2.91118	73.2194	25.2725	0.598884	6.14563	0.844321	0.477644	1.13384	IgG_1	IgG
IgG_1_1856	2.51901	1.82577	9.33778	0.374428	1.25421	0.292656	0.354554	1.81043	0.516022	8.64856	0.30996	0.211182	0.249431	10.4661	4.85931	3.86756	6.71166	2.65588	0.522621	0.985976	0.604912	0.449082	1.4063	IgG_1	IgG
IgG_1_1857	2.22923	2.03879	4.5259	0.422434	0.900325	0.298824	0.219268	0.643034	0.388782	9.59741	0.592699	0.262254	0.319942	7.73221	4.84363	2.39674	20.9935	8.48151	0.673815	2.2135	0.71873	0.41717	1.118	IgG_1	IgG
IgG_1_1858	2.63222	2.23205	18.2591	1.3546	1.40519	0.237116	0.203768	1.27	0.798493	6.45587	0.646506	0.256413	0.271572	6.35019	4.41199	2.98976	7.18866	3.18548	0.61574	2.75122	0.526245	0.445205	1.13447	IgG_1	IgG
IgG_1_1859	1.16199	1.91014	11.5201	0.906077	1.35539	0.360948	0.269309	2.15305	0.47783	4.84888	0.348467	0.362847	0.401999	1.40803	5.59973	1.86654	10.2915	4.5663	0.741663	24.7141	0.901271	0.437265	1.47055	IgG_1	IgG
IgG_1_1860	2.08133	1.62268	7.9589	0.758545	1.49753	0.31209	0.395273	1.84713	0.457271	8.15231	0.654688	0.305734	0.396533	3.42415	5.58698	3.29407	1.77851	0.710393	0.719775	4.19656	0.815072	0.452077	0.929487	IgG_1	IgG
IgG_1_1861	0.665777	1.21075	13.5641	1.02855	1.67149	0.632293	0.255174	1.83788	0.592649	7.85553	0.401643	0.139924	0.204009	1.44724	4.78147	2.01064	3.50952	1.74973	0.7542	12.3443	0.896725	0.408234	1.71773	IgG_1	IgG
IgG_1_1862	6.04567	2.25628	7.41487	0.434102	1.38846	0.326003	0.61589	1.18661	0.701288	14.5755	0.509589	0.18889	0.543171	8.96375	3.76998	3.91138	24.941	12.1647	0.61001	0.958392	1.13885	1.10954	1.18578	IgG_1	IgG
IgG_1_1863	7.01427	5.0919	7.13868	0.646399	1.5181	0.360409	0.473416	1.1775	0.581065	11.0865	0.494399	0.450871	0.547125	6.89483	4.52294	3.80606	97.3756	41.0355	0.438544	1.89174	1.06242	0.736129	1.06603	IgG_1	IgG
IgG_1_1864	0.953366	1.20399	10.0583	0.694557	1.63169	0.205037	0.41185	4.28859	0.32175	6.88519	0.509205	0.472302	0.469403	1.36066	6.07723	3.00501	13.5425	5.12979	0.564551	2.43415	0.51229	0.453779	1.13208	IgG_1	IgG
IgG_1_1865	1.20729	1.96975	19.9798	1.00436	1.76887	0.380371	0.314835	3.09655	0.5142	6.96246	2.22403	0.357635	0.321489	1.51379	6.10693	2.32874	7.07409	2.46668	0.63729	6.13563	0.934459	0.337699	1.3863	IgG_1	IgG
IgG_1_1866	5.10403	3.76244	7.50235	0.717999	1.12827	0.3505	0.413572	1.19356	0.455796	10.8162	0.531057	0.40623	0.386784	5.4828	4.02443	2.94139	102.03	39.1256	0.57661	3.58291	1.09412	0.872894	1.36853	IgG_1	IgG
IgG_1_1867	4.28248	4.8102	14.1564	0.923828	1.48643	0.435454	0.457346	1.86497	0.515626	11.7124	0.788602	0.446181	0.665526	4.48772	5.0451	3.53716	92.7026	38.395	0.756037	3.70527	1.01196	0.717576	1.44328	IgG_1	IgG
IgG_1_1868	1.29606	1.70084	10.6239	0.691101	1.47711	0.562788	0.194483	2.63549	0.500343	6.43546	0.44392	0.344978	0.314295	3.9745	5.37288	2.96872	3.20626	1.858	0.859886	8.43257	0.695746	0.508784	1.60233	IgG_1	IgG
IgG_1_1869	0.927343	1.3773	3.59177	0.531175	1.58175	0.499323	0.255882	0.586729	0.591379	2.48051	0.428038	0.155438	0.340064	2.29995	3.81173	2.61856	3.26167	0.941324	0.409242	3.05114	1.31985	0.660288	1.52697	IgG_1	IgG
IgG_1_1870	4.7396	4.84889	10.9284	0.811921	1.39116	0.46824	0.308489	1.35796	0.528364	8.07112	0.538981	0.311024	0.36597	5.61701	4.32691	3.42673	101.623	35.9261	0.621674	13.065	0.886162	0.519745	1.45025	IgG_1	IgG
IgG_1_1871	5.17299	4.67491	6.68983	0.688904	1.27337	0.299913	0.320223	1.12733	0.360043	12.0824	0.624046	0.392563	0.453963	4.50949	4.39721	2.84753	85.0465	33.1642	0.538739	3.78207	1.03313	0.815302	1.32408	IgG_1	IgG
IgG_1_1872	3.99688	2.37514	11.5732	0.677152	1.07729	0.362914	0.294998	1.09391	0.295745	10.3602	0.476994	0.244536	0.377308	6.38458	4.01819	2.92858	55.3366	24.561	0.646209	2.23229	0.81481	0.47974	1.10891	IgG_1	IgG
IgG_1_1873	1.95236	1.85417	20.0101	1.12087	1.60845	0.447534	0.283317	2.41306	0.422196	6.44417	0.527282	0.296334	0.394844	1.88317	4.30423	2.47597	16.4433	7.72089	0.561067	3.15523	0.828786	0.516789	1.52531	IgG_1	IgG
[truncated: 89,637 more rows]
